# Supplementary material for: Transcriptomic and proteomic insights into progressive myoclonus epilepsy type 1
Source: Dis Model Mech. 2026 May 5;19(4):dmm052681. doi: 10.1242/dmm.052681 (PMC13225231; doi:10.1242/dmm.052681)
Supplement: Table S1. Differentially expressed genes (DEGs) identified in the cerebellum (CB), cerebral cortex (CTX), and hippocampus (HC) of Cstb-/- (KO) vs. wild-type (WT) mice at time points (P14, 1, 3, 6 months). [file dmm-19-052681-TableS1.xlsx]

## Sheet: Table_description
Table S1. Differentially expressed genes (DEGs) identified in the cerebellum (CB), cerebral cortex (CTX), and hippocampus (HC) of Cstb-/- (KO) versus wild-type (WT) mice at time points (P14, 1, 3, 6 months). The table includes: Ensembl/Entrez gene ID, gene name, gene description, log2 fold change (log2FC), p-value, adjusted p-value (FDR), -log10(adjusted p-value), and direction of gene expression…

## Sheet: CB_P14_WT_vs_KO
ensembl_gene_id	entrezgene_id	gene_name	description	log2FC	p_value	adjusted_p_value	-log10(adjusted_p_value)	significance_in_KO
ENSMUSG00000005054	13014	Cstb	cystatin B	-3.12622	2.56454e-24	1.97265e-20	19.7049	significant down
ENSMUSG00000020297	18197	Nsg2	neuron specific gene family member 2	0.802253	4.85629e-09	1.86773e-05	4.72869	significant up
ENSMUSG00000025318	57340	Jph3	junctophilin 3	-1.79578	1.23297e-08	3.16134e-05	4.50013	significant down
ENSMUSG00000022098	12153	Bmp1	bone morphogenetic protein 1	1.08414	2.33e-08	4.4806e-05	4.34866	significant up
ENSMUSG00000057134	211488	Ado	2-aminoethanethiol (cysteamine) dioxygenase	-1.73421	4.115e-08	6.33052e-05	4.19856	significant down
ENSMUSG00000020263	216190	Appl2	adaptor protein, phosphotyrosine interaction, PH domain and leucine zipper containing 2	0.982281	7.18826e-08	9.21536e-05	4.03549	significant up
ENSMUSG00000029071	13542	Dvl1	dishevelled segment polarity protein 1	1.30225	5.29218e-07	0.00045407	3.34288	significant up
ENSMUSG00000029603	14357	Dtx1	deltex 1, E3 ubiquitin ligase	0.950721	5.9276e-07	0.000486246	3.31314	significant up
ENSMUSG00000062661	14299	Ncs1	neuronal calcium sensor 1	-1.19035	8.02256e-07	0.000574835	3.24046	significant down
ENSMUSG00000031285	13193	Dcx	doublecortin	0.827568	9.49134e-07	0.000624666	3.20435	significant up
ENSMUSG00000038602	215085	Slc35f1	solute carrier family 35, member F1	0.988811	9.65762e-07	0.000629801	3.2008	significant up
ENSMUSG00000020926	11488	Adam11	a disintegrin and metallopeptidase domain 11	1.01915	1.04418e-06	0.000652802	3.18522	significant up
ENSMUSG00000034342	12402	Cbl	Casitas B-lineage lymphoma	1.12804	1.26131e-06	0.00070759	3.15022	significant up
ENSMUSG00000027375	17153	Mal	myelin and lymphocyte protein, T cell differentiation protein	-0.631081	1.30583e-06	0.000717462	3.1442	significant down
ENSMUSG00000022433	27373	Csnk1e	casein kinase 1, epsilon	0.65052	2.3131e-06	0.00103196	2.98634	significant up
ENSMUSG00000031442	17207	Mcf2l	mcf.2 transforming sequence-like	0.907302	2.74852e-06	0.00113406	2.94536	significant up
ENSMUSG00000025034	93679	Trim8	tripartite motif-containing 8	-1.03002	2.93524e-06	0.00117329	2.9306	significant down
ENSMUSG00000029778	11517	Adcyap1r1	adenylate cyclase activating polypeptide 1 receptor 1	0.990548	3.68536e-06	0.00130894	2.88308	significant up
ENSMUSG00000029669	269831	Tspan12	tetraspanin 12	-1.71117	3.69594e-06	0.00131064	2.88252	significant down
ENSMUSG00000032252	93683	Glce	glucuronyl C5-epimerase	0.543081	3.79063e-06	0.0013256	2.87759	significant up
ENSMUSG00000024592	77422	C330018D20Rik	RIKEN cDNA C330018D20 gene	-0.925704	4.0388e-06	0.0013629	2.86554	significant down
ENSMUSG00000061232	14972	H2-K1	histocompatibility 2, K1, K region	0.896422	4.05245e-06	0.00136488	2.86491	significant up
ENSMUSG00000042520	74383	Ubap2l	ubiquitin-associated protein 2-like	-0.749557	4.32822e-06	0.00140323	2.85287	significant down
ENSMUSG00000028809	51796	Srrm1	serine/arginine repetitive matrix 1	-0.641931	4.41345e-06	0.00141451	2.84939	significant down
ENSMUSG00000037742	13627	Eef1a1	eukaryotic translation elongation factor 1 alpha 1	0.600598	5.12276e-06	0.0015734	2.80316	significant up
ENSMUSG00000022744	224250	Cldnd1	claudin domain containing 1	-0.687089	6.52679e-06	0.00185182	2.7324	significant down
ENSMUSG00000036989	55992	Trim3	tripartite motif-containing 3	0.919516	7.55211e-06	0.00202974	2.69256	significant up
ENSMUSG00000038612	17210	Mcl1	myeloid cell leukemia sequence 1	0.670678	7.56532e-06	0.00203191	2.6921	significant up
ENSMUSG00000045039	269878	Megf8	multiple EGF-like-domains 8	0.943817	9.26718e-06	0.0022888	2.64039	significant up
ENSMUSG00000034855	15945	Cxcl10	chemokine (C-X-C motif) ligand 10	4.691	9.88723e-06	0.00237242	2.62481	significant up
ENSMUSG00000025348	16404	Itga7	integrin alpha 7	1.06033	1.05962e-05	0.00246237	2.60865	significant up
ENSMUSG00000032850	269695	Rnft2	ring finger protein, transmembrane 2	1.16551	1.07207e-05	0.00247759	2.60597	significant up
ENSMUSG00000028020	14658	Glrb	glycine receptor, beta subunit	-0.670344	1.08139e-05	0.00248887	2.604	significant down
ENSMUSG00000074698	12995	Csnk2a1	casein kinase 2, alpha 1 polypeptide	-0.826906	1.12072e-05	0.00253547	2.59594	significant down
ENSMUSG00000035864	20979	Syt1	synaptotagmin I	-0.638126	1.25962e-05	0.00272307	2.56494	significant down
ENSMUSG00000031731	11765	Ap1g1	adaptor protein complex AP-1, gamma 1 subunit	0.980047	1.34588e-05	0.00283138	2.548	significant up
ENSMUSG00000027016	241494	Zfp385b	zinc finger protein 385B	-0.676464	1.38423e-05	0.0028777	2.54095	significant down
ENSMUSG00000021488	18193	Nsd1	nuclear receptor-binding SET-domain protein 1	-0.576588	1.61334e-05	0.00314896	2.50183	significant down
ENSMUSG00000019467	52666	Arhgef25	Rho guanine nucleotide exchange factor (GEF) 25	0.731	1.70723e-05	0.00325077	2.48801	significant up
ENSMUSG00000031617	234463	Tmem184c	transmembrane protein 184C	-0.616354	1.73471e-05	0.00327964	2.48417	significant down
ENSMUSG00000039834	329559	Zfp335	zinc finger protein 335	1.06951	1.77313e-05	0.00331931	2.47895	significant up
ENSMUSG00000001946	69524	Esam	endothelial cell-specific adhesion molecule	0.872839	1.9595e-05	0.0035012	2.45578	significant up
ENSMUSG00000031295	110094	Phka2	phosphorylase kinase alpha 2	0.838419	2.0921e-05	0.00362085	2.44119	significant up
ENSMUSG00000025903	18777	Lypla1	lysophospholipase 1	-0.745288	2.18559e-05	0.00370078	2.43171	significant down
ENSMUSG00000017221	22123	Psmd3	proteasome (prosome, macropain) 26S subunit, non-ATPase, 3	0.627863	2.22548e-05	0.00373385	2.42784	significant up
ENSMUSG00000039579	242443	Grin3a	glutamate receptor ionotropic, NMDA3A	0.792159	2.34538e-05	0.00382969	2.41684	significant up
ENSMUSG00000034825	78593	Nrip3	nuclear receptor interacting protein 3	-0.671986	2.38624e-05	0.00386119	2.41328	significant down
ENSMUSG00000026587	11899	Astn1	astrotactin 1	0.861548	2.55216e-05	0.00398346	2.39974	significant up
ENSMUSG00000025153	14104	Fasn	fatty acid synthase	0.825065	2.63448e-05	0.00404096	2.39352	significant up
ENSMUSG00000036850	107733	Mrpl41	mitochondrial ribosomal protein L41	-0.576502	2.9814e-05	0.00426297	2.37029	significant down
ENSMUSG00000037902	19261	Sirpa	signal-regulatory protein alpha	0.710238	2.99967e-05	0.00427383	2.36918	significant up
ENSMUSG00000036306	211134	Lzts1	leucine zipper, putative tumor suppressor 1	-1.19045	3.02799e-05	0.00429051	2.36749	significant down
ENSMUSG00000046985	231225	Tapt1	transmembrane anterior posterior transformation 1	0.749147	3.11976e-05	0.00434334	2.36218	significant up
ENSMUSG00000022048	12934	Dpysl2	dihydropyrimidinase-like 2	-1.26331	3.14371e-05	0.00435682	2.36083	significant down
ENSMUSG00000059325	74318	Hopx	HOP homeobox	-0.875094	3.17969e-05	0.00437684	2.35884	significant down
ENSMUSG00000029918	14548	Mrps33	mitochondrial ribosomal protein S33	-0.758349	3.23972e-05	0.00440966	2.35559	significant down
ENSMUSG00000003813	19358	Rad23a	RAD23 homolog A, nucleotide excision repair protein	-0.668494	3.41088e-05	0.00449933	2.34685	significant down
ENSMUSG00000025810	18186	Nrp1	neuropilin 1	0.751103	3.60579e-05	0.00459492	2.33772	significant up
ENSMUSG00000019948	67019	Actr6	ARP6 actin-related protein 6	-0.594688	3.87617e-05	0.00471727	2.32631	significant down
ENSMUSG00000053024	21367	Cntn2	contactin 2	0.60177	3.90672e-05	0.00473041	2.3251	significant up
ENSMUSG00000032328	69981	Tmem30a	transmembrane protein 30A	-0.546903	3.97446e-05	0.00475906	2.32248	significant down
ENSMUSG00000005609	22083	Ctr9	CTR9 homolog, Paf1/RNA polymerase II complex component	-0.757444	3.99295e-05	0.00476677	2.32178	significant down
ENSMUSG00000032336	20320	Nptn	neuroplastin	0.725758	4.02847e-05	0.00478146	2.32044	significant up
ENSMUSG00000050697	105787	Prkaa1	protein kinase, AMP-activated, alpha 1 catalytic subunit	1.14943	4.09667e-05	0.00480919	2.31793	significant up
ENSMUSG00000020444	14923	Guk1	guanylate kinase 1	-0.546697	4.20739e-05	0.00485293	2.314	significant down
ENSMUSG00000021687	107767	Scamp1	secretory carrier membrane protein 1	0.635441	4.23198e-05	0.00486244	2.31315	significant up
ENSMUSG00000010086	22671	Rnf112	ring finger protein 112	0.702269	4.36389e-05	0.00491222	2.30872	significant up
ENSMUSG00000069662	17118	Marcks	myristoylated alanine rich protein kinase C substrate	0.494033	4.50266e-05	0.00496245	2.3043	significant up
ENSMUSG00000052229	574402	Gpr17	G protein-coupled receptor 17	1.09387	4.62667e-05	0.00500559	2.30054	significant up
ENSMUSG00000044674	14362	Fzd1	frizzled class receptor 1	0.874837	4.76697e-05	0.00505254	2.29649	significant up
ENSMUSG00000000127	14158	Fer	fer (fms/fps related) protein kinase	-1.03156	4.77675e-05	0.00505574	2.29622	significant down
ENSMUSG00000024479	105853	Mal2	mal, T cell differentiation protein 2	-1.44394	4.8258e-05	0.00507166	2.29485	significant down
ENSMUSG00000026879	227753	Gsn	gelsolin	-0.509697	4.95254e-05	0.00511177	2.29143	significant down
ENSMUSG00000047417	66932	Rexo1	REX1, RNA exonuclease 1	-0.625147	4.97474e-05	0.00511865	2.29084	significant down
ENSMUSG00000080316	75202	Spaca6	sperm acrosome associated 6	-1.05705	5.00178e-05	0.00512697	2.29014	significant down
ENSMUSG00000022351	20775	Sqle	squalene epoxidase	-0.600602	5.15624e-05	0.00517332	2.28623	significant down
ENSMUSG00000028626	12840	Col9a2	collagen, type IX, alpha 2	0.875619	5.44939e-05	0.00525609	2.27934	significant up
ENSMUSG00000033066	14457	Gas7	growth arrest specific 7	-0.583961	5.51718e-05	0.00527433	2.27783	significant down
ENSMUSG00000042207	75605	Kdm5b	lysine (K)-specific demethylase 5B	-0.745693	5.52826e-05	0.00527728	2.27759	significant down
ENSMUSG00000021072	72736	Tmx1	thioredoxin-related transmembrane protein 1	-0.678549	5.5539e-05	0.00528407	2.27703	significant down
ENSMUSG00000045160	78653	Bola3	bolA-like 3 (E. coli)	-0.610956	5.65633e-05	0.00531077	2.27484	significant down
ENSMUSG00000029821	54722	Gsdme	gasdermin E	-0.808174	5.71192e-05	0.00532497	2.27368	significant down
ENSMUSG00000061731	14042	Ext1	exostosin glycosyltransferase 1	0.854285	5.75855e-05	0.00533673	2.27273	significant up
ENSMUSG00000025823	12304	Pdia4	protein disulfide isomerase associated 4	-0.641044	5.87727e-05	0.00536952	2.27006	significant down
ENSMUSG00000022434	73225	Fam118a	family with sequence similarity 118, member A	-0.739306	6.08562e-05	0.00542489	2.26561	significant down
ENSMUSG00000039910	17684	Cited2	Cbp/p300-interacting transactivator, with Glu/Asp-rich carboxy-terminal domain, 2	0.744171	6.08871e-05	0.00542569	2.26555	significant up
ENSMUSG00000036057	104831	Ptpn23	protein tyrosine phosphatase, non-receptor type 23	1.05295	6.21828e-05	0.00545876	2.26291	significant up
ENSMUSG00000005225	231999	Plekha8	pleckstrin homology domain containing, family A (phosphoinositide binding specific) member 8	-0.822311	6.27563e-05	0.00547308	2.26177	significant down
ENSMUSG00000063253	56367	Scoc	short coiled-coil protein	-0.527525	6.58473e-05	0.00554718	2.25593	significant down
ENSMUSG00000032340	18007	Neo1	neogenin	0.781076	6.75254e-05	0.00558533	2.25295	significant up
ENSMUSG00000060935	103266	Tmem263	transmembrane protein 263	-0.915296	6.8191e-05	0.00560008	2.25181	significant down
ENSMUSG00000023939	68463	Mrpl14	mitochondrial ribosomal protein L14	-0.572488	6.91681e-05	0.00562136	2.25016	significant down
ENSMUSG00000048895	12569	Cdk5r1	cyclin dependent kinase 5, regulatory subunit 1 (p35)	0.633589	7.12855e-05	0.00566599	2.24672	significant up
ENSMUSG00000047710	101994	Champ1	chromosome alignment maintaining phosphoprotein 1	0.86931	7.36329e-05	0.00571322	2.24312	significant up
ENSMUSG00000029462	56433	Vps29	VPS29 retromer complex component	-0.570439	7.60753e-05	0.00576004	2.23957	significant down
ENSMUSG00000055333	245827	Fat2	FAT atypical cadherin 2	0.815897	7.69762e-05	0.00577674	2.23832	significant up
ENSMUSG00000001802	435965	Lrp3	low density lipoprotein receptor-related protein 3	0.835114	7.69872e-05	0.00577694	2.2383	significant up
ENSMUSG00000034187	18195	Nsf	N-ethylmaleimide sensitive fusion protein	0.603547	7.82403e-05	0.00579968	2.2366	significant up
ENSMUSG00000009418	215690	Nav1	neuron navigator 1	0.52629	7.90902e-05	0.00581479	2.23547	significant up
ENSMUSG00000046814	320415	Gchfr	GTP cyclohydrolase I feedback regulator	-0.574468	7.96607e-05	0.0058248	2.23472	significant down
ENSMUSG00000020629	104923	Adi1	acireductone dioxygenase 1	0.61106	8.01472e-05	0.00583325	2.23409	significant up
ENSMUSG00000042182	320705	Bend6	BEN domain containing 6	-0.463191	8.05709e-05	0.00584054	2.23355	significant down
ENSMUSG00000030605	17304	Mfge8	milk fat globule EGF and factor V/VIII domain containing	0.516295	8.09512e-05	0.00584704	2.23306	significant up
ENSMUSG00000025145	217366	Lrrc45	leucine rich repeat containing 45	0.624337	8.24925e-05	0.0058729	2.23115	significant up
ENSMUSG00000054312	66292	Mrps21	mitochondrial ribosomal protein S21	-0.525689	8.3547e-05	0.00589017	2.22987	significant down
ENSMUSG00000028484	101739	Psip1	PC4 and SFRS1 interacting protein 1	-0.563359	8.40238e-05	0.00589787	2.22931	significant down
ENSMUSG00000031144	20977	Syp	synaptophysin	0.717367	8.43862e-05	0.00590367	2.22888	significant up
ENSMUSG00000018554	53422	Ybx2	Y box protein 2	1.51245	8.75433e-05	0.00595267	2.22529	significant up
ENSMUSG00000017144	74194	Rnd3	Rho family GTPase 3	-0.825414	8.78975e-05	0.005958	2.2249	significant down
ENSMUSG00000032368	22771	Zic1	zinc finger protein of the cerebellum 1	0.485798	8.80342e-05	0.00596005	2.22475	significant up
ENSMUSG00000015290	27643	Ubl4a	ubiquitin-like 4A	-0.573234	8.88413e-05	0.00597203	2.22388	significant down
ENSMUSG00000049281	235281	Scn3b	sodium channel, voltage-gated, type III, beta	0.729733	8.97009e-05	0.00598461	2.22296	significant up
ENSMUSG00000052557	209239	Gan	giant axonal neuropathy	0.765473	9.13223e-05	0.00600783	2.22128	significant up
ENSMUSG00000017188	52469	Coa3	cytochrome C oxidase assembly factor 3	-0.542644	9.19097e-05	0.00601608	2.22069	significant down
ENSMUSG00000038128	12326	Camk4	calcium/calmodulin-dependent protein kinase IV	-0.471494	9.23303e-05	0.00602194	2.22026	significant down
ENSMUSG00000001774	66917	Chordc1	cysteine and histidine-rich domain (CHORD)-containing, zinc-binding protein 1	-0.470795	9.30221e-05	0.00603149	2.21958	significant down
ENSMUSG00000028030	271981	Tbck	TBC1 domain containing kinase	-0.834893	9.34438e-05	0.00603725	2.21916	significant down
ENSMUSG00000019966	17311	Kitl	kit ligand	-0.525266	9.4361e-05	0.00604965	2.21827	significant down
ENSMUSG00000000197	338370	Nalcn	sodium leak channel, non-selective	0.756918	9.44496e-05	0.00605083	2.21818	significant up
ENSMUSG00000024293	77805	Esco1	establishment of sister chromatid cohesion N-acetyltransferase 1	-0.5404	9.52066e-05	0.00606091	2.21746	significant down
ENSMUSG00000040701	11766	Ap1g2	adaptor protein complex AP-1, gamma 2 subunit	1.27442	9.5601e-05	0.0060661	2.21709	significant up
ENSMUSG00000030265	16653	Kras	Kirsten rat sarcoma viral oncogene homolog	-0.581313	9.71514e-05	0.00608621	2.21565	significant down
ENSMUSG00000026781	74159	Acbd5	acyl-Coenzyme A binding domain containing 5	-0.655568	9.89257e-05	0.00610861	2.21406	significant down
ENSMUSG00000000787	13205	Ddx3x	DEAD box helicase 3, X-linked	0.535887	9.90723e-05	0.00611043	2.21393	significant up
ENSMUSG00000036775	26378	Decr2	2-4-dienoyl-Coenzyme A reductase 2, peroxisomal	-0.80957	9.93552e-05	0.00611393	2.21368	significant down
ENSMUSG00000025995	73674	Wdr75	WD repeat domain 75	-0.704345	0.000103017	0.00619058	2.20827	significant down
ENSMUSG00000031328	192176	Flna	filamin, alpha	0.748422	0.000103401	0.0061984	2.20772	significant up
ENSMUSG00000050188	116748	Lsm10	U7 snRNP-specific Sm-like protein LSM10	-0.757131	0.000103767	0.00620584	2.2072	significant down
ENSMUSG00000037126	73728	Psd	pleckstrin and Sec7 domain containing	1.03709	0.000105784	0.00624615	2.20439	significant up
ENSMUSG00000071424	14804	Grid2	glutamate receptor, ionotropic, delta 2	0.623087	0.000107748	0.00628443	2.20173	significant up
ENSMUSG00000017286	67201	Glod4	glyoxalase domain containing 4	-0.576351	0.000108419	0.0062973	2.20085	significant down
ENSMUSG00000022013	66148	Dnajc15	DnaJ heat shock protein family (Hsp40) member C15	-0.57516	0.000109984	0.0063269	2.19881	significant down
ENSMUSG00000019782	66521	Rwdd1	RWD domain containing 1	-0.674829	0.000110252	0.00633191	2.19847	significant down
ENSMUSG00000078713	68512	Tomm5	translocase of outer mitochondrial membrane 5	-0.612586	0.000114013	0.00640054	2.19378	significant down
ENSMUSG00000006906	70527	Stambp	STAM binding protein	-0.780256	0.000114963	0.00641739	2.19264	significant down
ENSMUSG00000032578	12700	Cish	cytokine inducible SH2-containing protein	0.906682	0.000116734	0.00644831	2.19055	significant up
ENSMUSG00000014956	19046	Ppp1cb	protein phosphatase 1 catalytic subunit beta	-0.550699	0.000117002	0.00645292	2.19024	significant down
ENSMUSG00000056708	15939	Ier5	immediate early response 5	0.688704	0.000117648	0.00646401	2.1895	significant up
ENSMUSG00000018930	20303	Ccl4	chemokine (C-C motif) ligand 4	2.15829	0.000118831	0.00648408	2.18815	significant up
ENSMUSG00000106918	66845	Mrpl33	mitochondrial ribosomal protein L33	-0.589027	0.000121149	0.00652263	2.18558	significant down
ENSMUSG00000028465	21894	Tln1	talin 1	-0.550868	0.000121523	0.00652875	2.18517	significant down
ENSMUSG00000032244	14155	Fem1b	fem 1 homolog b	0.639524	0.000121988	0.00653633	2.18467	significant up
ENSMUSG00000028796	54383	Phc2	polyhomeotic 2	0.795589	0.000123985	0.00656841	2.18254	significant up
ENSMUSG00000032307	109161	Ube2q2	ubiquitin-conjugating enzyme E2Q family member 2	-0.808923	0.000125212	0.00658778	2.18126	significant down
ENSMUSG00000048387	23967	Osr1	odd-skipped related transcription factor 1	2.65454	0.000126669	0.00661042	2.17977	significant up
ENSMUSG00000021951	68043	Eef1akmt1	EEF1A alpha lysine methyltransferase 1	-0.488598	0.000127087	0.00661685	2.17935	significant down
ENSMUSG00000049760	224904	Micos13	mitochondrial contact site and cristae organizing system subunit 13	-0.522921	0.000127384	0.0066214	2.17905	significant down
ENSMUSG00000038486	64051	Sv2a	synaptic vesicle glycoprotein 2a	0.707507	0.000128762	0.00664232	2.17768	significant up
ENSMUSG00000038022	330323	Mindy4	MINDY lysine 48 deubiquitinase 4	1.65014	0.000128933	0.00664488	2.17751	significant up
ENSMUSG00000027199	67092	Gatm	glycine amidinotransferase (L-arginine:glycine amidinotransferase)	-0.597773	0.000131241	0.00667915	2.17528	significant down
ENSMUSG00000026500	66359	Cox20	cytochrome c oxidase assembly protein 20	-0.53996	0.000131918	0.00668904	2.17464	significant down
ENSMUSG00000041642	16565	Kif21b	kinesin family member 21B	0.961506	0.000132286	0.00669438	2.17429	significant up
ENSMUSG00000092417	81845	Gpank1	G patch domain and ankyrin repeats 1	0.76329	0.000134121	0.00673042	2.17196	significant up
ENSMUSG00000044080	20193	S100a1	S100 calcium binding protein A1	-0.505299	0.000136577	0.00677773	2.16892	significant down
ENSMUSG00000019146	12300	Cacng2	calcium channel, voltage-dependent, gamma subunit 2	0.622041	0.000137684	0.00679872	2.16757	significant up
ENSMUSG00000034206	77782	Polq	polymerase (DNA directed), theta	1.64676	0.000138007	0.0068048	2.16718	significant up
ENSMUSG00000025451	218693	Paip1	polyadenylate binding protein-interacting protein 1	-0.642193	0.00014027	0.0068501	2.1643	significant down
ENSMUSG00000026944	11305	Abca2	ATP-binding cassette, sub-family A (ABC1), member 2	0.852324	0.000142125	0.00688659	2.162	significant up
ENSMUSG00000089996	100034363	Tmsb15b2	thymosin beta 15b2	-0.870788	0.00014508	0.00694357	2.15842	significant down
ENSMUSG00000045435	212090	Tmem60	transmembrane protein 60	-0.508955	0.000147287	0.00698522	2.15582	significant down
ENSMUSG00000026179	56695	Pnkd	paroxysmal nonkinesiogenic dyskinesia	-0.420057	0.000149472	0.0070257	2.15331	significant down
ENSMUSG00000026028	70827	Trak2	trafficking protein, kinesin binding 2	0.622535	0.000149591	0.00702788	2.15318	significant up
ENSMUSG00000025271	18639	Pfkfb1	6-phosphofructo-2-kinase/fructose-2,6-biphosphatase 1	3.63826	0.000150458	0.00704374	2.1522	significant up
ENSMUSG00000037287	272589	Tbcel	tubulin folding cofactor E-like	0.701363	0.000151416	0.00706112	2.15113	significant up
ENSMUSG00000021703	218442	Serinc5	serine incorporator 5	0.953435	0.000153516	0.00709877	2.14882	significant up
ENSMUSG00000013822	66126	Elof1	ELF1 homolog, elongation factor 1	-0.519961	0.000154232	0.00711146	2.14804	significant down
ENSMUSG00000047767	73683	Atg16l2	autophagy related 16-like 2 (S. cerevisiae)	0.992017	0.000154497	0.00711614	2.14776	significant up
ENSMUSG00000031865	13191	Dctn1	dynactin 1	0.654926	0.000160112	0.00723546	2.14053	significant up
ENSMUSG00000041014	18183	Nrg3	neuregulin 3	1.18032	0.000163493	0.00730518	2.13637	significant up
ENSMUSG00000030279	74741	C2cd5	C2 calcium-dependent domain containing 5	0.671229	0.000169118	0.00741772	2.12973	significant up
ENSMUSG00000045302	50907	Preb	prolactin regulatory element binding	0.58412	0.000172147	0.00747666	2.12629	significant up
ENSMUSG00000026409	18640	Pfkfb2	6-phosphofructo-2-kinase/fructose-2,6-biphosphatase 2	1.08721	0.000173254	0.00749789	2.12506	significant up
ENSMUSG00000067150	72322	Xpo5	exportin 5	0.81407	0.000177927	0.00758594	2.11999	significant up
ENSMUSG00000038671	76688	Arfrp1	ADP-ribosylation factor related protein 1	-0.601214	0.000178376	0.00759425	2.11951	significant down
ENSMUSG00000032175	54721	Tyk2	tyrosine kinase 2	0.990032	0.000182333	0.00766658	2.1154	significant up
ENSMUSG00000038267	73102	Slc22a23	solute carrier family 22, member 23	0.878341	0.000182353	0.00766695	2.11538	significant up
ENSMUSG00000007038	18010	Neu1	neuraminidase 1	0.541222	0.000183232	0.00768275	2.11448	significant up
ENSMUSG00000058740	227632	Kcnt1	potassium channel, subfamily T, member 1	0.725654	0.000186239	0.00773624	2.11147	significant up
ENSMUSG00000096847	210573	Tmem151b	transmembrane protein 151B	-0.59536	0.000187648	0.00776095	2.11008	significant down
ENSMUSG00000006575	51799	Rundc3a	RUN domain containing 3A	0.560935	0.000188023	0.0077675	2.10972	significant up
ENSMUSG00000021495	212483	Fam193b	family with sequence similarity 193, member B	0.698887	0.000192384	0.00784248	2.10555	significant up
ENSMUSG00000018559	67181	Ctdnep1	CTD nuclear envelope phosphatase 1	0.780601	0.000201076	0.00798617	2.09766	significant up
ENSMUSG00000022313	78581	Utp23	UTP23 small subunit processome component	-0.65809	0.00020286	0.00801475	2.09611	significant down
ENSMUSG00000054423	27062	Cadps	Ca2+-dependent secretion activator	0.5618	0.000203044	0.00801769	2.09595	significant up
ENSMUSG00000078517	230866	Emc1	ER membrane protein complex subunit 1	0.752427	0.000203159	0.00801952	2.09585	significant up
ENSMUSG00000051790	216856	Nlgn2	neuroligin 2	1.0235	0.00020605	0.00806513	2.09339	significant up
ENSMUSG00000066233	66079	Tmem42	transmembrane protein 42	-0.730588	0.000207221	0.00808338	2.09241	significant down
ENSMUSG00000028271	229906	Gtf2b	general transcription factor IIB	0.399262	0.000207584	0.00808901	2.0921	significant up
ENSMUSG00000028249	53378	Sdcbp	syndecan binding protein	-0.468078	0.000208179	0.00809822	2.09161	significant down
ENSMUSG00000034648	16979	Lrrn1	leucine rich repeat protein 1, neuronal	0.552471	0.000209138	0.00811299	2.09082	significant up
ENSMUSG00000007867	76411	Ift43	intraflagellar transport 43	-0.537955	0.000214355	0.00819196	2.08661	significant down
ENSMUSG00000020850	192159	Prpf8	pre-mRNA processing factor 8	0.871887	0.000215242	0.00820517	2.08591	significant up
ENSMUSG00000024232	68010	Bambi	BMP and activin membrane-bound inhibitor	-0.823972	0.00021707	0.00823214	2.08449	significant down
ENSMUSG00000036372	69038	Tmem258	transmembrane protein 258	-0.534099	0.000218554	0.00825385	2.08334	significant down
ENSMUSG00000045573	18619	Penk	preproenkephalin	0.602348	0.00022216	0.00830583	2.08062	significant up
ENSMUSG00000021754	26401	Map3k1	mitogen-activated protein kinase kinase kinase 1	-1.22585	0.000222599	0.0083121	2.08029	significant down
ENSMUSG00000034709	73825	Ppp1r21	protein phosphatase 1, regulatory subunit 21	0.649262	0.000222931	0.00831681	2.08004	significant up
ENSMUSG00000024908	52036	Ppp6r3	protein phosphatase 6, regulatory subunit 3	0.566313	0.000223696	0.00832767	2.07948	significant up
ENSMUSG00000062270	21761	Morf4l1	mortality factor 4 like 1	-0.781688	0.000224918	0.00834489	2.07858	significant down
ENSMUSG00000071350	239122	Setdb2	SET domain, bifurcated 2	-1.46039	0.000225059	0.00834687	2.07848	significant down
ENSMUSG00000001157	23885	Gmcl1	germ cell-less, spermatogenesis associated 1	-0.661738	0.000226616	0.00836865	2.07734	significant down
ENSMUSG00000038803	67695	Ost4	oligosaccharyltransferase complex subunit 4 (non-catalytic)	-0.449469	0.000229244	0.00840499	2.07546	significant down
ENSMUSG00000040822	58248	1700123O20Rik	RIKEN cDNA 1700123O20 gene	-0.582081	0.000229303	0.00840579	2.07542	significant down
ENSMUSG00000030612	67308	Mrpl46	mitochondrial ribosomal protein L46	-0.467009	0.000230812	0.00842641	2.07436	significant down
ENSMUSG00000033565	93686	Rbfox2	RNA binding protein, fox-1 homolog (C. elegans) 2	0.514678	0.000231851	0.00844051	2.07363	significant up
ENSMUSG00000017210	23989	Med24	mediator complex subunit 24	0.738584	0.000232562	0.00845012	2.07314	significant up
ENSMUSG00000062397	68036	Zfp706	zinc finger protein 706	-0.458051	0.000235649	0.00849138	2.07102	significant down
ENSMUSG00000014243	69747	Zswim7	zinc finger SWIM-type containing 7	-0.639361	0.000235806	0.00849346	2.07092	significant down
ENSMUSG00000072946	77219	Ptgr2	prostaglandin reductase 2	0.575734	0.000235963	0.00849554	2.07081	significant up
ENSMUSG00000041645	27225	Ddx24	DEAD box helicase 24	-0.457155	0.000237521	0.00851608	2.06976	significant down
ENSMUSG00000001999	109778	Blvra	biliverdin reductase A	-0.578472	0.00023785	0.00852039	2.06954	significant down
ENSMUSG00000025104	29877	Hdgfl3	HDGF like 3	-0.604898	0.00023886	0.00853359	2.06887	significant down
ENSMUSG00000001761	319757	Smo	smoothened, frizzled class receptor	1.10493	0.000239557	0.00854266	2.06841	significant up
ENSMUSG00000073411	14964	H2-D1	histocompatibility 2, D region locus 1	0.432768	0.000239559	0.00854269	2.06841	significant up
ENSMUSG00000020740	260302	Gga3	golgi associated, gamma adaptin ear containing, ARF binding protein 3	0.758588	0.00024419	0.00860209	2.0654	significant up
ENSMUSG00000029311	114664	Hsd17b11	hydroxysteroid (17-beta) dehydrogenase 11	0.734311	0.000245717	0.00862136	2.06442	significant up
ENSMUSG00000070871	227210	Ccnyl1	cyclin Y-like 1	0.914187	0.000248611	0.00865745	2.06261	significant up
ENSMUSG00000022526	71591	Zfp251	zinc finger protein 251	0.608126	0.00024925	0.00866535	2.06221	significant up
ENSMUSG00000038967	18604	Pdk2	pyruvate dehydrogenase kinase, isoenzyme 2	0.755609	0.000250203	0.00867709	2.06163	significant up
ENSMUSG00000072572	214922	Slc39a2	solute carrier family 39 (zinc transporter), member 2	1.20582	0.000251144	0.00868861	2.06105	significant up
ENSMUSG00000040549	75786	Ckap5	cytoskeleton associated protein 5	-0.480599	0.000251707	0.00869549	2.06071	significant down
ENSMUSG00000061576	13483	Dpp6	dipeptidylpeptidase 6	0.577451	0.000252676	0.00870726	2.06012	significant up
ENSMUSG00000030850	11907	Ate1	arginyltransferase 1	-0.664807	0.000252949	0.00871057	2.05995	significant down
ENSMUSG00000050912	71929	Tmem123	transmembrane protein 123	-1.01561	0.000254694	0.0087316	2.05891	significant down
ENSMUSG00000068923	229521	Syt11	synaptotagmin XI	0.469099	0.000255836	0.00874527	2.05823	significant up
ENSMUSG00000024646	109672	Cyb5a	cytochrome b5 type A (microsomal)	-0.50843	0.000257541	0.00876552	2.05722	significant down
ENSMUSG00000028232	72098	Tmem68	transmembrane protein 68	-0.602847	0.000261557	0.00882509	2.05428	significant down
ENSMUSG00000008859	56044	Rala	v-ral simian leukemia viral oncogene A (ras related)	-0.54348	0.000265972	0.00888939	2.05113	significant down
ENSMUSG00000028059	16800	Arhgef2	rho/rac guanine nucleotide exchange factor (GEF) 2	0.639062	0.000266441	0.00889615	2.0508	significant up
ENSMUSG00000006205	56213	Htra1	HtrA serine peptidase 1	0.4513	0.000266842	0.00890193	2.05052	significant up
ENSMUSG00000075486	66200	Commd6	COMM domain containing 6	-0.497011	0.00026882	0.00893024	2.04914	significant down
ENSMUSG00000032407	67958	U2surp	U2 snRNP-associated SURP domain containing	-0.431363	0.000270354	0.00895203	2.04808	significant down
ENSMUSG00000023078	55985	Cxcl13	chemokine (C-X-C motif) ligand 13	1.88928	0.000271775	0.0089721	2.04711	significant up
ENSMUSG00000055745	223732	Rtl6	retrotransposon Gag like 6	0.841244	0.000275001	0.0090265	2.04448	significant up
ENSMUSG00000062981	67270	Mrpl42	mitochondrial ribosomal protein L42	-0.543504	0.000276573	0.00905278	2.04322	significant down
ENSMUSG00000028804	329942	Csmd2	CUB and Sushi multiple domains 2	0.715036	0.000281913	0.0091549	2.03835	significant up
ENSMUSG00000031885	12400	Cbfb	core binding factor beta	-0.891754	0.000291829	0.00934034	2.02964	significant down
ENSMUSG00000017376	18099	Nlk	nemo like kinase	0.602954	0.000296735	0.00943013	2.02548	significant up
ENSMUSG00000015961	11566	Adss	adenylosuccinate synthetase, non muscle	-0.751693	0.000299237	0.00947543	2.0234	significant down
ENSMUSG00000006717	66834	Acot13	acyl-CoA thioesterase 13	-0.508591	0.000303731	0.00955599	2.01972	significant down
ENSMUSG00000030869	70316	Ndufab1	NADH:ubiquinone oxidoreductase subunit AB1	-0.454527	0.000305136	0.00958095	2.01859	significant down
ENSMUSG00000020402	22333	Vdac1	voltage-dependent anion channel 1	0.569751	0.000305732	0.00959152	2.01811	significant up
ENSMUSG00000025555	223254	Farp1	FERM, RhoGEF (Arhgef) and pleckstrin domain protein 1 (chondrocyte-derived)	0.739719	0.000308244	0.00963585	2.01611	significant up
ENSMUSG00000028961	110208	Pgd	phosphogluconate dehydrogenase	0.598975	0.000310662	0.00967821	2.0142	significant up
ENSMUSG00000027777	30953	Schip1	schwannomin interacting protein 1	-0.734539	0.000311764	0.00969742	2.01334	significant down
ENSMUSG00000042535	14904	Gtpbp1	GTP binding protein 1	0.862949	0.000313075	0.0097202	2.01232	significant up
ENSMUSG00000024639	14682	Gnaq	guanine nucleotide binding protein, alpha q polypeptide	0.575483	0.000317218	0.00979165	2.00914	significant up
ENSMUSG00000078784	69126	Rbis	ribosomal biogenesis factor	-0.556326	0.000317483	0.00979619	2.00894	significant down
ENSMUSG00000032026	104444	Rexo2	RNA exonuclease 2	-0.525489	0.000318862	0.00981975	2.0079	significant down
ENSMUSG00000026839	76654	Upp2	uridine phosphorylase 2	-0.72516	0.000323866	0.00990455	2.00417	significant down
ENSMUSG00000028563	94043	Tm2d1	TM2 domain containing 1	-0.466583	0.000330478	0.0100148	1.99936	significant down
ENSMUSG00000040370	67636	Etfrf1	electron transfer flavoprotein regulatory factor 1	-0.5488	0.000333451	0.0100637	1.99724	significant down
ENSMUSG00000045216	50785	Hs6st1	heparan sulfate 6-O-sulfotransferase 1	0.80546	0.000336456	0.0101128	1.99513	significant up
ENSMUSG00000039004	12161	Bmp6	bone morphogenetic protein 6	0.902666	0.00034064	0.0101804	1.99224	significant up
ENSMUSG00000064125	73072	Prr36	proline rich 36	0.870279	0.000341071	0.0101873	1.99194	significant up
ENSMUSG00000078572	208501	Ndufaf8	NADH:ubiquinone oxidoreductase complex assembly factor 8	-0.489941	0.000345442	0.0102571	1.98898	significant down
ENSMUSG00000017639	268451	Rab11fip4	RAB11 family interacting protein 4 (class II)	-0.671007	0.000349848	0.0103265	1.98604	significant down
ENSMUSG00000096199	69709	Ptrhd1	peptidyl-tRNA hydrolase domain containing 1	-0.52954	0.000361686	0.0105092	1.97843	significant down
ENSMUSG00000037148	78514	Arhgap10	Rho GTPase activating protein 10	-0.671911	0.000375904	0.0107212	1.96976	significant down
ENSMUSG00000057561	13664	Eif1a	eukaryotic translation initiation factor 1A	-0.591931	0.000375979	0.0107223	1.96971	significant down
ENSMUSG00000025950	15926	Idh1	isocitrate dehydrogenase 1 (NADP+), soluble	-0.600365	0.000376002	0.0107226	1.9697	significant down
ENSMUSG00000048960	109294	Prex2	phosphatidylinositol-3,4,5-trisphosphate-dependent Rac exchange factor 2	-0.611245	0.000382411	0.0108156	1.96595	significant down
ENSMUSG00000019761	16661	Krt10	keratin 10	-0.565585	0.000387274	0.0108852	1.96316	significant down
ENSMUSG00000090000	66191	Ier3ip1	immediate early response 3 interacting protein 1	-0.531953	0.000389085	0.0109109	1.96214	significant down
ENSMUSG00000032376	235441	Usp3	ubiquitin specific peptidase 3	-0.478842	0.00038913	0.0109115	1.96211	significant down
ENSMUSG00000034543	74522	Morc2a	microrchidia 2A	0.845976	0.000390819	0.0109354	1.96117	significant up
ENSMUSG00000042032	108645	Mat2b	methionine adenosyltransferase II, beta	-0.407397	0.000391494	0.0109449	1.96079	significant down
ENSMUSG00000025006	20411	Sorbs1	sorbin and SH3 domain containing 1	-0.570679	0.00039601	0.011008	1.95829	significant down
ENSMUSG00000021254	70373	Gpatch2l	G patch domain containing 2 like	0.686545	0.000397378	0.011027	1.95754	significant up
ENSMUSG00000029276	170823	Glmn	glomulin, FKBP associated protein	-0.777483	0.000398954	0.0110488	1.95669	significant down
ENSMUSG00000063052	67144	Lrrc40	leucine rich repeat containing 40	-0.766619	0.000401117	0.0110786	1.95552	significant down
ENSMUSG00000051736	66337	Fam229b	family with sequence similarity 229, member B	-0.532494	0.000401499	0.0110838	1.95531	significant down
ENSMUSG00000014349	268470	Ube2z	ubiquitin-conjugating enzyme E2Z	0.713397	0.000405307	0.0111358	1.95328	significant up
ENSMUSG00000020257	77305	Wdr82	WD repeat domain containing 82	0.560642	0.000406838	0.0111565	1.95247	significant up
ENSMUSG00000015377	69440	Dennd6b	DENN domain containing 6B	0.727579	0.000407734	0.0111686	1.952	significant up
ENSMUSG00000024312	57315	Wdr46	WD repeat domain 46	0.78744	0.000410294	0.0112031	1.95066	significant up
ENSMUSG00000087687	100503890	Pet100	PET100 homolog	-0.490862	0.000420813	0.0113424	1.9453	significant down
ENSMUSG00000056579	544752	Tug1	taurine upregulated gene 1	-0.826676	0.000423203	0.0113735	1.9441	significant down
ENSMUSG00000019791	66847	Hint3	histidine triad nucleotide binding protein 3	-0.682867	0.00042666	0.0114183	1.9424	significant down
ENSMUSG00000020329	216151	Polrmt	polymerase (RNA) mitochondrial (DNA directed)	0.644525	0.000427644	0.0114309	1.94192	significant up
ENSMUSG00000054580	18779	Pla2r1	phospholipase A2 receptor 1	3.44828	0.000428162	0.0114376	1.94167	significant up
ENSMUSG00000005732	19385	Ranbp1	RAN binding protein 1	-0.585748	0.000428427	0.011441	1.94154	significant down
ENSMUSG00000043831	75099	Lysmd4	LysM, putative peptidoglycan-binding, domain containing 4	-0.435999	0.000430617	0.011469	1.94047	significant down
ENSMUSG00000030257	259302	Srgap3	SLIT-ROBO Rho GTPase activating protein 3	0.793074	0.000441059	0.0116006	1.93552	significant up
ENSMUSG00000025369	68094	Smarcc2	SWI/SNF related, matrix associated, actin dependent regulator of chromatin, subfamily c, member 2	-0.436607	0.000442976	0.0116244	1.93463	significant down
ENSMUSG00000062376	66439	Borcs7	BLOC-1 related complex subunit 7	-0.539613	0.000446591	0.011669	1.93297	significant down
ENSMUSG00000046516	12856	Cox17	cytochrome c oxidase assembly protein 17, copper chaperone	-0.454882	0.000447159	0.011676	1.93271	significant down
ENSMUSG00000007989	14365	Fzd3	frizzled class receptor 3	-0.588652	0.000449822	0.0117085	1.9315	significant down
ENSMUSG00000031654	12404	Cbln1	cerebellin 1 precursor protein	0.413413	0.000451574	0.0117299	1.93071	significant up
ENSMUSG00000028637	73332	Ccdc30	coiled-coil domain containing 30	-0.789627	0.000451972	0.0117347	1.93053	significant down
ENSMUSG00000021756	16195	Il6st	interleukin 6 signal transducer	0.680267	0.000452897	0.0117459	1.93011	significant up
ENSMUSG00000022587	17069	Ly6e	lymphocyte antigen 6 complex, locus E	0.37858	0.000454033	0.0117596	1.92961	significant up
ENSMUSG00000027288	20402	Zfp106	zinc finger protein 106	-0.47623	0.000454678	0.0117674	1.92932	significant down
ENSMUSG00000043388	243339	Tmem130	transmembrane protein 130	0.733348	0.000454709	0.0117678	1.92931	significant up
ENSMUSG00000040713	433375	Creg1	cellular repressor of E1A-stimulated genes 1	-0.427454	0.000467808	0.0119232	1.92361	significant down
ENSMUSG00000074264	11722	Amy1	amylase 1, salivary	0.830726	0.000471279	0.0119636	1.92214	significant up
ENSMUSG00000040048	68342	Ndufb10	NADH:ubiquinone oxidoreductase subunit B10	-0.405546	0.000472555	0.0119784	1.9216	significant down
ENSMUSG00000026469	19775	Xpr1	xenotropic and polytropic retrovirus receptor 1	0.522383	0.000473334	0.0119874	1.92127	significant up
ENSMUSG00000098188	268301	Sowahc	sosondowah ankyrin repeat domain family member C	1.05578	0.000476588	0.0120248	1.91992	significant up
ENSMUSG00000029775	76788	Klhdc10	kelch domain containing 10	0.683066	0.000478592	0.0120477	1.91909	significant up
ENSMUSG00000056167	78893	Cnot10	CCR4-NOT transcription complex, subunit 10	0.547523	0.000478783	0.0120499	1.91902	significant up
ENSMUSG00000021039	66354	Snw1	SNW domain containing 1	-0.45602	0.000482005	0.0120865	1.9177	significant down
ENSMUSG00000036943	235442	Rab8b	RAB8B, member RAS oncogene family	0.729287	0.000483204	0.0121	1.91721	significant up
ENSMUSG00000015013	59005	Trappc2l	trafficking protein particle complex 2L	-0.523322	0.00048488	0.0121189	1.91654	significant down
ENSMUSG00000000881	53310	Dlg3	discs large MAGUK scaffold protein 3	0.875038	0.000485281	0.0121234	1.91638	significant up
ENSMUSG00000026452	20980	Syt2	synaptotagmin II	0.434748	0.000485687	0.012128	1.91621	significant up
ENSMUSG00000041881	66416	Ndufa7	NADH:ubiquinone oxidoreductase subunit A7	-0.457224	0.000496326	0.0122459	1.91201	significant down
ENSMUSG00000041278	66827	Ttc1	tetratricopeptide repeat domain 1	-0.448895	0.00050021	0.0122883	1.91051	significant down
ENSMUSG00000020392	52626	Cdkn2aipnl	CDKN2A interacting protein N-terminal like	-0.46333	0.00050317	0.0123203	1.90938	significant down
ENSMUSG00000044018	28028	Mrpl50	mitochondrial ribosomal protein L50	-0.524515	0.000506451	0.0123556	1.90814	significant down
ENSMUSG00000059263	74996	Usp47	ubiquitin specific peptidase 47	0.640272	0.000507635	0.0123682	1.90769	significant up
ENSMUSG00000063787	66121	Chchd1	coiled-coil-helix-coiled-coil-helix domain containing 1	-0.534057	0.000508793	0.0123806	1.90726	significant down
ENSMUSG00000020650	12033	Bcap29	B cell receptor associated protein 29	-0.636557	0.000508854	0.0123812	1.90724	significant down
ENSMUSG00000055717	105439	Slain1	SLAIN motif family, member 1	0.62698	0.00050995	0.0123929	1.90683	significant up
ENSMUSG00000029413	67111	Naaa	N-acylethanolamine acid amidase	0.67725	0.000514588	0.0124419	1.90511	significant up
ENSMUSG00000031980	11606	Agt	angiotensinogen (serpin peptidase inhibitor, clade A, member 8)	0.46522	0.000515509	0.0124516	1.90477	significant up
ENSMUSG00000022635	67197	Zcrb1	zinc finger CCHC-type and RNA binding motif 1	-0.465932	0.000517193	0.0124692	1.90416	significant down
ENSMUSG00000036833	241274	Pnpla7	patatin-like phospholipase domain containing 7	1.15373	0.000521266	0.0125117	1.90269	significant up
ENSMUSG00000050628	319370	Ubald2	UBA-like domain containing 2	0.59229	0.000526808	0.0125687	1.90071	significant up
ENSMUSG00000032018	235293	Sc5d	sterol-C5-desaturase	-0.553115	0.000526935	0.01257	1.90066	significant down
ENSMUSG00000026755	74192	Arpc5l	actin related protein 2/3 complex, subunit 5-like	-0.423684	0.000529429	0.0125955	1.89978	significant down
ENSMUSG00000026154	68002	Sdhaf4	succinate dehydrogenase complex assembly factor 4	-0.501455	0.000533864	0.0126405	1.89824	significant down
ENSMUSG00000004677	17925	Myo9b	myosin IXb	0.936985	0.000535459	0.0126565	1.89769	significant up
ENSMUSG00000036815	269109	Dpp10	dipeptidylpeptidase 10	0.597463	0.000542939	0.0127311	1.89513	significant up
ENSMUSG00000030382	26459	Slc27a5	solute carrier family 27 (fatty acid transporter), member 5	2.35414	0.00054335	0.0127352	1.895	significant up
ENSMUSG00000039252	246316	Lgi2	leucine-rich repeat LGI family, member 2	0.659126	0.000545517	0.0127566	1.89427	significant up
ENSMUSG00000029787	78937	Avl9	AVL9 cell migration associated	0.775851	0.00054624	0.0127637	1.89402	significant up
ENSMUSG00000027499	18767	Pkia	protein kinase inhibitor, alpha	0.422172	0.000551841	0.0128184	1.89217	significant up
ENSMUSG00000029223	22223	Uchl1	ubiquitin carboxy-terminal hydrolase L1	0.349279	0.000555156	0.0128504	1.89108	significant up
ENSMUSG00000038831	241308	Ralgps1	Ral GEF with PH domain and SH3 binding motif 1	0.653796	0.000555967	0.0128582	1.89082	significant up
ENSMUSG00000025410	69654	Dctn2	dynactin 2	0.378245	0.000556149	0.01286	1.89076	significant up
ENSMUSG00000033186	76789	Mzt1	mitotic spindle organizing protein 1	-0.602946	0.000556468	0.0128631	1.89066	significant down
ENSMUSG00000030428	57776	Ttyh1	tweety family member 1	0.479752	0.000559264	0.0128899	1.88975	significant up
ENSMUSG00000071074	28064	Yipf3	Yip1 domain family, member 3	0.546175	0.000560007	0.012897	1.88951	significant up
ENSMUSG00000083282	56464	Ctsf	cathepsin F	0.424107	0.000564956	0.0129456	1.88788	significant up
ENSMUSG00000020380	19360	Rad50	RAD50 double strand break repair protein	-0.701108	0.000573253	0.013026	1.88519	significant down
ENSMUSG00000016921	67996	Srsf6	serine and arginine-rich splicing factor 6	0.489512	0.000575835	0.0130508	1.88436	significant up
ENSMUSG00000038370	66425	Pcp4l1	Purkinje cell protein 4-like 1	-0.497988	0.000589076	0.0131757	1.88023	significant down
ENSMUSG00000035615	666060	Frmpd1	FERM and PDZ domain containing 1	1.38263	0.000597471	0.0132533	1.87768	significant up
ENSMUSG00000018666	12412	Cbx1	chromobox 1	-0.53974	0.000599566	0.0132724	1.87705	significant down
ENSMUSG00000045639	320683	Zfp629	zinc finger protein 629	0.798393	0.000600892	0.0132845	1.87665	significant up
ENSMUSG00000027679	67713	Dnajc19	DnaJ heat shock protein family (Hsp40) member C19	-0.480126	0.000604165	0.0133142	1.87568	significant down
ENSMUSG00000005656	72183	Snx6	sorting nexin 6	-0.528939	0.000604766	0.0133196	1.87551	significant down
ENSMUSG00000048307	68839	Ankrd46	ankyrin repeat domain 46	0.532654	0.000607215	0.0133417	1.87479	significant up
ENSMUSG00000025505	71448	Tmem80	transmembrane protein 80	-0.566414	0.000609368	0.013361	1.87416	significant down
ENSMUSG00000047181	217125	Samd14	sterile alpha motif domain containing 14	0.420707	0.000609625	0.0133633	1.87409	significant up
ENSMUSG00000021012	75553	Zc3h14	zinc finger CCCH type containing 14	-0.491006	0.000610716	0.0133731	1.87377	significant down
ENSMUSG00000024725	20409	Ostf1	osteoclast stimulating factor 1	-0.533366	0.00061586	0.0134188	1.87229	significant down
ENSMUSG00000013236	19280	Ptprs	protein tyrosine phosphatase receptor type S	0.540449	0.000616267	0.0134223	1.87217	significant up
ENSMUSG00000024800	54364	Rpp30	ribonuclease P/MRP 30 subunit	-0.529202	0.000622576	0.0134777	1.87038	significant down
ENSMUSG00000005397	18073	Nid1	nidogen 1	0.619722	0.000623404	0.0134849	1.87015	significant up
ENSMUSG00000001240	54409	Ramp2	receptor (calcitonin) activity modifying protein 2	0.509583	0.000632788	0.013566	1.86755	significant up
ENSMUSG00000023927	20230	Satb1	special AT-rich sequence binding protein 1	0.472813	0.000638381	0.0136136	1.86603	significant up
ENSMUSG00000027965	229759	Olfm3	olfactomedin 3	0.638542	0.000638752	0.0136167	1.86593	significant up
ENSMUSG00000017466	21858	Timp2	tissue inhibitor of metalloproteinase 2	0.487136	0.00064121	0.0136375	1.86527	significant up
ENSMUSG00000020358	15384	Hnrnpab	heterogeneous nuclear ribonucleoprotein A/B	0.38255	0.000641291	0.0136382	1.86524	significant up
ENSMUSG00000012422	66074	Tmem167	transmembrane protein 167	-0.468524	0.000650739	0.013717	1.86274	significant down
ENSMUSG00000027612	17391	Mmp24	matrix metallopeptidase 24	0.633316	0.000653123	0.0137367	1.86212	significant up
ENSMUSG00000060032	232440	H2aj	H2J.A histone	-0.464489	0.000655564	0.0137567	1.86148	significant down
ENSMUSG00000007411	17169	Mark3	MAP/microtubule affinity regulating kinase 3	0.419058	0.000656959	0.0137682	1.86112	significant up
ENSMUSG00000023791	72084	Pigx	phosphatidylinositol glycan anchor biosynthesis, class X	-0.507402	0.00066062	0.013798	1.86018	significant down
ENSMUSG00000048747		E130114P18Rik	RIKEN cDNA E130114P18 gene	-0.576672	0.000663845	0.0138241	1.85936	significant down
ENSMUSG00000022763	72168	Aifm3	apoptosis-inducing factor, mitochondrion-associated 3	0.727356	0.000666501	0.0138455	1.85869	significant up
ENSMUSG00000024446	67676	Rpp21	ribonuclease P 21 subunit	-0.486355	0.000668362	0.0138604	1.85822	significant down
ENSMUSG00000027314	54485	Dll4	delta like canonical Notch ligand 4	1.19578	0.000669512	0.0138696	1.85794	significant up
ENSMUSG00000024516	66286	Sec11c	SEC11 homolog C, signal peptidase complex subunit	-0.474098	0.000673815	0.0139039	1.85686	significant down
ENSMUSG00000057858	76539	Fam204a	family with sequence similarity 204, member A	-0.580105	0.000674572	0.0139099	1.85668	significant down
ENSMUSG00000006932	12387	Ctnnb1	catenin (cadherin associated protein), beta 1	0.530315	0.0006747	0.0139109	1.85665	significant up
ENSMUSG00000000838	14265	Fmr1	fragile X messenger ribonucleoprotein 1	-0.5923	0.000679497	0.0139487	1.85547	significant down
ENSMUSG00000036019	278279	Tmtc2	transmembrane and tetratricopeptide repeat containing 2	0.733208	0.000681522	0.0139645	1.85497	significant up
ENSMUSG00000013858	216157	Tmem259	transmembrane protein 259	0.656356	0.000681739	0.0139662	1.85492	significant up
ENSMUSG00000031503	12827	Col4a2	collagen, type IV, alpha 2	0.964945	0.000683485	0.0139799	1.8545	significant up
ENSMUSG00000026424	171469	Gpr37l1	G protein-coupled receptor 37-like 1	0.516572	0.000685567	0.013996	1.85399	significant up
ENSMUSG00000044576	242915	Garem2	GRB2 associated regulator of MAPK1 subtype 2	0.874645	0.000686136	0.0140005	1.85386	significant up
ENSMUSG00000023963	56050	Cyp39a1	cytochrome P450, family 39, subfamily a, polypeptide 1	-1.68246	0.000688701	0.0140203	1.85324	significant down
ENSMUSG00000034055	18679	Phka1	phosphorylase kinase alpha 1	0.882233	0.000690019	0.0140305	1.85293	significant up
ENSMUSG00000040651	218850	Tasor	transcription activation suppressor	-0.710778	0.000690464	0.0140339	1.85282	significant down
ENSMUSG00000091537	66167	Tma7	translational machinery associated 7	-0.517236	0.0007007	0.0141119	1.85041	significant down
ENSMUSG00000001441	19155	Npepps	aminopeptidase puromycin sensitive	0.451215	0.000710845	0.0141878	1.84808	significant up
ENSMUSG00000026991	227937	Pkp4	plakophilin 4	0.481881	0.000715118	0.0142194	1.84712	significant up
ENSMUSG00000005417	26936	Mprip	myosin phosphatase Rho interacting protein	0.564672	0.000715264	0.0142205	1.84709	significant up
ENSMUSG00000045174	211383	Amer3	APC membrane recruitment 3	0.781343	0.000720012	0.0142553	1.84603	significant up
ENSMUSG00000022361	22770	Zhx1	zinc fingers and homeoboxes 1	-0.644786	0.000720033	0.0142554	1.84602	significant down
ENSMUSG00000020658	668212	Efr3b	EFR3 homolog B	0.664539	0.000727208	0.0143074	1.84444	significant up
ENSMUSG00000040867	380785	Begain	brain-enriched guanylate kinase-associated	1.71093	0.000728019	0.0143133	1.84426	significant up
ENSMUSG00000052144	232314	Ppp4r2	protein phosphatase 4, regulatory subunit 2	0.628975	0.000729088	0.014321	1.84403	significant up
ENSMUSG00000063564	237759	Col23a1	collagen, type XXIII, alpha 1	0.497736	0.000729646	0.014325	1.84391	significant up
ENSMUSG00000051065	239796	Mb21d2	Mab-21 domain containing 2	0.78909	0.000731306	0.0143369	1.84355	significant up
ENSMUSG00000029106	11518	Add1	adducin 1 (alpha)	0.465543	0.000732253	0.0143436	1.84334	significant up
ENSMUSG00000023007	54614	Prpf40b	pre-mRNA processing factor 40B	0.468399	0.000733056	0.0143494	1.84317	significant up
ENSMUSG00000058297	94214	Spock2	sparc/osteonectin, cwcv and kazal-like domains proteoglycan 2	0.545123	0.000735546	0.0143671	1.84263	significant up
ENSMUSG00000027347	19419	Rasgrp1	RAS guanyl releasing protein 1	0.811294	0.000738344	0.0143869	1.84203	significant up
ENSMUSG00000021598	28077	Med10	mediator complex subunit 10	-0.530684	0.000738965	0.0143913	1.8419	significant down
ENSMUSG00000026087	107734	Mrpl30	mitochondrial ribosomal protein L30	-0.46539	0.000741672	0.0144104	1.84132	significant down
ENSMUSG00000003228	14773	Grk5	G protein-coupled receptor kinase 5	0.653857	0.00074189	0.0144119	1.84128	significant up
ENSMUSG00000020647	17977	Ncoa1	nuclear receptor coactivator 1	0.60503	0.000747285	0.0144496	1.84014	significant up
ENSMUSG00000015289	66192	Lage3	L antigen family, member 3	-0.520718	0.000759004	0.0145304	1.83772	significant down
ENSMUSG00000022905	16646	Kpna1	karyopherin subunit alpha 1	0.514632	0.000763778	0.0145629	1.83675	significant up
ENSMUSG00000037788	232023	Vopp1	vesicular, overexpressed in cancer, prosurvival protein 1	-0.671577	0.00076623	0.0145794	1.83626	significant down
ENSMUSG00000020032	77976	Nuak1	NUAK family, SNF1-like kinase, 1	0.739025	0.000766947	0.0145842	1.83612	significant up
ENSMUSG00000021120	110417	Pigh	phosphatidylinositol glycan anchor biosynthesis, class H	-0.69412	0.000767942	0.0145909	1.83592	significant down
ENSMUSG00000026213	71728	Stk11ip	serine/threonine kinase 11 interacting protein	1.06445	0.000774416	0.0146342	1.83463	significant up
ENSMUSG00000074896	15959	Ifit3	interferon-induced protein with tetratricopeptide repeats 3	2.54225	0.000776486	0.014648	1.83422	significant up
ENSMUSG00000027168	18508	Pax6	paired box 6	0.346729	0.000779361	0.014667	1.83366	significant up
ENSMUSG00000090523	71683	Gypc	glycophorin C	1.49034	0.000779762	0.0146696	1.83358	significant up
ENSMUSG00000038039	70297	Gcc2	GRIP and coiled-coil domain containing 2	-0.508458	0.000781188	0.014679	1.8333	significant down
ENSMUSG00000027570	12841	Col9a3	collagen, type IX, alpha 3	0.506474	0.000781951	0.014684	1.83316	significant up
ENSMUSG00000039703	217365	Nploc4	NPL4 homolog, ubiquitin recognition factor	0.879854	0.000784462	0.0147005	1.83267	significant up
ENSMUSG00000022438	170736	Parvb	parvin, beta	0.910999	0.000786122	0.0147113	1.83235	significant up
ENSMUSG00000010911	56369	Apip	APAF1 interacting protein	-0.457186	0.000786777	0.0147156	1.83222	significant down
ENSMUSG00000016528	17164	Mapkapk2	MAP kinase-activated protein kinase 2	1.02205	0.000792806	0.0147546	1.83107	significant up
ENSMUSG00000038886	140481	Man2a2	mannosidase 2, alpha 2	0.655939	0.000792951	0.0147556	1.83104	significant up
ENSMUSG00000023348	22051	Trip6	thyroid hormone receptor interactor 6	0.723955	0.000793692	0.0147603	1.8309	significant up
ENSMUSG00000009575	12419	Cbx5	chromobox 5	-0.427782	0.000801855	0.0148126	1.82937	significant down
ENSMUSG00000028811	107271	Yars	tyrosyl-tRNA synthetase	0.424397	0.000802307	0.0148154	1.82929	significant up
ENSMUSG00000015575	11974	Atp6v0e	ATPase, H+ transporting, lysosomal V0 subunit E	-0.439391	0.000802405	0.014816	1.82927	significant down
ENSMUSG00000015804	66999	Med28	mediator complex subunit 28	-0.463609	0.000805788	0.0148375	1.82864	significant down
ENSMUSG00000036905	12260	C1qb	complement component 1, q subcomponent, beta polypeptide	0.4473	0.000808614	0.0148553	1.82812	significant up
ENSMUSG00000032011	21838	Thy1	thymus cell antigen 1, theta	0.44658	0.0008095	0.0148608	1.82796	significant up
ENSMUSG00000028261	68493	Ndufaf4	NADH:ubiquinone oxidoreductase complex assembly factor 4	-0.450336	0.000820842	0.0149332	1.82585	significant down
ENSMUSG00000020932	14580	Gfap	glial fibrillary acidic protein	0.459212	0.000825096	0.01496	1.82507	significant up
ENSMUSG00000032251	65099	Irak1bp1	interleukin-1 receptor-associated kinase 1 binding protein 1	-0.566959	0.000827393	0.0149744	1.82465	significant down
ENSMUSG00000026034	12747	Clk1	CDC-like kinase 1	0.545381	0.00082767	0.0149762	1.8246	significant up
ENSMUSG00000025816	57743	Sec61a2	SEC61 translocon subunit alpha 2	0.513419	0.000829253	0.0149861	1.82431	significant up
ENSMUSG00000034120	20382	Srsf2	serine and arginine-rich splicing factor 2	0.411488	0.000829519	0.0149877	1.82426	significant up
ENSMUSG00000024829	353242	Mrpl21	mitochondrial ribosomal protein L21	-0.518198	0.000834326	0.0150176	1.8234	significant down
ENSMUSG00000030207	74525	Fam234b	family with sequence similarity 234, member B	0.678635	0.000837507	0.0150372	1.82283	significant up
ENSMUSG00000001419	17261	Mef2d	myocyte enhancer factor 2D	0.855226	0.000837543	0.0150375	1.82283	significant up
ENSMUSG00000050538		B230217C12Rik	RIKEN cDNA B230217C12 gene	-0.456367	0.000839261	0.015048	1.82252	significant down
ENSMUSG00000033720	94282	Sfxn5	sideroflexin 5	-0.517293	0.0008519	0.0151399	1.81988	significant down
ENSMUSG00000031601	18983	Cnot7	CCR4-NOT transcription complex, subunit 7	-0.412149	0.00086114	0.015206	1.81798	significant down
ENSMUSG00000069237	97863	Fam8a1	family with sequence similarity 8, member A1	0.733081	0.000864477	0.0152297	1.81731	significant up
ENSMUSG00000028756	68943	Pink1	PTEN induced putative kinase 1	0.428074	0.000867674	0.0152523	1.81667	significant up
ENSMUSG00000008604	94232	Ubqln4	ubiquilin 4	0.65389	0.000869467	0.0152649	1.81631	significant up
ENSMUSG00000040506	228361	Ambra1	autophagy/beclin 1 regulator 1	0.915766	0.000872142	0.0152837	1.81577	significant up
ENSMUSG00000021189	110616	Atxn3	ataxin 3	-0.732135	0.000872331	0.015285	1.81574	significant down
ENSMUSG00000032615	103850	Nt5m	5',3'-nucleotidase, mitochondrial	-0.432211	0.000874609	0.0153009	1.81528	significant down
ENSMUSG00000069227	26913	Gprin1	G protein-regulated inducer of neurite outgrowth 1	0.603447	0.000874688	0.0153015	1.81527	significant up
ENSMUSG00000002222	68477	Rmnd5a	required for meiotic nuclear division 5 homolog A	0.751983	0.000875121	0.0153045	1.81518	significant up
ENSMUSG00000026455	240756	Klhl12	kelch-like 12	0.604516	0.000875668	0.0153083	1.81507	significant up
ENSMUSG00000003546	74764	Klc4	kinesin light chain 4	0.529225	0.000879883	0.0153395	1.81419	significant up
ENSMUSG00000029198	17713	Grpel1	GrpE-like 1, mitochondrial	-0.435361	0.000885501	0.0153809	1.81302	significant down
ENSMUSG00000024091	30960	Vapa	vesicle-associated membrane protein, associated protein A	-0.392382	0.000888285	0.0154012	1.81244	significant down
ENSMUSG00000027673	66046	Ndufb5	NADH:ubiquinone oxidoreductase subunit B5	-0.42334	0.000891257	0.0154229	1.81183	significant down
ENSMUSG00000050953	14609	Gja1	gap junction protein, alpha 1	0.44484	0.000892969	0.0154353	1.81148	significant up
ENSMUSG00000032667	330260	Pon2	paraoxonase 2	-0.489171	0.000899642	0.0154937	1.80985	significant down
ENSMUSG00000022568	105782	Scrib	scribbled planar cell polarity	0.802416	0.000903139	0.0155241	1.80899	significant up
ENSMUSG00000053646	235611	Plxnb1	plexin B1	0.794279	0.000923711	0.0157006	1.80408	significant up
ENSMUSG00000020092	27355	Pald1	phosphatase domain containing, paladin 1	1.11415	0.000928197	0.0157386	1.80303	significant up
ENSMUSG00000029823	192196	Luc7l2	LUC7-like 2 (S. cerevisiae)	-0.451128	0.000934561	0.0157921	1.80156	significant down
ENSMUSG00000033295	19268	Ptprf	protein tyrosine phosphatase receptor type F	0.646622	0.000934612	0.0157926	1.80155	significant up
ENSMUSG00000058927		Gm10053	predicted gene 10053	-0.872136	0.000936059	0.0158047	1.80121	significant down
ENSMUSG00000049960	66242	Mrps16	mitochondrial ribosomal protein S16	-0.432312	0.000942413	0.0158577	1.79976	significant down
ENSMUSG00000037103	212123	Dcaf15	DDB1 and CUL4 associated factor 15	0.458981	0.00094487	0.0158781	1.7992	significant up
ENSMUSG00000044533	16898	Rps2	ribosomal protein S2	0.85449	0.000945175	0.0158806	1.79913	significant up
ENSMUSG00000054894	68055	Dmac2l	distal membrane arm assembly component 2 like	-0.516238	0.000950933	0.0159282	1.79783	significant down
ENSMUSG00000007850	59013	Hnrnph1	heterogeneous nuclear ribonucleoprotein H1	0.540795	0.000951285	0.0159311	1.79775	significant up
ENSMUSG00000027133	66181	Nop10	NOP10 ribonucleoprotein	-0.455944	0.000951494	0.0159329	1.79771	significant down
ENSMUSG00000028138	11532	Adh5	alcohol dehydrogenase 5 (class III), chi polypeptide	0.358182	0.000961368	0.0160138	1.79551	significant up
ENSMUSG00000027937	23922	Jtb	jumping translocation breakpoint	-0.384554	0.000972679	0.0161054	1.79303	significant down
ENSMUSG00000031256	108062	Cstf2	cleavage stimulation factor, 3' pre-RNA subunit 2	0.684643	0.000984131	0.016197	1.79056	significant up
ENSMUSG00000027175	320554	Tcp11l1	t-complex 11 like 1	-0.600282	0.00099245	0.0162629	1.7888	significant down
ENSMUSG00000028672	15356	Hmgcl	3-hydroxy-3-methylglutaryl-Coenzyme A lyase	-0.457495	0.00100277	0.0163439	1.78664	significant down
ENSMUSG00000037686	104816	Aspg	asparaginase	1.79153	0.0010054	0.0163644	1.7861	significant up
ENSMUSG00000107283	17527	Mpv17	MpV17 mitochondrial inner membrane protein	-0.449382	0.00101502	0.0164388	1.78413	significant down
ENSMUSG00000018076	76199	Med13l	mediator complex subunit 13-like	0.545919	0.00101506	0.0164391	1.78412	significant up
ENSMUSG00000020485	20922	Supt4a	SPT4A, DSIF elongation factor subunit	-0.463742	0.00102003	0.0164773	1.78311	significant down
ENSMUSG00000054452	14797	Tle5	TLE family member 5, transcriptional modulator	0.391004	0.00102423	0.0165095	1.78227	significant up
ENSMUSG00000042426	218629	Dhx29	DEAH (Asp-Glu-Ala-His) box polypeptide 29	-0.654566	0.00103672	0.0166042	1.77978	significant down
ENSMUSG00000023882	22712	Zfp54	zinc finger protein 54	-1.01986	0.00104304	0.0166516	1.77854	significant down
ENSMUSG00000034928	105239	Rnf44	ring finger protein 44	0.676854	0.00104377	0.0166571	1.7784	significant up
ENSMUSG00000028468	242406	Rgp1	RAB6A GEF compex partner 1	0.833656	0.00104436	0.0166615	1.77829	significant up
ENSMUSG00000068373	241589	D430041D05Rik	RIKEN cDNA D430041D05 gene	0.490231	0.00104988	0.0167026	1.77722	significant up
ENSMUSG00000017679	76080	Ttpal	tocopherol (alpha) transfer protein-like	0.881257	0.00105419	0.0167346	1.77639	significant up
ENSMUSG00000062619	67101	2310039H08Rik	RIKEN cDNA 2310039H08 gene	-0.636456	0.00105639	0.0167509	1.77596	significant down
ENSMUSG00000022848	224132	Slc49a4	solute carrier family 49 member 4	0.363498	0.00105675	0.0167535	1.77589	significant up
ENSMUSG00000032698	16909	Lmo2	LIM domain only 2	0.476212	0.00106661	0.0168259	1.77402	significant up
ENSMUSG00000026830	77767	Ermn	ermin, ERM-like protein	-0.421636	0.00106762	0.0168333	1.77383	significant down
ENSMUSG00000006050	24068	Sra1	steroid receptor RNA activator 1	-0.46576	0.0010718	0.0168638	1.77304	significant down
ENSMUSG00000028868	242687	Wasf2	WASP family, member 2	-0.540992	0.00107192	0.0168647	1.77302	significant down
ENSMUSG00000025050	71041	Pcgf6	polycomb group ring finger 6	-0.546074	0.00107205	0.0168657	1.773	significant down
ENSMUSG00000015966	50905	Il17rb	interleukin 17 receptor B	2.35548	0.00107418	0.0168811	1.7726	significant up
ENSMUSG00000072772	14790	Grcc10	gene rich cluster, C10 gene	-0.419152	0.001079	0.016916	1.7717	significant down
ENSMUSG00000029169	13204	Dhx15	DEAH (Asp-Glu-Ala-His) box polypeptide 15	0.520801	0.0010845	0.0169555	1.77069	significant up
ENSMUSG00000034994	13629	Eef2	eukaryotic translation elongation factor 2	0.458891	0.00109405	0.0170238	1.76894	significant up
ENSMUSG00000055065	67040	Ddx17	DEAD box helicase 17	0.471337	0.00109489	0.0170298	1.76879	significant up
ENSMUSG00000055531	432508	Cpsf6	cleavage and polyadenylation specific factor 6	0.402548	0.00109569	0.0170354	1.76865	significant up
ENSMUSG00000041360	52874	Pum3	pumilio RNA-binding family member 3	-0.538219	0.00109615	0.0170387	1.76856	significant down
ENSMUSG00000038894	384783	Irs2	insulin receptor substrate 2	0.627831	0.00109964	0.0170634	1.76793	significant up
ENSMUSG00000031827	72042	Cotl1	coactosin-like 1 (Dictyostelium)	0.426095	0.00110092	0.0170725	1.7677	significant up
ENSMUSG00000058239	22282	Usf2	upstream transcription factor 2	0.473128	0.00110151	0.0170766	1.7676	significant up
ENSMUSG00000034098	213262	Fstl5	follistatin-like 5	0.669834	0.00110207	0.0170806	1.7675	significant up
ENSMUSG00000040035	214240	Disp2	dispatched RND tramsporter family member 2	0.800091	0.00110637	0.0171109	1.76673	significant up
ENSMUSG00000038271	320678	Iffo1	intermediate filament family orphan 1	0.648881	0.00110803	0.0171225	1.76643	significant up
ENSMUSG00000078762	71909	Haus5	HAUS augmin-like complex, subunit 5	1.02419	0.00111002	0.0171364	1.76608	significant up
ENSMUSG00000029426	12492	Scarb2	scavenger receptor class B, member 2	0.534395	0.00111092	0.0171428	1.76592	significant up
ENSMUSG00000059278	78304	Naa38	N(alpha)-acetyltransferase 38, NatC auxiliary subunit	-0.401284	0.00112411	0.0172344	1.7636	significant down
ENSMUSG00000053870	75540	Fpgt	fucose-1-phosphate guanylyltransferase	0.705318	0.00112682	0.0172531	1.76313	significant up
ENSMUSG00000030376	110891	Slc8a2	solute carrier family 8 (sodium/calcium exchanger), member 2	0.875374	0.00113589	0.0173153	1.76157	significant up
ENSMUSG00000031278	50790	Acsl4	acyl-CoA synthetase long-chain family member 4	-0.796444	0.00113854	0.0173334	1.76112	significant down
ENSMUSG00000074754	228715	Smim26	small integral membrane protein 26	-0.440455	0.00114014	0.0173442	1.76084	significant down
ENSMUSG00000024381	30948	Bin1	bridging integrator 1	0.406042	0.00114068	0.0173479	1.76075	significant up
ENSMUSG00000032279	67834	Idh3a	isocitrate dehydrogenase 3 (NAD+) alpha	-0.370093	0.00114152	0.0173536	1.76061	significant down
ENSMUSG00000038546	56705	Ranbp9	RAN binding protein 9	0.572906	0.001146	0.0173839	1.75985	significant up
ENSMUSG00000075302	66748	Erich2	glutamate rich 2	-2.03599	0.00115694	0.0174575	1.75802	significant down
ENSMUSG00000024597	20496	Slc12a2	solute carrier family 12, member 2	0.548962	0.00116155	0.0174882	1.75725	significant up
ENSMUSG00000022201	22763	Zfr	zinc finger RNA binding protein	-0.379602	0.00116159	0.0174885	1.75725	significant down
ENSMUSG00000028691	18477	Prdx1	peroxiredoxin 1	-0.461403	0.0011628	0.0174965	1.75705	significant down
ENSMUSG00000027584	18389	Oprl1	opioid receptor-like 1	0.582833	0.00116337	0.0175003	1.75695	significant up
ENSMUSG00000020684	276952	Rasl10b	RAS-like, family 10, member B	0.775241	0.00116661	0.0175218	1.75642	significant up
ENSMUSG00000038696	227743	Mapkap1	mitogen-activated protein kinase associated protein 1	-0.526051	0.00118027	0.0176118	1.7542	significant down
ENSMUSG00000036167	223828	Pphln1	periphilin 1	-0.699519	0.00118878	0.0176672	1.75283	significant down
ENSMUSG00000056529	19204	Ptafr	platelet-activating factor receptor	3.52152	0.0011928	0.0176932	1.75219	significant up
ENSMUSG00000027506	21985	Tpd52	tumor protein D52	-0.481549	0.00119877	0.0177317	1.75125	significant down
ENSMUSG00000025478	26757	Dpysl4	dihydropyrimidinase-like 4	0.634288	0.00120326	0.0177604	1.75055	significant up
ENSMUSG00000054766	56086	Set	SET nuclear oncogene	0.433388	0.00121136	0.0178121	1.74928	significant up
ENSMUSG00000035547	12337	Capn5	calpain 5	1.2136	0.00121398	0.0178287	1.74888	significant up
ENSMUSG00000024292	64385	Cyp4f14	cytochrome P450, family 4, subfamily f, polypeptide 14	0.701055	0.0012156	0.017839	1.74863	significant up
ENSMUSG00000021061	20741	Sptb	spectrin beta, erythrocytic	0.839726	0.00121616	0.0178425	1.74854	significant up
ENSMUSG00000061393	11481	Acvr2b	activin receptor IIB	-0.597927	0.00121789	0.0178534	1.74828	significant down
ENSMUSG00000037415	74334	Ranbp10	RAN binding protein 10	0.728255	0.0012185	0.0178573	1.74818	significant up
ENSMUSG00000068749	26442	Psma5	proteasome subunit alpha 5	-0.41387	0.00122399	0.0178918	1.74735	significant down
ENSMUSG00000038628	67005	Polr3k	polymerase (RNA) III (DNA directed) polypeptide K	-0.366389	0.00122521	0.0178995	1.74716	significant down
ENSMUSG00000074218	12865	Cox7a1	cytochrome c oxidase subunit 7A1	-0.587354	0.00122599	0.0179044	1.74704	significant down
ENSMUSG00000038481	78334	Cdk19	cyclin dependent kinase 19	0.6968	0.00122603	0.0179046	1.74703	significant up
ENSMUSG00000062070	18655	Pgk1	phosphoglycerate kinase 1	0.475883	0.00122954	0.0179266	1.7465	significant up
ENSMUSG00000015749	66471	Anp32e	acidic (leucine-rich) nuclear phosphoprotein 32 family, member E	0.395001	0.00123	0.0179294	1.74643	significant up
ENSMUSG00000001440	16211	Kpnb1	karyopherin subunit beta 1	0.620526	0.00123498	0.0179604	1.74568	significant up
ENSMUSG00000066357	83669	Wdr6	WD repeat domain 6	0.393	0.00123586	0.0179659	1.74555	significant up
ENSMUSG00000013465	58202	Nelfb	negative elongation factor complex member B	0.404991	0.00124071	0.0179959	1.74483	significant up
ENSMUSG00000073293	102954	Nudt10	nudix hydrolase 10	0.550041	0.00124586	0.0180277	1.74406	significant up
ENSMUSG00000050063	19144	Klk6	kallikrein related-peptidase 6	1.25177	0.00124757	0.0180382	1.74381	significant up
ENSMUSG00000031214	94190	Ophn1	oligophrenin 1	-0.483527	0.00125477	0.0180844	1.7427	significant down
ENSMUSG00000039221	68028	Rpl22l1	ribosomal protein L22 like 1	-0.489318	0.00126384	0.0181421	1.74131	significant down
ENSMUSG00000029001	230903	Fbxo44	F-box protein 44	0.383689	0.00127589	0.0182182	1.7395	significant up
ENSMUSG00000013736	70047	Trnt1	tRNA nucleotidyl transferase, CCA-adding, 1	-0.565269	0.00127785	0.0182304	1.7392	significant down
ENSMUSG00000020659	104836	Cbll1	Casitas B-lineage lymphoma-like 1	-0.668477	0.00128522	0.0182765	1.73811	significant down
ENSMUSG00000036585	14164	Fgf1	fibroblast growth factor 1	0.528674	0.0012877	0.0182918	1.73774	significant up
ENSMUSG00000060600	13808	Eno3	enolase 3, beta muscle	0.813178	0.00128838	0.0182961	1.73764	significant up
ENSMUSG00000052214	403187	Opa3	optic atrophy 3	0.437192	0.00128902	0.0183	1.73755	significant up
ENSMUSG00000031918	77116	Mtmr2	myotubularin related protein 2	-0.632849	0.00128974	0.0183045	1.73744	significant down
ENSMUSG00000029911	381760	Ssbp1	single-stranded DNA binding protein 1	-0.508963	0.00128982	0.018305	1.73743	significant down
ENSMUSG00000024261	20983	Syt4	synaptotagmin IV	-0.490041	0.0012994	0.0183734	1.73581	significant down
ENSMUSG00000033740	240690	St18	suppression of tumorigenicity 18	0.423843	0.00130536	0.0184156	1.73481	significant up
ENSMUSG00000008226	74616	Scrn3	secernin 3	0.876458	0.00130589	0.0184193	1.73473	significant up
ENSMUSG00000036752	227613	Tubb4b	tubulin, beta 4B class IVB	0.432347	0.00131176	0.0184608	1.73375	significant up
ENSMUSG00000038366	16796	Lasp1	LIM and SH3 protein 1	0.515299	0.00132833	0.0185768	1.73103	significant up
ENSMUSG00000038816	54366	Ctnnal1	catenin (cadherin associated protein), alpha-like 1	-0.636041	0.00132863	0.0185788	1.73098	significant down
ENSMUSG00000007097	98660	Atp1a2	ATPase, Na+/K+ transporting, alpha 2 polypeptide	0.500914	0.00134093	0.0186639	1.729	significant up
ENSMUSG00000034932	66047	Mrpl54	mitochondrial ribosomal protein L54	-0.478565	0.00134111	0.0186652	1.72897	significant down
ENSMUSG00000013584	19378	Aldh1a2	aldehyde dehydrogenase family 1, subfamily A2	0.963548	0.00134438	0.0186876	1.72845	significant up
ENSMUSG00000021890	74427	Eaf1	ELL associated factor 1	0.778723	0.00135132	0.0187352	1.72734	significant up
ENSMUSG00000062997	66489	Rpl35	ribosomal protein L35	-0.536236	0.00135473	0.0187585	1.7268	significant down
ENSMUSG00000037152	66377	Ndufc1	NADH:ubiquinone oxidoreductase subunit C1	-0.403087	0.00135634	0.0187694	1.72655	significant down
ENSMUSG00000075467	52838	Dnlz	DNL-type zinc finger	-0.400389	0.00135792	0.0187802	1.7263	significant down
ENSMUSG00000028876	230735	Epha10	Eph receptor A10	1.01161	0.001363	0.0188147	1.7255	significant up
ENSMUSG00000033014	94093	Trim33	tripartite motif-containing 33	0.473849	0.00136348	0.0188179	1.72543	significant up
ENSMUSG00000015536	17434	Mocs2	molybdenum cofactor synthesis 2	-0.365858	0.00136826	0.0188503	1.72468	significant down
ENSMUSG00000040795	230767	Iqcc	IQ motif containing C	-0.480855	0.00137551	0.018899	1.72356	significant down
ENSMUSG00000030303	330450	Far2	fatty acyl CoA reductase 2	0.664147	0.00137628	0.0189042	1.72344	significant up
ENSMUSG00000048371	382051	Pdp2	pyruvate dehydrogenase phosphatase catalytic subunit 2	-1.01694	0.00138784	0.0189904	1.72147	significant down
ENSMUSG00000041629	28081	Fam104a	family with sequence similarity 104, member A	-0.396329	0.00139627	0.0190528	1.72004	significant down
ENSMUSG00000024976	56392	Shoc2	Shoc2, leucine rich repeat scaffold protein	-0.742092	0.00140208	0.0190956	1.71907	significant down
ENSMUSG00000017754	18830	Pltp	phospholipid transfer protein	0.615353	0.00140283	0.0191012	1.71894	significant up
ENSMUSG00000029066	66448	Mrpl20	mitochondrial ribosomal protein L20	-0.430637	0.00141196	0.0191681	1.71742	significant down
ENSMUSG00000028771	19248	Ptpn12	protein tyrosine phosphatase, non-receptor type 12	0.627443	0.00141225	0.0191703	1.71737	significant up
ENSMUSG00000050605	22719	Zfp61	zinc finger protein 61	0.480564	0.00141817	0.0192134	1.7164	significant up
ENSMUSG00000071180	75616	Smim15	small integral membrane protein 15	-0.468185	0.00142493	0.0192625	1.71529	significant down
ENSMUSG00000026458	68507	Ppfia4	protein tyrosine phosphatase, receptor type, f polypeptide (PTPRF), interacting protein (liprin), alpha 4	0.82218	0.00142498	0.0192629	1.71528	significant up
ENSMUSG00000025893	69149	Kbtbd3	kelch repeat and BTB (POZ) domain containing 3	-0.45798	0.00143027	0.0193012	1.71442	significant down
ENSMUSG00000027835	56426	Pdcd10	programmed cell death 10	-0.453693	0.00145132	0.0194531	1.71101	significant down
ENSMUSG00000039983	269336	Ccdc32	coiled-coil domain containing 32	-0.45738	0.00145328	0.0194672	1.7107	significant down
ENSMUSG00000025821	101095	Zfp282	zinc finger protein 282	0.746248	0.00145684	0.0194926	1.71013	significant up
ENSMUSG00000029415	231452	Sdad1	SDA1 domain containing 1	-0.685302	0.00147625	0.0196304	1.70707	significant down
ENSMUSG00000019731	270066	Slc35e1	solute carrier family 35, member E1	0.776948	0.00147794	0.0196423	1.70681	significant up
ENSMUSG00000025656	236915	Arhgef9	CDC42 guanine nucleotide exchange factor (GEF) 9	-0.37936	0.00148028	0.0196588	1.70644	significant down
ENSMUSG00000026519	208795	Tmem63a	transmembrane protein 63a	0.917515	0.00149053	0.0197307	1.70486	significant up
ENSMUSG00000034157	217732	Cipc	CLOCK interacting protein, circadian	0.488875	0.00150694	0.0198449	1.70235	significant up
ENSMUSG00000048756	56484	Foxo3	forkhead box O3	-0.754097	0.0015092	0.0198605	1.70201	significant down
ENSMUSG00000090122	66240	Kcne1l	potassium voltage-gated channel, Isk-related family, member 1-like, pseudogene	0.442481	0.00150937	0.0198616	1.70199	significant up
ENSMUSG00000029467	11938	Atp2a2	ATPase, Ca++ transporting, cardiac muscle, slow twitch 2	0.458401	0.00151392	0.019893	1.7013	significant up
ENSMUSG00000035697	70719	Arhgap45	Rho GTPase activating protein 45	2.83082	0.00151468	0.0198983	1.70118	significant up
ENSMUSG00000000340	13171	Dbt	dihydrolipoamide branched chain transacylase E2	0.450062	0.00152546	0.0199723	1.69957	significant up
ENSMUSG00000031391	16728	L1cam	L1 cell adhesion molecule	0.62519	0.00153253	0.0200205	1.69853	significant up
ENSMUSG00000022295	66335	Atp6v1c1	ATPase, H+ transporting, lysosomal V1 subunit C1	-0.373037	0.00153959	0.0200685	1.69749	significant down
ENSMUSG00000026484	19821	Rnf2	ring finger protein 2	0.482724	0.00155157	0.0201494	1.69574	significant up
ENSMUSG00000031059	104130	Ndufb11	NADH:ubiquinone oxidoreductase subunit B11	-0.371504	0.00155919	0.0202005	1.69464	significant down
ENSMUSG00000042097	22685	Zfp239	zinc finger protein 239	-0.575648	0.0015643	0.0202347	1.6939	significant down
ENSMUSG00000021133	217684	Susd6	sushi domain containing 6	0.51262	0.00159055	0.0204086	1.69019	significant up
ENSMUSG00000056296	72003	Synpr	synaptoporin	-0.374755	0.00159297	0.0204245	1.68985	significant down
ENSMUSG00000055371	56324	Stam2	signal transducing adaptor molecule (SH3 domain and ITAM motif) 2	-0.768949	0.00159834	0.0204597	1.6891	significant down
ENSMUSG00000014303	83396	Glis2	GLIS family zinc finger 2	1.11804	0.00160076	0.0204755	1.68877	significant up
ENSMUSG00000040136	20927	Abcc8	ATP-binding cassette, sub-family C (CFTR/MRP), member 8	0.854039	0.00160204	0.0204838	1.68859	significant up
ENSMUSG00000019689	66117	Fmc1	formation of mitochondrial complex V assembly factor 1	-0.435464	0.00160819	0.0205238	1.68774	significant down
ENSMUSG00000022110	20916	Sucla2	succinate-Coenzyme A ligase, ADP-forming, beta subunit	-0.354934	0.00160884	0.020528	1.68765	significant down
ENSMUSG00000020928	75689	Higd1b	HIG1 domain family, member 1B	-0.523952	0.00161415	0.0205625	1.68692	significant down
ENSMUSG00000006715	57441	Gmnn	geminin	-0.512428	0.0016186	0.0205913	1.68632	significant down
ENSMUSG00000039154	20420	Shd	src homology 2 domain-containing transforming protein D	0.410171	0.00162774	0.0206501	1.68508	significant up
ENSMUSG00000064326	30954	Siva1	SIVA1, apoptosis-inducing factor	-0.495478	0.00163129	0.0206729	1.6846	significant down
ENSMUSG00000021917	69019	Spcs1	signal peptidase complex subunit 1 homolog (S. cerevisiae)	-0.421513	0.00163778	0.0207144	1.68373	significant down
ENSMUSG00000023947	18037	Nfkbie	nuclear factor of kappa light polypeptide gene enhancer in B cells inhibitor, epsilon	0.658042	0.001641	0.0207349	1.6833	significant up
ENSMUSG00000031984	66523	2810004N23Rik	RIKEN cDNA 2810004N23 gene	-0.431285	0.00164393	0.0207536	1.68291	significant down
ENSMUSG00000033065	18642	Pfkm	phosphofructokinase, muscle	0.574554	0.00165039	0.0207946	1.68205	significant up
ENSMUSG00000064225	75552	Paqr9	progestin and adipoQ receptor family member IX	0.632952	0.0016506	0.0207959	1.68202	significant up
ENSMUSG00000017344	22370	Vtn	vitronectin	0.547063	0.00165152	0.0208017	1.6819	significant up
ENSMUSG00000050002	75731	Idnk	idnK gluconokinase homolog (E. coli)	-0.441987	0.00165985	0.0208544	1.6808	significant down
ENSMUSG00000064105	94219	Cnnm2	cyclin M2	-1.00554	0.00167725	0.0209633	1.67854	significant down
ENSMUSG00000020723	54377	Cacng4	calcium channel, voltage-dependent, gamma subunit 4	0.411833	0.00167902	0.0209744	1.67831	significant up
ENSMUSG00000030521	67973	Mphosph10	M-phase phosphoprotein 10 (U3 small nucleolar ribonucleoprotein)	-0.513774	0.00168542	0.0210142	1.67749	significant down
ENSMUSG00000045854	108755	Lyrm2	LYR motif containing 2	-0.514661	0.00169623	0.021081	1.67611	significant down
ENSMUSG00000003955	70186	Fam162a	family with sequence similarity 162, member A	-0.446585	0.00169744	0.0210885	1.67596	significant down
ENSMUSG00000048000	227331	Gigyf2	GRB10 interacting GYF protein 2	-0.422401	0.00170837	0.0211556	1.67458	significant down
ENSMUSG00000022191	14000	Drosha	drosha, ribonuclease type III	0.585384	0.00171229	0.0211795	1.67408	significant up
ENSMUSG00000027834	20713	Serpini1	serine (or cysteine) peptidase inhibitor, clade I, member 1	0.369889	0.00172021	0.0212278	1.6731	significant up
ENSMUSG00000050891	69694	Tatdn1	TatD DNase domain containing 1	-0.504897	0.00172353	0.0212479	1.67268	significant down
ENSMUSG00000035726	114741	Supt16	SPT16, facilitates chromatin remodeling subunit	-0.534572	0.00172736	0.0212712	1.67221	significant down
ENSMUSG00000020477	64660	Mrps24	mitochondrial ribosomal protein S24	-0.407973	0.00172874	0.0212794	1.67204	significant down
ENSMUSG00000022973	104015	Synj1	synaptojanin 1	0.482275	0.00173685	0.0213284	1.67104	significant up
ENSMUSG00000022000	67302	Zc3h13	zinc finger CCCH type containing 13	-0.397076	0.00173707	0.0213297	1.67101	significant down
ENSMUSG00000042042	78752	Csgalnact2	chondroitin sulfate N-acetylgalactosaminyltransferase 2	0.714318	0.00173716	0.0213303	1.671	significant up
ENSMUSG00000078570	68920	1110065P20Rik	RIKEN cDNA 1110065P20 gene	-0.410099	0.00173834	0.0213373	1.67086	significant down
ENSMUSG00000057181	70591	5730455P16Rik	RIKEN cDNA 5730455P16 gene	-0.464417	0.00176044	0.0214693	1.66818	significant down
ENSMUSG00000034349	70099	Smc4	structural maintenance of chromosomes 4	-0.514228	0.00177067	0.0215299	1.66696	significant down
ENSMUSG00000005413	15368	Hmox1	heme oxygenase 1	3.06838	0.00177115	0.0215327	1.6669	significant up
ENSMUSG00000020231	64451	Dip2a	disco interacting protein 2 homolog A	0.678252	0.00177277	0.0215423	1.66671	significant up
ENSMUSG00000028759	15441	Hp1bp3	heterochromatin protein 1, binding protein 3	-0.372346	0.00178556	0.0216173	1.6652	significant down
ENSMUSG00000035805	170790	Mlc1	megalencephalic leukoencephalopathy with subcortical cysts 1 homolog (human)	0.462557	0.00178734	0.0216278	1.66499	significant up
ENSMUSG00000024181	68611	Mrpl28	mitochondrial ribosomal protein L28	-0.391027	0.00178996	0.021643	1.66468	significant down
ENSMUSG00000042439	328977	Zfp532	zinc finger protein 532	0.678205	0.00179385	0.0216657	1.66423	significant up
ENSMUSG00000035686	21835	Thrsp	thyroid hormone responsive	-0.353123	0.00182431	0.0218415	1.66072	significant down
ENSMUSG00000055296	242474	Tmem245	transmembrane protein 245	0.630423	0.00182565	0.0218491	1.66057	significant up
ENSMUSG00000027200	214968	Sema6d	sema domain, transmembrane domain (TM), and cytoplasmic domain, (semaphorin) 6D	0.523565	0.00183457	0.0219	1.65956	significant up
ENSMUSG00000052031	380608	Tagap1	T cell activation GTPase activating protein 1	-0.746336	0.00183592	0.0219077	1.6594	significant down
ENSMUSG00000048495	68736	Tyw5	tRNA-yW synthesizing protein 5	-0.611327	0.00184278	0.0219465	1.65863	significant down
ENSMUSG00000024462	54393	Gabbr1	gamma-aminobutyric acid (GABA) B receptor, 1	0.427401	0.00184291	0.0219473	1.65862	significant up
ENSMUSG00000030669	12310	Calca	calcitonin/calcitonin-related polypeptide, alpha	-0.910276	0.00184421	0.0219547	1.65847	significant down
ENSMUSG00000020919	20851	Stat5b	signal transducer and activator of transcription 5B	0.760376	0.00185209	0.0219991	1.6576	significant up
ENSMUSG00000059447	231086	Hadhb	hydroxyacyl-CoA dehydrogenase trifunctional multienzyme complex subunit beta	0.505483	0.00185299	0.0220041	1.6575	significant up
ENSMUSG00000021830	70561	Txndc16	thioredoxin domain containing 16	0.490164	0.001855	0.0220155	1.65727	significant up
ENSMUSG00000062691	68554	Cebpzos	CCAAT/enhancer binding protein (C/EBP), zeta, opposite strand	-0.443412	0.00186117	0.0220501	1.65659	significant down
ENSMUSG00000010803	14394	Gabra1	gamma-aminobutyric acid (GABA) A receptor, subunit alpha 1	-0.319953	0.00186122	0.0220504	1.65658	significant down
ENSMUSG00000041329	11932	Atp1b2	ATPase, Na+/K+ transporting, beta 2 polypeptide	-0.402383	0.00186614	0.0220779	1.65604	significant down
ENSMUSG00000020538	20787	Srebf1	sterol regulatory element binding transcription factor 1	0.73158	0.00187036	0.0221014	1.65558	significant up
ENSMUSG00000020422	319939	Tns3	tensin 3	0.666215	0.00187924	0.0221507	1.65461	significant up
ENSMUSG00000029062	12537	Cdk11b	cyclin dependent kinase 11B	-0.42438	0.0018803	0.0221567	1.6545	significant down
ENSMUSG00000030061	22200	Uba3	ubiquitin-like modifier activating enzyme 3	-0.455033	0.00188617	0.0221891	1.65386	significant down
ENSMUSG00000020593	14245	Lpin1	lipin 1	0.665547	0.00188902	0.0222049	1.65355	significant up
ENSMUSG00000033762	79456	Recql4	RecQ protein-like 4	1.32648	0.00189073	0.0222143	1.65337	significant up
ENSMUSG00000035227	66624	Spcs2	signal peptidase complex subunit 2 homolog (S. cerevisiae)	-0.391736	0.00189124	0.0222171	1.65331	significant down
ENSMUSG00000073639	19330	Rab18	RAB18, member RAS oncogene family	-0.370639	0.00189908	0.0222601	1.65247	significant down
ENSMUSG00000031799	326618	Tpm4	tropomyosin 4	-0.49299	0.00190116	0.0222716	1.65225	significant down
ENSMUSG00000039220	52040	Ppp1r10	protein phosphatase 1, regulatory subunit 10	-0.75619	0.0019017	0.0222745	1.65219	significant down
ENSMUSG00000030894	12751	Tpp1	tripeptidyl peptidase I	0.524633	0.00190956	0.0223174	1.65136	significant up
ENSMUSG00000022216	19186	Psme1	proteasome (prosome, macropain) activator subunit 1 (PA28 alpha)	0.361952	0.00192236	0.022387	1.65	significant up
ENSMUSG00000067825	74043	Pex26	peroxisomal biogenesis factor 26	0.62112	0.00192291	0.0223899	1.64995	significant up
ENSMUSG00000034579	237625	Pla2g3	phospholipase A2, group III	0.740942	0.00192358	0.0223936	1.64988	significant up
ENSMUSG00000039976	207592	Tbc1d16	TBC1 domain family, member 16	-0.55545	0.0019358	0.0224594	1.6486	significant down
ENSMUSG00000027408	56264	Cpxm1	carboxypeptidase X 1 (M14 family)	0.827972	0.00194122	0.0224885	1.64804	significant up
ENSMUSG00000018858	68572	Mrpl58	mitochondrial ribosomal protein L58	-0.373301	0.0019494	0.0225322	1.6472	significant down
ENSMUSG00000042078	68666	Svop	SV2 related protein	0.537017	0.00195332	0.0225531	1.64679	significant up
ENSMUSG00000029390	56334	Tmed2	transmembrane p24 trafficking protein 2	-0.531136	0.00195697	0.0225725	1.64642	significant down
ENSMUSG00000047721	66162	Bola2	bolA-like 2 (E. coli)	-0.417399	0.00196415	0.0226105	1.64569	significant down
ENSMUSG00000039016	30057	Timm8b	translocase of inner mitochondrial membrane 8B	-0.42185	0.00196693	0.0226252	1.64541	significant down
ENSMUSG00000025078	66866	Nhlrc2	NHL repeat containing 2	0.509253	0.0019693	0.0226377	1.64517	significant up
ENSMUSG00000024070	75292	Prkd3	protein kinase D3	0.613885	0.0019782	0.0226845	1.64427	significant up
ENSMUSG00000064351	17708	mt-Co1	mitochondrially encoded cytochrome c oxidase I	-0.423531	0.00198437	0.0227168	1.64365	significant down
ENSMUSG00000034211	66258	Mrps17	mitochondrial ribosomal protein S17	-0.465054	0.00199042	0.0227484	1.64305	significant down
ENSMUSG00000029128	100972	Rab28	RAB28, member RAS oncogene family	-0.387588	0.00199536	0.0227741	1.64256	significant down
ENSMUSG00000016940	70382	Kctd2	potassium channel tetramerisation domain containing 2	0.617114	0.00199927	0.0227944	1.64217	significant up
ENSMUSG00000057367	11797	Birc2	baculoviral IAP repeat-containing 2	-0.422756	0.00200122	0.0228045	1.64198	significant down
ENSMUSG00000035158	17342	Mitf	melanogenesis associated transcription factor	-1.15918	0.00201084	0.0228542	1.64103	significant down
ENSMUSG00000002379	69875	Ndufa11	NADH:ubiquinone oxidoreductase subunit A11	-0.385577	0.00202355	0.0229195	1.63979	significant down
ENSMUSG00000002341	13004	Ncan	neurocan	-0.776954	0.00202727	0.0229385	1.63943	significant down
ENSMUSG00000003518	72349	Dusp3	dual specificity phosphatase 3 (vaccinia virus phosphatase VH1-related)	-0.557799	0.00202813	0.022943	1.63935	significant down
ENSMUSG00000021981	69008	Cab39l	calcium binding protein 39-like	-0.527858	0.00204272	0.0230171	1.63795	significant down
ENSMUSG00000030058	54161	Copg1	coatomer protein complex, subunit gamma 1	-0.368498	0.00204367	0.023022	1.63786	significant down
ENSMUSG00000049354	71833	Dcaf7	DDB1 and CUL4 associated factor 7	0.596283	0.00205607	0.0230845	1.63668	significant up
ENSMUSG00000031226	67683	Pbdc1	polysaccharide biosynthesis domain containing 1	-0.494542	0.00206315	0.0231201	1.63601	significant down
ENSMUSG00000060882	16508	Kcnd2	potassium voltage-gated channel, Shal-related family, member 2	0.457349	0.00206964	0.0231525	1.6354	significant up
ENSMUSG00000068823	229663	Csde1	cold shock domain containing E1, RNA binding	0.322695	0.00206982	0.0231535	1.63538	significant up
ENSMUSG00000034156	207777	Tspoap1	TSPO associated protein 1	0.654578	0.00207668	0.0231876	1.63474	significant up
ENSMUSG00000007039	51793	Ddah2	dimethylarginine dimethylaminohydrolase 2	0.285148	0.00207727	0.0231906	1.63469	significant up
ENSMUSG00000031327	12212	Chic1	cysteine-rich hydrophobic domain 1	0.545417	0.0020801	0.0232046	1.63443	significant up
ENSMUSG00000067879	76982	Vxn	vexin	0.630886	0.00208639	0.0232358	1.63384	significant up
ENSMUSG00000003778	78656	Brd8	bromodomain containing 8	-0.406886	0.00209706	0.0232885	1.63286	significant down
ENSMUSG00000022514	16180	Il1rap	interleukin 1 receptor accessory protein	0.68752	0.00211352	0.0233691	1.63136	significant up
ENSMUSG00000020734	14813	Grin2c	glutamate receptor, ionotropic, NMDA2C (epsilon 3)	0.657297	0.0021137	0.02337	1.63134	significant up
ENSMUSG00000060152	117109	Pop5	processing of precursor 5, ribonuclease P/MRP family (S. cerevisiae)	-0.386656	0.00211444	0.0233736	1.63127	significant down
ENSMUSG00000012535	320938	Tnpo3	transportin 3	0.426576	0.00211492	0.0233759	1.63123	significant up
ENSMUSG00000022091	20410	Sorbs3	sorbin and SH3 domain containing 3	0.656154	0.00211954	0.0233985	1.63081	significant up
ENSMUSG00000018326	54401	Ywhab	tyrosine 3-monooxygenase/tryptophan 5-monooxygenase activation protein, beta polypeptide	0.296636	0.00212001	0.0234007	1.63077	significant up
ENSMUSG00000053398	236539	Phgdh	3-phosphoglycerate dehydrogenase	0.365719	0.00212351	0.0234177	1.63046	significant up
ENSMUSG00000027981	67225	Rnpc3	RNA-binding region (RNP1, RRM) containing 3	-0.687297	0.00214344	0.0235139	1.62867	significant down
ENSMUSG00000048483	238331	Zdhhc22	zinc finger, DHHC-type containing 22	-0.574374	0.00214601	0.0235263	1.62845	significant down
ENSMUSG00000071267	73233	Zfp942	zinc finger protein 942	0.580087	0.00214873	0.0235393	1.62821	significant up
ENSMUSG00000034681	19826	Rnps1	RNA binding protein with serine rich domain 1	-0.609706	0.00215222	0.023556	1.6279	significant down
ENSMUSG00000030107	24110	Usp18	ubiquitin specific peptidase 18	2.17001	0.0021546	0.0235674	1.62769	significant up
ENSMUSG00000079562	59003	Maea	macrophage erythroblast attacher	0.394036	0.00215635	0.0235757	1.62753	significant up
ENSMUSG00000033020	69833	Polr2f	polymerase (RNA) II (DNA directed) polypeptide F	-0.370996	0.00216224	0.0236038	1.62702	significant down
ENSMUSG00000029234	21982	Tmem165	transmembrane protein 165	0.456807	0.00217456	0.0236622	1.62595	significant up
ENSMUSG00000038453	56013	Srcin1	SRC kinase signaling inhibitor 1	0.577305	0.00218452	0.0237091	1.62509	significant up
ENSMUSG00000043510	100900	Hscb	HscB iron-sulfur cluster co-chaperone	-0.580273	0.00218612	0.0237166	1.62495	significant down
ENSMUSG00000007659	12048	Bcl2l1	BCL2-like 1	-0.356242	0.00218914	0.0237308	1.62469	significant down
ENSMUSG00000022197	68070	Pdzd2	PDZ domain containing 2	-1.50714	0.00219473	0.023757	1.62421	significant down
ENSMUSG00000029166	100732	Mapre3	microtubule-associated protein, RP/EB family, member 3	0.496931	0.0021982	0.0237732	1.62391	significant up
ENSMUSG00000030291	108098	Med21	mediator complex subunit 21	-0.469066	0.00219902	0.023777	1.62384	significant down
ENSMUSG00000028741	69902	Mrto4	mRNA turnover 4, ribosome maturation factor	-0.544183	0.0021993	0.0237783	1.62382	significant down
ENSMUSG00000053012	57896	Krcc1	lysine-rich coiled-coil 1	-0.448104	0.00221329	0.0238433	1.62263	significant down
ENSMUSG00000026421	13007	Csrp1	cysteine and glycine-rich protein 1	0.515939	0.00222563	0.0239003	1.6216	significant up
ENSMUSG00000045917	230279	Tmem268	transmembrane protein 268	1.03668	0.00222795	0.023911	1.6214	significant up
ENSMUSG00000040537	11496	Adam22	a disintegrin and metallopeptidase domain 22	0.424815	0.00222911	0.0239163	1.62131	significant up
ENSMUSG00000034863	382014	Ano8	anoctamin 8	0.824719	0.00223131	0.0239264	1.62112	significant up
ENSMUSG00000058793	110911	Cds2	CDP-diacylglycerol synthase (phosphatidate cytidylyltransferase) 2	0.511722	0.00223749	0.0239547	1.62061	significant up
ENSMUSG00000015943	69168	Bola1	bolA-like 1 (E. coli)	-0.421529	0.00224085	0.0239701	1.62033	significant down
ENSMUSG00000063919	68955	Srrm4	serine/arginine repetitive matrix 4	-0.393499	0.00225369	0.0240285	1.61927	significant down
ENSMUSG00000071014	230075	Ndufb6	NADH:ubiquinone oxidoreductase subunit B6	-0.385814	0.00225833	0.0240495	1.61889	significant down
ENSMUSG00000027509	66679	Rae1	ribonucleic acid export 1	0.362959	0.00225839	0.0240497	1.61889	significant up
ENSMUSG00000038244	320878	Mical2	microtubule associated monooxygenase, calponin and LIM domain containing 2	0.782545	0.00226435	0.0240767	1.6184	significant up
ENSMUSG00000025860	11798	Xiap	X-linked inhibitor of apoptosis	-0.520141	0.00226663	0.024087	1.61822	significant down
ENSMUSG00000021028	217588	Mbip	MAP3K12 binding inhibitory protein 1	-0.554231	0.00227394	0.0241199	1.61762	significant down
ENSMUSG00000026589	89867	Sec16b	SEC16 homolog B, endoplasmic reticulum export factor	1.78078	0.00227579	0.0241282	1.61748	significant up
ENSMUSG00000020894	22318	Vamp2	vesicle-associated membrane protein 2	0.475545	0.00228047	0.0241491	1.6171	significant up
ENSMUSG00000003534	12305	Ddr1	discoidin domain receptor family, member 1	0.551649	0.00228692	0.024178	1.61658	significant up
ENSMUSG00000024079	19106	Eif2ak2	eukaryotic translation initiation factor 2-alpha kinase 2	-0.629463	0.00228698	0.0241782	1.61658	significant down
ENSMUSG00000021180	73086	Rps6ka5	ribosomal protein S6 kinase, polypeptide 5	-0.541533	0.00229194	0.0242003	1.61618	significant down
ENSMUSG00000018196	69367	Glrx2	glutaredoxin 2 (thioltransferase)	-0.370009	0.00230576	0.0242616	1.61508	significant down
ENSMUSG00000084957	100503572	Bbip1	BBSome interacting protein 1	-0.430877	0.00231799	0.0243154	1.61412	significant down
ENSMUSG00000058503	68152	Fam133b	family with sequence similarity 133, member B	-0.433994	0.00232489	0.0243456	1.61358	significant down
ENSMUSG00000021280	74190	Exoc3l4	exocyst complex component 3-like 4	2.2386	0.00233321	0.024382	1.61293	significant up
ENSMUSG00000047067	67446	Dusp28	dual specificity phosphatase 28	-0.644461	0.00233375	0.0243844	1.61289	significant down
ENSMUSG00000056476	329650	Med12l	mediator complex subunit 12-like	0.598559	0.0023372	0.0243993	1.61262	significant up
ENSMUSG00000031379	69656	Pir	pirin	-1.32216	0.00234449	0.024431	1.61206	significant down
ENSMUSG00000020922	268490	Lsm12	LSM12 homolog	-0.387762	0.0023614	0.024504	1.61076	significant down
ENSMUSG00000006095	66411	Tbcb	tubulin folding cofactor B	-0.346645	0.00237298	0.0245536	1.60988	significant down
ENSMUSG00000002416	68198	Ndufb2	NADH:ubiquinone oxidoreductase subunit B2	-0.3762	0.00237497	0.0245621	1.60973	significant down
ENSMUSG00000046062	108954	Ppp1r15b	protein phosphatase 1, regulatory subunit 15B	0.669401	0.00237637	0.024568	1.60963	significant up
ENSMUSG00000062580	21854	Timm17a	translocase of inner mitochondrial membrane 17a	-0.356494	0.00238654	0.0246113	1.60886	significant down
ENSMUSG00000042737	68563	Dpm3	dolichyl-phosphate mannosyltransferase polypeptide 3	-0.415357	0.00239905	0.0246642	1.60793	significant down
ENSMUSG00000028647	56309	Mycbp	MYC binding protein	-0.541863	0.00241865	0.0247465	1.60649	significant down
ENSMUSG00000020171	64050	Yeats4	YEATS domain containing 4	-0.446824	0.00242196	0.0247603	1.60624	significant down
ENSMUSG00000066440	211978	Zfyve26	zinc finger, FYVE domain containing 26	0.749692	0.00243504	0.0248147	1.60529	significant up
ENSMUSG00000090150	102632	Acad11	acyl-Coenzyme A dehydrogenase family, member 11	0.684975	0.00243547	0.0248165	1.60526	significant up
ENSMUSG00000026895	68375	Ndufa8	NADH:ubiquinone oxidoreductase subunit A8	-0.334594	0.00243671	0.0248216	1.60517	significant down
ENSMUSG00000038543	229600	BC028528	cDNA sequence BC028528	-0.619813	0.00243999	0.0248352	1.60493	significant down
ENSMUSG00000009075	192650	Cabp7	calcium binding protein 7	0.632991	0.00244062	0.0248378	1.60489	significant up
ENSMUSG00000030663	56372	1110004F10Rik	RIKEN cDNA 1110004F10 gene	-0.3845	0.00244966	0.0248751	1.60424	significant down
ENSMUSG00000031987	112405	Egln1	egl-9 family hypoxia-inducible factor 1	0.493846	0.00244971	0.0248753	1.60423	significant up
ENSMUSG00000034377	68842	Tulp4	tubby like protein 4	-0.361974	0.00246616	0.0249427	1.60306	significant down
ENSMUSG00000070394	69186	Tmem256	transmembrane protein 256	-0.418162	0.00247049	0.0249603	1.60275	significant down
ENSMUSG00000068917	12748	Clk2	CDC-like kinase 2	0.591597	0.0024716	0.0249649	1.60267	significant up
ENSMUSG00000041124	78100	Msantd4	Myb/SANT-like DNA-binding domain containing 4 with coiled-coils	0.394198	0.00248506	0.0250195	1.60172	significant up
ENSMUSG00000075040	381410	Zfp408	zinc finger protein 408	1.05244	0.00248542	0.025021	1.6017	significant up
ENSMUSG00000045996	17749	Polr2k	polymerase (RNA) II (DNA directed) polypeptide K	-0.601979	0.00248647	0.0250252	1.60162	significant down
ENSMUSG00000021548	66671	Ccnh	cyclin H	-0.367216	0.00248693	0.025027	1.60159	significant down
ENSMUSG00000040383	11834	Aqr	aquarius	0.54136	0.00249173	0.0250464	1.60125	significant up
ENSMUSG00000029095	231148	Ablim2	actin-binding LIM protein 2	0.445004	0.00251386	0.0251352	1.59972	significant up
ENSMUSG00000036242	67419	Armh4	armadillo-like helical domain containing 4	-0.446556	0.00251632	0.025145	1.59955	significant down
ENSMUSG00000030731	20981	Syt3	synaptotagmin III	0.479114	0.00251664	0.0251462	1.59953	significant up
ENSMUSG00000025868	67044	Higd2a	HIG1 domain family, member 2A	-0.372254	0.00252799	0.0251913	1.59875	significant down
ENSMUSG00000046275	237858	Trarg1	trafficking regulator of GLUT4 (SLC2A4) 1	3.23062	0.00253299	0.0252111	1.59841	significant up
ENSMUSG00000024795	240641	Kif20b	kinesin family member 20B	-0.795503	0.00253674	0.025226	1.59815	significant down
ENSMUSG00000039367	218811	Sec24c	SEC24 homolog C, COPII coat complex component	0.696111	0.00253856	0.0252331	1.59803	significant up
ENSMUSG00000006315	69804	Tmem147	transmembrane protein 147	-0.372864	0.00254175	0.0252457	1.59781	significant down
ENSMUSG00000036560	243914	Lgi4	leucine-rich repeat LGI family, member 4	0.688122	0.0025457	0.0252612	1.59755	significant up
ENSMUSG00000021978	54616	Extl3	exostosin-like glycosyltransferase 3	0.68402	0.00254611	0.0252628	1.59752	significant up
ENSMUSG00000033400	77559	Agl	amylo-1,6-glucosidase, 4-alpha-glucanotransferase	0.523445	0.00254783	0.0252696	1.5974	significant up
ENSMUSG00000028772	619605	Zcchc17	zinc finger, CCHC domain containing 17	-0.340581	0.00255365	0.0252924	1.59701	significant down
ENSMUSG00000000214	21823	Th	tyrosine hydroxylase	1.23363	0.00255674	0.0253045	1.5968	significant up
ENSMUSG00000029512	22241	Ulk1	unc-51 like kinase 1	0.662471	0.00255977	0.0253163	1.5966	significant up
ENSMUSG00000026553	12847	Copa	coatomer protein complex subunit alpha	0.498143	0.00256519	0.0253375	1.59624	significant up
ENSMUSG00000007480	17203	Mc5r	melanocortin 5 receptor	0.802393	0.00256748	0.0253463	1.59608	significant up
ENSMUSG00000030967	360216	Zranb1	zinc finger, RAN-binding domain containing 1	0.386475	0.00257116	0.0253607	1.59584	significant up
ENSMUSG00000045128	76808	Rpl18a	ribosomal protein L18A	-0.435425	0.00259045	0.0254352	1.59456	significant down
ENSMUSG00000035674	66091	Ndufa3	NADH:ubiquinone oxidoreductase subunit A3	-0.333634	0.00259561	0.025455	1.59423	significant down
ENSMUSG00000039257	58188	Vstm2b	V-set and transmembrane domain containing 2B	1.85869	0.00260341	0.0254849	1.59372	significant up
ENSMUSG00000022159	76338	Rab2b	RAB2B, member RAS oncogene family	-0.436473	0.00260457	0.0254893	1.59364	significant down
ENSMUSG00000007653	14401	Gabrb2	gamma-aminobutyric acid (GABA) A receptor, subunit beta 2	-0.626979	0.00261563	0.0255315	1.59292	significant down
ENSMUSG00000022820	68194	Ndufb4	NADH:ubiquinone oxidoreductase subunit B4	-0.43023	0.00261602	0.025533	1.5929	significant down
ENSMUSG00000022354	66218	Ndufb9	NADH:ubiquinone oxidoreductase subunit B9	-0.363494	0.00262053	0.0255501	1.59261	significant down
ENSMUSG00000054405	68598	Dnajc8	DnaJ heat shock protein family (Hsp40) member C8	-0.364561	0.00262244	0.0255574	1.59248	significant down
ENSMUSG00000057130	27366	Txnl4a	thioredoxin-like 4A	-0.426712	0.00262567	0.0255696	1.59228	significant down
ENSMUSG00000017631	109934	Abr	active BCR-related gene	0.457533	0.00263168	0.0255923	1.59189	significant up
ENSMUSG00000040620	216877	Dhx33	DEAH (Asp-Glu-Ala-His) box polypeptide 33	0.688347	0.0026325	0.0255954	1.59184	significant up
ENSMUSG00000044122	216974	Proca1	protein interacting with cyclin A1	-0.49577	0.00264105	0.0256276	1.59129	significant down
ENSMUSG00000000901	17385	Mmp11	matrix metallopeptidase 11	3.09875	0.00264266	0.0256336	1.59119	significant up
ENSMUSG00000034203	72170	Chchd4	coiled-coil-helix-coiled-coil-helix domain containing 4	-0.389829	0.0026475	0.0256517	1.59088	significant down
ENSMUSG00000062257	330908	Opcml	opioid binding protein/cell adhesion molecule-like	0.48354	0.00264876	0.0256565	1.5908	significant up
ENSMUSG00000023353	213990	Agap3	ArfGAP with GTPase domain, ankyrin repeat and PH domain 3	0.507108	0.00264932	0.0256586	1.59077	significant up
ENSMUSG00000055560	328274	Zfp459	zinc finger protein 459	2.53511	0.00264963	0.0256597	1.59075	significant up
ENSMUSG00000044408	104725	Sptssa	serine palmitoyltransferase, small subunit A	-0.418	0.00265658	0.0256857	1.59031	significant down
ENSMUSG00000025935	72265	Tram1	translocating chain-associating membrane protein 1	-0.606459	0.00268087	0.0257758	1.58879	significant down
ENSMUSG00000042350	68497	Arel1	apoptosis resistant E3 ubiquitin protein ligase 1	0.660388	0.00269225	0.0258177	1.58808	significant up
ENSMUSG00000073676	15528	Hspe1	heat shock protein 1 (chaperonin 10)	-0.402036	0.00269227	0.0258177	1.58808	significant down
ENSMUSG00000024989	74107	Cep55	centrosomal protein 55	-1.84992	0.00269427	0.0258251	1.58796	significant down
ENSMUSG00000026312	241201	Cdh7	cadherin 7, type 2	-0.54581	0.00269703	0.0258352	1.58779	significant down
ENSMUSG00000058594	50755	Fbh1	F-box DNA helicase 1	0.482667	0.00271625	0.0259052	1.58661	significant up
ENSMUSG00000029826	78781	Zc3hav1	zinc finger CCCH type, antiviral 1	1.33534	0.00271843	0.0259132	1.58648	significant up
ENSMUSG00000036199	67184	Ndufa13	NADH:ubiquinone oxidoreductase subunit A13	-0.325386	0.00272391	0.025933	1.58615	significant down
ENSMUSG00000020189	237542	Osbpl8	oxysterol binding protein-like 8	-0.373896	0.00272509	0.0259373	1.58608	significant down
ENSMUSG00000079388	554327	2610042L04Rik	RIKEN cDNA 2610042L04 gene	-1.95889	0.00272647	0.0259422	1.58599	significant down
ENSMUSG00000031530	319520	Dusp4	dual specificity phosphatase 4	-1.10624	0.00273439	0.0259708	1.58551	significant down
ENSMUSG00000032437	68292	Stt3b	STT3, subunit of the oligosaccharyltransferase complex, homolog B (S. cerevisiae)	0.451094	0.00274448	0.026007	1.58491	significant up
ENSMUSG00000037608	72567	Bclaf1	BCL2-associated transcription factor 1	-0.431006	0.00274583	0.0260119	1.58483	significant down
ENSMUSG00000044795	327951	Cyb5d1	cytochrome b5 domain containing 1	2.81763	0.00274729	0.0260171	1.58474	significant up
ENSMUSG00000022769	64136	Sdf2l1	stromal cell-derived factor 2-like 1	-0.439865	0.002757	0.0260518	1.58416	significant down
ENSMUSG00000028894	16330	Inpp5b	inositol polyphosphate-5-phosphatase B	-0.993458	0.00276599	0.0260838	1.58363	significant down
ENSMUSG00000021302	14593	Ggps1	geranylgeranyl diphosphate synthase 1	-0.468866	0.00277093	0.0261013	1.58334	significant down
ENSMUSG00000025066	67788	Sfr1	SWI5 dependent recombination repair 1	-0.452539	0.00277407	0.0261124	1.58315	significant down
ENSMUSG00000006958	12667	Chrd	chordin	0.584194	0.00277713	0.0261232	1.58297	significant up
ENSMUSG00000034290	217718	Nek9	NIMA (never in mitosis gene a)-related expressed kinase 9	0.602843	0.00277719	0.0261234	1.58297	significant up
ENSMUSG00000031153	54645	Gripap1	GRIP1 associated protein 1	-0.406564	0.00277767	0.0261251	1.58294	significant down
ENSMUSG00000051890	271005	Klhdc1	kelch domain containing 1	-0.745224	0.00278444	0.026149	1.58255	significant down
ENSMUSG00000040033	20847	Stat2	signal transducer and activator of transcription 2	0.413273	0.00278788	0.026161	1.58234	significant up
ENSMUSG00000067242	56839	Lgi1	leucine-rich repeat LGI family, member 1	0.530862	0.00279688	0.0261926	1.58182	significant up
ENSMUSG00000089832	192192	Shkbp1	Sh3kbp1 binding protein 1	0.604818	0.00279972	0.0262025	1.58166	significant up
ENSMUSG00000030551	11819	Nr2f2	nuclear receptor subfamily 2, group F, member 2	-0.706475	0.00280227	0.0262115	1.58151	significant down
ENSMUSG00000018585	11927	Atox1	antioxidant 1 copper chaperone	-0.382212	0.00280463	0.0262197	1.58137	significant down
ENSMUSG00000063694	13063	Cycs	cytochrome c, somatic	-0.352155	0.00281373	0.0262514	1.58085	significant down
ENSMUSG00000062169	98417	Cnih4	cornichon family AMPA receptor auxiliary protein 4	-0.456459	0.00282818	0.0263014	1.58002	significant down
ENSMUSG00000049792	70369	Bag5	BCL2-associated athanogene 5	-0.419108	0.00283358	0.02632	1.57971	significant down
ENSMUSG00000035561	72535	Aldh1b1	aldehyde dehydrogenase 1 family, member B1	-2.42115	0.00283615	0.0263289	1.57957	significant down
ENSMUSG00000047613	97159	A430005L14Rik	RIKEN cDNA A430005L14 gene	-0.435696	0.00284214	0.0263494	1.57923	significant down
ENSMUSG00000034111	382620	Tmed8	transmembrane p24 trafficking protein 8	0.54019	0.00285039	0.0263776	1.57876	significant up
ENSMUSG00000014177	67510	Tvp23b	trans-golgi network vesicle protein 23B	-0.378249	0.00286409	0.0264243	1.578	significant down
ENSMUSG00000020099	107449	Unc5b	unc-5 netrin receptor B	0.561646	0.00287057	0.0264463	1.57763	significant up
ENSMUSG00000039953	65945	Clstn1	calsyntenin 1	0.434474	0.00287103	0.0264478	1.57761	significant up
ENSMUSG00000068874	20341	Selenbp1	selenium binding protein 1	0.721562	0.00287953	0.0264766	1.57714	significant up
ENSMUSG00000028295	66291	Smim8	small integral membrane protein 8	-0.43645	0.00287998	0.0264781	1.57711	significant down
ENSMUSG00000033082	243653	Clec1a	C-type lectin domain family 1, member a	-1.57284	0.00288258	0.0264869	1.57697	significant down
ENSMUSG00000022517	17237	Mgrn1	mahogunin, ring finger 1	-0.395048	0.00288669	0.0265007	1.57674	significant down
ENSMUSG00000034729	64657	Mrps10	mitochondrial ribosomal protein S10	-0.434865	0.00288773	0.0265042	1.57669	significant down
ENSMUSG00000033577	17920	Myo6	myosin VI	-0.413197	0.0028901	0.0265121	1.57656	significant down
ENSMUSG00000005873	13476	Reep5	receptor accessory protein 5	0.31875	0.00290582	0.0265648	1.57569	significant up
ENSMUSG00000020455	94091	Trim11	tripartite motif-containing 11	0.561189	0.00290599	0.0265653	1.57569	significant up
ENSMUSG00000017300	21925	Tnnc2	troponin C2, fast	-0.484264	0.00290643	0.0265668	1.57566	significant down
ENSMUSG00000036686	212139	Cc2d1a	coiled-coil and C2 domain containing 1A	0.629254	0.00290648	0.026567	1.57566	significant up
ENSMUSG00000041685	218503	Fcho2	FCH domain only 2	-0.614241	0.00292315	0.0266223	1.57475	significant down
ENSMUSG00000043419	80515	Rnf227	ring finger protein 227	-0.345793	0.00293054	0.0266468	1.57436	significant down
ENSMUSG00000071451	69666	Psmg4	proteasome (prosome, macropain) assembly chaperone 4	-0.502092	0.00293543	0.0266629	1.57409	significant down
ENSMUSG00000030980	66356	Knop1	lysine rich nucleolar protein 1	-0.381057	0.00294646	0.0266991	1.5735	significant down
ENSMUSG00000029466	56317	Anapc7	anaphase promoting complex subunit 7	0.420874	0.00294786	0.0267037	1.57343	significant up
ENSMUSG00000020570	19027	Sypl	synaptophysin-like protein	0.479735	0.00294929	0.0267084	1.57335	significant up
ENSMUSG00000060073	19167	Psma3	proteasome subunit alpha 3	-0.385481	0.00296449	0.0267579	1.57255	significant down
ENSMUSG00000024383	26405	Map3k2	mitogen-activated protein kinase kinase kinase 2	-0.606617	0.00296921	0.0267733	1.5723	significant down
ENSMUSG00000026649	75472	Cfap126	cilia and flagella associated protein 126	-1.44157	0.00297167	0.0267812	1.57217	significant down
ENSMUSG00000087370	621976	Tmem170b	transmembrane protein 170B	0.696887	0.00297345	0.026787	1.57208	significant up
ENSMUSG00000033228	72193	Scaf11	SR-related CTD-associated factor 11	-0.37282	0.0029745	0.0267904	1.57202	significant down
ENSMUSG00000030304	67456	Ergic2	ERGIC and golgi 2	-0.43078	0.00297474	0.0267912	1.57201	significant down
ENSMUSG00000016427	54405	Ndufa1	NADH:ubiquinone oxidoreductase subunit A1	-0.367974	0.00297502	0.0267921	1.57199	significant down
ENSMUSG00000030654	54208	Arl6ip1	ADP-ribosylation factor-like 6 interacting protein 1	-0.330792	0.002976	0.0267953	1.57194	significant down
ENSMUSG00000026917	140858	Wdr5	WD repeat domain 5	0.569998	0.00297934	0.026806	1.57177	significant up
ENSMUSG00000022914	93871	Brwd1	bromodomain and WD repeat domain containing 1	-0.361633	0.00298005	0.0268083	1.57173	significant down
ENSMUSG00000008496	18987	Pou2f2	POU domain, class 2, transcription factor 2	0.595037	0.00298972	0.0268395	1.57123	significant up
ENSMUSG00000037885	67333	Stk35	serine/threonine kinase 35	-1.11189	0.0029898	0.0268398	1.57122	significant down
ENSMUSG00000035969	100213	Rusc2	RUN and SH3 domain containing 2	0.708471	0.00299094	0.0268434	1.57116	significant up
ENSMUSG00000022682	106298	Rrn3	RRN3 RNA polymerase I transcription factor homolog (yeast)	-0.649496	0.0029922	0.0268475	1.5711	significant down
ENSMUSG00000022450	67130	Ndufa6	NADH:ubiquinone oxidoreductase subunit A6	-0.344777	0.00299702	0.026863	1.57085	significant down
ENSMUSG00000049076	78618	Acap2	ArfGAP with coiled-coil, ankyrin repeat and PH domains 2	-0.603316	0.00300206	0.0268791	1.57059	significant down
ENSMUSG00000031143	54638	Ccdc22	coiled-coil domain containing 22	0.564015	0.00300786	0.0268976	1.57029	significant up
ENSMUSG00000026610	26381	Esrrg	estrogen-related receptor gamma	0.71068	0.00300919	0.0269019	1.57022	significant up
ENSMUSG00000003452	12121	Bicd1	BICD cargo adaptor 1	-0.459555	0.00301272	0.0269131	1.57004	significant down
ENSMUSG00000008167	68628	Fbxw9	F-box and WD-40 domain protein 9	0.439793	0.00302315	0.0269463	1.5695	significant up
ENSMUSG00000028180	53861	Zranb2	zinc finger, RAN-binding domain containing 2	-0.412637	0.00302325	0.0269466	1.5695	significant down
ENSMUSG00000037257	66939	Aagab	alpha- and gamma-adaptin binding protein	-0.431855	0.0030407	0.0270117	1.56845	significant down
ENSMUSG00000022452	69029	Smdt1	single-pass membrane protein with aspartate rich tail 1	-0.358737	0.00304322	0.0270211	1.5683	significant down
ENSMUSG00000051319	67885	Mtln	mitoregulin	-0.374294	0.00305816	0.0270765	1.56741	significant down
ENSMUSG00000022247	67832	Brix1	BRX1, biogenesis of ribosomes	-0.429333	0.00306288	0.0270939	1.56713	significant down
ENSMUSG00000006418	81018	Rnf114	ring finger protein 114	0.408152	0.00307034	0.0271214	1.56669	significant up
ENSMUSG00000051989	68936	Smim11	small integral membrane protein 11	-0.48407	0.0030781	0.02715	1.56623	significant down
ENSMUSG00000004221	16151	Ikbkg	inhibitor of kappaB kinase gamma	0.701344	0.00307953	0.0271552	1.56615	significant up
ENSMUSG00000020198	11776	Ap3d1	adaptor-related protein complex 3, delta 1 subunit	0.401175	0.00308276	0.027167	1.56596	significant up
ENSMUSG00000031838	65972	Ifi30	interferon gamma inducible protein 30	0.6889	0.00308862	0.0271885	1.56562	significant up
ENSMUSG00000032763	216136	Ilvbl	ilvB (bacterial acetolactate synthase)-like	0.355645	0.00308915	0.0271904	1.56558	significant up
ENSMUSG00000075033	385658	Nxpe3	neurexophilin and PC-esterase domain family, member 3	0.687328	0.0030914	0.0271986	1.56545	significant up
ENSMUSG00000027245	67693	Hypk	huntingtin interacting protein K	-0.365612	0.00309578	0.0272146	1.5652	significant down
ENSMUSG00000043300	26879	B3galnt1	UDP-GalNAc:betaGlcNAc beta 1,3-galactosaminyltransferase, polypeptide 1	-0.457359	0.00311561	0.0272956	1.56391	significant down
ENSMUSG00000045349	230863	Sh2d5	SH2 domain containing 5	0.599783	0.00311895	0.0273092	1.56369	significant up
ENSMUSG00000036333	77480	Kidins220	kinase D-interacting substrate 220	0.432295	0.00311945	0.0273112	1.56366	significant up
ENSMUSG00000041058	107568	Wwp1	WW domain containing E3 ubiquitin protein ligase 1	-0.342927	0.00312514	0.0273344	1.56329	significant down
ENSMUSG00000004730	13733	Adgre1	adhesion G protein-coupled receptor E1	1.84334	0.0031501	0.0274352	1.56169	significant up
ENSMUSG00000023020	66379	Cox14	cytochrome c oxidase assembly protein 14	-0.349126	0.00315317	0.0274475	1.5615	significant down
ENSMUSG00000056076	27979	Eif3b	eukaryotic translation initiation factor 3, subunit B	0.442308	0.00315424	0.0274519	1.56143	significant up
ENSMUSG00000026113	269180	Inpp4a	inositol polyphosphate-4-phosphatase, type I	-0.530589	0.00316195	0.0274828	1.56094	significant down
ENSMUSG00000004952	54153	Rasa4	RAS p21 protein activator 4	0.58042	0.00316242	0.0274847	1.56091	significant up
ENSMUSG00000015214	53332	Mtmr1	myotubularin related protein 1	0.691393	0.00317072	0.0275179	1.56039	significant up
ENSMUSG00000022296	118452	Baalc	brain and acute leukemia, cytoplasmic	-0.435055	0.00317075	0.027518	1.56038	significant down
ENSMUSG00000040125	233919	Gpr26	G protein-coupled receptor 26	-1.60504	0.00319302	0.0276066	1.55899	significant down
ENSMUSG00000014418	246694	Hps5	HPS5, biogenesis of lysosomal organelles complex 2 subunit 2	0.620945	0.00320253	0.0276443	1.55839	significant up
ENSMUSG00000024338	16913	Psmb8	proteasome (prosome, macropain) subunit, beta type 8 (large multifunctional peptidase 7)	0.692421	0.00321592	0.0276971	1.55757	significant up
ENSMUSG00000087403		Kantr	Kdm5c adjacent non-coding transcript	-0.80298	0.00322039	0.0277146	1.55729	significant down
ENSMUSG00000031879	68523	Ciao2b	cytosolic iron-sulfur assembly component 2B	-0.439972	0.00324288	0.0278027	1.55591	significant down
ENSMUSG00000024099	72900	Ndufv2	NADH:ubiquinone oxidoreductase core subunit V2	-0.357783	0.00325951	0.0278673	1.5549	significant down
ENSMUSG00000028540	67728	Dph2	DPH2 homolog	0.681601	0.00326003	0.0278694	1.55487	significant up
ENSMUSG00000060261	14886	Gtf2i	general transcription factor II I	0.463371	0.00326282	0.0278802	1.5547	significant up
ENSMUSG00000029387	209357	Gtf2h3	general transcription factor IIH, polypeptide 3	-0.55019	0.00326567	0.0278912	1.55453	significant down
ENSMUSG00000037492	320158	Zmat4	zinc finger, matrin type 4	0.623695	0.00328865	0.0279798	1.55316	significant up
ENSMUSG00000065990	66077	Aurkaip1	aurora kinase A interacting protein 1	-0.327119	0.00330833	0.0280551	1.55199	significant down
ENSMUSG00000027223	19099	Mapk8ip1	mitogen-activated protein kinase 8 interacting protein 1	0.419427	0.00331204	0.0280692	1.55177	significant up
ENSMUSG00000015697	84505	Setdb1	SET domain, bifurcated 1	0.645695	0.00331211	0.0280695	1.55177	significant up
ENSMUSG00000025892	14802	Gria4	glutamate receptor, ionotropic, AMPA4 (alpha 4)	0.337327	0.0033178	0.0280912	1.55143	significant up
ENSMUSG00000036270	234699	Edc4	enhancer of mRNA decapping 4	0.68754	0.00332148	0.0281051	1.55121	significant up
ENSMUSG00000074884	378702	Serf2	small EDRK-rich factor 2	-0.328572	0.0033293	0.0281348	1.55076	significant down
ENSMUSG00000061410	142682	Zcchc14	zinc finger, CCHC domain containing 14	0.52216	0.00332993	0.0281372	1.55072	significant up
ENSMUSG00000070000	74015	Fcho1	FCH domain only 1	0.503169	0.00333594	0.0281599	1.55037	significant up
ENSMUSG00000018481	66884	Appbp2	amyloid beta precursor protein (cytoplasmic tail) binding protein 2	-0.40711	0.00333689	0.0281635	1.55031	significant down
ENSMUSG00000115987	66914	Vps28	vacuolar protein sorting 28	-0.380266	0.00334256	0.0281849	1.54998	significant down
ENSMUSG00000021910	64652	Nisch	nischarin	0.429037	0.00334299	0.0281865	1.54996	significant up
ENSMUSG00000024236	225115	Svil	supervillin	-0.619354	0.00334686	0.0282011	1.54973	significant down
ENSMUSG00000068134	104348	Zfp120	zinc finger protein 120	-0.646227	0.00334797	0.0282053	1.54967	significant down
ENSMUSG00000001039	27078	B9d1	B9 protein domain 1	-0.367266	0.00334858	0.0282076	1.54963	significant down
ENSMUSG00000030979	22276	Uros	uroporphyrinogen III synthase	-0.478533	0.0033527	0.0282231	1.5494	significant down
ENSMUSG00000069272	319166	H2ac8	H2A clustered histone 8	-0.716547	0.00335321	0.028225	1.54937	significant down
ENSMUSG00000028886	14050	Eya3	EYA transcriptional coactivator and phosphatase 3	0.78614	0.00335965	0.0282492	1.54899	significant up
ENSMUSG00000033676	14402	Gabrb3	gamma-aminobutyric acid (GABA) A receptor, subunit beta 3	0.402192	0.00337197	0.0282953	1.54829	significant up
ENSMUSG00000027438	17957	Napb	N-ethylmaleimide sensitive fusion protein attachment protein beta	0.35974	0.00337748	0.0283159	1.54797	significant up
ENSMUSG00000029291	52822	Rufy3	RUN and FYVE domain containing 3	0.296549	0.00338357	0.0283385	1.54762	significant up
ENSMUSG00000066026	20148	Dhrs3	dehydrogenase/reductase (SDR family) member 3	-0.69321	0.00338742	0.0283528	1.5474	significant down
ENSMUSG00000034488	13612	Edil3	EGF-like repeats and discoidin I-like domains 3	0.62599	0.0033911	0.0283665	1.54719	significant up
ENSMUSG00000028461	622404	Ccdc107	coiled-coil domain containing 107	-0.387014	0.00339475	0.0283801	1.54699	significant down
ENSMUSG00000030774	18479	Pak1	p21 (RAC1) activated kinase 1	-0.290464	0.0034066	0.0284239	1.54632	significant down
ENSMUSG00000089847	14356	Timm10b	translocase of inner mitochondrial membrane 10B	-0.419727	0.0034125	0.0284457	1.54598	significant down
ENSMUSG00000036896	12262	C1qc	complement component 1, q subcomponent, C chain	0.457417	0.00341861	0.0284682	1.54564	significant up
ENSMUSG00000062906	170787	Hdac10	histone deacetylase 10	0.580918	0.00342069	0.0284758	1.54552	significant up
ENSMUSG00000027559	12350	Car3	carbonic anhydrase 3	-0.626614	0.00343491	0.028528	1.54473	significant down
ENSMUSG00000062380	22152	Tubb3	tubulin, beta 3 class III	0.367522	0.00343555	0.0285303	1.54469	significant up
ENSMUSG00000028226	17389	Mmp16	matrix metallopeptidase 16	-0.594245	0.00344068	0.0285491	1.54441	significant down
ENSMUSG00000003662	26371	Ciao1	cytosolic iron-sulfur protein assembly 1	0.410151	0.00345053	0.028585	1.54386	significant up
ENSMUSG00000028274	24018	Rngtt	RNA guanylyltransferase and 5'-phosphatase	-0.534025	0.00345139	0.0285881	1.54381	significant down
ENSMUSG00000029330	74596	Cds1	CDP-diacylglycerol synthase 1	0.617981	0.00346539	0.0286389	1.54304	significant up
ENSMUSG00000021546	15387	Hnrnpk	heterogeneous nuclear ribonucleoprotein K	-0.327448	0.00347132	0.0286604	1.54272	significant down
ENSMUSG00000020153	75406	Ndufs7	NADH:ubiquinone oxidoreductase core subunit S7	-0.315371	0.00347259	0.028665	1.54265	significant down
ENSMUSG00000048832	107305	Vps37c	vacuolar protein sorting 37C	0.566588	0.00347971	0.0286907	1.54226	significant up
ENSMUSG00000024621	12978	Csf1r	colony stimulating factor 1 receptor	0.872032	0.00348078	0.0286945	1.5422	significant up
ENSMUSG00000032766	66066	Gng11	guanine nucleotide binding protein (G protein), gamma 11	-0.355425	0.00348982	0.0287271	1.54171	significant down
ENSMUSG00000020267	15254	Hint1	histidine triad nucleotide binding protein 1	-0.337897	0.00349353	0.0287404	1.54151	significant down
ENSMUSG00000031479	70160	Vps36	vacuolar protein sorting 36	-0.39865	0.00350713	0.0287965	1.54066	significant down
ENSMUSG00000025173	66840	Wdr45b	WD repeat domain 45B	-0.397998	0.00351828	0.0288423	1.53997	significant down
ENSMUSG00000026848	30934	Tor1b	torsin family 1, member B	0.439633	0.00352161	0.0288559	1.53977	significant up
ENSMUSG00000006920	14055	Ezh1	enhancer of zeste 1 polycomb repressive complex 2 subunit	-0.535163	0.00354483	0.0289508	1.53834	significant down
ENSMUSG00000028101	229615	Pias3	protein inhibitor of activated STAT 3	0.506806	0.00355012	0.0289723	1.53802	significant up
ENSMUSG00000041420	17537	Meis3	Meis homeobox 3	0.483205	0.0035644	0.0290302	1.53715	significant up
ENSMUSG00000030037	68499	Mrpl53	mitochondrial ribosomal protein L53	-0.851948	0.00356721	0.0290416	1.53698	significant down
ENSMUSG00000028161	19055	Ppp3ca	protein phosphatase 3, catalytic subunit, alpha isoform	0.384506	0.00357057	0.0290551	1.53678	significant up
ENSMUSG00000027893	229709	Ahcyl1	S-adenosylhomocysteine hydrolase-like 1	0.368829	0.00357949	0.0290912	1.53624	significant up
ENSMUSG00000043445	67078	Pgp	phosphoglycolate phosphatase	-0.300004	0.00358114	0.0290978	1.53614	significant down
ENSMUSG00000039117	228980	Taf4	TATA-box binding protein associated factor 4	0.79665	0.00361519	0.0292344	1.53411	significant up
ENSMUSG00000051817	20667	Sox12	SRY (sex determining region Y)-box 12	0.586727	0.00361591	0.0292372	1.53406	significant up
ENSMUSG00000046387	93888	Pcdhb17	protocadherin beta 17	0.886932	0.00362583	0.0292767	1.53348	significant up
ENSMUSG00000031732	244650	Phlpp2	PH domain and leucine rich repeat protein phosphatase 2	0.73872	0.0036265	0.0292794	1.53344	significant up
ENSMUSG00000036466	214058	Megf11	multiple EGF-like-domains 11	0.500887	0.00364348	0.0293468	1.53244	significant up
ENSMUSG00000022112	103978	Gpc5	glypican 5	0.841606	0.00365254	0.0293826	1.53191	significant up
ENSMUSG00000029676	101185	Pot1a	protection of telomeres 1A	0.487506	0.00366268	0.0294226	1.53132	significant up
ENSMUSG00000031429	53380	Psmd10	proteasome (prosome, macropain) 26S subunit, non-ATPase, 10	-0.524759	0.00366636	0.0294371	1.53111	significant down
ENSMUSG00000037316	67384	Bag4	BCL2-associated athanogene 4	-0.441613	0.00366681	0.0294388	1.53108	significant down
ENSMUSG00000020801	67279	Med31	mediator complex subunit 31	-0.393457	0.00366849	0.0294455	1.53098	significant down
ENSMUSG00000005078	104771	Jkamp	JNK1/MAPK8-associated membrane protein	-0.367656	0.00368779	0.0295212	1.52987	significant down
ENSMUSG00000039218	75956	Srrm2	serine/arginine repetitive matrix 2	-0.321857	0.00369087	0.0295332	1.52969	significant down
ENSMUSG00000021750	268709	Fam107a	family with sequence similarity 107, member A	0.404669	0.00369898	0.0295648	1.52922	significant up
ENSMUSG00000021065	53618	Fut8	fucosyltransferase 8	0.370147	0.00369907	0.0295652	1.52922	significant up
ENSMUSG00000013593	226646	Ndufs2	NADH:ubiquinone oxidoreductase core subunit S2	0.295453	0.00370133	0.029574	1.52909	significant up
ENSMUSG00000037455	76306	Slc18b1	solute carrier family 18, subfamily B, member 1	0.763157	0.00371835	0.0296402	1.52812	significant up
ENSMUSG00000022034	71988	Esco2	establishment of sister chromatid cohesion N-acetyltransferase 2	-1.05583	0.00372331	0.0296594	1.52784	significant down
ENSMUSG00000005899	77626	Smpd4	sphingomyelin phosphodiesterase 4	0.661032	0.00372911	0.0296818	1.52751	significant up
ENSMUSG00000044709	69731	Gemin7	gem nuclear organelle associated protein 7	-0.363109	0.00373106	0.0296894	1.5274	significant down
ENSMUSG00000028207	65973	Asph	aspartate-beta-hydroxylase	-0.285724	0.00373791	0.0297158	1.52701	significant down
ENSMUSG00000025175	63828	Fn3k	fructosamine 3 kinase	0.45142	0.00374449	0.0297411	1.52664	significant up
ENSMUSG00000062014	63985	Gmfb	glia maturation factor, beta	-0.38565	0.00375902	0.029797	1.52583	significant down
ENSMUSG00000044433	69697	Camsap3	calmodulin regulated spectrin-associated protein family, member 3	0.798791	0.00376099	0.0298045	1.52572	significant up
ENSMUSG00000028675	52830	Pnrc2	proline-rich nuclear receptor coactivator 2	-0.472657	0.00377051	0.029841	1.52519	significant down
ENSMUSG00000005370	17688	Msh6	mutS homolog 6	0.555724	0.00377513	0.0298586	1.52493	significant up
ENSMUSG00000078427	66118	Sarnp	SAP domain containing ribonucleoprotein	-0.407197	0.00377529	0.0298592	1.52492	significant down
ENSMUSG00000020340	76884	Cyfip2	cytoplasmic FMR1 interacting protein 2	0.490667	0.00378854	0.0299097	1.52419	significant up
ENSMUSG00000029861	76156	Fam131b	family with sequence similarity 131, member B	0.440401	0.00379628	0.0299391	1.52376	significant up
ENSMUSG00000070705	434156	Eid2b	EP300 interacting inhibitor of differentiation 2B	-0.38434	0.00380063	0.0299557	1.52352	significant down
ENSMUSG00000013033	330814	Adgrl1	adhesion G protein-coupled receptor L1	0.56602	0.00381048	0.0299929	1.52298	significant up
ENSMUSG00000022200	66629	Golph3	golgi phosphoprotein 3	-0.480378	0.00382868	0.0300616	1.52199	significant down
ENSMUSG00000029168	65254	Dpysl5	dihydropyrimidinase-like 5	0.6798	0.00382925	0.0300637	1.52196	significant up
ENSMUSG00000029561	23962	Oasl2	2'-5' oligoadenylate synthetase-like 2	2.13331	0.00383016	0.0300672	1.52191	significant up
ENSMUSG00000049751	66483	Rpl36al	ribosomal protein L36A-like	-0.444944	0.00383272	0.0300768	1.52177	significant down
ENSMUSG00000030374	97387	Strn4	striatin, calmodulin binding protein 4	-0.389373	0.00383807	0.0300969	1.52148	significant down
ENSMUSG00000038712	75007	Mindy1	MINDY lysine 48 deubiquitinase 1	0.454131	0.0038387	0.0300992	1.52144	significant up
ENSMUSG00000044288	12801	Cnr1	cannabinoid receptor 1 (brain)	-0.324816	0.00384882	0.0301395	1.52086	significant down
ENSMUSG00000023892	22709	Zfp51	zinc finger protein 51	-0.896948	0.00385928	0.0301811	1.52026	significant down
ENSMUSG00000035606	16716	Ky	kyphoscoliosis peptidase	1.07273	0.00387141	0.0302292	1.51957	significant up
ENSMUSG00000034575	210106	Tent4a	terminal nucleotidyltransferase 4A	0.597973	0.00387832	0.0302565	1.51918	significant up
ENSMUSG00000015647	16776	Lama5	laminin, alpha 5	1.16735	0.00388745	0.0302925	1.51866	significant up
ENSMUSG00000019877	56442	Serinc1	serine incorporator 1	0.340377	0.00390883	0.0303765	1.51746	significant up
ENSMUSG00000026516	67459	Nvl	nuclear VCP-like	-0.483661	0.00391351	0.0303948	1.5172	significant down
ENSMUSG00000028863	70088	Meaf6	MYST/Esa1-associated factor 6	-0.370176	0.00391481	0.0304	1.51713	significant down
ENSMUSG00000023456	21991	Tpi1	triosephosphate isomerase 1	0.333205	0.00392581	0.0304429	1.51651	significant up
ENSMUSG00000023944	15516	Hsp90ab1	heat shock protein 90 alpha (cytosolic), class B member 1	0.256973	0.0039299	0.0304589	1.51629	significant up
ENSMUSG00000004099	13433	Dnmt1	DNA methyltransferase (cytosine-5) 1	0.515975	0.00397166	0.0306208	1.51398	significant up
ENSMUSG00000045136	73710	Tubb2b	tubulin, beta 2B class IIB	0.35676	0.00397306	0.0306262	1.51391	significant up
ENSMUSG00000051251	18071	Nhlh1	nescient helix loop helix 1	0.758137	0.00397776	0.0306443	1.51365	significant up
ENSMUSG00000055839	67673	Elob	elongin B	-0.34287	0.00397933	0.0306503	1.51356	significant down
ENSMUSG00000054008	15531	Ndst1	N-deacetylase/N-sulfotransferase (heparan glucosaminyl) 1	0.535325	0.00399087	0.0306947	1.51294	significant up
ENSMUSG00000029211	14397	Gabra4	gamma-aminobutyric acid (GABA) A receptor, subunit alpha 4	-0.497325	0.00399741	0.0307198	1.51258	significant down
ENSMUSG00000034586	217310	Hid1	HID1 domain containing	0.622605	0.00402151	0.0308119	1.51128	significant up
ENSMUSG00000023852	12648	Chd1	chromodomain helicase DNA binding protein 1	-0.577358	0.00402215	0.0308143	1.51125	significant down
ENSMUSG00000041308	20650	Sntb2	syntrophin, basic 2	-0.716041	0.00403626	0.030868	1.51049	significant down
ENSMUSG00000029419	381353	Ajm1	apical junction component 1	0.63418	0.00403865	0.0308771	1.51036	significant up
ENSMUSG00000035407	242553	Kank4	KN motif and ankyrin repeat domains 4	1.97993	0.00404099	0.0308859	1.51024	significant up
ENSMUSG00000021597	105377	Slf1	SMC5-SMC6 complex localization factor 1	-0.496638	0.00404177	0.0308889	1.5102	significant down
ENSMUSG00000033902	26390	Mapkbp1	mitogen-activated protein kinase binding protein 1	0.75352	0.004061	0.0309616	1.50918	significant up
ENSMUSG00000028328	21916	Tmod1	tropomodulin 1	0.384294	0.0040667	0.030983	1.50888	significant up
ENSMUSG00000030652	12850	Coq7	demethyl-Q 7	-0.35473	0.00407804	0.0310257	1.50828	significant down
ENSMUSG00000066613	69504	Zfp932	zinc finger protein 932	-0.681374	0.00407926	0.0310303	1.50821	significant down
ENSMUSG00000042045	66402	Sln	sarcolipin	-0.479815	0.00408056	0.0310352	1.50815	significant down
ENSMUSG00000042570	70427	Mier2	MIER family member 2	0.689736	0.00408534	0.0310531	1.50789	significant up
ENSMUSG00000029434	77573	Vps33a	VPS33A CORVET/HOPS core subunit	0.547793	0.00408723	0.0310602	1.5078	significant up
ENSMUSG00000066129	76484	Kndc1	kinase non-catalytic C-lobe domain (KIND) containing 1	0.533317	0.00409199	0.031078	1.50755	significant up
ENSMUSG00000031616	13617	Ednra	endothelin receptor type A	1.36458	0.00409634	0.0310943	1.50732	significant up
ENSMUSG00000026510	209456	Trp53bp2	transformation related protein 53 binding protein 2	0.484657	0.00409881	0.0311035	1.50719	significant up
ENSMUSG00000021779	21834	Thrb	thyroid hormone receptor beta	0.732797	0.00410483	0.031126	1.50688	significant up
ENSMUSG00000032402	17127	Smad3	SMAD family member 3	0.750002	0.00411223	0.0311536	1.50649	significant up
ENSMUSG00000000532	11479	Acvr1b	activin A receptor, type 1B	0.808099	0.00411753	0.0311733	1.50622	significant up
ENSMUSG00000060475	60532	Wtap	WT1 associating protein	0.434063	0.00415279	0.0313051	1.50438	significant up
ENSMUSG00000079215	269704	Zfp664	zinc finger protein 664	-0.351186	0.00415436	0.031311	1.5043	significant down
ENSMUSG00000037174	69257	Elf2	E74-like factor 2	-0.464634	0.0041834	0.0314186	1.50281	significant down
ENSMUSG00000000439	67027	Mkrn2	makorin, ring finger protein, 2	-0.431453	0.00419286	0.0314535	1.50233	significant down
ENSMUSG00000005968	22156	Tuft1	tuftelin 1	0.775431	0.0041995	0.031478	1.50199	significant up
ENSMUSG00000030421	19777	Uri1	URI1, prefoldin-like chaperone	-0.378284	0.00421556	0.0315369	1.50118	significant down
ENSMUSG00000021000	338320	Mia2	MIA SH3 domain ER export factor 2	-0.442953	0.00421753	0.0315442	1.50108	significant down
ENSMUSG00000028681	19207	Ptch2	patched 2	1.01453	0.00422566	0.0315739	1.50067	significant up
ENSMUSG00000021794	14661	Glud1	glutamate dehydrogenase 1	0.34258	0.0042261	0.0315756	1.50065	significant up
ENSMUSG00000007682	13371	Dio2	deiodinase, iodothyronine, type II	0.430174	0.0042303	0.0315909	1.50044	significant up
ENSMUSG00000024712	54391	Rfk	riboflavin kinase	-0.368739	0.00424976	0.0316618	1.49946	significant down
ENSMUSG00000062209	13869	Erbb4	erb-b2 receptor tyrosine kinase 4	0.481889	0.00425059	0.0316648	1.49942	significant up
ENSMUSG00000033900	213582	Map9	microtubule-associated protein 9	0.390096	0.00425337	0.0316749	1.49928	significant up
ENSMUSG00000029634	74132	Rnf6	ring finger protein (C3H2C3 type) 6	-0.360863	0.0042551	0.0316812	1.4992	significant down
ENSMUSG00000031642	59009	Sh3rf1	SH3 domain containing ring finger 1	-1.09782	0.00425551	0.0316827	1.49918	significant down
ENSMUSG00000026764	16574	Kif5c	kinesin family member 5C	-0.257999	0.00426807	0.0317282	1.49855	significant down
ENSMUSG00000038412	56295	Higd1a	HIG1 domain family, member 1A	-0.351123	0.004273	0.031746	1.49831	significant down
ENSMUSG00000047098	268749	Rnf31	ring finger protein 31	0.558629	0.00427448	0.0317514	1.49824	significant up
ENSMUSG00000039771	20022	Polr2j	polymerase (RNA) II (DNA directed) polypeptide J	-0.377751	0.00427605	0.0317571	1.49816	significant down
ENSMUSG00000030029	16206	Lrig1	leucine-rich repeats and immunoglobulin-like domains 1	0.591912	0.0042783	0.0317652	1.49805	significant up
ENSMUSG00000054400	75458	Cklf	chemokine-like factor	-0.581549	0.00429353	0.0318247	1.49724	significant down
ENSMUSG00000040618	74551	Pck2	phosphoenolpyruvate carboxykinase 2 (mitochondrial)	0.47969	0.00432631	0.031952	1.4955	significant up
ENSMUSG00000038773	277250	Kdm3b	KDM3B lysine (K)-specific demethylase 3B	-0.609981	0.00433079	0.0319693	1.49527	significant down
ENSMUSG00000020310	17123	Madcam1	mucosal vascular addressin cell adhesion molecule 1	-2.64505	0.00433781	0.0319965	1.4949	significant down
ENSMUSG00000031578	67920	Mak16	MAK16 homolog	-0.46852	0.00434258	0.0320149	1.49465	significant down
ENSMUSG00000030638	20408	Sh3gl3	SH3-domain GRB2-like 3	-0.375492	0.0043466	0.0320304	1.49444	significant down
ENSMUSG00000051062	237730	Fbll1	fibrillarin-like 1	0.565175	0.00434806	0.032036	1.49436	significant up
ENSMUSG00000004032	14866	Gstm5	glutathione S-transferase, mu 5	-0.328264	0.00436129	0.0320869	1.49367	significant down
ENSMUSG00000047153	219094	Khnyn	KH and NYN domain containing	0.67175	0.00439427	0.0322132	1.49197	significant up
ENSMUSG00000029640	22217	Usp12	ubiquitin specific peptidase 12	-0.883074	0.0043987	0.03223	1.49174	significant down
ENSMUSG00000040479	104418	Dgkz	diacylglycerol kinase zeta	0.486989	0.00440109	0.0322392	1.49162	significant up
ENSMUSG00000032470	17532	Mras	muscle and microspikes RAS	-0.388988	0.00440365	0.0322489	1.49148	significant down
ENSMUSG00000031897	19171	Psmb10	proteasome (prosome, macropain) subunit, beta type 10	-0.348556	0.0044097	0.0322719	1.49118	significant down
ENSMUSG00000046201	106583	Scaf8	SR-related CTD-associated factor 8	0.451081	0.0044522	0.0324327	1.48902	significant up
ENSMUSG00000039956	77037	Mrap	melanocortin 2 receptor accessory protein	2.70667	0.00447035	0.0325009	1.4881	significant up
ENSMUSG00000052915	74026	Msl1	male specific lethal 1	0.454633	0.00449039	0.0325759	1.4871	significant up
ENSMUSG00000068740	53883	Celsr2	cadherin, EGF LAG seven-pass G-type receptor 2	0.532514	0.00449086	0.0325777	1.48708	significant up
ENSMUSG00000019828	14816	Grm1	glutamate receptor, metabotropic 1	0.514122	0.00449092	0.0325779	1.48708	significant up
ENSMUSG00000078588	381546	Ccdc24	coiled-coil domain containing 24	0.811609	0.00449917	0.0326087	1.48667	significant up
ENSMUSG00000029815	75593	Malsu1	mitochondrial assembly of ribosomal large subunit 1	-0.406921	0.00450672	0.0326368	1.48629	significant down
ENSMUSG00000026696	53330	Vamp4	vesicle-associated membrane protein 4	-0.317946	0.0045168	0.0326743	1.48579	significant down
ENSMUSG00000029600	100764	Rita1	RBPJ interacting and tubulin associated 1	-0.464425	0.00451827	0.0326798	1.48572	significant down
ENSMUSG00000052302	74694	Tbc1d30	TBC1 domain family, member 30	0.762604	0.00452045	0.0326879	1.48561	significant up
ENSMUSG00000036112	56307	Metap2	methionine aminopeptidase 2	-0.333228	0.00452828	0.0327169	1.48523	significant down
ENSMUSG00000036781	67941	Rps27l	ribosomal protein S27-like	-0.429954	0.00453717	0.0327498	1.48479	significant down
ENSMUSG00000028447	53598	Dctn3	dynactin 3	-0.342337	0.00454887	0.032793	1.48422	significant down
ENSMUSG00000018593	20692	Sparc	secreted acidic cysteine rich glycoprotein	0.314567	0.00455602	0.0328194	1.48387	significant up
ENSMUSG00000040420	320865	Cdh18	cadherin 18	-0.811659	0.00455679	0.0328222	1.48383	significant down
ENSMUSG00000025484	54399	Bet1l	Bet1 golgi vesicular membrane trafficking protein like	-0.372246	0.00456806	0.0328636	1.48328	significant down
ENSMUSG00000025466	69064	Fuom	fucose mutarotase	-0.39194	0.00459241	0.0329529	1.48211	significant down
ENSMUSG00000075296	621603	Aldh3b2	aldehyde dehydrogenase 3 family, member B2	2.89673	0.00460221	0.0329886	1.48164	significant up
ENSMUSG00000057666	14433	Gapdh	glyceraldehyde-3-phosphate dehydrogenase	0.784084	0.00460937	0.0330147	1.48129	significant up
ENSMUSG00000040760	72993	Appl1	adaptor protein, phosphotyrosine interaction, PH domain and leucine zipper containing 1	-0.402558	0.00461397	0.0330315	1.48107	significant down
ENSMUSG00000002732	14231	Fkbp7	FK506 binding protein 7	-0.598844	0.00461796	0.033046	1.48088	significant down
ENSMUSG00000021643	20365	Serf1	small EDRK-rich factor 1	-0.442153	0.00462618	0.0330758	1.48049	significant down
ENSMUSG00000074656	67204	Eif2s2	eukaryotic translation initiation factor 2, subunit 2 (beta)	-0.34805	0.00466281	0.0332082	1.47875	significant down
ENSMUSG00000046727	66060	Cystm1	cysteine-rich transmembrane module containing 1	-0.282435	0.00467263	0.0332435	1.47829	significant down
ENSMUSG00000025986	227059	Slc39a10	solute carrier family 39 (zinc transporter), member 10	0.396162	0.00468021	0.0332707	1.47794	significant up
ENSMUSG00000094370	100036568	Gm3373	predicted gene 3373	-3.4025	0.00468233	0.0332783	1.47784	significant down
ENSMUSG00000021967	67840	Mrpl57	mitochondrial ribosomal protein L57	-0.355796	0.00468466	0.0332866	1.47773	significant down
ENSMUSG00000023170	56310	Gps2	G protein pathway suppressor 2	-0.47067	0.00470317	0.0333529	1.47687	significant down
ENSMUSG00000053110	22601	Yap1	yes-associated protein 1	0.558703	0.00471211	0.0333847	1.47645	significant up
ENSMUSG00000040563	235044	Plppr2	phospholipid phosphatase related 2	0.385472	0.004721	0.0334164	1.47604	significant up
ENSMUSG00000039178	67249	Tbc1d19	TBC1 domain family, member 19	0.337565	0.00472224	0.0334208	1.47598	significant up
ENSMUSG00000035268	18769	Pkig	protein kinase inhibitor, gamma	-0.395568	0.004738	0.0334767	1.47526	significant down
ENSMUSG00000037525	75284	Bcdin3d	BCDIN3 domain containing	-0.412227	0.00474399	0.0334979	1.47498	significant down
ENSMUSG00000057133	71389	Chd6	chromodomain helicase DNA binding protein 6	-0.360313	0.00474934	0.0335168	1.47474	significant down
ENSMUSG00000033323	67655	Ctdp1	CTD (carboxy-terminal domain, RNA polymerase II, polypeptide A) phosphatase, subunit 1	0.596985	0.00476273	0.0335641	1.47412	significant up
ENSMUSG00000057506	73689	Bloc1s2	biogenesis of lysosomal organelles complex-1, subunit 2	-0.43411	0.00476888	0.0335858	1.47384	significant down
ENSMUSG00000057335	545389	Cep170	centrosomal protein 170	-0.447277	0.0047725	0.0335985	1.47368	significant down
ENSMUSG00000024404	66878	Riok3	RIO kinase 3	0.342683	0.0047879	0.0336526	1.47298	significant up
ENSMUSG00000026816	70239	Gtf3c5	general transcription factor IIIC, polypeptide 5	0.509734	0.00478827	0.0336539	1.47296	significant up
ENSMUSG00000038274	14109	Fau	Finkel-Biskis-Reilly murine sarcoma virus (FBR-MuSV) ubiquitously expressed (fox derived)	-0.412892	0.00479999	0.0336949	1.47244	significant down
ENSMUSG00000022562	75475	Oplah	5-oxoprolinase (ATP-hydrolysing)	0.813216	0.00480076	0.0336976	1.4724	significant up
ENSMUSG00000004455	19047	Ppp1cc	protein phosphatase 1 catalytic subunit gamma	-0.598752	0.00480087	0.033698	1.4724	significant down
ENSMUSG00000073987	14590	Ggh	gamma-glutamyl hydrolase	-0.39545	0.00480094	0.0336982	1.47239	significant down
ENSMUSG00000003378	14809	Grik5	glutamate receptor, ionotropic, kainate 5 (gamma 2)	0.439608	0.00480213	0.0337024	1.47234	significant up
ENSMUSG00000053754	67772	Chd8	chromodomain helicase DNA binding protein 8	0.48737	0.00480955	0.0337283	1.47201	significant up
ENSMUSG00000035215	66094	Lsm7	LSM7 homolog, U6 small nuclear RNA and mRNA degradation associated	-0.574791	0.00481571	0.0337498	1.47173	significant down
ENSMUSG00000041488	20908	Stx3	syntaxin 3	-0.697164	0.00483428	0.0338144	1.4709	significant down
ENSMUSG00000055538	71918	Zcchc24	zinc finger, CCHC domain containing 24	0.417667	0.00484481	0.0338509	1.47043	significant up
ENSMUSG00000061518	12859	Cox5b	cytochrome c oxidase subunit 5B	-0.307596	0.00485679	0.0338924	1.4699	significant down
ENSMUSG00000007656	59046	Arpp19	cAMP-regulated phosphoprotein 19	-0.316418	0.00486705	0.0339278	1.46944	significant down
ENSMUSG00000062761	269639	Zfp512	zinc finger protein 512	-0.530444	0.00487816	0.0339661	1.46895	significant down
ENSMUSG00000055435	17132	Maf	MAF bZIP transcription factor	0.487143	0.00488644	0.0339945	1.46859	significant up
ENSMUSG00000026434	98415	Nucks1	nuclear casein kinase and cyclin-dependent kinase substrate 1	0.305374	0.00489116	0.0340108	1.46838	significant up
ENSMUSG00000031129	331004	Slc9a9	solute carrier family 9 (sodium/hydrogen exchanger), member 9	-0.773998	0.00489442	0.0340219	1.46824	significant down
ENSMUSG00000021681	66549	Aggf1	angiogenic factor with G patch and FHA domains 1	-0.405473	0.00490507	0.0340584	1.46778	significant down
ENSMUSG00000020458	68585	Rtn4	reticulon 4	0.27687	0.00490664	0.0340638	1.46771	significant up
ENSMUSG00000008855	15184	Hdac5	histone deacetylase 5	0.529619	0.00492929	0.0341411	1.46672	significant up
ENSMUSG00000004535	52440	Tax1bp1	Tax1 (human T cell leukemia virus type I) binding protein 1	-0.324176	0.00493117	0.0341475	1.46664	significant down
ENSMUSG00000079658	67923	Eloc	elongin C	-0.365776	0.00493914	0.0341746	1.4663	significant down
ENSMUSG00000004947	74198	Dtx2	deltex 2, E3 ubiquitin ligase	-1.09096	0.00494183	0.0341837	1.46618	significant down
ENSMUSG00000046404	226418	Yod1	YOD1 deubiquitinase	-0.626844	0.00496241	0.0342535	1.4653	significant down
ENSMUSG00000044595	213236	Dnd1	DND microRNA-mediated repression inhibitor 1	2.46244	0.00497425	0.0342935	1.46479	significant up
ENSMUSG00000005469	18747	Prkaca	protein kinase, cAMP dependent, catalytic, alpha	-0.386783	0.00497548	0.0342976	1.46474	significant down
ENSMUSG00000034902	18717	Pip5k1c	phosphatidylinositol-4-phosphate 5-kinase, type 1 gamma	0.536518	0.00498223	0.0343203	1.46445	significant up
ENSMUSG00000026197	68818	Zfand2b	zinc finger, AN1 type domain 2B	-0.439657	0.004994	0.0343599	1.46395	significant down
ENSMUSG00000049336	23964	Tenm2	teneurin transmembrane protein 2	0.506005	0.00501196	0.0344202	1.46319	significant up
ENSMUSG00000024240	13831	Epc1	enhancer of polycomb homolog 1	-0.391059	0.00502563	0.0344659	1.46261	significant down
ENSMUSG00000061371	408062	Zfp873	zinc finger protein 873	-0.632841	0.00502895	0.0344769	1.46247	significant down
ENSMUSG00000024325	19763	Ring1	ring finger protein 1	0.614214	0.00503013	0.0344809	1.46242	significant up
ENSMUSG00000039994	21853	Timeless	timeless circadian clock 1	0.747277	0.00503421	0.0344945	1.46225	significant up
ENSMUSG00000009207	69605	Lnpk	lunapark, ER junction formation factor	-0.661957	0.00507025	0.0346141	1.46075	significant down
ENSMUSG00000024851	18739	Pitpnm1	phosphatidylinositol transfer protein, membrane-associated 1	0.578679	0.00507458	0.0346284	1.46057	significant up
ENSMUSG00000015189	213819	Casd1	CAS1 domain containing 1	0.373809	0.00507559	0.0346318	1.46053	significant up
ENSMUSG00000090394	67647	4930523C07Rik	RIKEN cDNA 4930523C07 gene	-0.425817	0.00507613	0.0346335	1.4605	significant down
ENSMUSG00000033813	21399	Tcea1	transcription elongation factor A (SII) 1	-0.678065	0.00508405	0.0346597	1.46018	significant down
ENSMUSG00000014504	66384	Srp19	signal recognition particle 19	-0.351224	0.00510849	0.0347401	1.45917	significant down
ENSMUSG00000004980	53379	Hnrnpa2b1	heterogeneous nuclear ribonucleoprotein A2/B1	0.272591	0.00512115	0.0347816	1.45865	significant up
ENSMUSG00000017778	12867	Cox7c	cytochrome c oxidase subunit 7C	-0.405256	0.00512889	0.0348069	1.45833	significant down
ENSMUSG00000020955	11782	Ap4s1	adaptor-related protein complex AP-4, sigma 1	-0.357453	0.00513404	0.0348238	1.45812	significant down
ENSMUSG00000037331	73158	Larp1	La ribonucleoprotein 1, translational regulator	0.785427	0.00514367	0.0348552	1.45773	significant up
ENSMUSG00000021124	53612	Vti1b	vesicle transport through interaction with t-SNAREs 1B	-0.344698	0.0051457	0.0348618	1.45765	significant down
ENSMUSG00000049606	52397	Zfp644	zinc finger protein 644	-0.366619	0.00515183	0.0348817	1.4574	significant down
ENSMUSG00000038793	13590	Lefty1	left right determination factor 1	-1.9723	0.00515844	0.0349032	1.45713	significant down
ENSMUSG00000025777	14545	Gdap1	ganglioside-induced differentiation-associated-protein 1	-0.312779	0.00516462	0.0349233	1.45688	significant down
ENSMUSG00000008668	20084	Rps18	ribosomal protein S18	-0.393442	0.00516654	0.0349295	1.45681	significant down
ENSMUSG00000025579	14387	Gaa	glucosidase, alpha, acid	0.50107	0.00516693	0.0349308	1.45679	significant up
ENSMUSG00000034880	94065	Mrpl34	mitochondrial ribosomal protein L34	-0.320947	0.00517197	0.0349471	1.45659	significant down
ENSMUSG00000003062	76205	Stard3nl	STARD3 N-terminal like	-0.417857	0.00517721	0.0349641	1.45638	significant down
ENSMUSG00000020397	66213	Med7	mediator complex subunit 7	-0.466492	0.00517902	0.0349699	1.45631	significant down
ENSMUSG00000029649	66537	Pomp	proteasome maturation protein	-0.331808	0.00518302	0.0349829	1.45614	significant down
ENSMUSG00000035048	69010	Anapc13	anaphase promoting complex subunit 13	-0.335702	0.00519221	0.0350126	1.45578	significant down
ENSMUSG00000028793	75234	Rnf19b	ring finger protein 19B	0.608718	0.00519838	0.0350325	1.45553	significant up
ENSMUSG00000052584	72661	Serp2	stress-associated endoplasmic reticulum protein family member 2	-0.353539	0.00522405	0.035115	1.45451	significant down
ENSMUSG00000026407	12292	Cacna1s	calcium channel, voltage-dependent, L type, alpha 1S subunit	-1.82913	0.00522956	0.0351327	1.45429	significant down
ENSMUSG00000029017	73078	Pmpcb	peptidase (mitochondrial processing) beta	0.359139	0.00525952	0.0352283	1.45311	significant up
ENSMUSG00000047284	216860	Neurl4	neuralized E3 ubiquitin protein ligase 4	0.550492	0.00527238	0.0352692	1.4526	significant up
ENSMUSG00000054034	331532	Tceal5	transcription elongation factor A (SII)-like 5	0.561967	0.00527287	0.0352708	1.45258	significant up
ENSMUSG00000020994	18949	Pnn	pinin	-0.380389	0.00527322	0.0352719	1.45257	significant down
ENSMUSG00000016510	76366	Mtif3	mitochondrial translational initiation factor 3	-0.427768	0.00527577	0.03528	1.45247	significant down
ENSMUSG00000039231	20937	Suv39h1	suppressor of variegation 3-9 1	0.46452	0.00527798	0.035287	1.45238	significant up
ENSMUSG00000015672	75398	Mrpl32	mitochondrial ribosomal protein L32	-0.371917	0.00530719	0.0353794	1.45125	significant down
ENSMUSG00000036188	217473	Ankmy2	ankyrin repeat and MYND domain containing 2	0.45583	0.00530895	0.035385	1.45118	significant up
ENSMUSG00000029836	12417	Cbx3	chromobox 3	-0.640681	0.00531734	0.0354114	1.45086	significant down
ENSMUSG00000028211	60599	Trp53inp1	transformation related protein 53 inducible nuclear protein 1	0.571876	0.00534237	0.03549	1.44989	significant up
ENSMUSG00000031399	66294	Fam3a	FAM3 metabolism regulating signaling molecule A	0.49813	0.00534895	0.0355106	1.44964	significant up
ENSMUSG00000030220	11857	Arhgdib	Rho, GDP dissociation inhibitor (GDI) beta	0.522265	0.00535205	0.0355203	1.44952	significant up
ENSMUSG00000037434	22782	Slc30a1	solute carrier family 30 (zinc transporter), member 1	0.711205	0.00536795	0.0355699	1.44892	significant up
ENSMUSG00000036894	74012	Rap2b	RAP2B, member of RAS oncogene family	-0.440153	0.0053706	0.0355781	1.44882	significant down
ENSMUSG00000026970	56878	Rbms1	RNA binding motif, single stranded interacting protein 1	0.465641	0.00538826	0.0356331	1.44815	significant up
ENSMUSG00000058240	66609	Cryzl1	crystallin, zeta (quinone reductase)-like 1	-0.393752	0.00540553	0.0356866	1.4475	significant down
ENSMUSG00000019124	69938	Scrn1	secernin 1	0.377519	0.00540618	0.0356886	1.44747	significant up
ENSMUSG00000034192	67678	Lsm3	LSM3 homolog, U6 small nuclear RNA and mRNA degradation associated	-0.409265	0.00543701	0.0357836	1.44632	significant down
ENSMUSG00000025366	23943	Esyt1	extended synaptotagmin-like protein 1	0.657805	0.00544344	0.0358034	1.44608	significant up
ENSMUSG00000030512	68981	Snrpa1	small nuclear ribonucleoprotein polypeptide A'	-0.356327	0.00544539	0.0358094	1.446	significant down
ENSMUSG00000047036	235682	Zfp445	zinc finger protein 445	0.373624	0.00545227	0.0358305	1.44575	significant up
ENSMUSG00000001576	67458	Ergic1	endoplasmic reticulum-golgi intermediate compartment (ERGIC) 1	-0.392159	0.00545231	0.0358306	1.44575	significant down
ENSMUSG00000022194	54196	Pabpn1	poly(A) binding protein, nuclear 1	0.4264	0.00545512	0.0358392	1.44564	significant up
ENSMUSG00000010607	66268	Pigyl	phosphatidylinositol glycan anchor biosynthesis, class Y-like	-0.32583	0.00546464	0.0358684	1.44529	significant down
ENSMUSG00000037685	11980	Atp8a1	ATPase, aminophospholipid transporter (APLT), class I, type 8A, member 1	0.462597	0.00547263	0.0358928	1.44499	significant up
ENSMUSG00000054091	67704	1810037I17Rik	RIKEN cDNA 1810037I17 gene	-0.310228	0.00547376	0.0358962	1.44495	significant down
ENSMUSG00000036067	227659	Slc2a6	solute carrier family 2 (facilitated glucose transporter), member 6	0.462244	0.00547689	0.0359058	1.44484	significant up
ENSMUSG00000000305	12561	Cdh4	cadherin 4	0.487203	0.00548393	0.0359272	1.44458	significant up
ENSMUSG00000020086	404634	Macroh2a2	macroH2A.2 histone	0.34526	0.0055031	0.0359855	1.44387	significant up
ENSMUSG00000031990	83964	Jam3	junction adhesion molecule 3	0.444307	0.00550394	0.035988	1.44384	significant up
ENSMUSG00000034145	217733	Tmem63c	transmembrane protein 63c	0.747398	0.00551014	0.0360069	1.44361	significant up
ENSMUSG00000031068	30926	Glrx3	glutaredoxin 3	-0.35223	0.00554737	0.0361193	1.44226	significant down
ENSMUSG00000029394	13445	Cdk2ap1	cyclin dependent kinase 2 associated protein 1	0.442047	0.00556383	0.0361687	1.44167	significant up
ENSMUSG00000032594	27399	Ip6k1	inositol hexaphosphate kinase 1	0.383104	0.00556937	0.0361853	1.44147	significant up
ENSMUSG00000024975	18569	Pdcd4	programmed cell death 4	0.318059	0.00558294	0.0362259	1.44098	significant up
ENSMUSG00000022018	66214	Rgcc	regulator of cell cycle	-0.406576	0.00561171	0.0363116	1.43995	significant down
ENSMUSG00000025591	66282	Tma16	translation machinery associated 16	-0.705327	0.00561222	0.0363132	1.43994	significant down
ENSMUSG00000021991	12294	Cacna2d3	calcium channel, voltage-dependent, alpha2/delta subunit 3	0.359458	0.00561871	0.0363325	1.43971	significant up
ENSMUSG00000029471	207565	Camkk2	calcium/calmodulin-dependent protein kinase kinase 2, beta	-0.31236	0.00563694	0.0363864	1.43906	significant down
ENSMUSG00000033938	66916	Ndufb7	NADH:ubiquinone oxidoreductase subunit B7	-0.323589	0.00563963	0.0363944	1.43897	significant down
ENSMUSG00000045519	434377	Zfp560	zinc finger protein 560	-0.530571	0.00564651	0.0364147	1.43872	significant down
ENSMUSG00000035228	232821	Ccdc106	coiled-coil domain containing 106	0.388684	0.00564886	0.0364217	1.43864	significant up
ENSMUSG00000021905	105638	Dph3	diphthamine biosynthesis 3	-0.380231	0.00566639	0.0364733	1.43803	significant down
ENSMUSG00000029810	65963	Tmem176b	transmembrane protein 176B	0.296069	0.00567375	0.0364949	1.43777	significant up
ENSMUSG00000078941	108143	Ak6	adenylate kinase 6	-0.494095	0.00568711	0.0365341	1.4373	significant down
ENSMUSG00000036402	14701	Gng12	guanine nucleotide binding protein (G protein), gamma 12	-0.333372	0.0056942	0.0365548	1.43706	significant down
ENSMUSG00000062866	215789	Phactr2	phosphatase and actin regulator 2	-0.552722	0.00570606	0.0365895	1.43664	significant down
ENSMUSG00000053693	56527	Mast1	microtubule associated serine/threonine kinase 1	0.671247	0.00570911	0.0365984	1.43654	significant up
ENSMUSG00000001105	55978	Ift20	intraflagellar transport 20	-0.3508	0.00571009	0.0366012	1.4365	significant down
ENSMUSG00000042757	81907	Tmem108	transmembrane protein 108	-0.444129	0.00571462	0.0366145	1.43635	significant down
ENSMUSG00000022292	382985	Rrm2b	ribonucleotide reductase M2 B (TP53 inducible)	-0.475636	0.00572055	0.0366317	1.43614	significant down
ENSMUSG00000032540	67469	Abhd5	abhydrolase domain containing 5	-0.44938	0.00572353	0.0366404	1.43604	significant down
ENSMUSG00000055835	22640	Zfp1	zinc finger protein 1	0.370921	0.00573013	0.0366596	1.43581	significant up
ENSMUSG00000041126	77605	H2az2	H2A.Z histone variant 2	-0.394336	0.00575295	0.0367257	1.43503	significant down
ENSMUSG00000005583	17260	Mef2c	myocyte enhancer factor 2C	-0.400591	0.00575951	0.0367447	1.43481	significant down
ENSMUSG00000042320	73422	Prox2	prospero homeobox 2	1.39371	0.00575955	0.0367448	1.4348	significant up
ENSMUSG00000020736	50773	Nt5c	5',3'-nucleotidase, cytosolic	-0.336771	0.00576633	0.0367644	1.43457	significant down
ENSMUSG00000044349	319317	Snhg11	small nucleolar RNA host gene 11	0.442517	0.00576748	0.0367677	1.43453	significant up
ENSMUSG00000006273	11966	Atp6v1b2	ATPase, H+ transporting, lysosomal V1 subunit B2	-0.320198	0.00577278	0.036783	1.43435	significant down
ENSMUSG00000034245	232232	Hdac11	histone deacetylase 11	0.369876	0.00577424	0.0367872	1.4343	significant up
ENSMUSG00000026281	21915	Dtymk	deoxythymidylate kinase	-0.375982	0.00578445	0.0368165	1.43396	significant down
ENSMUSG00000071669	74478	Snx29	sorting nexin 29	-1.02811	0.00578706	0.036824	1.43387	significant down
ENSMUSG00000040102	232539	Klhl42	kelch-like 42	0.498241	0.00579142	0.0368366	1.43372	significant up
ENSMUSG00000022122	13618	Ednrb	endothelin receptor type B	0.299762	0.00579315	0.0368415	1.43366	significant up
ENSMUSG00000028383	72479	Hsdl2	hydroxysteroid dehydrogenase like 2	-0.393395	0.00579644	0.036851	1.43355	significant down
ENSMUSG00000025665	67071	Rps6ka6	ribosomal protein S6 kinase polypeptide 6	-1.4073	0.00580486	0.0368751	1.43327	significant down
ENSMUSG00000026558	80914	Uck2	uridine-cytidine kinase 2	0.507751	0.00580568	0.0368775	1.43324	significant up
ENSMUSG00000036046	223739	5031439G07Rik	RIKEN cDNA 5031439G07 gene	0.505707	0.00582098	0.0369212	1.43272	significant up
ENSMUSG00000071662	67710	Polr2g	polymerase (RNA) II (DNA directed) polypeptide G	-0.376375	0.00582283	0.0369265	1.43266	significant down
ENSMUSG00000055254	18212	Ntrk2	neurotrophic tyrosine kinase, receptor, type 2	0.305896	0.00583161	0.0369515	1.43237	significant up
ENSMUSG00000023089	68202	Ndufa5	NADH:ubiquinone oxidoreductase subunit A5	-0.320296	0.00584385	0.0369864	1.43196	significant down
ENSMUSG00000014164	100503085	Klhl3	kelch-like 3	-0.483825	0.00585435	0.0370162	1.43161	significant down
ENSMUSG00000061474	66128	Mrps36	mitochondrial ribosomal protein S36	-0.52885	0.00585714	0.0370241	1.43152	significant down
ENSMUSG00000035011	16969	Zbtb7a	zinc finger and BTB domain containing 7a	0.421632	0.00588898	0.0371141	1.43046	significant up
ENSMUSG00000037815	12385	Ctnna1	catenin (cadherin associated protein), alpha 1	-0.449314	0.00589111	0.0371201	1.43039	significant down
ENSMUSG00000030059	232286	Tmf1	TATA element modulatory factor 1	-0.467491	0.00589872	0.0371416	1.43014	significant down
ENSMUSG00000030729	70974	Pgm2l1	phosphoglucomutase 2-like 1	0.465034	0.00592992	0.0372291	1.42912	significant up
ENSMUSG00000055491	226169	Pprc1	peroxisome proliferative activated receptor, gamma, coactivator-related 1	1.48809	0.00593214	0.0372353	1.42905	significant up
ENSMUSG00000029547	68510	Ints1	integrator complex subunit 1	0.612254	0.00593241	0.0372361	1.42904	significant up
ENSMUSG00000005251	72388	Ripk4	receptor-interacting serine-threonine kinase 4	2.06111	0.00593815	0.0372521	1.42885	significant up
ENSMUSG00000024998	74055	Plce1	phospholipase C, epsilon 1	0.519305	0.00594125	0.0372608	1.42875	significant up
ENSMUSG00000020803	52700	Txndc17	thioredoxin domain containing 17	-0.349081	0.00594248	0.0372642	1.42871	significant down
ENSMUSG00000018893	17189	Mb	myoglobin	-1.70314	0.0059449	0.0372709	1.42863	significant down
ENSMUSG00000039148	20227	Sart1	squamous cell carcinoma antigen recognized by T cells 1	0.435029	0.00594868	0.0372815	1.42851	significant up
ENSMUSG00000025133	101861	Ints4	integrator complex subunit 4	0.775665	0.00595438	0.0372974	1.42832	significant up
ENSMUSG00000073805	627214	Insyn2a	inhibitory synaptic factor 2A	1.38976	0.00596621	0.037334	1.4279	significant up
ENSMUSG00000032101	30959	Ddx25	DEAD box helicase 25	-0.394001	0.00600518	0.0374541	1.4265	significant down
ENSMUSG00000078348	66125	Sf3b5	splicing factor 3b, subunit 5	-0.371887	0.00602606	0.0375181	1.42576	significant down
ENSMUSG00000029703	71735	Lrwd1	leucine-rich repeats and WD repeat domain containing 1	0.573469	0.00603096	0.0375331	1.42559	significant up
ENSMUSG00000015165	15388	Hnrnpl	heterogeneous nuclear ribonucleoprotein L	-0.361751	0.00603859	0.0375564	1.42532	significant down
ENSMUSG00000028248	66625	Pnisr	PNN interacting serine/arginine-rich	-0.372494	0.00604413	0.0375734	1.42512	significant down
ENSMUSG00000030533	101869	Unc45a	unc-45 myosin chaperone A	0.471968	0.00606265	0.0376298	1.42447	significant up
ENSMUSG00000058402	233058	Zfp420	zinc finger protein 420	-0.652541	0.0060667	0.0376421	1.42433	significant down
ENSMUSG00000054364	11852	Rhob	ras homolog family member B	0.535442	0.00607938	0.0376806	1.42388	significant up
ENSMUSG00000024845	66990	Tmem134	transmembrane protein 134	-0.347722	0.00608374	0.0376938	1.42373	significant down
ENSMUSG00000046191	93891	Pcdhb20	protocadherin beta 20	0.719281	0.00609972	0.0377422	1.42317	significant up
ENSMUSG00000028412	100434	Slc44a1	solute carrier family 44, member 1	0.361922	0.00610654	0.0377629	1.42294	significant up
ENSMUSG00000037070	19656	Rbmxl1	RNA binding motif protein, X-linked like-1	0.383499	0.00610702	0.0377643	1.42292	significant up
ENSMUSG00000025545	69634	Clybl	citrate lyase beta like	-0.328613	0.00613157	0.0378383	1.42207	significant down
ENSMUSG00000022403	70356	St13	suppression of tumorigenicity 13	-0.322912	0.00614416	0.0378761	1.42163	significant down
ENSMUSG00000017499	23834	Cdc6	cell division cycle 6	-2.28389	0.00614934	0.0378916	1.42146	significant down
ENSMUSG00000036168	237465	Ccdc38	coiled-coil domain containing 38	1.24118	0.00616251	0.0379311	1.421	significant up
ENSMUSG00000026173	18802	Plcd4	phospholipase C, delta 4	0.457922	0.00616497	0.0379384	1.42092	significant up
ENSMUSG00000059534	66152	Uqcr10	ubiquinol-cytochrome c reductase, complex III subunit X	-0.370306	0.00617555	0.0379701	1.42056	significant down
ENSMUSG00000032549	270192	Rab6b	RAB6B, member RAS oncogene family	0.325253	0.00618658	0.038003	1.42018	significant up
ENSMUSG00000031904	330836	Slc7a6	solute carrier family 7 (cationic amino acid transporter, y+ system), member 6	0.613975	0.00619751	0.0380355	1.41981	significant up
ENSMUSG00000037503	214469	Fam168b	family with sequence similarity 168, member B	0.386582	0.00619791	0.0380367	1.4198	significant up
ENSMUSG00000050541	11548	Adra1b	adrenergic receptor, alpha 1b	0.962491	0.00619893	0.0380397	1.41976	significant up
ENSMUSG00000031093	75974	Dock11	dedicator of cytokinesis 11	0.673504	0.00625112	0.0381943	1.418	significant up
ENSMUSG00000026843	320267	Fubp3	far upstream element (FUSE) binding protein 3	-0.701552	0.00626299	0.0382292	1.4176	significant down
ENSMUSG00000028057	19769	Rit1	Ras-like without CAAX 1	-0.38914	0.00626727	0.0382418	1.41746	significant down
ENSMUSG00000046573	380840	Lyrm4	LYR motif containing 4	-0.438693	0.00627963	0.0382781	1.41705	significant down
ENSMUSG00000045973	230125	Slc25a51	solute carrier family 25, member 51	0.466198	0.00628013	0.0382796	1.41703	significant up
ENSMUSG00000058301	19704	Upf1	UPF1 regulator of nonsense transcripts homolog (yeast)	-0.939472	0.00628262	0.0382869	1.41695	significant down
ENSMUSG00000020459	76784	Mtif2	mitochondrial translational initiation factor 2	-0.394895	0.0062857	0.0382959	1.41685	significant down
ENSMUSG00000051518	66538	Rps19bp1	ribosomal protein S19 binding protein 1	-0.398515	0.00629775	0.0383312	1.41645	significant down
ENSMUSG00000025736	72106	Jmjd8	jumonji domain containing 8	0.405606	0.00630474	0.0383517	1.41622	significant up
ENSMUSG00000038020	268480	Rapgefl1	Rap guanine nucleotide exchange factor (GEF)-like 1	0.566023	0.00630608	0.0383556	1.41617	significant up
ENSMUSG00000042249	320129	Grk3	G protein-coupled receptor kinase 3	0.368227	0.00631155	0.0383715	1.41599	significant up
ENSMUSG00000051671	67892	Coa6	cytochrome c oxidase assembly factor 6	-0.39753	0.00632348	0.0384063	1.4156	significant down
ENSMUSG00000039952	13138	Dag1	dystroglycan 1	0.495859	0.00633357	0.0384357	1.41526	significant up
ENSMUSG00000068747	20661	Sort1	sortilin 1	0.587166	0.00633596	0.0384427	1.41519	significant up
ENSMUSG00000037966	18081	Ninj1	ninjurin 1	-0.356638	0.00634466	0.0384679	1.4149	significant down
ENSMUSG00000024067	66310	Dpy30	dpy-30, histone methyltransferase complex regulatory subunit	-0.408723	0.00636587	0.0385294	1.41421	significant down
ENSMUSG00000056851	18521	Pcbp2	poly(rC) binding protein 2	0.393559	0.00637426	0.0385537	1.41393	significant up
ENSMUSG00000016833	68735	Mrps18c	mitochondrial ribosomal protein S18C	-0.377474	0.0063793	0.0385682	1.41377	significant down
ENSMUSG00000055629	330671	B4galnt4	beta-1,4-N-acetyl-galactosaminyl transferase 4	0.37259	0.00638384	0.0385813	1.41362	significant up
ENSMUSG00000051675	69807	Trim32	tripartite motif-containing 32	-0.546639	0.0063861	0.0385878	1.41355	significant down
ENSMUSG00000014592	100072	Camta1	calmodulin binding transcription activator 1	-0.266771	0.00639436	0.0386116	1.41328	significant down
ENSMUSG00000021468	268656	Sptlc1	serine palmitoyltransferase, long chain base subunit 1	-0.535412	0.00640399	0.0386393	1.41297	significant down
ENSMUSG00000072966	245607	Gprasp2	G protein-coupled receptor associated sorting protein 2	-0.506297	0.00640567	0.0386442	1.41292	significant down
ENSMUSG00000035877	320799	Zhx3	zinc fingers and homeoboxes 3	-0.578394	0.00642404	0.0386969	1.41232	significant down
ENSMUSG00000039740	56737	Alg2	asparagine-linked glycosylation 2 (alpha-1,3-mannosyltransferase)	0.354534	0.00643022	0.0387146	1.41213	significant up
ENSMUSG00000038965	22195	Ube2l3	ubiquitin-conjugating enzyme E2L 3	-0.295387	0.00643315	0.038723	1.41203	significant down
ENSMUSG00000049100	18526	Pcdh10	protocadherin 10	0.466145	0.00644359	0.0387528	1.4117	significant up
ENSMUSG00000022240	18163	Ctnnd2	catenin (cadherin associated protein), delta 2	0.381987	0.00644756	0.0387642	1.41157	significant up
ENSMUSG00000058756	21833	Thra	thyroid hormone receptor alpha	0.329094	0.0064826	0.0388639	1.41045	significant up
ENSMUSG00000016308	22209	Ube2a	ubiquitin-conjugating enzyme E2A	-0.311449	0.00650486	0.038927	1.40975	significant down
ENSMUSG00000021282	217869	Eif5	eukaryotic translation initiation factor 5	-0.325913	0.00653616	0.0390153	1.40877	significant down
ENSMUSG00000028467	230101	Gba2	glucosidase beta 2	0.459436	0.00655905	0.0390796	1.40805	significant up
ENSMUSG00000031352	15159	Hccs	holocytochrome c synthetase	-0.505881	0.0065674	0.039103	1.40779	significant down
ENSMUSG00000019813	103268	Cep57l1	centrosomal protein 57-like 1	-0.685336	0.00657454	0.0391229	1.40757	significant down
ENSMUSG00000022710	252870	Usp7	ubiquitin specific peptidase 7	0.411253	0.00660062	0.0391957	1.40676	significant up
ENSMUSG00000022558	223658	Mroh1	maestro heat-like repeat family member 1	0.539067	0.00660287	0.039202	1.40669	significant up
ENSMUSG00000049907	68939	Rasl11b	RAS-like, family 11, member B	0.539123	0.0066104	0.0392229	1.40646	significant up
ENSMUSG00000040028	15568	Elavl1	ELAV (embryonic lethal, abnormal vision)-like 1 (Hu antigen R)	-0.391562	0.00662143	0.0392536	1.40612	significant down
ENSMUSG00000051978	234086	Erich1	glutamate rich 1	-0.479105	0.00662304	0.039258	1.40607	significant down
ENSMUSG00000031065	18555	Cdk16	cyclin dependent kinase 16	-0.289074	0.00662739	0.0392701	1.40594	significant down
ENSMUSG00000067786	18111	Nnat	neuronatin	0.330392	0.00662842	0.039273	1.40591	significant up
ENSMUSG00000030016	18139	Zfp638	zinc finger protein 638	-0.368783	0.00663077	0.0392795	1.40583	significant down
ENSMUSG00000018102	68024	H2bc4	H2B clustered histone 4	-0.331463	0.00665426	0.0393445	1.40512	significant down
ENSMUSG00000030801	67773	Kat8	K(lysine) acetyltransferase 8	0.428327	0.00666178	0.0393652	1.40489	significant up
ENSMUSG00000027109	20687	Sp3	trans-acting transcription factor 3	-0.655547	0.00668686	0.0394342	1.40413	significant down
ENSMUSG00000022339	55960	Ebag9	estrogen receptor-binding fragment-associated gene 9	-0.361201	0.00670298	0.0394785	1.40364	significant down
ENSMUSG00000004267	13807	Eno2	enolase 2, gamma neuronal	0.536096	0.00671481	0.0395108	1.40328	significant up
ENSMUSG00000028525	18578	Pde4b	phosphodiesterase 4B, cAMP specific	-0.369107	0.00672042	0.0395262	1.40312	significant down
ENSMUSG00000024799	73166	Tm7sf2	transmembrane 7 superfamily member 2	0.392228	0.00672828	0.0395476	1.40288	significant up
ENSMUSG00000078974	20335	Sec61g	SEC61 translocon subunit gamma	-0.526709	0.0067294	0.0395507	1.40285	significant down
ENSMUSG00000033184	66676	Tmed7	transmembrane p24 trafficking protein 7	0.476952	0.0067352	0.0395665	1.40267	significant up
ENSMUSG00000024816	67457	Frmd8	FERM domain containing 8	-0.602892	0.00673771	0.0395733	1.4026	significant down
ENSMUSG00000019843	14360	Fyn	Fyn proto-oncogene	0.27104	0.00673926	0.0395776	1.40255	significant up
ENSMUSG00000057409	24132	Zfp53	zinc finger protein 53	-0.635065	0.00676556	0.0396491	1.40177	significant down
ENSMUSG00000064284	72355	Cdpf1	cysteine rich, DPF motif domain containing 1	-0.509244	0.00676797	0.0396556	1.4017	significant down
ENSMUSG00000024018	68597	Ccdc167	coiled-coil domain containing 167	-0.410569	0.00678104	0.039691	1.40131	significant down
ENSMUSG00000042406	11911	Atf4	activating transcription factor 4	0.310934	0.00678724	0.0397077	1.40112	significant up
ENSMUSG00000033253	230676	Szt2	SZT2 subunit of KICSTOR complex	0.73651	0.00678909	0.0397128	1.40107	significant up
ENSMUSG00000008822	66204	Acyp1	acylphosphatase 1, erythrocyte (common) type	-0.375199	0.0067948	0.0397282	1.4009	significant down
ENSMUSG00000028861	66407	Mrps15	mitochondrial ribosomal protein S15	-0.381825	0.00679769	0.039736	1.40082	significant down
ENSMUSG00000027076	30059	Timm10	translocase of inner mitochondrial membrane 10	-0.326845	0.00680476	0.039755	1.40061	significant down
ENSMUSG00000055826	69301	Tescl	tescalcin-like	-0.824484	0.00680731	0.0397619	1.40053	significant down
ENSMUSG00000072640	66274	Lyrm9	LYR motif containing 9	-0.364919	0.00681886	0.039793	1.40019	significant down
ENSMUSG00000087260	68576	Lamtor5	late endosomal/lysosomal adaptor, MAPK and MTOR activator 5	-0.331553	0.00682689	0.0398146	1.39996	significant down
ENSMUSG00000030806	56216	Stx1b	syntaxin 1B	0.478491	0.00683724	0.0398424	1.39965	significant up
ENSMUSG00000026110	269181	Mgat4a	mannoside acetylglucosaminyltransferase 4, isoenzyme A	0.441878	0.00684593	0.0398657	1.3994	significant up
ENSMUSG00000024764	70999	Naa40	N(alpha)-acetyltransferase 40, NatD catalytic subunit	0.656985	0.00685261	0.0398835	1.39921	significant up
ENSMUSG00000033862	234854	Cdk10	cyclin dependent kinase 10	-0.52332	0.00685431	0.0398881	1.39916	significant down
ENSMUSG00000035278	78670	Plekhj1	pleckstrin homology domain containing, family J member 1	-0.322271	0.00687297	0.0399379	1.39861	significant down
ENSMUSG00000051627	50709	H1f4	H1.4 linker histone, cluster member	-0.936535	0.00687715	0.039949	1.39849	significant down
ENSMUSG00000022228	432731	Zscan26	zinc finger and SCAN domain containing 26	0.400708	0.00687852	0.0399527	1.39845	significant up
ENSMUSG00000006517	192156	Mvd	mevalonate (diphospho) decarboxylase	0.342488	0.00689137	0.0399869	1.39808	significant up
ENSMUSG00000022285	22631	Ywhaz	tyrosine 3-monooxygenase/tryptophan 5-monooxygenase activation protein, zeta polypeptide	-0.307083	0.00689197	0.0399885	1.39806	significant down
ENSMUSG00000030611	67994	Mrps11	mitochondrial ribosomal protein S11	-0.305407	0.00690255	0.0400166	1.39776	significant down
ENSMUSG00000034321	66583	Exosc1	exosome component 1	-0.4468	0.00694006	0.0401159	1.39668	significant down
ENSMUSG00000055991	22757	Zkscan5	zinc finger with KRAB and SCAN domains 5	0.627688	0.00695114	0.0401451	1.39637	significant up
ENSMUSG00000029231	18595	Pdgfra	platelet derived growth factor receptor, alpha polypeptide	0.524181	0.00695138	0.0401457	1.39636	significant up
ENSMUSG00000009681	110279	Bcr	BCR activator of RhoGEF and GTPase	0.459147	0.00695454	0.0401541	1.39627	significant up
ENSMUSG00000033940	101314	Brk1	BRICK1, SCAR/WAVE actin-nucleating complex subunit	0.306248	0.00695676	0.0401599	1.39621	significant up
ENSMUSG00000079084	66396	Ccdc82	coiled-coil domain containing 82	-0.627257	0.00695715	0.0401609	1.3962	significant down
ENSMUSG00000026566	68481	Mpzl1	myelin protein zero-like 1	-0.370099	0.00697602	0.0402105	1.39566	significant down
ENSMUSG00000063882	66576	Uqcrh	ubiquinol-cytochrome c reductase hinge protein	-0.323834	0.00698575	0.040236	1.39538	significant down
ENSMUSG00000002043	67091	Trappc6a	trafficking protein particle complex 6A	-0.396105	0.00699479	0.0402597	1.39513	significant down
ENSMUSG00000023025	207214	Larp4	La ribonucleoprotein 4	-0.471299	0.00700148	0.0402772	1.39494	significant down
ENSMUSG00000019810	66848	Fuca2	fucosidase, alpha-L- 2, plasma	0.372509	0.00700791	0.040294	1.39476	significant up
ENSMUSG00000067787	53619	Blcap	bladder cancer associated protein	0.325358	0.00701942	0.040324	1.39444	significant up
ENSMUSG00000041245	279561	Wnk3	WNK lysine deficient protein kinase 3	-0.74333	0.00702136	0.0403291	1.39438	significant down
ENSMUSG00000039768	230935	Dnajc11	DnaJ heat shock protein family (Hsp40) member C11	0.38594	0.00702174	0.0403301	1.39437	significant up
ENSMUSG00000046138	240613	9930021J03Rik	RIKEN cDNA 9930021J03 gene	0.433753	0.00702911	0.0403492	1.39416	significant up
ENSMUSG00000006740	16573	Kif5b	kinesin family member 5B	-0.260789	0.00704707	0.0403973	1.39365	significant down
ENSMUSG00000020440	11844	Arf5	ADP-ribosylation factor 5	-0.340025	0.00707151	0.0404625	1.39295	significant down
ENSMUSG00000047507	545192	Baiap3	BAI1-associated protein 3	1.38714	0.00708325	0.0404937	1.39261	significant up
ENSMUSG00000026565	18986	Pou2f1	POU domain, class 2, transcription factor 1	0.649903	0.00708751	0.0405051	1.39249	significant up
ENSMUSG00000024855	107975	Pacs1	phosphofurin acidic cluster sorting protein 1	-0.740378	0.00709999	0.0405382	1.39214	significant down
ENSMUSG00000020097	20397	Sgpl1	sphingosine phosphate lyase 1	0.495073	0.00712867	0.0406141	1.39132	significant up
ENSMUSG00000033411	329506	Ctdspl2	CTD (carboxy-terminal domain, RNA polymerase II, polypeptide A) small phosphatase like 2	-0.58993	0.00713216	0.0406233	1.39123	significant down
ENSMUSG00000047123	106759	Ticam1	TIR domain containing adaptor molecule 1	2.588	0.00714029	0.0406447	1.391	significant up
ENSMUSG00000058773	56702	H1f5	H1.5 linker histone, cluster member	-1.01938	0.00715135	0.0406738	1.39069	significant down
ENSMUSG00000063801	11778	Ap3s2	adaptor-related protein complex 3, sigma 2 subunit	0.383887	0.0071582	0.0406918	1.39049	significant up
ENSMUSG00000020719	13207	Ddx5	DEAD box helicase 5	0.367398	0.00716054	0.040698	1.39043	significant up
ENSMUSG00000102483	631584	Catspere1	cation channel sperm associated auxiliary subunit epsilon 1	2.36046	0.00716562	0.0407113	1.39028	significant up
ENSMUSG00000049807	58996	Arhgap23	Rho GTPase activating protein 23	0.76279	0.00717628	0.0407393	1.38999	significant up
ENSMUSG00000052681	215449	Rap1b	RAS related protein 1b	-0.337352	0.00718461	0.0407611	1.38975	significant down
ENSMUSG00000032553	20818	Srprb	signal recognition particle receptor, B subunit	0.312288	0.00718834	0.0407708	1.38965	significant up
ENSMUSG00000048232	269529	Fbxo10	F-box protein 10	1.11448	0.00718892	0.0407724	1.38963	significant up
ENSMUSG00000062352	16413	Itgb1bp1	integrin beta 1 binding protein 1	-0.33703	0.00720557	0.0408159	1.38917	significant down
ENSMUSG00000056899	93757	Immp2l	IMP2 inner mitochondrial membrane peptidase-like (S. cerevisiae)	-0.645512	0.00721575	0.0408424	1.38889	significant down
ENSMUSG00000034807	234407	Colgalt1	collagen beta(1-O)galactosyltransferase 1	0.358641	0.00721604	0.0408432	1.38888	significant up
ENSMUSG00000019122	20308	Ccl9	chemokine (C-C motif) ligand 9	1.08616	0.00725421	0.0409532	1.38771	significant up
ENSMUSG00000036555	74239	Iqce	IQ motif containing E	0.834099	0.00725714	0.0409616	1.38762	significant up
ENSMUSG00000023043	16668	Krt18	keratin 18	-2.03538	0.00726081	0.0409721	1.38751	significant down
ENSMUSG00000042726	231712	Trafd1	TRAF type zinc finger domain containing 1	0.314078	0.00727478	0.0410122	1.38709	significant up
ENSMUSG00000022947	109857	Cbr3	carbonyl reductase 3	0.581054	0.00728191	0.0410326	1.38687	significant up
ENSMUSG00000018377	22344	Vezf1	vascular endothelial zinc finger 1	0.360667	0.00728978	0.0410552	1.38663	significant up
ENSMUSG00000015994	14272	Fnta	farnesyltransferase, CAAX box, alpha	-0.302402	0.00731596	0.0411299	1.38584	significant down
ENSMUSG00000039701	99526	Usp53	ubiquitin specific peptidase 53	-0.513267	0.00732238	0.0411482	1.38565	significant down
ENSMUSG00000102252	20646	Snrpn	small nuclear ribonucleoprotein N	0.280174	0.0073242	0.0411534	1.38559	significant up
ENSMUSG00000003974	108069	Grm3	glutamate receptor, metabotropic 3	-0.760102	0.00732451	0.0411543	1.38559	significant down
ENSMUSG00000035642	66273	Aamdc	adipogenesis associated Mth938 domain containing	-0.335619	0.00734905	0.0412286	1.3848	significant down
ENSMUSG00000039095	13799	En2	engrailed 2	0.421909	0.00738934	0.0413502	1.38352	significant up
ENSMUSG00000046841	216197	Ckap4	cytoskeleton-associated protein 4	0.365093	0.0073926	0.04136	1.38342	significant up
ENSMUSG00000051223	66882	Bzw1	basic leucine zipper and W2 domains 1	-0.388808	0.00740919	0.0414098	1.3829	significant down
ENSMUSG00000074158	208111	Zfp976	zinc finger protein 976	-1.50607	0.0074131	0.0414215	1.38277	significant down
ENSMUSG00000017781	18738	Pitpna	phosphatidylinositol transfer protein, alpha	0.270535	0.00744702	0.0415231	1.38171	significant up
ENSMUSG00000038264	20361	Sema7a	sema domain, immunoglobulin domain (Ig), and GPI membrane anchor, (semaphorin) 7A	0.601808	0.00747136	0.0415957	1.38095	significant up
ENSMUSG00000003469	105653	Phyhip	phytanoyl-CoA hydroxylase interacting protein	0.543099	0.00749779	0.0416743	1.38013	significant up
ENSMUSG00000051504	233274	Siglech	sialic acid binding Ig-like lectin H	0.565212	0.00751542	0.0417266	1.37959	significant up
ENSMUSG00000054693	11487	Adam10	a disintegrin and metallopeptidase domain 10	0.362733	0.00752268	0.0417481	1.37936	significant up
ENSMUSG00000058444	23938	Map2k5	mitogen-activated protein kinase kinase 5	0.388982	0.00753361	0.0417804	1.37903	significant up
ENSMUSG00000005268	19116	Prlr	prolactin receptor	-1.24808	0.00753385	0.0417811	1.37902	significant down
ENSMUSG00000006676	71472	Usp19	ubiquitin specific peptidase 19	0.538991	0.00754922	0.0418265	1.37855	significant up
ENSMUSG00000034460	20474	Six4	sine oculis-related homeobox 4	2.85365	0.00755268	0.0418367	1.37844	significant up
ENSMUSG00000042831	233065	Alkbh6	alkB homolog 6	-0.300958	0.00755716	0.0418499	1.37831	significant down
ENSMUSG00000025576	52897	Rbfox3	RNA binding protein, fox-1 homolog (C. elegans) 3	0.281317	0.00756978	0.041887	1.37792	significant up
ENSMUSG00000028126	18720	Pip5k1a	phosphatidylinositol-4-phosphate 5-kinase, type 1 alpha	-0.436535	0.00757753	0.0419098	1.37768	significant down
ENSMUSG00000007603	224907	Dus3l	dihydrouridine synthase 3-like (S. cerevisiae)	0.395414	0.00757936	0.0419152	1.37763	significant up
ENSMUSG00000020639	382562	Pfn4	profilin family, member 4	0.576174	0.00760847	0.0420006	1.37674	significant up
ENSMUSG00000026032	66495	Ndufb3	NADH:ubiquinone oxidoreductase subunit B3	-0.297517	0.00762182	0.0420397	1.37634	significant down
ENSMUSG00000032902	20501	Slc16a1	solute carrier family 16 (monocarboxylic acid transporters), member 1	-0.485697	0.0076402	0.0420933	1.37579	significant down
ENSMUSG00000032092	14012	Mpzl2	myelin protein zero-like 2	-2.49108	0.00767727	0.0422012	1.37468	significant down
ENSMUSG00000010097	53319	Nxf1	nuclear RNA export factor 1	0.418644	0.00768783	0.0422319	1.37436	significant up
ENSMUSG00000031309	110651	Rps6ka3	ribosomal protein S6 kinase polypeptide 3	0.52477	0.00769707	0.0422586	1.37408	significant up
ENSMUSG00000022490	58200	Ppp1r1a	protein phosphatase 1, regulatory inhibitor subunit 1A	-0.396786	0.00770608	0.0422847	1.37382	significant down
ENSMUSG00000041168	74142	Lonp1	lon peptidase 1, mitochondrial	0.41329	0.00770966	0.0422951	1.37371	significant up
ENSMUSG00000090258	211151	Churc1	churchill domain containing 1	-0.379614	0.00773415	0.0423658	1.37298	significant down
ENSMUSG00000033379	114143	Atp6v0b	ATPase, H+ transporting, lysosomal V0 subunit B	-0.320542	0.00774541	0.0423982	1.37265	significant down
ENSMUSG00000028963	24111	Uts2	urotensin 2	-1.09597	0.00774983	0.0424109	1.37252	significant down
ENSMUSG00000003435	20924	Supt5	suppressor of Ty 5, DSIF elongation factor subunit	0.342607	0.00775892	0.0424371	1.37225	significant up
ENSMUSG00000029769	232664	Ccdc136	coiled-coil domain containing 136	0.350387	0.00777094	0.0424716	1.3719	significant up
ENSMUSG00000050211	329502	Pla2g4e	phospholipase A2, group IVE	0.860518	0.00779462	0.0425395	1.37121	significant up
ENSMUSG00000040414	246696	Slc25a28	solute carrier family 25, member 28	0.543696	0.00780146	0.0425591	1.37101	significant up
ENSMUSG00000022817	16419	Itgb5	integrin beta 5	0.52278	0.00780842	0.042579	1.3708	significant up
ENSMUSG00000091264	108934	Smim13	small integral membrane protein 13	-0.351724	0.0078261	0.0426294	1.37029	significant down
ENSMUSG00000029513	19079	Prkab1	protein kinase, AMP-activated, beta 1 non-catalytic subunit	-0.522378	0.00782812	0.0426352	1.37023	significant down
ENSMUSG00000030647	68197	Ndufc2	NADH:ubiquinone oxidoreductase subunit C2	-0.318251	0.00783772	0.0426625	1.36995	significant down
ENSMUSG00000074909	240614	Ranbp6	RAN binding protein 6	0.490831	0.0078407	0.042671	1.36987	significant up
ENSMUSG00000019579	28106	Mydgf	myeloid derived growth factor	-0.285974	0.00785358	0.0427076	1.36949	significant down
ENSMUSG00000002017	72722	Fam98a	family with sequence similarity 98, member A	-0.426137	0.00786221	0.0427321	1.36925	significant down
ENSMUSG00000032719	226866	Sbspon	somatomedin B and thrombospondin, type 1 domain containing	-0.750403	0.00786378	0.0427366	1.3692	significant down
ENSMUSG00000001855	227720	Nup214	nucleoporin 214	-0.43254	0.00787411	0.0427659	1.3689	significant down
ENSMUSG00000042396	67010	Rbm7	RNA binding motif protein 7	-0.439178	0.00788609	0.0427998	1.36856	significant down
ENSMUSG00000048142	269642	Nat8l	N-acetyltransferase 8-like	0.560644	0.00789828	0.0428343	1.36821	significant up
ENSMUSG00000035183	317750	Slc24a5	solute carrier family 24, member 5	-0.503112	0.00790751	0.0428604	1.36794	significant down
ENSMUSG00000064145	23807	Arih2	ariadne RBR E3 ubiquitin protein ligase 2	0.445533	0.00791252	0.0428745	1.3678	significant up
ENSMUSG00000040621	237221	Gemin8	gem nuclear organelle associated protein 8	0.793746	0.00791265	0.0428749	1.3678	significant up
ENSMUSG00000024425	65113	Ndfip1	Nedd4 family interacting protein 1	0.285148	0.00791501	0.0428816	1.36773	significant up
ENSMUSG00000004846	26433	Plod3	procollagen-lysine, 2-oxoglutarate 5-dioxygenase 3	0.44819	0.00791818	0.0428905	1.36764	significant up
ENSMUSG00000042784	17829	Muc1	mucin 1, transmembrane	2.31495	0.00791867	0.0428919	1.36763	significant up
ENSMUSG00000015757	67418	Ppil4	peptidylprolyl isomerase (cyclophilin)-like 4	-0.333629	0.0079286	0.0429198	1.36734	significant down
ENSMUSG00000028676	14105	Srsf10	serine and arginine-rich splicing factor 10	-0.471384	0.00794478	0.0429654	1.36688	significant down
ENSMUSG00000000581	57316	C1d	C1D nuclear receptor co-repressor	-0.381028	0.00796564	0.0430239	1.36629	significant down
ENSMUSG00000003970	26961	Rpl8	ribosomal protein L8	0.263899	0.00798223	0.0430704	1.36582	significant up
ENSMUSG00000035673	216161	Sbno2	strawberry notch 2	0.642702	0.00798308	0.0430727	1.3658	significant up
ENSMUSG00000078429	52468	Ctdsp2	CTD (carboxy-terminal domain, RNA polymerase II, polypeptide A) small phosphatase 2	0.629982	0.00798618	0.0430814	1.36571	significant up
ENSMUSG00000028927	18600	Padi2	peptidyl arginine deiminase, type II	1.48795	0.00799305	0.0431006	1.36552	significant up
ENSMUSG00000027170	98221	Eif3m	eukaryotic translation initiation factor 3, subunit M	-0.353237	0.00800834	0.0431433	1.36509	significant down
ENSMUSG00000031584	14782	Gsr	glutathione reductase	-0.416829	0.00802887	0.0432005	1.36451	significant down
ENSMUSG00000005142	17159	Man2b1	mannosidase 2, alpha B1	0.512111	0.00803647	0.0432216	1.3643	significant up
ENSMUSG00000022858	20462	Tra2b	transformer 2 beta	-0.418387	0.00804789	0.0432533	1.36398	significant down
ENSMUSG00000055943	73024	Emc7	ER membrane protein complex subunit 7	-0.290404	0.00805581	0.0432753	1.36376	significant down
ENSMUSG00000051185	67698	Fam174a	family with sequence similarity 174, member A	-0.309998	0.00807485	0.043328	1.36323	significant down
ENSMUSG00000025731	68347	Mettl26	methyltransferase like 26	-0.316703	0.00808303	0.0433507	1.363	significant down
ENSMUSG00000058076	66052	Sdhc	succinate dehydrogenase complex, subunit C, integral membrane protein	0.3196	0.00809209	0.0433757	1.36275	significant up
ENSMUSG00000057777	23937	Mab21l2	mab-21-like 2	-0.89995	0.00814475	0.0435206	1.3613	significant down
ENSMUSG00000041353	382245	Tmem29	transmembrane protein 29	-0.396474	0.00817261	0.0435969	1.36054	significant down
ENSMUSG00000021264	22632	Yy1	YY1 transcription factor	0.386973	0.0081841	0.0436283	1.36023	significant up
ENSMUSG00000025203	20250	Scd2	stearoyl-Coenzyme A desaturase 2	0.317486	0.00818534	0.0436317	1.3602	significant up
ENSMUSG00000032171	23988	Pin1	peptidyl-prolyl cis/trans isomerase, NIMA-interacting 1	-0.302748	0.00818843	0.0436402	1.36011	significant down
ENSMUSG00000006335	69714	Tfpt	TCF3 (E2A) fusion partner	0.464315	0.00822567	0.0437416	1.35911	significant up
ENSMUSG00000020464	71701	Pnpt1	polyribonucleotide nucleotidyltransferase 1	0.550982	0.00822937	0.0437516	1.35901	significant up
ENSMUSG00000036636	26373	Clcn7	chloride channel, voltage-sensitive 7	0.690343	0.00823702	0.0437724	1.3588	significant up
ENSMUSG00000033595	213469	Lgi3	leucine-rich repeat LGI family, member 3	0.397841	0.00824236	0.0437869	1.35866	significant up
ENSMUSG00000021496	72562	Pcbd2	pterin 4 alpha carbinolamine dehydratase/dimerization cofactor of hepatocyte nuclear factor 1 alpha (TCF1) 2	-0.373404	0.00825199	0.043813	1.3584	significant down
ENSMUSG00000042035	78908	Igsf3	immunoglobulin superfamily, member 3	0.402936	0.00827972	0.043888	1.35765	significant up
ENSMUSG00000052488	27967	Cherp	calcium homeostasis endoplasmic reticulum protein	0.397111	0.00829677	0.043934	1.3572	significant up
ENSMUSG00000006390	54325	Elovl1	elongation of very long chain fatty acids (FEN1/Elo2, SUR4/Elo3, yeast)-like 1	0.353156	0.00830609	0.0439591	1.35695	significant up
ENSMUSG00000042613	229534	Pbxip1	pre B cell leukemia transcription factor interacting protein 1	0.512003	0.00830895	0.0439667	1.35688	significant up
ENSMUSG00000030614	68472	Tmem126b	transmembrane protein 126B	-0.330691	0.00834213	0.0440558	1.356	significant down
ENSMUSG00000061136	56194	Prpf40a	pre-mRNA processing factor 40A	-0.33431	0.00837738	0.0441501	1.35507	significant down
ENSMUSG00000057522	20747	Spop	speckle-type BTB/POZ protein	-0.246836	0.0083866	0.0441747	1.35483	significant down
ENSMUSG00000039704	320506	Lmbrd2	LMBR1 domain containing 2	-0.597684	0.0083888	0.0441806	1.35477	significant down
ENSMUSG00000026773	170768	Pfkfb3	6-phosphofructo-2-kinase/fructose-2,6-biphosphatase 3	0.587786	0.0083992	0.0442083	1.3545	significant up
ENSMUSG00000054455	56491	Vapb	vesicle-associated membrane protein, associated protein B and C	0.336057	0.0084018	0.0442152	1.35443	significant up
ENSMUSG00000028479	50798	Gne	glucosamine (UDP-N-acetyl)-2-epimerase/N-acetylmannosamine kinase	0.573637	0.00840833	0.0442326	1.35426	significant up
ENSMUSG00000027184	53872	Caprin1	cell cycle associated protein 1	0.366083	0.00841448	0.0442489	1.3541	significant up
ENSMUSG00000024420	225207	Zfp521	zinc finger protein 521	0.422505	0.00842034	0.0442645	1.35394	significant up
ENSMUSG00000060798	380614	Intu	inturned planar cell polarity protein	0.929391	0.00842042	0.0442647	1.35394	significant up
ENSMUSG00000045671	114716	Spred2	sprouty-related EVH1 domain containing 2	0.521067	0.00842824	0.0442854	1.35374	significant up
ENSMUSG00000016554	55944	Eif3d	eukaryotic translation initiation factor 3, subunit D	0.274287	0.00844357	0.0443261	1.35334	significant up
ENSMUSG00000032867	231672	Fbxw8	F-box and WD-40 domain protein 8	0.489909	0.00847483	0.0444087	1.35253	significant up
ENSMUSG00000029094	70292	Afap1	actin filament associated protein 1	-0.601995	0.00848774	0.0444428	1.3522	significant down
ENSMUSG00000022329	56274	Stk3	serine/threonine kinase 3	-0.818338	0.00850532	0.044489	1.35175	significant down
ENSMUSG00000066894	231668	Vsig10	V-set and immunoglobulin domain containing 10	-1.48588	0.00851155	0.0445054	1.35159	significant down
ENSMUSG00000038733	226757	Wdr26	WD repeat domain 26	0.33905	0.00853358	0.0445632	1.35102	significant up
ENSMUSG00000024560	74322	Cxxc1	CXXC finger 1 (PHD domain)	0.37946	0.00854217	0.0445857	1.3508	significant up
ENSMUSG00000027854	66641	Sike1	suppressor of IKBKE 1	-0.373316	0.00854271	0.0445871	1.35079	significant down
ENSMUSG00000058388	18685	Phtf1	putative homeodomain transcription factor 1	-0.622626	0.0085603	0.0446331	1.35034	significant down
ENSMUSG00000039217	16173	Il18	interleukin 18	-0.400883	0.00856946	0.044657	1.35011	significant down
ENSMUSG00000031246	56726	Sh3bgrl	SH3-binding domain glutamic acid-rich protein like	-0.391168	0.00858175	0.0446891	1.3498	significant down
ENSMUSG00000022779	21976	Top3b	topoisomerase (DNA) III beta	-0.435003	0.00858366	0.044694	1.34975	significant down
ENSMUSG00000024276	69256	Zfp397	zinc finger protein 397	-0.457525	0.0085871	0.044703	1.34966	significant down
ENSMUSG00000031683	78651	Lsm6	LSM6 homolog, U6 small nuclear RNA and mRNA degradation associated	-0.295938	0.00858752	0.0447041	1.34965	significant down
ENSMUSG00000071037	73582	Camkmt	calmodulin-lysine N-methyltransferase	0.664452	0.00859222	0.0447163	1.34953	significant up
ENSMUSG00000074918	100043272	Inafm2	InaF motif containing 2	0.606176	0.00861188	0.0447675	1.34904	significant up
ENSMUSG00000034560	319277	Washc4	WASH complex subunit 4	-0.479618	0.00864489	0.044853	1.34821	significant down
ENSMUSG00000036810	382030	Cnep1r1	CTD nuclear envelope phosphatase 1 regulatory subunit 1	-0.408658	0.00864728	0.0448592	1.34815	significant down
ENSMUSG00000070733	72313	Fryl	FRY like transcription coactivator	-0.572063	0.00864888	0.0448633	1.34811	significant down
ENSMUSG00000025188	192236	Hps1	HPS1, biogenesis of lysosomal organelles complex 3 subunit 1	0.792651	0.00865882	0.044889	1.34786	significant up
ENSMUSG00000031834	18709	Pik3r2	phosphoinositide-3-kinase regulatory subunit 2	0.382555	0.0086616	0.0448962	1.34779	significant up
ENSMUSG00000030350	381813	Prmt8	protein arginine N-methyltransferase 8	0.3181	0.00867236	0.0449239	1.34752	significant up
ENSMUSG00000037979	215707	Ccdc92	coiled-coil domain containing 92	-0.299604	0.00869024	0.04497	1.34708	significant down
ENSMUSG00000027186	13711	Elf5	E74-like factor 5	-2.3182	0.00869115	0.0449723	1.34705	significant down
ENSMUSG00000046861	76608	Hectd3	HECT domain E3 ubiquitin protein ligase 3	0.510318	0.0087078	0.0450151	1.34664	significant up
ENSMUSG00000052581	243499	Lrrtm4	leucine rich repeat transmembrane neuronal 4	0.743636	0.00871556	0.0450351	1.34645	significant up
ENSMUSG00000033436	67416	Armcx2	armadillo repeat containing, X-linked 2	0.515667	0.00871905	0.045044	1.34636	significant up
ENSMUSG00000022400	56438	Rbx1	ring-box 1	-0.305218	0.00872679	0.0450639	1.34617	significant down
ENSMUSG00000049538	271127	Adamts16	a disintegrin-like and metallopeptidase (reprolysin type) with thrombospondin type 1 motif, 16	0.887927	0.00875215	0.0451287	1.34555	significant up
ENSMUSG00000022376	11514	Adcy8	adenylate cyclase 8	0.667008	0.00875406	0.0451336	1.3455	significant up
ENSMUSG00000039662	57295	Icmt	isoprenylcysteine carboxyl methyltransferase	0.560339	0.00875417	0.0451339	1.3455	significant up
ENSMUSG00000024780	67072	Cdc37l1	cell division cycle 37-like 1	-0.325575	0.008777	0.0451921	1.34494	significant down
ENSMUSG00000024772	13660	Ehd1	EH-domain containing 1	0.442107	0.00878338	0.0452084	1.34478	significant up
ENSMUSG00000040435	17872	Ppp1r15a	protein phosphatase 1, regulatory subunit 15A	-0.523191	0.00880028	0.0452514	1.34437	significant down
ENSMUSG00000033530	104718	Ttc7b	tetratricopeptide repeat domain 7B	0.630399	0.00880125	0.0452538	1.34434	significant up
ENSMUSG00000047842	68203	Diras2	DIRAS family, GTP-binding RAS-like 2	0.424091	0.00881211	0.0452814	1.34408	significant up
ENSMUSG00000025340	56715	Rabgef1	RAB guanine nucleotide exchange factor (GEF) 1	-0.480892	0.00882755	0.0453205	1.34371	significant down
ENSMUSG00000003458	59287	Ncstn	nicastrin	-0.527396	0.00884108	0.0453548	1.34338	significant down
ENSMUSG00000040289	15213	Hey1	hairy/enhancer-of-split related with YRPW motif 1	0.306327	0.00884163	0.0453562	1.34336	significant up
ENSMUSG00000040249	16971	Lrp1	low density lipoprotein receptor-related protein 1	0.587044	0.00884499	0.0453647	1.34328	significant up
ENSMUSG00000044055	260301	Otos	otospiralin	-1.94635	0.00886228	0.0454083	1.34286	significant down
ENSMUSG00000071708	20603	Sms	spermine synthase	0.379857	0.00886593	0.0454175	1.34278	significant up
ENSMUSG00000006276	13859	Eps15l1	epidermal growth factor receptor pathway substrate 15-like 1	0.497134	0.00887112	0.0454306	1.34265	significant up
ENSMUSG00000039914	210582	Coq10a	coenzyme Q10A	0.375942	0.00890766	0.0455371	1.34163	significant up
ENSMUSG00000024384	73473	Iws1	IWS1, SUPT6 interacting protein	-0.410866	0.00891374	0.0455547	1.34147	significant down
ENSMUSG00000028333	67628	Anp32b	acidic (leucine-rich) nuclear phosphoprotein 32 family, member B	-0.341488	0.00893572	0.0456185	1.34086	significant down
ENSMUSG00000031221	18518	Igbp1	immunoglobulin (CD79A) binding protein 1	0.332474	0.00895049	0.0456613	1.34045	significant up
ENSMUSG00000092260	620419	Zfp963	zinc finger protein 963	-0.649184	0.00896548	0.0457047	1.34004	significant down
ENSMUSG00000032294	18746	Pkm	pyruvate kinase, muscle	0.383769	0.00898447	0.0457596	1.33952	significant up
ENSMUSG00000004665	12798	Cnn2	calponin 2	0.514326	0.00900498	0.0458187	1.33896	significant up
ENSMUSG00000036513	52245	Commd2	COMM domain containing 2	-0.351225	0.00903507	0.0459053	1.33814	significant down
ENSMUSG00000044681	269637	Cnpy1	canopy FGF signaling regulator 1	0.411041	0.0090448	0.0459332	1.33787	significant up
ENSMUSG00000026511	27058	Srp9	signal recognition particle 9	-0.305175	0.00905759	0.0459699	1.33753	significant down
ENSMUSG00000003438	66525	Timm50	translocase of inner mitochondrial membrane 50	-0.340631	0.00907409	0.0460172	1.33708	significant down
ENSMUSG00000061175	329679	Fnip2	folliculin interacting protein 2	0.811991	0.00908161	0.0460387	1.33688	significant up
ENSMUSG00000016624	271305	Phf21b	PHD finger protein 21B	0.786504	0.00913079	0.046179	1.33556	significant up
ENSMUSG00000039128	98828	Cdc123	cell division cycle 123	-0.31614	0.0091616	0.0462665	1.33473	significant down
ENSMUSG00000021607	94066	Mrpl36	mitochondrial ribosomal protein L36	-0.296619	0.00923784	0.0464821	1.33271	significant down
ENSMUSG00000037286	20842	Stag1	stromal antigen 1	-0.319834	0.00923838	0.0464836	1.3327	significant down
ENSMUSG00000035239	50877	Neu3	neuraminidase 3	0.852502	0.0092399	0.0464879	1.33266	significant up
ENSMUSG00000029054	14403	Gabrd	gamma-aminobutyric acid (GABA) A receptor, subunit delta	0.327808	0.00925084	0.0465187	1.33237	significant up
ENSMUSG00000043496	66873	Tril	TLR4 interactor with leucine-rich repeats	0.38984	0.00925151	0.0465206	1.33236	significant up
ENSMUSG00000029098	80911	Acox3	acyl-Coenzyme A oxidase 3, pristanoyl	0.661669	0.00927086	0.046575	1.33185	significant up
ENSMUSG00000035133	11855	Arhgap5	Rho GTPase activating protein 5	-0.288695	0.00928182	0.0466057	1.33156	significant down
ENSMUSG00000043284	216821	Tmem11	transmembrane protein 11	-0.346754	0.00931627	0.0467022	1.33066	significant down
ENSMUSG00000117621		Hspe1-rs1	heat shock protein 1 (chaperonin 10), related sequence 1	-0.527318	0.00931921	0.0467104	1.33059	significant down
ENSMUSG00000031398	18846	Plxna3	plexin A3	0.695323	0.00935638	0.0468142	1.32962	significant up
ENSMUSG00000045414	68861	Dipk2a	divergent protein kinase domain 2A	0.5027	0.00935813	0.046819	1.32958	significant up
ENSMUSG00000023284	675812	Zfp605	zinc finger protein 605	-0.473092	0.0093599	0.046824	1.32953	significant down
ENSMUSG00000038520	233204	Tbc1d17	TBC1 domain family, member 17	0.389812	0.00939692	0.0469269	1.32858	significant up
ENSMUSG00000069520	67226	Tmem19	transmembrane protein 19	0.372967	0.00945113	0.0470769	1.32719	significant up
ENSMUSG00000003660	320632	Snrnp200	small nuclear ribonucleoprotein 200 (U5)	0.44419	0.00945661	0.047092	1.32705	significant up
ENSMUSG00000028850	242691	Gpatch3	G patch domain containing 3	0.883009	0.00946328	0.0471104	1.32688	significant up
ENSMUSG00000042462	66422	Dctpp1	dCTP pyrophosphatase 1	-0.483402	0.00946333	0.0471106	1.32688	significant down
ENSMUSG00000030255	16651	Sspn	sarcospan	-0.44707	0.0094681	0.0471237	1.32676	significant down
ENSMUSG00000022772	320213	Senp5	SUMO/sentrin specific peptidase 5	-0.581452	0.00947781	0.0471505	1.32651	significant down
ENSMUSG00000038963	108115	Slco4a1	solute carrier organic anion transporter family, member 4a1	0.785927	0.0094907	0.0471859	1.32619	significant up
ENSMUSG00000003226	19386	Ranbp2	RAN binding protein 2	0.521792	0.00950663	0.0472298	1.32578	significant up
ENSMUSG00000044894	22272	Uqcrq	ubiquinol-cytochrome c reductase, complex III subunit VII	-0.291692	0.0095204	0.0472675	1.32544	significant down
ENSMUSG00000020705	72047	Ddx42	DEAD box helicase 42	-0.314048	0.00952061	0.0472681	1.32543	significant down
ENSMUSG00000036208	212547	Nepro	nucleolus and neural progenitor protein	1.15777	0.00952481	0.0472796	1.32533	significant up
ENSMUSG00000075289	107239	Carns1	carnosine synthase 1	1.00281	0.00953244	0.0473005	1.32513	significant up
ENSMUSG00000002496	22084	Tsc2	TSC complex subunit 2	0.583161	0.0095336	0.0473037	1.3251	significant up
ENSMUSG00000020718	50776	Polg2	polymerase (DNA directed), gamma 2, accessory subunit	0.468815	0.00953871	0.0473177	1.32498	significant up
ENSMUSG00000033751	102060	Gadd45gip1	growth arrest and DNA-damage-inducible, gamma interacting protein 1	-0.387435	0.00953906	0.0473187	1.32497	significant down
ENSMUSG00000038094	224079	Atp13a4	ATPase type 13A4	0.429687	0.00954208	0.0473269	1.32489	significant up
ENSMUSG00000020219	30055	Timm13	translocase of inner mitochondrial membrane 13	-0.305333	0.0095555	0.0473636	1.32455	significant down
ENSMUSG00000068391	93696	Chrac1	chromatin accessibility complex 1	-0.412368	0.00956454	0.0473884	1.32433	significant down
ENSMUSG00000026669	70024	Mcm10	minichromosome maintenance 10 replication initiation factor	1.08931	0.00956833	0.0473987	1.32423	significant up
ENSMUSG00000030086	66098	Chchd6	coiled-coil-helix-coiled-coil-helix domain containing 6	-0.310558	0.00956882	0.0474001	1.32422	significant down
ENSMUSG00000057967	14172	Fgf18	fibroblast growth factor 18	1.04994	0.00958813	0.0474527	1.32374	significant up
ENSMUSG00000046753	320234	Ccdc66	coiled-coil domain containing 66	-0.460218	0.00962953	0.0475653	1.32271	significant down
ENSMUSG00000020823	74136	Sec14l1	SEC14-like lipid binding 1	0.336353	0.0096436	0.0476035	1.32236	significant up
ENSMUSG00000062729	19044	Ppox	protoporphyrinogen oxidase	0.771511	0.00965344	0.0476302	1.32212	significant up
ENSMUSG00000046229	19018	Scand1	SCAN domain-containing 1	-0.288909	0.00966054	0.0476494	1.32194	significant down
ENSMUSG00000045482	100683	Trrap	transformation/transcription domain-associated protein	-0.761194	0.00967171	0.0476796	1.32167	significant down
ENSMUSG00000021136	64075	Smoc1	SPARC related modular calcium binding 1	1.0165	0.00967819	0.0476971	1.32151	significant up
ENSMUSG00000038664	235439	Herc1	HECT and RLD domain containing E3 ubiquitin protein ligase family member 1	0.424436	0.00970468	0.0477686	1.32086	significant up
ENSMUSG00000026388	73103	3110009E18Rik	RIKEN cDNA 3110009E18 gene	-0.600807	0.00972751	0.0478301	1.3203	significant down
ENSMUSG00000027104	11909	Atf2	activating transcription factor 2	0.315614	0.00972792	0.0478312	1.32029	significant up
ENSMUSG00000065954	320165	Tacc1	transforming, acidic coiled-coil containing protein 1	-0.335234	0.00973662	0.0478546	1.32008	significant down
ENSMUSG00000027425	228714	Kat14	lysine acetyltransferase 14	0.541996	0.00978836	0.0479934	1.31882	significant up
ENSMUSG00000079427	100039707	Mthfsl	5, 10-methenyltetrahydrofolate synthetase-like	-0.578039	0.00979101	0.0480004	1.31875	significant down
ENSMUSG00000003573	26558	Homer3	homer scaffolding protein 3	-0.289345	0.0097989	0.0480215	1.31856	significant down
ENSMUSG00000022696	320007	Sidt1	SID1 transmembrane family, member 1	0.535083	0.00982624	0.0480945	1.3179	significant up
ENSMUSG00000034135	70661	Sik3	SIK family kinase 3	0.477101	0.00983074	0.0481065	1.3178	significant up
ENSMUSG00000058019	67935	Ces5a	carboxylesterase 5A	1.00716	0.00983101	0.0481072	1.31779	significant up
ENSMUSG00000061461	66278	Smim20	small integral membrane protein 20	-0.379959	0.00984049	0.0481325	1.31756	significant down
ENSMUSG00000003680	225895	Taf6l	TATA-box binding protein associated factor 6 like	0.513848	0.00984985	0.0481574	1.31734	significant up
ENSMUSG00000030172	111173	Erc1	ELKS/RAB6-interacting/CAST family member 1	-0.306329	0.00985114	0.0481608	1.31731	significant down
ENSMUSG00000001054	66089	Rmnd5b	required for meiotic nuclear division 5 homolog B	0.439854	0.00985375	0.0481677	1.31724	significant up
ENSMUSG00000020893	18626	Per1	period circadian clock 1	0.812932	0.00987088	0.0482133	1.31683	significant up
ENSMUSG00000032462	74769	Pik3cb	phosphatidylinositol-4,5-bisphosphate 3-kinase catalytic subunit beta	-0.67913	0.00987519	0.0482247	1.31673	significant down
ENSMUSG00000024740	13194	Ddb1	damage specific DNA binding protein 1	0.463368	0.0098958	0.0482793	1.31624	significant up
ENSMUSG00000025190	14718	Got1	glutamic-oxaloacetic transaminase 1, soluble	0.314312	0.00989948	0.0482891	1.31615	significant up
ENSMUSG00000027573	76425	Gid8	GID complex subunit 8	0.372725	0.00990752	0.0483104	1.31596	significant up
ENSMUSG00000026096	72085	Osgepl1	O-sialoglycoprotein endopeptidase-like 1	-0.394846	0.00990798	0.0483116	1.31595	significant down
ENSMUSG00000044006	68709	Cilp2	cartilage intermediate layer protein 2	1.37384	0.00991313	0.0483252	1.31583	significant up
ENSMUSG00000043542	67306	Zc2hc1a	zinc finger, C2HC-type containing 1A	-0.338722	0.00991462	0.0483291	1.31579	significant down
ENSMUSG00000037242	29876	Clic4	chloride intracellular channel 4 (mitochondrial)	0.330468	0.00995441	0.0484349	1.31484	significant up
ENSMUSG00000028029	13722	Aimp1	aminoacyl tRNA synthetase complex-interacting multifunctional protein 1	-0.300505	0.00995516	0.0484369	1.31482	significant down
ENSMUSG00000001158	66618	Snrnp27	small nuclear ribonucleoprotein 27 (U4/U6.U5)	-0.32726	0.00998444	0.0485145	1.31413	significant down
ENSMUSG00000069793	237886	Slfn9	schlafen 9	-1.95974	0.010008	0.0485768	1.31357	significant down
ENSMUSG00000031392	16179	Irak1	interleukin-1 receptor-associated kinase 1	0.420074	0.0100478	0.0486817	1.31263	significant up
ENSMUSG00000025270	11656	Alas2	aminolevulinic acid synthase 2, erythroid	0.601285	0.0100634	0.0487227	1.31227	significant up
ENSMUSG00000036712	74256	Cyld	CYLD lysine 63 deubiquitinase	0.437876	0.0100891	0.0487901	1.31167	significant up
ENSMUSG00000026956	227620	Uap1l1	UDP-N-acteylglucosamine pyrophosphorylase 1-like 1	0.550636	0.0100946	0.0488044	1.31154	significant up
ENSMUSG00000030711	20887	Sult1a1	sulfotransferase family 1A, phenol-preferring, member 1	0.748726	0.010097	0.0488108	1.31148	significant up
ENSMUSG00000045903	225872	Npas4	neuronal PAS domain protein 4	1.18148	0.0101049	0.0488315	1.3113	significant up
ENSMUSG00000022681	18203	Ntan1	N-terminal Asn amidase	-0.36627	0.0101099	0.0488445	1.31118	significant down
ENSMUSG00000028719	66588	Cmpk1	cytidine monophosphate (UMP-CMP) kinase 1	-0.296385	0.0101166	0.0488621	1.31103	significant down
ENSMUSG00000027248	14827	Pdia3	protein disulfide isomerase associated 3	-0.385388	0.0101817	0.0490317	1.30952	significant down
ENSMUSG00000009549	20813	Srp14	signal recognition particle 14	-0.303177	0.0102102	0.0491058	1.30887	significant down
ENSMUSG00000039069	52856	Mtg2	mitochondrial ribosome associated GTPase 2	-0.495616	0.0102131	0.0491132	1.3088	significant down
ENSMUSG00000022987	239652	Zfp641	zinc finger protein 641	1.44853	0.0102506	0.0492102	1.30795	significant up
ENSMUSG00000034801	20663	Sos2	SOS Ras/Rho guanine nucleotide exchange factor 2	0.513619	0.01028	0.0492861	1.30728	significant up
ENSMUSG00000064280	75172	Ccdc146	coiled-coil domain containing 146	1.14952	0.0102907	0.0493135	1.30703	significant up
ENSMUSG00000061607	240087	Mdc1	mediator of DNA damage checkpoint 1	-1.42569	0.0103518	0.0494704	1.30565	significant down
ENSMUSG00000018347	52712	Zkscan6	zinc finger with KRAB and SCAN domains 6	0.57485	0.0103604	0.0494924	1.30546	significant up
ENSMUSG00000050088	67912	1600012H06Rik	RIKEN cDNA 1600012H06 gene	-0.486499	0.0103627	0.0494983	1.30541	significant down
ENSMUSG00000040605	56175	Bace2	beta-site APP-cleaving enzyme 2	0.525686	0.0103929	0.0495755	1.30473	significant up
ENSMUSG00000034518	70823	Hmgxb4	HMG box domain containing 4	0.393659	0.0103998	0.0495929	1.30458	significant up
ENSMUSG00000052751	58887	Repin1	replication initiator 1	-0.605682	0.0104073	0.0496123	1.30441	significant down
ENSMUSG00000003731	16650	Kpna6	karyopherin subunit alpha 6	0.675982	0.010426	0.0496597	1.304	significant up
ENSMUSG00000032571	75669	Pik3r4	phosphoinositide-3-kinase regulatory subunit 4	0.674473	0.0104293	0.0496681	1.30392	significant up
ENSMUSG00000033256	435684	Shf	Src homology 2 domain containing F	0.429923	0.0104458	0.0497099	1.30356	significant up
ENSMUSG00000028552	13858	Eps15	epidermal growth factor receptor pathway substrate 15	-0.305129	0.0104515	0.0497244	1.30343	significant down
ENSMUSG00000000957	17387	Mmp14	matrix metallopeptidase 14 (membrane-inserted)	0.436648	0.0104593	0.0497443	1.30326	significant up
ENSMUSG00000036661	105841	Dennd3	DENN domain containing 3	1.48027	0.0104769	0.0497889	1.30287	significant up
ENSMUSG00000031971	73420	Ccsap	centriole, cilia and spindle associated protein	-0.516548	0.01048	0.0497967	1.3028	significant down
ENSMUSG00000026031	12633	Cflar	CASP8 and FADD-like apoptosis regulator	-0.448613	0.0105274	0.0499164	1.30176	significant down
ENSMUSG00000036529	77980	Sbf1	SET binding factor 1	0.553126	0.0105288	0.0499198	1.30173	significant up
ENSMUSG00000001017	66511	Chtop	chromatin target of PRMT1	0.295897	0.0105312	0.0499259	1.30167	significant up
ENSMUSG00000070319	53356	Eif3g	eukaryotic translation initiation factor 3, subunit G	0.245928	0.0105606	0.0499999	1.30103	significant up

## Sheet: CB_1mo_WT_vs_KO
ensembl_gene_id	entrezgene_id	gene_name	description	log2FC	p_value	adjusted_p_value	-log10(adjusted_p_value)	significance_in_KO
ENSMUSG00000005054	13014	Cstb	cystatin B	-3.34408	4.14097e-78	3.65257e-74	73.4374	significant down
ENSMUSG00000023078	55985	Cxcl13	chemokine (C-X-C motif) ligand 13	8.94535	1.58579e-76	6.99377e-73	72.1553	significant up
ENSMUSG00000020932	14580	Gfap	glial fibrillary acidic protein	1.86912	6.71097e-28	1.97315e-24	23.7048	significant up
ENSMUSG00000036905	12260	C1qb	complement component 1, q subcomponent, beta polypeptide	1.82836	1.43852e-26	3.17214e-23	22.4986	significant up
ENSMUSG00000000682	23833	Cd52	CD52 antigen	2.55173	3.94272e-19	6.95538e-16	15.1577	significant up
ENSMUSG00000018930	20303	Ccl4	chemokine (C-C motif) ligand 4	4.65114	5.78035e-16	8.49765e-13	12.0707	significant up
ENSMUSG00000046805	17476	Mpeg1	macrophage expressed gene 1	4.22567	9.66316e-15	1.15378e-11	10.9379	significant up
ENSMUSG00000074896	15959	Ifit3	interferon-induced protein with tetratricopeptide repeats 3	2.46854	1.36744e-14	1.5077e-11	10.8217	significant up
ENSMUSG00000060802	12010	B2m	beta-2 microglobulin	1.084	1.79681e-13	1.76098e-10	9.75425	significant up
ENSMUSG00000038642	13040	Ctss	cathepsin S	1.18539	5.66725e-13	4.56218e-10	9.34083	significant up
ENSMUSG00000079017	76933	Ifi27l2a	interferon, alpha-inducible protein 27 like 2A	2.78987	5.75211e-13	4.61243e-10	9.33607	significant up
ENSMUSG00000069516	17105	Lyz2	lysozyme 2	1.35855	8.74151e-13	6.42541e-10	9.1921	significant up
ENSMUSG00000029561	23962	Oasl2	2'-5' oligoadenylate synthetase-like 2	3.22671	2.73128e-12	1.82401e-09	8.73897	significant up
ENSMUSG00000028809	51796	Srrm1	serine/arginine repetitive matrix 1	-1.02288	4.29553e-12	2.66348e-09	8.57455	significant down
ENSMUSG00000034855	15945	Cxcl10	chemokine (C-X-C motif) ligand 10	4.18149	5.48657e-12	3.2263e-09	8.49129	significant up
ENSMUSG00000032376	235441	Usp3	ubiquitin specific peptidase 3	-1.01877	2.75748e-11	1.44603e-08	7.83982	significant down
ENSMUSG00000041645	27225	Ddx24	DEAD box helicase 24	-1.03098	3.6879e-11	1.84963e-08	7.73292	significant down
ENSMUSG00000030579	22177	Tyrobp	TYRO protein tyrosine kinase binding protein	1.34569	4.18918e-11	2.05283e-08	7.68765	significant up
ENSMUSG00000036887	12259	C1qa	complement component 1, q subcomponent, alpha polypeptide	1.5427	8.83805e-11	3.80088e-08	7.42012	significant up
ENSMUSG00000030107	24110	Usp18	ubiquitin specific peptidase 18	3.0023	1.14416e-10	4.60495e-08	7.33678	significant up
ENSMUSG00000031980	11606	Agt	angiotensinogen (serpin peptidase inhibitor, clade A, member 8)	0.946032	1.29579e-10	5.0274e-08	7.29866	significant up
ENSMUSG00000046879	15944	Irgm1	immunity-related GTPase family M member 1	1.80165	1.33616e-10	5.13479e-08	7.28948	significant up
ENSMUSG00000034681	19826	Rnps1	RNA binding protein with serine rich domain 1	-1.11833	1.34495e-10	5.1579e-08	7.28753	significant down
ENSMUSG00000061232	14972	H2-K1	histocompatibility 2, K1, K region	1.02459	3.24649e-10	1.11993e-07	6.95081	significant up
ENSMUSG00000037742	13627	Eef1a1	eukaryotic translation elongation factor 1 alpha 1	0.968217	4.21656e-10	1.38364e-07	6.85898	significant up
ENSMUSG00000015568	16956	Lpl	lipoprotein lipase	2.11953	4.72753e-10	1.51246e-07	6.82032	significant up
ENSMUSG00000030850	11907	Ate1	arginyltransferase 1	-0.92747	4.99234e-10	1.57672e-07	6.80225	significant down
ENSMUSG00000023992	83433	Trem2	triggering receptor expressed on myeloid cells 2	1.56612	5.04536e-10	1.58939e-07	6.79877	significant up
ENSMUSG00000079293	56644	Clec7a	C-type lectin domain family 7, member a	4.63318	5.95505e-10	1.81127e-07	6.74202	significant up
ENSMUSG00000026830	77767	Ermn	ermin, ERM-like protein	-0.86257	1.87945e-09	5.43186e-07	6.26505	significant down
ENSMUSG00000034459	15957	Ifit1	interferon-induced protein with tetratricopeptide repeats 1	2.07532	2.46106e-09	6.95588e-07	6.15765	significant up
ENSMUSG00000022000	67302	Zc3h13	zinc finger CCCH type containing 13	-0.872106	3.13025e-09	8.6283e-07	6.06407	significant down
ENSMUSG00000039103	68810	Nexn	nexilin	-0.934528	5.68688e-09	1.48872e-06	5.82719	significant down
ENSMUSG00000036896	12262	C1qc	complement component 1, q subcomponent, C chain	1.02315	6.14828e-09	1.59503e-06	5.79723	significant up
ENSMUSG00000056296	72003	Synpr	synaptoporin	0.993639	9.73255e-09	2.43306e-06	5.61385	significant up
ENSMUSG00000036816	53404	Atoh7	atonal bHLH transcription factor 7	-0.922355	1.90011e-08	4.34177e-06	5.36233	significant down
ENSMUSG00000021039	66354	Snw1	SNW domain containing 1	-0.83884	1.98339e-08	4.49733e-06	5.34705	significant down
ENSMUSG00000021665	15212	Hexb	hexosaminidase B	0.962402	2.01127e-08	4.54888e-06	5.3421	significant up
ENSMUSG00000020705	72047	Ddx42	DEAD box helicase 42	-0.849305	2.01136e-08	4.54905e-06	5.34208	significant down
ENSMUSG00000042082	11881	Arsb	arylsulfatase B	1.07366	2.37626e-08	5.21837e-06	5.28247	significant up
ENSMUSG00000023067	12575	Cdkn1a	cyclin dependent kinase inhibitor 1A (P21)	-0.813109	2.63745e-08	5.67408e-06	5.2461	significant down
ENSMUSG00000019906	108030	Lin7a	lin-7 homolog A, crumbs cell polarity complex component	-0.816682	3.43973e-08	7.09421e-06	5.1491	significant down
ENSMUSG00000073418	12268	C4b	complement component 4B (Chido blood group)	2.05927	3.78047e-08	7.66246e-06	5.11563	significant up
ENSMUSG00000024338	16913	Psmb8	proteasome (prosome, macropain) subunit, beta type 8 (large multifunctional peptidase 7)	1.47951	4.69582e-08	9.09619e-06	5.04114	significant up
ENSMUSG00000002325	16391	Irf9	interferon regulatory factor 9	1.54113	5.48499e-08	1.02341e-05	4.98995	significant up
ENSMUSG00000039943	18798	Plcb4	phospholipase C, beta 4	-0.819303	5.99426e-08	1.0925e-05	4.96158	significant down
ENSMUSG00000032042	67398	Srpr	signal recognition particle receptor ('docking protein')	-0.850959	6.47631e-08	1.15501e-05	4.93742	significant down
ENSMUSG00000026083	226982	Eif5b	eukaryotic translation initiation factor 5B	-0.810483	7.08844e-08	1.23062e-05	4.90988	significant down
ENSMUSG00000033355	67775	Rtp4	receptor transporter protein 4	1.68869	7.40856e-08	1.26858e-05	4.89668	significant up
ENSMUSG00000015340	13058	Cybb	cytochrome b-245, beta polypeptide	4.6765	7.5724e-08	1.28761e-05	4.89021	significant up
ENSMUSG00000026155	98366	Smap1	small ArfGAP 1	-0.775094	7.60256e-08	1.29109e-05	4.88904	significant down
ENSMUSG00000029634	74132	Rnf6	ring finger protein (C3H2C3 type) 6	-0.772862	7.6299e-08	1.29423e-05	4.88799	significant down
ENSMUSG00000028268	55932	Gbp3	guanylate binding protein 3	2.66888	1.36738e-07	2.14156e-05	4.66927	significant up
ENSMUSG00000018774	12514	Cd68	CD68 antigen	1.7911	1.47763e-07	2.2823e-05	4.64163	significant up
ENSMUSG00000031517	234267	Gpm6a	glycoprotein m6a	0.834499	1.56536e-07	2.39154e-05	4.62132	significant up
ENSMUSG00000025782	209361	Taf3	TATA-box binding protein associated factor 3	-0.795675	1.57395e-07	2.40212e-05	4.61941	significant down
ENSMUSG00000030921	20128	Trim30a	tripartite motif-containing 30A	2.34792	1.88005e-07	2.76465e-05	4.55836	significant up
ENSMUSG00000062619	67101	2310039H08Rik	RIKEN cDNA 2310039H08 gene	-0.9521	1.89163e-07	2.77784e-05	4.55629	significant down
ENSMUSG00000042271	237082	Nxt2	nuclear transport factor 2-like export factor 2	0.870352	1.91809e-07	2.80786e-05	4.55162	significant up
ENSMUSG00000029810	65963	Tmem176b	transmembrane protein 176B	0.836325	1.92415e-07	2.8147e-05	4.55057	significant up
ENSMUSG00000029761	109624	Cald1	caldesmon 1	-0.782164	2.0224e-07	2.92438e-05	4.53397	significant down
ENSMUSG00000027531	55980	Impa1	inositol (myo)-1(or 4)-monophosphatase 1	0.907337	2.4313e-07	3.41559e-05	4.46653	significant up
ENSMUSG00000059003	14811	Grin2a	glutamate receptor, ionotropic, NMDA2A (epsilon 1)	-0.759338	2.9026e-07	3.94818e-05	4.4036	significant down
ENSMUSG00000026786	54519	Apbb1ip	amyloid beta (A4) precursor protein-binding, family B, member 1 interacting protein	2.35088	3.24672e-07	4.31618e-05	4.3649	significant up
ENSMUSG00000050335	16854	Lgals3	lectin, galactose binding, soluble 3	1.50764	3.65375e-07	4.73047e-05	4.3251	significant up
ENSMUSG00000027737	26570	Slc7a11	solute carrier family 7 (cationic amino acid transporter, y+ system), member 11	1.05649	3.73481e-07	4.8104e-05	4.31782	significant up
ENSMUSG00000029623	231887	Pdap1	PDGFA associated protein 1	-0.745707	3.92272e-07	4.99257e-05	4.30168	significant down
ENSMUSG00000057858	76539	Fam204a	family with sequence similarity 204, member A	-0.777431	3.9507e-07	5.01933e-05	4.29935	significant down
ENSMUSG00000001175	12313	Calm1	calmodulin 1	-0.728108	4.07035e-07	5.13269e-05	4.28966	significant down
ENSMUSG00000025498	54123	Irf7	interferon regulatory factor 7	2.08239	4.08198e-07	5.14362e-05	4.28873	significant up
ENSMUSG00000058715	14127	Fcer1g	Fc receptor, IgE, high affinity I, gamma polypeptide	0.996451	4.60558e-07	5.67049e-05	4.24638	significant up
ENSMUSG00000032320	26611	Rcn2	reticulocalbin 2	0.819459	5.38038e-07	6.40731e-05	4.19332	significant up
ENSMUSG00000038916	67412	Soga3	SOGA family member 3	-0.722818	5.46993e-07	6.48937e-05	4.1878	significant down
ENSMUSG00000096727	16912	Psmb9	proteasome (prosome, macropain) subunit, beta type 9 (large multifunctional peptidase 2)	2.53699	5.64232e-07	6.64562e-05	4.17746	significant up
ENSMUSG00000007891	13033	Ctsd	cathepsin D	0.73124	6.55943e-07	7.44031e-05	4.12841	significant up
ENSMUSG00000037152	66377	Ndufc1	NADH:ubiquinone oxidoreductase subunit C1	-0.779756	6.64646e-07	7.51268e-05	4.12421	significant down
ENSMUSG00000063015	12453	Ccni	cyclin I	0.751323	6.73104e-07	7.58253e-05	4.12019	significant up
ENSMUSG00000027375	17153	Mal	myelin and lymphocyte protein, T cell differentiation protein	-0.743925	7.09162e-07	7.87509e-05	4.10374	significant down
ENSMUSG00000054763	619548	Defb42	defensin beta 42	-1.2488	7.46473e-07	8.16918e-05	4.08782	significant down
ENSMUSG00000061393	11481	Acvr2b	activin receptor IIB	-0.893289	7.95305e-07	8.54144e-05	4.06847	significant down
ENSMUSG00000029304	20750	Spp1	secreted phosphoprotein 1	0.879523	8.04118e-07	8.60715e-05	4.06514	significant up
ENSMUSG00000021423	17084	Ly86	lymphocyte antigen 86	1.61322	8.11743e-07	8.66365e-05	4.0623	significant up
ENSMUSG00000022185	56215	Acin1	apoptotic chromatin condensation inducer 1	-0.718072	8.33938e-07	8.82626e-05	4.05422	significant down
ENSMUSG00000037747	70911	Phyhipl	phytanoyl-CoA hydroxylase interacting protein-like	0.732577	9.08741e-07	9.35487e-05	4.02896	significant up
ENSMUSG00000042520	74383	Ubap2l	ubiquitin-associated protein 2-like	-0.752132	9.11935e-07	9.37679e-05	4.02795	significant down
ENSMUSG00000025270	11656	Alas2	aminolevulinic acid synthase 2, erythroid	1.21333	9.18836e-07	9.424e-05	4.02576	significant up
ENSMUSG00000023367	66058	Tmem176a	transmembrane protein 176A	1.00978	1.03025e-06	0.000103535	3.98491	significant up
ENSMUSG00000001131	21857	Timp1	tissue inhibitor of metalloproteinase 1	1.60779	1.1481e-06	0.000112966	3.94705	significant up
ENSMUSG00000020484	22433	Xbp1	X-box binding protein 1	0.770727	1.27848e-06	0.000122952	3.91026	significant up
ENSMUSG00000028249	53378	Sdcbp	syndecan binding protein	0.79784	1.41315e-06	0.000132803	3.87679	significant up
ENSMUSG00000060206	242466	Zfp462	zinc finger protein 462	-0.794716	1.42852e-06	0.000133898	3.87322	significant down
ENSMUSG00000026123	226971	Plekhb2	pleckstrin homology domain containing, family B (evectins) member 2	0.732289	1.44928e-06	0.000135369	3.86848	significant up
ENSMUSG00000051439	12475	Cd14	CD14 antigen	1.89753	1.45214e-06	0.000135571	3.86783	significant up
ENSMUSG00000029361	18125	Nos1	nitric oxide synthase 1, neuronal	0.769317	1.55586e-06	0.000142763	3.84538	significant up
ENSMUSG00000062488	667370	Ifit3b	interferon-induced protein with tetratricopeptide repeats 3B	2.23855	1.5834e-06	0.000144631	3.83974	significant up
ENSMUSG00000033685	22228	Ucp2	uncoupling protein 2 (mitochondrial, proton carrier)	1.12644	1.66248e-06	0.000149902	3.82419	significant up
ENSMUSG00000026535	26388	Ifi202b	interferon activated gene 202B	4.35527	1.67545e-06	0.000150754	3.82173	significant up
ENSMUSG00000038762	224742	Abcf1	ATP-binding cassette, sub-family F (GCN20), member 1	-0.698574	1.77049e-06	0.000156888	3.80441	significant down
ENSMUSG00000033938	66916	Ndufb7	NADH:ubiquinone oxidoreductase subunit B7	-0.739066	1.8404e-06	0.000161282	3.79242	significant down
ENSMUSG00000012405	66480	Rpl15	ribosomal protein L15	0.928904	1.86845e-06	0.000163017	3.78777	significant up
ENSMUSG00000004552	13034	Ctse	cathepsin E	2.62981	1.86877e-06	0.000163037	3.78771	significant up
ENSMUSG00000019782	66521	Rwdd1	RWD domain containing 1	-0.732731	1.92517e-06	0.000166481	3.77863	significant down
ENSMUSG00000021091	20716	Serpina3n	serine (or cysteine) peptidase inhibitor, clade A, member 3N	0.780683	1.99423e-06	0.000170778	3.76757	significant up
ENSMUSG00000002416	68198	Ndufb2	NADH:ubiquinone oxidoreductase subunit B2	-0.739197	2.17099e-06	0.000182304	3.7392	significant down
ENSMUSG00000038708	54214	Golga4	golgin A4	-0.696719	2.18502e-06	0.000183199	3.73708	significant down
ENSMUSG00000040552	12267	C3ar1	complement component 3a receptor 1	3.89061	2.33678e-06	0.000192714	3.71509	significant up
ENSMUSG00000018927	20305	Ccl6	chemokine (C-C motif) ligand 6	1.76617	2.34072e-06	0.000192957	3.71454	significant up
ENSMUSG00000068036	17356	Afdn	afadin, adherens junction formation factor	-0.670397	2.4443e-06	0.000199357	3.70037	significant down
ENSMUSG00000063919	68955	Srrm4	serine/arginine repetitive matrix 4	-0.692581	2.68844e-06	0.000213915	3.66976	significant down
ENSMUSG00000029062	12537	Cdk11b	cyclin dependent kinase 11B	-0.707894	2.8957e-06	0.000225727	3.64642	significant down
ENSMUSG00000025240	83493	Sacm1l	SAC1 suppressor of actin mutations 1-like (yeast)	0.851062	2.96505e-06	0.000229574	3.63908	significant up
ENSMUSG00000035236	320271	Scai	suppressor of cancer cell invasion	1.02196	2.9885e-06	0.000230862	3.63665	significant up
ENSMUSG00000026986	140483	Hnmt	histamine N-methyltransferase	1.03306	3.09708e-06	0.000236754	3.6257	significant up
ENSMUSG00000059534	66152	Uqcr10	ubiquinol-cytochrome c reductase, complex III subunit X	-0.748448	3.09746e-06	0.000236774	3.62567	significant down
ENSMUSG00000036634	17136	Mag	myelin-associated glycoprotein	-0.666192	3.11316e-06	0.000237616	3.62412	significant down
ENSMUSG00000040128	108767	Pnrc1	proline-rich nuclear receptor coactivator 1	0.749108	3.2203e-06	0.000243293	3.61387	significant up
ENSMUSG00000000982	20302	Ccl3	chemokine (C-C motif) ligand 3	3.33995	3.26656e-06	0.000245709	3.60958	significant up
ENSMUSG00000047721	66162	Bola2	bolA-like 2 (E. coli)	-0.717005	3.33378e-06	0.000249181	3.60349	significant down
ENSMUSG00000064215	52668	Ifi27	interferon, alpha-inducible protein 27	0.767775	3.54473e-06	0.0002598	3.58536	significant up
ENSMUSG00000040740	384071	Slc25a34	solute carrier family 25, member 34	3.2396	3.55368e-06	0.000260241	3.58462	significant up
ENSMUSG00000036814	102680	Slc6a20a	solute carrier family 6 (neurotransmitter transporter), member 20A	1.01566	3.60351e-06	0.000262685	3.58056	significant up
ENSMUSG00000022961	20658	Son	Son DNA binding protein	-0.716149	3.77388e-06	0.000271615	3.56605	significant down
ENSMUSG00000022255	67154	Mtdh	metadherin	-0.691561	3.82266e-06	0.00027413	3.56204	significant down
ENSMUSG00000055333	245827	Fat2	FAT atypical cadherin 2	0.721125	4.10444e-06	0.000289436	3.53845	significant up
ENSMUSG00000016833	68735	Mrps18c	mitochondrial ribosomal protein S18C	-0.696349	4.23126e-06	0.00029616	3.52847	significant down
ENSMUSG00000039218	75956	Srrm2	serine/arginine repetitive matrix 2	-0.700968	4.48273e-06	0.0003092	3.50976	significant down
ENSMUSG00000035864	20979	Syt1	synaptotagmin I	-0.692665	4.60337e-06	0.000315323	3.50124	significant down
ENSMUSG00000018585	11927	Atox1	antioxidant 1 copper chaperone	-0.682289	4.68636e-06	0.000319486	3.49555	significant down
ENSMUSG00000004535	52440	Tax1bp1	Tax1 (human T cell leukemia virus type I) binding protein 1	-0.719506	4.72696e-06	0.000321508	3.49281	significant down
ENSMUSG00000001151	18541	Pcnt	pericentrin (kendrin)	-0.759232	4.76973e-06	0.000323628	3.48995	significant down
ENSMUSG00000010608	67039	Rbm25	RNA binding motif protein 25	-0.695836	5.10074e-06	0.000341293	3.46687	significant down
ENSMUSG00000031538	18791	Plat	plasminogen activator, tissue	0.812384	5.18957e-06	0.00034595	3.46099	significant up
ENSMUSG00000026701	11758	Prdx6	peroxiredoxin 6	0.677754	5.32202e-06	0.000352831	3.45243	significant up
ENSMUSG00000040560	104082	Wdr7	WD repeat domain 7	-0.68172	5.64525e-06	0.000369311	3.43261	significant down
ENSMUSG00000047907	228911	Tshz2	teashirt zinc finger family member 2	-0.881056	5.70337e-06	0.000372228	3.42919	significant down
ENSMUSG00000020163	66594	Uqcr11	ubiquinol-cytochrome c reductase, complex III subunit XI	-0.71363	5.85731e-06	0.000379888	3.42034	significant down
ENSMUSG00000034544	66880	Rsrc1	arginine/serine-rich coiled-coil 1	-0.713905	6.0898e-06	0.000391957	3.40676	significant down
ENSMUSG00000027074	58207	Slc43a3	solute carrier family 43, member 3	2.75976	6.30272e-06	0.000402851	3.39486	significant up
ENSMUSG00000024411	11829	Aqp4	aquaporin 4	0.654791	6.90204e-06	0.000433707	3.3628	significant up
ENSMUSG00000024188	66978	Luc7l	Luc7-like	-0.679243	7.34436e-06	0.00045582	3.34121	significant down
ENSMUSG00000032279	67834	Idh3a	isocitrate dehydrogenase 3 (NAD+) alpha	0.721238	7.41752e-06	0.000459425	3.33779	significant up
ENSMUSG00000004630	18545	Pcp2	Purkinje cell protein 2 (L7)	-0.667874	7.53097e-06	0.000464986	3.33256	significant down
ENSMUSG00000044676	234725	Zfp612	zinc finger protein 612	-0.634329	7.56669e-06	0.00046673	3.33093	significant down
ENSMUSG00000070327	672511	Rnf213	ring finger protein 213	2.5248	7.95602e-06	0.00048656	3.31286	significant up
ENSMUSG00000033184	66676	Tmed7	transmembrane p24 trafficking protein 7	0.814915	8.70824e-06	0.000523932	3.28073	significant up
ENSMUSG00000028879	100226	Stx12	syntaxin 12	0.69441	8.91453e-06	0.000533969	3.27248	significant up
ENSMUSG00000028772	619605	Zcchc17	zinc finger, CCHC domain containing 17	-0.66304	9.32878e-06	0.000553861	3.2566	significant down
ENSMUSG00000028127	19299	Abcd3	ATP-binding cassette, sub-family D (ALD), member 3	-0.64656	9.76507e-06	0.000574436	3.24076	significant down
ENSMUSG00000094483	19291	Purb	purine rich element binding protein B	-0.668503	9.98426e-06	0.00058463	3.23312	significant down
ENSMUSG00000030557	17258	Mef2a	myocyte enhancer factor 2A	-0.642761	1.0282e-05	0.000598327	3.22306	significant down
ENSMUSG00000020459	76784	Mtif2	mitochondrial translational initiation factor 2	-0.706792	1.05134e-05	0.000608858	3.21548	significant down
ENSMUSG00000067367	17089	Lyar	Ly1 antibody reactive clone	-0.682006	1.05209e-05	0.0006092	3.21524	significant down
ENSMUSG00000027566	26444	Psma7	proteasome subunit alpha 7	-0.693741	1.07325e-05	0.000618734	3.2085	significant down
ENSMUSG00000015013	59005	Trappc2l	trafficking protein particle complex 2L	-0.654231	1.14309e-05	0.000651696	3.18595	significant down
ENSMUSG00000034243	224139	Golgb1	golgin B1	-0.64325	1.17027e-05	0.000664331	3.17762	significant down
ENSMUSG00000037958	237859	Nsrp1	nuclear speckle regulatory protein 1	-0.665251	1.23029e-05	0.00069184	3.15999	significant down
ENSMUSG00000034708	14824	Grn	granulin	0.706462	1.23993e-05	0.000696212	3.15726	significant up
ENSMUSG00000027822	11416	Slc33a1	solute carrier family 33 (acetyl-CoA transporter), member 1	0.920124	1.30819e-05	0.000726789	3.13859	significant up
ENSMUSG00000003778	78656	Brd8	bromodomain containing 8	-0.677525	1.31772e-05	0.000731005	3.13608	significant down
ENSMUSG00000021488	18193	Nsd1	nuclear receptor-binding SET-domain protein 1	-0.630858	1.37838e-05	0.000757691	3.12051	significant down
ENSMUSG00000068129	13011	Cst7	cystatin F (leukocystatin)	4.06323	1.44096e-05	0.000784721	3.10528	significant up
ENSMUSG00000039323	16008	Igfbp2	insulin-like growth factor binding protein 2	0.723267	1.51029e-05	0.000814081	3.08933	significant up
ENSMUSG00000027288	20402	Zfp106	zinc finger protein 106	-0.64267	1.64154e-05	0.000868052	3.06145	significant down
ENSMUSG00000035726	114741	Supt16	SPT16, facilitates chromatin remodeling subunit	-0.627267	1.66312e-05	0.000876732	3.05713	significant down
ENSMUSG00000026728	22352	Vim	vimentin	0.646876	1.69376e-05	0.000888962	3.05112	significant up
ENSMUSG00000054423	27062	Cadps	Ca2+-dependent secretion activator	0.668206	1.76841e-05	0.000918311	3.03701	significant up
ENSMUSG00000029673	319974	Auts2	autism susceptibility candidate 2	-0.612044	1.77133e-05	0.000919447	3.03647	significant down
ENSMUSG00000024613	21453	Tcof1	treacle ribosome biogenesis factor 1	-0.711485	1.82573e-05	0.00094043	3.02667	significant down
ENSMUSG00000040997	105501	Abhd4	abhydrolase domain containing 4	0.718503	1.85526e-05	0.000951688	3.02151	significant up
ENSMUSG00000031153	54645	Gripap1	GRIP1 associated protein 1	-0.649815	1.89229e-05	0.000965674	3.01517	significant down
ENSMUSG00000059325	74318	Hopx	HOP homeobox	-0.74047	2.01365e-05	0.00101051	2.99546	significant down
ENSMUSG00000028759	15441	Hp1bp3	heterochromatin protein 1, binding protein 3	-0.641794	2.03867e-05	0.00101957	2.99158	significant down
ENSMUSG00000035486	216166	Plk5	polo like kinase 5	0.639928	2.04054e-05	0.00102024	2.9913	significant up
ENSMUSG00000034349	70099	Smc4	structural maintenance of chromosomes 4	-0.702256	2.11532e-05	0.00104694	2.98008	significant down
ENSMUSG00000026585	16579	Kifap3	kinesin-associated protein 3	-0.630147	2.13707e-05	0.0010546	2.97691	significant down
ENSMUSG00000037458	54375	Azin1	antizyme inhibitor 1	0.670405	2.14806e-05	0.00105846	2.97533	significant up
ENSMUSG00000002379	69875	Ndufa11	NADH:ubiquinone oxidoreductase subunit A11	-0.660632	2.17485e-05	0.00106781	2.97151	significant down
ENSMUSG00000054405	68598	Dnajc8	DnaJ heat shock protein family (Hsp40) member C8	-0.629481	2.20259e-05	0.00107742	2.96762	significant down
ENSMUSG00000050953	14609	Gja1	gap junction protein, alpha 1	0.611394	2.2275e-05	0.00108599	2.96417	significant up
ENSMUSG00000028032	23971	Papss1	3'-phosphoadenosine 5'-phosphosulfate synthase 1	0.691705	2.33602e-05	0.00112267	2.94975	significant up
ENSMUSG00000024486	15200	Hbegf	heparin-binding EGF-like growth factor	-0.621183	2.33622e-05	0.00112274	2.94972	significant down
ENSMUSG00000049076	78618	Acap2	ArfGAP with coiled-coil, ankyrin repeat and PH domains 2	-0.671635	2.35318e-05	0.00112838	2.94755	significant down
ENSMUSG00000072640	66274	Lyrm9	LYR motif containing 9	-0.678383	2.35877e-05	0.00113023	2.94683	significant down
ENSMUSG00000031818	12857	Cox4i1	cytochrome c oxidase subunit 4I1	-0.619153	2.4342e-05	0.00115497	2.93743	significant down
ENSMUSG00000036564	234593	Ndrg4	N-myc downstream regulated gene 4	0.664704	2.4761e-05	0.00116851	2.93237	significant up
ENSMUSG00000038806	208768	Sde2	SDE2 telomere maintenance homolog (S. pombe)	-0.665474	2.47708e-05	0.00116882	2.93225	significant down
ENSMUSG00000051159	12705	Cited1	Cbp/p300-interacting transactivator with Glu/Asp-rich carboxy-terminal domain 1	-1.03084	2.47983e-05	0.00116971	2.93192	significant down
ENSMUSG00000031229	22589	Atrx	ATRX, chromatin remodeler	-0.637879	2.55528e-05	0.00119449	2.92282	significant down
ENSMUSG00000022354	66218	Ndufb9	NADH:ubiquinone oxidoreductase subunit B9	-0.648761	2.65197e-05	0.0012256	2.91165	significant down
ENSMUSG00000073413	114654	Ly6g6d	lymphocyte antigen 6 complex, locus G6D	-1.7735	2.69493e-05	0.0012392	2.90686	significant down
ENSMUSG00000019986	52906	Ahi1	Abelson helper integration site 1	-0.612038	2.80326e-05	0.00127289	2.89521	significant down
ENSMUSG00000030738	56347	Eif3c	eukaryotic translation initiation factor 3, subunit C	-0.632054	2.81754e-05	0.00127727	2.89372	significant down
ENSMUSG00000038116	228829	Phf20	PHD finger protein 20	-0.605797	2.95939e-05	0.00131999	2.87943	significant down
ENSMUSG00000026245	23874	Farsb	phenylalanyl-tRNA synthetase, beta subunit	0.727395	3.00962e-05	0.00133479	2.87459	significant up
ENSMUSG00000040055	14623	Gjb6	gap junction protein, beta 6	0.665804	3.0431e-05	0.00134456	2.87142	significant up
ENSMUSG00000013662	67979	Atad1	ATPase family, AAA domain containing 1	0.677809	3.07891e-05	0.00135494	2.86808	significant up
ENSMUSG00000044894	22272	Uqcrq	ubiquinol-cytochrome c reductase, complex III subunit VII	-0.636946	3.15692e-05	0.00137724	2.86099	significant down
ENSMUSG00000024436	66973	Mrps18b	mitochondrial ribosomal protein S18B	-1.83685	3.15894e-05	0.00137782	2.86081	significant down
ENSMUSG00000074748	382423	Atxn7l3b	ataxin 7-like 3B	-0.639559	3.17637e-05	0.00138274	2.85926	significant down
ENSMUSG00000067847	67067	Romo1	reactive oxygen species modulator 1	-0.613628	3.18114e-05	0.00138409	2.85884	significant down
ENSMUSG00000031479	70160	Vps36	vacuolar protein sorting 36	-0.620797	3.18233e-05	0.00138443	2.85873	significant down
ENSMUSG00000070880	14415	Gad1	glutamate decarboxylase 1	0.603032	3.22508e-05	0.00139642	2.85498	significant up
ENSMUSG00000071451	69666	Psmg4	proteasome (prosome, macropain) assembly chaperone 4	-0.738812	3.24119e-05	0.00140091	2.85359	significant down
ENSMUSG00000049502	209200	Dtx3l	deltex 3-like, E3 ubiquitin ligase	2.5562	3.36003e-05	0.00143355	2.84359	significant up
ENSMUSG00000024308	21356	Tapbp	TAP binding protein	0.826305	3.39668e-05	0.00144345	2.8406	significant up
ENSMUSG00000023932	71702	Cdc5l	cell division cycle 5-like	-0.612152	3.52514e-05	0.00147753	2.83046	significant down
ENSMUSG00000034813	74053	Grip1	glutamate receptor interacting protein 1	2.20981	3.538e-05	0.0014809	2.82948	significant up
ENSMUSG00000022023	22380	Wbp4	WW domain binding protein 4	-0.592936	3.60751e-05	0.0014989	2.82423	significant down
ENSMUSG00000018698	16869	Lhx1	LIM homeobox protein 1	-0.594836	3.63967e-05	0.00150714	2.82185	significant down
ENSMUSG00000022533	224088	Atp13a3	ATPase type 13A3	0.871937	3.64282e-05	0.00150795	2.82161	significant up
ENSMUSG00000042066	68875	Tmcc2	transmembrane and coiled-coil domains 2	0.658846	3.70203e-05	0.00152297	2.81731	significant up
ENSMUSG00000021687	107767	Scamp1	secretory carrier membrane protein 1	0.634118	3.71694e-05	0.00152672	2.81624	significant up
ENSMUSG00000030431	664968	Tmem238	transmembrane protein 238	-0.769877	3.77424e-05	0.00154103	2.81219	significant down
ENSMUSG00000014633	66531	Cmc2	COX assembly mitochondrial protein 2	-0.680501	3.7955e-05	0.0015463	2.81071	significant down
ENSMUSG00000028760	230861	Eif4g3	eukaryotic translation initiation factor 4 gamma, 3	-0.605916	3.82478e-05	0.00155352	2.80868	significant down
ENSMUSG00000031007	70495	Atp6ap2	ATPase, H+ transporting, lysosomal accessory protein 2	0.619223	3.84802e-05	0.00155921	2.80709	significant up
ENSMUSG00000079184	75339	Mphosph8	M-phase phosphoprotein 8	-0.610335	3.89584e-05	0.00157085	2.80386	significant down
ENSMUSG00000034158	320184	Lrrc58	leucine rich repeat containing 58	0.778516	3.92827e-05	0.00157868	2.80171	significant up
ENSMUSG00000020640	20403	Itsn2	intersectin 2	-0.662317	3.98105e-05	0.00159131	2.79825	significant down
ENSMUSG00000041120	17965	Nbl1	NBL1, DAN family BMP antagonist	0.621641	4.03375e-05	0.00160378	2.79485	significant up
ENSMUSG00000034732	93728	Pabpc5	poly(A) binding protein, cytoplasmic 5	3.79393	4.04371e-05	0.00160613	2.79422	significant up
ENSMUSG00000037664	12577	Cdkn1c	cyclin dependent kinase inhibitor 1C (P57)	-0.61967	4.04941e-05	0.00160747	2.79386	significant down
ENSMUSG00000027349	68215	Fam98b	family with sequence similarity 98, member B	-0.629529	4.08505e-05	0.0016158	2.79161	significant down
ENSMUSG00000028248	66625	Pnisr	PNN interacting serine/arginine-rich	-0.596391	4.17493e-05	0.00163957	2.78527	significant down
ENSMUSG00000039756	99480	Dnttip2	deoxynucleotidyltransferase, terminal, interacting protein 2	-0.624269	4.22651e-05	0.00165305	2.78171	significant down
ENSMUSG00000024039	12411	Cbs	cystathionine beta-synthase	0.673167	4.30573e-05	0.00167355	2.77636	significant up
ENSMUSG00000010307	67893	Tmem86a	transmembrane protein 86A	0.966915	4.34195e-05	0.00168284	2.77396	significant up
ENSMUSG00000019158	69094	Tmem160	transmembrane protein 160	-0.623853	4.42851e-05	0.00170483	2.76832	significant down
ENSMUSG00000044468	74645	Tent5c	terminal nucleotidyltransferase 5C	3.81627	4.45193e-05	0.00171072	2.76682	significant up
ENSMUSG00000041058	107568	Wwp1	WW domain containing E3 ubiquitin protein ligase 1	-0.606384	4.47755e-05	0.00171715	2.76519	significant down
ENSMUSG00000025204	67264	Ndufb8	NADH:ubiquinone oxidoreductase subunit B8	-0.622276	4.62917e-05	0.00176282	2.75379	significant down
ENSMUSG00000019122	20308	Ccl9	chemokine (C-C motif) ligand 9	2.11368	4.67852e-05	0.00177755	2.75018	significant up
ENSMUSG00000000278	74617	Scpep1	serine carboxypeptidase 1	0.980934	4.75696e-05	0.00180082	2.74453	significant up
ENSMUSG00000025555	223254	Farp1	FERM, RhoGEF (Arhgef) and pleckstrin domain protein 1 (chondrocyte-derived)	0.895511	4.92342e-05	0.00185065	2.73268	significant up
ENSMUSG00000018634	12921	Crhr1	corticotropin releasing hormone receptor 1	0.658428	5.17513e-05	0.00192468	2.71564	significant up
ENSMUSG00000002658	98053	Gtf2f1	general transcription factor IIF, polypeptide 1	-0.594429	5.38485e-05	0.00198517	2.7022	significant down
ENSMUSG00000051212	321019	Gpr183	G protein-coupled receptor 183	2.75533	5.43923e-05	0.00200069	2.69882	significant up
ENSMUSG00000029472	59008	Anapc5	anaphase-promoting complex subunit 5	0.646625	5.54731e-05	0.00203131	2.69222	significant up
ENSMUSG00000027834	20713	Serpini1	serine (or cysteine) peptidase inhibitor, clade I, member 1	0.611312	5.59494e-05	0.00204472	2.68937	significant up
ENSMUSG00000014177	67510	Tvp23b	trans-golgi network vesicle protein 23B	0.752611	5.64594e-05	0.00205902	2.68634	significant up
ENSMUSG00000046523	67516	Kctd4	potassium channel tetramerisation domain containing 4	1.41102	5.6482e-05	0.00205965	2.68621	significant up
ENSMUSG00000037686	104816	Aspg	asparaginase	1.94959	5.88749e-05	0.00212594	2.67245	significant up
ENSMUSG00000017344	22370	Vtn	vitronectin	0.621828	5.90595e-05	0.00213101	2.67142	significant up
ENSMUSG00000041836	19267	Ptpre	protein tyrosine phosphatase receptor type E	-0.596578	5.95361e-05	0.00214403	2.66877	significant down
ENSMUSG00000021186	23876	Fbln5	fibulin 5	0.94012	6.02634e-05	0.00216382	2.66478	significant up
ENSMUSG00000017677	78889	Wsb1	WD repeat and SOCS box-containing 1	1.02514	6.19066e-05	0.00220809	2.65598	significant up
ENSMUSG00000041697	12861	Cox6a1	cytochrome c oxidase subunit 6A1	-0.601587	6.2425e-05	0.00222194	2.65327	significant down
ENSMUSG00000026499	170760	Acbd3	acyl-Coenzyme A binding domain containing 3	-0.630219	6.36108e-05	0.0022534	2.64716	significant down
ENSMUSG00000031971	73420	Ccsap	centriole, cilia and spindle associated protein	-0.709744	6.37076e-05	0.00225595	2.64667	significant down
ENSMUSG00000006906	70527	Stambp	STAM binding protein	-0.721941	6.57686e-05	0.00230988	2.63641	significant down
ENSMUSG00000032407	67958	U2surp	U2 snRNP-associated SURP domain containing	-0.584136	6.6051e-05	0.0023172	2.63504	significant down
ENSMUSG00000027078	56791	Ube2l6	ubiquitin-conjugating enzyme E2L 6	1.42684	6.79016e-05	0.00236476	2.62621	significant up
ENSMUSG00000041020	78283	Map7d2	MAP7 domain containing 2	-0.595905	6.88692e-05	0.00238936	2.62172	significant down
ENSMUSG00000023913	27226	Pla2g7	phospholipase A2, group VII (platelet-activating factor acetylhydrolase, plasma)	0.610185	7.08733e-05	0.00243972	2.61266	significant up
ENSMUSG00000059278	78304	Naa38	N(alpha)-acetyltransferase 38, NatC auxiliary subunit	-0.584775	7.28073e-05	0.00248757	2.60422	significant down
ENSMUSG00000025492	66141	Ifitm3	interferon induced transmembrane protein 3	0.67276	7.46726e-05	0.00253305	2.59636	significant up
ENSMUSG00000029415	231452	Sdad1	SDA1 domain containing 1	-0.76144	7.52413e-05	0.00254679	2.59401	significant down
ENSMUSG00000031239	16431	Itm2a	integral membrane protein 2A	0.673659	7.97526e-05	0.00265369	2.57615	significant up
ENSMUSG00000092118	100040608	Fancf	Fanconi anemia, complementation group F	1.22254	8.03184e-05	0.00266684	2.574	significant up
ENSMUSG00000054312	66292	Mrps21	mitochondrial ribosomal protein S21	-0.596288	8.06864e-05	0.00267536	2.57262	significant down
ENSMUSG00000026965	99152	Anapc2	anaphase promoting complex subunit 2	0.635297	8.09859e-05	0.00268228	2.5715	significant up
ENSMUSG00000027843	19260	Ptpn22	protein tyrosine phosphatase, non-receptor type 22 (lymphoid)	1.21329	8.13644e-05	0.00269101	2.57009	significant up
ENSMUSG00000034083	232236	Ccdc174	coiled-coil domain containing 174	-0.589951	8.22638e-05	0.00271163	2.56677	significant down
ENSMUSG00000031133	73341	Arhgef6	Rac/Cdc42 guanine nucleotide exchange factor (GEF) 6	2.06389	8.27002e-05	0.00272159	2.56518	significant up
ENSMUSG00000022035	67179	Ccdc25	coiled-coil domain containing 25	-0.634792	8.34366e-05	0.00273833	2.56251	significant down
ENSMUSG00000061288	330177	Taok3	TAO kinase 3	-0.562113	8.36302e-05	0.00274271	2.56182	significant down
ENSMUSG00000032902	20501	Slc16a1	solute carrier family 16 (monocarboxylic acid transporters), member 1	0.771778	8.37258e-05	0.00274487	2.56148	significant up
ENSMUSG00000022696	320007	Sidt1	SID1 transmembrane family, member 1	-0.702813	8.40929e-05	0.00275316	2.56017	significant down
ENSMUSG00000034910	72135	Pygo1	pygopus 1	-0.562558	8.55328e-05	0.00278546	2.5551	significant down
ENSMUSG00000024758	20168	Rtn3	reticulon 3	0.589326	8.63416e-05	0.00280345	2.55231	significant up
ENSMUSG00000050188	116748	Lsm10	U7 snRNP-specific Sm-like protein LSM10	-0.810399	8.78067e-05	0.00283577	2.54733	significant down
ENSMUSG00000028282	26885	Casp8ap2	caspase 8 associated protein 2	-0.604354	8.78649e-05	0.00283705	2.54713	significant down
ENSMUSG00000027160	68201	Ccdc34	coiled-coil domain containing 34	-0.594761	8.8922e-05	0.00286015	2.54361	significant down
ENSMUSG00000024588	14151	Fech	ferrochelatase	0.678022	9.04963e-05	0.00289422	2.53847	significant up
ENSMUSG00000033186	76789	Mzt1	mitotic spindle organizing protein 1	0.703826	9.0619e-05	0.00289686	2.53807	significant up
ENSMUSG00000001260	14405	Gabrg1	gamma-aminobutyric acid (GABA) A receptor, subunit gamma 1	0.857705	9.06964e-05	0.00289852	2.53782	significant up
ENSMUSG00000031568	192174	Rwdd4a	RWD domain containing 4A	-0.656033	9.35069e-05	0.00295974	2.52875	significant down
ENSMUSG00000025903	18777	Lypla1	lysophospholipase 1	0.771901	9.76601e-05	0.00304809	2.51597	significant up
ENSMUSG00000016831	268741	Tox4	TOX high mobility group box family member 4	-0.610825	9.82629e-05	0.00306071	2.51418	significant down
ENSMUSG00000015289	66192	Lage3	L antigen family, member 3	-0.645895	0.00010013	0.00309947	2.50871	significant down
ENSMUSG00000054474	232078	Thnsl2	threonine synthase-like 2 (bacterial)	1.38294	0.00010104	0.00311819	2.5061	significant up
ENSMUSG00000026587	11899	Astn1	astrotactin 1	0.666875	0.000101398	0.00312552	2.50508	significant up
ENSMUSG00000030934	18242	Oat	ornithine aminotransferase	0.598926	0.0001029	0.0031561	2.50085	significant up
ENSMUSG00000043631	407800	Ecm2	extracellular matrix protein 2, female organ and adipocyte specific	1.15246	0.000102913	0.00315637	2.50081	significant up
ENSMUSG00000075000	641340	Nrbf2	nuclear receptor binding factor 2	-0.887606	0.000102985	0.00315783	2.50061	significant down
ENSMUSG00000097392	100042165	Thoc2l	THO complex subunit 2-like	-0.550141	0.000103714	0.00317255	2.49859	significant down
ENSMUSG00000028086	50754	Fbxw7	F-box and WD-40 domain protein 7	-0.560801	0.000104264	0.00318361	2.49708	significant down
ENSMUSG00000039197	11534	Adk	adenosine kinase	0.64644	0.000104662	0.00319159	2.49599	significant up
ENSMUSG00000036199	67184	Ndufa13	NADH:ubiquinone oxidoreductase subunit A13	-0.593822	0.000106139	0.00322102	2.49201	significant down
ENSMUSG00000063439	232987	B9d2	B9 protein domain 2	-0.678672	0.00010664	0.00323093	2.49067	significant down
ENSMUSG00000044224	78244	Dnajc21	DnaJ heat shock protein family (Hsp40) member C21	-0.603662	0.000107367	0.00324527	2.48875	significant down
ENSMUSG00000030342	12527	Cd9	CD9 antigen	0.578497	0.000107557	0.00324901	2.48825	significant up
ENSMUSG00000045624	66580	Esf1	ESF1 nucleolar pre-rRNA processing protein homolog	-0.551681	0.000110436	0.00330905	2.4803	significant down
ENSMUSG00000022829	207227	Stxbp5l	syntaxin binding protein 5-like	-0.587719	0.00011129	0.00332668	2.47799	significant down
ENSMUSG00000068874	20341	Selenbp1	selenium binding protein 1	1.05889	0.000111509	0.00333118	2.4774	significant up
ENSMUSG00000024208	67267	Uqcc2	ubiquinol-cytochrome c reductase complex assembly factor 2	-0.612753	0.000114818	0.00339859	2.4687	significant down
ENSMUSG00000025060	20874	Slk	STE20-like kinase	-0.59813	0.000114823	0.00339869	2.46869	significant down
ENSMUSG00000040287	237611	Stac3	SH3 and cysteine rich domain 3	3.65812	0.000116639	0.00343517	2.46405	significant up
ENSMUSG00000050121	226115	Opalin	oligodendrocytic myelin paranodal and inner loop protein	-0.627483	0.000117438	0.0034511	2.46204	significant down
ENSMUSG00000003872	22342	Lin7b	lin-7 homolog B, crumbs cell polarity complex component	-0.633002	0.000118563	0.00347342	2.45924	significant down
ENSMUSG00000001441	19155	Npepps	aminopeptidase puromycin sensitive	-0.568821	0.000120274	0.00350709	2.45505	significant down
ENSMUSG00000024095	72692	Hnrnpll	heterogeneous nuclear ribonucleoprotein L-like	0.68566	0.000122713	0.00355455	2.44922	significant up
ENSMUSG00000029516	12704	Cit	citron	-0.578254	0.000122758	0.00355543	2.44911	significant down
ENSMUSG00000060032	232440	H2aj	H2J.A histone	-0.583174	0.000123203	0.00356401	2.44806	significant down
ENSMUSG00000005698	13018	Ctcf	CCCTC-binding factor	-0.548475	0.000123307	0.00356603	2.44782	significant down
ENSMUSG00000078853	16145	Igtp	interferon gamma induced GTPase	1.6066	0.000125204	0.00360241	2.44341	significant up
ENSMUSG00000020441	67862	2310033P09Rik	RIKEN cDNA 2310033P09 gene	-0.602721	0.000126058	0.00361866	2.44145	significant down
ENSMUSG00000002602	26362	Axl	AXL receptor tyrosine kinase	0.946202	0.000127471	0.00364541	2.43825	significant up
ENSMUSG00000035896	19752	Rnase1	ribonuclease, RNase A family, 1 (pancreatic)	1.4102	0.000128159	0.00365836	2.43671	significant up
ENSMUSG00000063808	67471	Gpatch1	G patch domain containing 1	-0.618277	0.000132445	0.00374859	2.42613	significant down
ENSMUSG00000001855	227720	Nup214	nucleoporin 214	-0.623937	0.000135314	0.00380814	2.41929	significant down
ENSMUSG00000046387	93888	Pcdhb17	protocadherin beta 17	1.05401	0.000135776	0.00381767	2.4182	significant up
ENSMUSG00000038332	140742	Sesn1	sestrin 1	0.615976	0.000137763	0.00385844	2.41359	significant up
ENSMUSG00000060743	15078	H3f3a	H3.3 histone A	0.636388	0.000142548	0.00395534	2.40282	significant up
ENSMUSG00000025510	12476	Cd151	CD151 antigen	0.654394	0.000142647	0.00395733	2.4026	significant up
ENSMUSG00000028795	66264	Ccdc28b	coiled coil domain containing 28B	-0.56301	0.00014298	0.00396399	2.40187	significant down
ENSMUSG00000007827	232339	Ankrd26	ankyrin repeat domain 26	-0.55525	0.000144308	0.00399053	2.39897	significant down
ENSMUSG00000035352	20293	Ccl12	chemokine (C-C motif) ligand 12	1.52877	0.000145081	0.00400592	2.3973	significant up
ENSMUSG00000022949	209195	Clic6	chloride intracellular channel 6	1.18205	0.000151852	0.00413869	2.38314	significant up
ENSMUSG00000000127	14158	Fer	fer (fms/fps related) protein kinase	-0.75436	0.000152302	0.00414739	2.38223	significant down
ENSMUSG00000037475	331401	Thoc2	THO complex 2	-0.536652	0.000152934	0.0041596	2.38095	significant down
ENSMUSG00000019997	14219	Ccn2	cellular communication network factor 2	1.15733	0.000155795	0.00421444	2.37526	significant up
ENSMUSG00000042625	224902	Safb2	scaffold attachment factor B2	-0.599082	0.000157562	0.00424802	2.37181	significant down
ENSMUSG00000015597	57908	Zfp318	zinc finger protein 318	-0.562856	0.0001577	0.00425064	2.37155	significant down
ENSMUSG00000002332	52585	Dhrs1	dehydrogenase/reductase (SDR family) member 1	0.593727	0.00015821	0.00426028	2.37056	significant up
ENSMUSG00000030341	21937	Tnfrsf1a	tumor necrosis factor receptor superfamily, member 1a	1.02754	0.000158617	0.00426797	2.36978	significant up
ENSMUSG00000031772	170571	Cntnap4	contactin associated protein-like 4	0.739191	0.000161766	0.00432703	2.36381	significant up
ENSMUSG00000059395	66707	Nkapl	NFKB activating protein-like	-1.05633	0.0001633	0.00435555	2.36096	significant down
ENSMUSG00000027422	81910	Rrbp1	ribosome binding protein 1	-0.585574	0.000164289	0.00437385	2.35914	significant down
ENSMUSG00000028015	229445	Ctso	cathepsin O	0.639454	0.000165986	0.00440509	2.35604	significant up
ENSMUSG00000006205	56213	Htra1	HtrA serine peptidase 1	0.557265	0.000167962	0.00444123	2.3525	significant up
ENSMUSG00000021876	58809	Rnase4	ribonuclease, RNase A family 4	0.716945	0.00017045	0.00448634	2.34811	significant up
ENSMUSG00000019232	71760	Etnppl	ethanolamine phosphate phospholyase	0.656285	0.000170657	0.00449007	2.34775	significant up
ENSMUSG00000044177	278507	Wfikkn2	WAP, follistatin/kazal, immunoglobulin, kunitz and netrin domain containing 2	3.66321	0.000171687	0.00450862	2.34596	significant up
ENSMUSG00000024810	77125	Il33	interleukin 33	1.06688	0.000172754	0.00452777	2.34412	significant up
ENSMUSG00000078920	15953	Ifi47	interferon gamma inducible protein 47	2.75731	0.000173328	0.00453803	2.34313	significant up
ENSMUSG00000000532	11479	Acvr1b	activin A receptor, type 1B	0.667808	0.000173494	0.00454099	2.34285	significant up
ENSMUSG00000003410	15571	Elavl3	ELAV like RNA binding protein 3	-0.543579	0.000177969	0.00462116	2.33525	significant down
ENSMUSG00000023089	68202	Ndufa5	NADH:ubiquinone oxidoreductase subunit A5	-0.593742	0.000178749	0.004635	2.33395	significant down
ENSMUSG00000063047	338354	Zfp780b	zinc finger protein 780B	-0.64533	0.00018246	0.00470035	2.32787	significant down
ENSMUSG00000022261	15529	Sdc2	syndecan 2	0.586088	0.000184142	0.00472968	2.32517	significant up
ENSMUSG00000019362	101966	D8Ertd738e	DNA segment, Chr 8, ERATO Doi 738, expressed	-0.558475	0.000185981	0.00476155	2.32225	significant down
ENSMUSG00000055839	67673	Elob	elongin B	-0.576523	0.000190487	0.00483882	2.31526	significant down
ENSMUSG00000039114	68404	Nrn1	neuritin 1	0.582575	0.000190818	0.00484443	2.31476	significant up
ENSMUSG00000091896	56550	Ube2d2a	ubiquitin-conjugating enzyme E2D 2A	0.643199	0.00019463	0.00490878	2.30903	significant up
ENSMUSG00000022025	16840	Cnmd	chondromodulin	1.15915	0.000195696	0.00492663	2.30745	significant up
ENSMUSG00000042487	235497	Leo1	Leo1, Paf1/RNA polymerase II complex component	-0.535904	0.000197026	0.00494879	2.3055	significant down
ENSMUSG00000062981	67270	Mrpl42	mitochondrial ribosomal protein L42	-0.550809	0.000197166	0.00495111	2.3053	significant down
ENSMUSG00000002100	17868	Mybpc3	myosin binding protein C, cardiac	0.696951	0.000198242	0.00496897	2.30373	significant up
ENSMUSG00000001123	16859	Lgals9	lectin, galactose binding, soluble 9	1.36479	0.000198607	0.004975	2.30321	significant up
ENSMUSG00000022336	16341	Eif3e	eukaryotic translation initiation factor 3, subunit E	0.597963	0.000202287	0.0050355	2.29796	significant up
ENSMUSG00000039672	246133	Kcne2	potassium voltage-gated channel, Isk-related subfamily, gene 2	1.21865	0.000202506	0.00503907	2.29765	significant up
ENSMUSG00000052681	215449	Rap1b	RAS related protein 1b	0.600417	0.000202995	0.00504705	2.29696	significant up
ENSMUSG00000030521	67973	Mphosph10	M-phase phosphoprotein 10 (U3 small nucleolar ribonucleoprotein)	-0.593626	0.000204849	0.00507717	2.29438	significant down
ENSMUSG00000039763	246738	Dnajc28	DnaJ heat shock protein family (Hsp40) member C28	-0.827706	0.000204917	0.00507826	2.29428	significant down
ENSMUSG00000051316	24074	Taf7	TATA-box binding protein associated factor 7	-0.571918	0.000205698	0.00509089	2.29321	significant down
ENSMUSG00000038860	99326	Garnl3	GTPase activating RANGAP domain-like 3	0.595694	0.000206702	0.00510708	2.29183	significant up
ENSMUSG00000038530	19736	Rgs4	regulator of G-protein signaling 4	0.930154	0.000210398	0.0051693	2.28657	significant up
ENSMUSG00000009575	12419	Cbx5	chromobox 5	-0.548067	0.000216532	0.00527103	2.2781	significant down
ENSMUSG00000027080	381379	Med19	mediator complex subunit 19	-0.54966	0.000216767	0.00527489	2.27779	significant down
ENSMUSG00000035042	20304	Ccl5	chemokine (C-C motif) ligand 5	3.09932	0.000218351	0.00530085	2.27565	significant up
ENSMUSG00000027293	98878	Ehd4	EH-domain containing 4	-0.688373	0.000224274	0.00539681	2.26786	significant down
ENSMUSG00000031028	22141	Tub	tubby bipartite transcription factor	0.882358	0.000224575	0.00540163	2.26747	significant up
ENSMUSG00000064357	17705	mt-Atp6	mitochondrially encoded ATP synthase 6	3.61728	0.000227098	0.00544196	2.26424	significant up
ENSMUSG00000041278	66827	Ttc1	tetratricopeptide repeat domain 1	-0.560701	0.000227297	0.00544513	2.26399	significant down
ENSMUSG00000046519	229593	Golph3l	golgi phosphoprotein 3-like	0.85592	0.000227961	0.00545569	2.26315	significant up
ENSMUSG00000038615	18023	Nfe2l1	nuclear factor, erythroid derived 2,-like 1	-0.554616	0.000228904	0.00547065	2.26196	significant down
ENSMUSG00000026578	74895	Ccdc181	coiled-coil domain containing 181	-0.663919	0.000232774	0.00553159	2.25715	significant down
ENSMUSG00000005774	53970	Rfx5	regulatory factor X, 5 (influences HLA class II expression)	1.45435	0.000234732	0.00556217	2.25476	significant up
ENSMUSG00000029245	13839	Epha5	Eph receptor A5	-0.573966	0.000235731	0.0055777	2.25354	significant down
ENSMUSG00000035805	170790	Mlc1	megalencephalic leukoencephalopathy with subcortical cysts 1 homolog (human)	0.533101	0.000236269	0.00558605	2.2529	significant up
ENSMUSG00000024109	18189	Nrxn1	neurexin I	-0.557089	0.000237891	0.00561114	2.25095	significant down
ENSMUSG00000010045	56395	Tmem115	transmembrane protein 115	0.63798	0.000242273	0.00567833	2.24578	significant up
ENSMUSG00000030793	66824	Pycard	PYD and CARD domain containing	1.16134	0.00024239	0.00568011	2.24564	significant up
ENSMUSG00000021552	56278	Gkap1	G kinase anchoring protein 1	-0.584665	0.000244449	0.00571137	2.24326	significant down
ENSMUSG00000035885	12868	Cox8a	cytochrome c oxidase subunit 8A	-0.543649	0.000244784	0.00571643	2.24288	significant down
ENSMUSG00000024072	67864	Yipf4	Yip1 domain family, member 4	0.592509	0.000245028	0.00572012	2.24259	significant up
ENSMUSG00000056553	19276	Ptprn2	protein tyrosine phosphatase receptor type N polypeptide 2	-0.990728	0.000245325	0.00572462	2.24225	significant down
ENSMUSG00000016239	74365	Lonrf3	LON peptidase N-terminal domain and ring finger 3	2.35535	0.000254686	0.00587836	2.23074	significant up
ENSMUSG00000041133	24061	Smc1a	structural maintenance of chromosomes 1A	-0.529638	0.000255581	0.00589289	2.22967	significant down
ENSMUSG00000033207	71738	Mamdc2	MAM domain containing 2	1.59928	0.000258538	0.00594067	2.22616	significant up
ENSMUSG00000056211	226412	R3hdm1	R3H domain containing 1	-0.533571	0.000258635	0.00594223	2.22605	significant down
ENSMUSG00000044442	67768	N6amt1	N-6 adenine-specific DNA methyltransferase 1 (putative)	-0.573774	0.000265728	0.00605549	2.21785	significant down
ENSMUSG00000042745	15901	Id1	inhibitor of DNA binding 1, HLH protein	0.679179	0.000266474	0.00606729	2.21701	significant up
ENSMUSG00000024776	76630	Stambpl1	STAM binding protein like 1	0.909491	0.000269798	0.00611963	2.21327	significant up
ENSMUSG00000045107	67509	Saysd1	SAYSVFN motif domain containing 1	-0.609498	0.000272161	0.00615661	2.21066	significant down
ENSMUSG00000042133	228005	Ppig	peptidyl-prolyl isomerase G (cyclophilin G)	-0.518125	0.000272468	0.00616141	2.21032	significant down
ENSMUSG00000041881	66416	Ndufa7	NADH:ubiquinone oxidoreductase subunit A7	-0.563858	0.000272978	0.00616936	2.20976	significant down
ENSMUSG00000027208	14178	Fgf7	fibroblast growth factor 7	0.619238	0.000274303	0.00618997	2.20831	significant up
ENSMUSG00000027706	69276	Sec62	SEC62 homolog, preprotein translocation	-0.567282	0.000279729	0.00627371	2.20248	significant down
ENSMUSG00000034584	320051	Exph5	exophilin 5	-0.575597	0.000281571	0.0063019	2.20053	significant down
ENSMUSG00000071172	20383	Srsf3	serine and arginine-rich splicing factor 3	0.540006	0.000282119	0.00631028	2.19995	significant up
ENSMUSG00000022313	78581	Utp23	UTP23 small subunit processome component	-0.648784	0.000283568	0.00633235	2.19843	significant down
ENSMUSG00000044117	67254	Bmerb1	bMERB domain containing 1	-0.527219	0.000284797	0.00635101	2.19716	significant down
ENSMUSG00000014294	17991	Ndufa2	NADH:ubiquinone oxidoreductase subunit A2	-0.559084	0.000285045	0.00635477	2.1969	significant down
ENSMUSG00000018379	110809	Srsf1	serine and arginine-rich splicing factor 1	0.659684	0.000285944	0.00636839	2.19597	significant up
ENSMUSG00000068040	99237	Tm9sf4	transmembrane 9 superfamily member 4	-0.591385	0.000288088	0.00640073	2.19377	significant down
ENSMUSG00000027087	16410	Itgav	integrin alpha V	0.870445	0.000292142	0.00646778	2.18924	significant up
ENSMUSG00000022141	71175	Nipbl	NIPBL cohesin loading factor	-0.516034	0.000295997	0.00653109	2.18501	significant down
ENSMUSG00000029084	12494	Cd38	CD38 antigen	0.904454	0.000297228	0.0065512	2.18368	significant up
ENSMUSG00000079083	77532	Jrkl	Jrk-like	-0.717472	0.000299878	0.00659439	2.18083	significant down
ENSMUSG00000027804	67738	Ppid	peptidylprolyl isomerase D (cyclophilin D)	0.597187	0.00030398	0.00666082	2.17647	significant up
ENSMUSG00000027968	28036	Larp7	La ribonucleoprotein 7, transcriptional regulator	-0.552671	0.0003091	0.0067431	2.17114	significant down
ENSMUSG00000044337	12778	Ackr3	atypical chemokine receptor 3	1.27502	0.00031288	0.00680338	2.16728	significant up
ENSMUSG00000038039	70297	Gcc2	GRIP and coiled-coil domain containing 2	-0.557638	0.000317194	0.00687169	2.16294	significant down
ENSMUSG00000025871	97820	4833439L19Rik	RIKEN cDNA 4833439L19 gene	0.549285	0.000317502	0.00687655	2.16263	significant up
ENSMUSG00000031148	209416	Gpkow	G patch domain and KOW motifs	0.719169	0.000321682	0.00694223	2.1585	significant up
ENSMUSG00000032212	66660	Sltm	SAFB-like, transcription modulator	-0.524563	0.000322302	0.00695193	2.15789	significant down
ENSMUSG00000071076	16478	Jund	jun D proto-oncogene	-0.544288	0.000322491	0.00695489	2.15771	significant down
ENSMUSG00000055373	14348	Fut9	fucosyltransferase 9	0.524247	0.000331397	0.00709357	2.14914	significant up
ENSMUSG00000027620	170791	Rbm39	RNA binding motif protein 39	-0.5379	0.000331603	0.00709676	2.14894	significant down
ENSMUSG00000036362	74191	P2ry13	purinergic receptor P2Y, G-protein coupled 13	2.52705	0.000332122	0.00710477	2.14845	significant up
ENSMUSG00000021238	104776	Aldh6a1	aldehyde dehydrogenase family 6, subfamily A1	0.727684	0.000334509	0.00714154	2.14621	significant up
ENSMUSG00000023939	68463	Mrpl14	mitochondrial ribosomal protein L14	-0.526235	0.000342456	0.00726292	2.13889	significant down
ENSMUSG00000037262	16588	Kin	Kin17 DNA and RNA binding protein	-0.575136	0.000343082	0.00727242	2.13832	significant down
ENSMUSG00000055302	67568	Mrfap1	Morf4 family associated protein 1	0.519868	0.000348552	0.00735496	2.13342	significant up
ENSMUSG00000029359	57816	Tesc	tescalcin	-0.508678	0.000349896	0.00737512	2.13223	significant down
ENSMUSG00000019970	20393	Sgk1	serum/glucocorticoid regulated kinase 1	0.589277	0.000350522	0.0073845	2.13168	significant up
ENSMUSG00000041559	14264	Fmod	fibromodulin	0.823441	0.000360619	0.00753442	2.12295	significant up
ENSMUSG00000026223	64294	Itm2c	integral membrane protein 2C	0.532979	0.000367619	0.0076369	2.11708	significant up
ENSMUSG00000054302	66266	Eapp	E2F-associated phosphoprotein	-0.53357	0.000368162	0.0076448	2.11663	significant down
ENSMUSG00000030111	232345	A2m	alpha-2-macroglobulin	0.670344	0.000370111	0.00767311	2.11503	significant up
ENSMUSG00000024164	12266	C3	complement component 3	3.3429	0.000370246	0.00767507	2.11492	significant up
ENSMUSG00000049760	224904	Micos13	mitochondrial contact site and cristae organizing system subunit 13	-0.531294	0.000373152	0.00771709	2.11255	significant down
ENSMUSG00000054519	237775	Zfp867	zinc finger protein 867	1.20596	0.000377887	0.00778514	2.10873	significant up
ENSMUSG00000035067	219149	Xkr6	X-linked Kx blood group related 6	-0.661118	0.000377929	0.00778575	2.1087	significant down
ENSMUSG00000043419	80515	Rnf227	ring finger protein 227	-0.518617	0.000379849	0.00781319	2.10717	significant down
ENSMUSG00000020846	76566	Rflnb	refilin B	-0.500954	0.000387411	0.00792047	2.10125	significant down
ENSMUSG00000030048	68888	Gkn3	gastrokine 3	-0.866472	0.000389756	0.00795346	2.09944	significant down
ENSMUSG00000021606	407785	Ndufs6	NADH:ubiquinone oxidoreductase core subunit S6	-0.53557	0.000392964	0.00799841	2.097	significant down
ENSMUSG00000031832	21341	Taf1c	TATA-box binding protein associated factor, RNA polymerase I, C	-0.691542	0.000400849	0.00810792	2.09109	significant down
ENSMUSG00000058503	68152	Fam133b	family with sequence similarity 133, member B	-0.54367	0.00040435	0.0081561	2.08852	significant down
ENSMUSG00000093803	19054	Ppp2r3d	protein phosphatase 2 (formerly 2A), regulatory subunit B'', delta	0.79621	0.000404396	0.00815674	2.08848	significant up
ENSMUSG00000070730	67809	Rmdn3	regulator of microtubule dynamics 3	0.520313	0.000407718	0.00820221	2.08607	significant up
ENSMUSG00000020467	216616	Efemp1	epidermal growth factor-containing fibulin-like extracellular matrix protein 1	0.847355	0.000411837	0.00825826	2.08311	significant up
ENSMUSG00000057455	19762	Rit2	Ras-like without CAAX 2	0.55794	0.000414025	0.00828789	2.08156	significant up
ENSMUSG00000031592	18536	Pcm1	pericentriolar material 1	-0.514094	0.000415345	0.00830571	2.08062	significant down
ENSMUSG00000002835	27221	Chaf1a	chromatin assembly factor 1, subunit A (p150)	-1.31431	0.00041671	0.00832411	2.07966	significant down
ENSMUSG00000037921	234311	Ddx60	DExD/H box helicase 60	3.50421	0.000418274	0.00834513	2.07857	significant up
ENSMUSG00000058254	21912	Tspan7	tetraspanin 7	0.543984	0.000422056	0.00839577	2.07594	significant up
ENSMUSG00000048118	238247	Arid4a	AT rich interactive domain 4A (RBP1-like)	-0.513744	0.000422229	0.00839808	2.07582	significant down
ENSMUSG00000020994	18949	Pnn	pinin	-0.526827	0.000423203	0.00841106	2.07515	significant down
ENSMUSG00000044702	233826	Palb2	partner and localizer of BRCA2	-2.81074	0.000423621	0.00841663	2.07486	significant down
ENSMUSG00000022508	12053	Bcl6	B cell leukemia/lymphoma 6	-0.782387	0.000431039	0.00851484	2.06982	significant down
ENSMUSG00000028581	16792	Laptm5	lysosomal-associated protein transmembrane 5	0.817383	0.000432737	0.00853716	2.06869	significant up
ENSMUSG00000029605	23961	Oas1b	2'-5' oligoadenylate synthetase 1B	3.24325	0.000434674	0.00856255	2.0674	significant up
ENSMUSG00000047675	20116	Rps8	ribosomal protein S8	0.536412	0.000440625	0.0086401	2.06348	significant up
ENSMUSG00000024498	56070	Tcerg1	transcription elongation regulator 1 (CA150)	-0.51188	0.000441686	0.00865385	2.06279	significant down
ENSMUSG00000023944	15516	Hsp90ab1	heat shock protein 90 alpha (cytosolic), class B member 1	-0.506571	0.000445581	0.00870414	2.06027	significant down
ENSMUSG00000020428	14399	Gabra6	gamma-aminobutyric acid (GABA) A receptor, subunit alpha 6	0.527521	0.000446336	0.00871386	2.05979	significant up
ENSMUSG00000050721	102595	Plekho2	pleckstrin homology domain containing, family O member 2	0.904534	0.000446682	0.0087183	2.05957	significant up
ENSMUSG00000028088	14263	Fmo5	flavin containing monooxygenase 5	2.36166	0.000447433	0.00872795	2.05909	significant up
ENSMUSG00000029014	22791	Dnajc2	DnaJ heat shock protein family (Hsp40) member C2	-0.536725	0.000449804	0.00875833	2.05758	significant down
ENSMUSG00000002475	106861	Abhd3	abhydrolase domain containing 3	0.536638	0.000452848	0.00879817	2.05561	significant up
ENSMUSG00000010064	76257	Slc38a3	solute carrier family 38, member 3	0.674616	0.000471439	0.00905531	2.0431	significant up
ENSMUSG00000002455	68879	Prpf6	pre-mRNA splicing factor 6	-0.569817	0.00047429	0.00909422	2.04123	significant down
ENSMUSG00000035004	80719	Igsf6	immunoglobulin superfamily, member 6	3.46872	0.000486626	0.00926107	2.03334	significant up
ENSMUSG00000040848	108735	Sft2d2	SFT2 domain containing 2	0.869732	0.000491371	0.00932459	2.03037	significant up
ENSMUSG00000024493	107045	Lars	leucyl-tRNA synthetase	-0.521282	0.000493374	0.00935128	2.02913	significant down
ENSMUSG00000009291	108705	Pttg1ip	pituitary tumor-transforming 1 interacting protein	0.540176	0.00049393	0.00935869	2.02878	significant up
ENSMUSG00000019689	66117	Fmc1	formation of mitochondrial complex V assembly factor 1	-0.517582	0.000497107	0.00940088	2.02683	significant down
ENSMUSG00000071715	17972	Ncf4	neutrophil cytosolic factor 4	3.45965	0.000498728	0.00942235	2.02584	significant up
ENSMUSG00000020219	30055	Timm13	translocase of inner mitochondrial membrane 13	-0.540901	0.000499143	0.00942784	2.02559	significant down
ENSMUSG00000028373	56079	Astn2	astrotactin 2	0.924589	0.00050604	0.00951866	2.02142	significant up
ENSMUSG00000027091	69082	Zc3h15	zinc finger CCCH-type containing 15	-0.522406	0.000510845	0.0095815	2.01857	significant down
ENSMUSG00000032026	104444	Rexo2	RNA exonuclease 2	-0.502503	0.000515839	0.00964641	2.01563	significant down
ENSMUSG00000038446	71713	Cdc40	cell division cycle 40	-0.54499	0.000520602	0.00970798	2.01287	significant down
ENSMUSG00000033228	72193	Scaf11	SR-related CTD-associated factor 11	-0.49931	0.000523804	0.00974916	2.01103	significant down
ENSMUSG00000037072	93684	Selenof	selenoprotein F	0.500075	0.000526926	0.00978917	2.00925	significant up
ENSMUSG00000026548	98365	Slamf9	SLAM family member 9	3.23558	0.000527745	0.00979965	2.00879	significant up
ENSMUSG00000016534	16784	Lamp2	lysosomal-associated membrane protein 2	0.567593	0.000530952	0.00984055	2.00698	significant up
ENSMUSG00000017723	67701	Wfdc2	WAP four-disulfide core domain 2	2.41027	0.000531693	0.00984999	2.00656	significant up
ENSMUSG00000017188	52469	Coa3	cytochrome C oxidase assembly factor 3	-0.52835	0.000532039	0.00985439	2.00637	significant down
ENSMUSG00000028465	21894	Tln1	talin 1	-0.522016	0.000539836	0.00995307	2.00204	significant down
ENSMUSG00000048368	27047	Omd	osteomodulin	1.06181	0.000542666	0.00998867	2.00049	significant up
ENSMUSG00000060550	15018	H2-Q7	histocompatibility 2, Q region locus 7	3.25034	0.000544489	0.0100115	1.9995	significant up
ENSMUSG00000041629	28081	Fam104a	family with sequence similarity 104, member A	-0.51337	0.000546209	0.0100331	1.99857	significant down
ENSMUSG00000046160	50914	Olig1	oligodendrocyte transcription factor 1	0.55162	0.000551877	0.0101037	1.99552	significant up
ENSMUSG00000021379	15904	Id4	inhibitor of DNA binding 4	0.514346	0.000554941	0.0101417	1.99389	significant up
ENSMUSG00000037536	78938	Fbxo34	F-box protein 34	-0.583402	0.00055725	0.0101703	1.99267	significant down
ENSMUSG00000033880	19039	Lgals3bp	lectin, galactoside-binding, soluble, 3 binding protein	1.16962	0.000558532	0.0101861	1.99199	significant up
ENSMUSG00000037253	240396	Mex3c	mex3 RNA binding family member C	0.864585	0.000568485	0.0103081	1.98682	significant up
ENSMUSG00000020641	58185	Rsad2	radical S-adenosyl methionine domain containing 2	1.5673	0.000568715	0.0103109	1.98671	significant up
ENSMUSG00000030789	16411	Itgax	integrin alpha X	3.44697	0.00057565	0.010395	1.98318	significant up
ENSMUSG00000052698	70549	Tln2	talin 2	-0.542587	0.00058307	0.0104843	1.97946	significant down
ENSMUSG00000000266	23947	Mid2	midline 2	1.06676	0.000584612	0.0105028	1.9787	significant up
ENSMUSG00000027350	12653	Chgb	chromogranin B	-0.512949	0.000587244	0.0105342	1.9774	significant down
ENSMUSG00000020949	30795	Fkbp3	FK506 binding protein 3	-0.532608	0.000597573	0.0106567	1.97238	significant down
ENSMUSG00000062376	66439	Borcs7	BLOC-1 related complex subunit 7	-0.51719	0.000602088	0.0107098	1.97022	significant down
ENSMUSG00000045932	15958	Ifit2	interferon-induced protein with tetratricopeptide repeats 2	2.05762	0.000614409	0.0108533	1.96444	significant up
ENSMUSG00000033061	19711	Resp18	regulated endocrine-specific protein 18	-0.568296	0.00061859	0.0109015	1.96251	significant down
ENSMUSG00000029780	107569	Nt5c3	5'-nucleotidase, cytosolic III	0.552194	0.000623313	0.0109557	1.96036	significant up
ENSMUSG00000015224	74519	Cyp2j9	cytochrome P450, family 2, subfamily j, polypeptide 9	0.572007	0.000632859	0.0110644	1.95607	significant up
ENSMUSG00000025321	320910	Itgb8	integrin beta 8	0.742738	0.000633162	0.0110679	1.95594	significant up
ENSMUSG00000025477	212111	Inpp5a	inositol polyphosphate-5-phosphatase A	0.517931	0.000633636	0.0110732	1.95573	significant up
ENSMUSG00000002204	16541	Napsa	napsin A aspartic peptidase	3.36411	0.000634371	0.0110816	1.9554	significant up
ENSMUSG00000034252	215351	Senp6	SUMO/sentrin specific peptidase 6	-0.492805	0.000639286	0.011137	1.95323	significant down
ENSMUSG00000026027	227154	Stradb	STE20-related kinase adaptor beta	0.789399	0.000640033	0.0111454	1.9529	significant up
ENSMUSG00000063529	380842	Stmnd1	stathmin domain containing 1	-3.15723	0.000646788	0.011221	1.94997	significant down
ENSMUSG00000006095	66411	Tbcb	tubulin folding cofactor B	-0.491327	0.000648117	0.0112359	1.94939	significant down
ENSMUSG00000028986	52323	Klhl7	kelch-like 7	0.62788	0.000649806	0.0112546	1.94867	significant up
ENSMUSG00000026051	78896	Ecrg4	ECRG4 augurin precursor	0.594818	0.00065338	0.0112943	1.94714	significant up
ENSMUSG00000041592	237979	Sdk2	sidekick cell adhesion molecule 2	-1.17623	0.000654082	0.0113021	1.94684	significant down
ENSMUSG00000032719	226866	Sbspon	somatomedin B and thrombospondin, type 1 domain containing	-1.22688	0.000655183	0.0113143	1.94637	significant down
ENSMUSG00000054814	69727	Usp46	ubiquitin specific peptidase 46	-0.497435	0.000658314	0.0113488	1.94505	significant down
ENSMUSG00000024038	78330	Ndufv3	NADH:ubiquinone oxidoreductase core subunit V3	-0.522635	0.000660195	0.0113695	1.94426	significant down
ENSMUSG00000000290	16414	Itgb2	integrin beta 2	2.92613	0.00066683	0.0114422	1.94149	significant up
ENSMUSG00000037049	20597	Smpd1	sphingomyelin phosphodiesterase 1, acid lysosomal	0.543296	0.000672695	0.011506	1.93908	significant up
ENSMUSG00000036745	70892	Ttll7	tubulin tyrosine ligase-like family, member 7	-0.496961	0.000676621	0.0115485	1.93748	significant down
ENSMUSG00000029826	78781	Zc3hav1	zinc finger CCCH type, antiviral 1	0.984643	0.000681967	0.011606	1.93532	significant up
ENSMUSG00000031709	71310	Tbc1d9	TBC1 domain family, member 9	0.599882	0.000684079	0.0116287	1.93447	significant up
ENSMUSG00000019254	232807	Ppp1r12c	protein phosphatase 1, regulatory subunit 12C	-0.513082	0.000685532	0.0116442	1.93389	significant down
ENSMUSG00000001098	330171	Kctd10	potassium channel tetramerisation domain containing 10	0.66374	0.000686105	0.0116503	1.93366	significant up
ENSMUSG00000098557	239217	Kctd12	potassium channel tetramerisation domain containing 12	0.545328	0.000689067	0.0116819	1.93249	significant up
ENSMUSG00000021597	105377	Slf1	SMC5-SMC6 complex localization factor 1	-0.545244	0.000697071	0.0117668	1.92934	significant down
ENSMUSG00000042743	218544	Sgtb	small glutamine-rich tetratricopeptide repeat (TPR)-containing, beta	-0.505568	0.000699103	0.0117883	1.92855	significant down
ENSMUSG00000027865	14547	Gdap2	ganglioside-induced differentiation-associated-protein 2	0.599206	0.000700982	0.011808	1.92782	significant up
ENSMUSG00000049555	20776	Tmie	transmembrane inner ear	0.900366	0.0007028	0.0118271	1.92712	significant up
ENSMUSG00000029267	17765	Mtf2	metal response element binding transcription factor 2	-0.500375	0.000704365	0.0118436	1.92652	significant down
ENSMUSG00000003526	19125	Prodh	proline dehydrogenase	0.617475	0.000704884	0.011849	1.92632	significant up
ENSMUSG00000020189	237542	Osbpl8	oxysterol binding protein-like 8	-0.516343	0.000705163	0.0118519	1.92621	significant down
ENSMUSG00000018651	217031	Tada2a	transcriptional adaptor 2A	-0.629068	0.000706653	0.0118675	1.92564	significant down
ENSMUSG00000036949	277468	Slc39a12	solute carrier family 39 (zinc transporter), member 12	0.62341	0.000706966	0.0118708	1.92552	significant up
ENSMUSG00000117924	66836	Tmem223	transmembrane protein 223	-0.5094	0.000708888	0.0118908	1.92479	significant down
ENSMUSG00000001918	20514	Slc1a5	solute carrier family 1 (neutral amino acid transporter), member 5	3.32262	0.000711298	0.0119159	1.92387	significant up
ENSMUSG00000078578	66105	Ube2d3	ubiquitin-conjugating enzyme E2D 3	0.517293	0.000714918	0.0119535	1.9225	significant up
ENSMUSG00000055305	22755	Zfp93	zinc finger protein 93	1.72295	0.000716444	0.0119693	1.92193	significant up
ENSMUSG00000029838	19242	Ptn	pleiotrophin	-0.511235	0.000716555	0.0119705	1.92189	significant down
ENSMUSG00000114797	71844	Gm49336	predicted gene, 49336	0.717756	0.000728117	0.0120928	1.91747	significant up
ENSMUSG00000020436	14406	Gabrg2	gamma-aminobutyric acid (GABA) A receptor, subunit gamma 2	0.473563	0.00072916	0.0121037	1.91708	significant up
ENSMUSG00000024998	74055	Plce1	phospholipase C, epsilon 1	0.624443	0.000729404	0.0121063	1.91699	significant up
ENSMUSG00000021948	18753	Prkcd	protein kinase C, delta	0.583443	0.000742952	0.0122476	1.91195	significant up
ENSMUSG00000037197	76938	Rbm17	RNA binding motif protein 17	-0.516205	0.000746883	0.0122882	1.91051	significant down
ENSMUSG00000029404	65105	Arl6ip4	ADP-ribosylation factor-like 6 interacting protein 4	-0.504575	0.000752157	0.0123425	1.9086	significant down
ENSMUSG00000024304	12558	Cdh2	cadherin 2	-0.592679	0.000753218	0.0123534	1.90821	significant down
ENSMUSG00000078201	227615	Tmem203	transmembrane protein 203	-0.752916	0.000753831	0.0123597	1.90799	significant down
ENSMUSG00000020061	109272	Mybpc1	myosin binding protein C, slow-type	0.582406	0.000755502	0.0123768	1.90739	significant up
ENSMUSG00000033953	19058	Ppp3r1	protein phosphatase 3, regulatory subunit B, alpha isoform (calcineurin B, type I)	0.523334	0.000764398	0.0124674	1.90422	significant up
ENSMUSG00000070544	21969	Top1	topoisomerase (DNA) I	-0.497803	0.000771162	0.0125357	1.90185	significant down
ENSMUSG00000027227	20322	Sord	sorbitol dehydrogenase	0.850792	0.000772021	0.0125444	1.90155	significant up
ENSMUSG00000046364	26451	Rpl27a	ribosomal protein L27A	0.526019	0.000773632	0.0125606	1.90099	significant up
ENSMUSG00000052997	50995	Uba2	ubiquitin-like modifier activating enzyme 2	0.512453	0.000780069	0.0126251	1.89877	significant up
ENSMUSG00000021391	66336	Cenpp	centromere protein P	-1.52027	0.000782875	0.012653	1.89781	significant down
ENSMUSG00000033871	170826	Ppargc1b	peroxisome proliferative activated receptor, gamma, coactivator 1 beta	-0.494897	0.000785997	0.0126841	1.89674	significant down
ENSMUSG00000029798	67138	Herc6	hect domain and RLD 6	2.53788	0.000788513	0.012709	1.89589	significant up
ENSMUSG00000031432	19139	Prps1	phosphoribosyl pyrophosphate synthetase 1	0.630893	0.000790624	0.0127299	1.89517	significant up
ENSMUSG00000050148	54609	Ubqln2	ubiquilin 2	0.50616	0.000797667	0.0127993	1.89281	significant up
ENSMUSG00000073409	110557	H2-Q6	histocompatibility 2, Q region locus 6	3.42712	0.000798388	0.0128063	1.89258	significant up
ENSMUSG00000036893	77683	Ehmt1	euchromatic histone methyltransferase 1	-0.518568	0.000806643	0.012887	1.88985	significant down
ENSMUSG00000019897	52713	Ccdc59	coiled-coil domain containing 59	-0.492589	0.000807031	0.0128908	1.88972	significant down
ENSMUSG00000078566	12176	Bnip3	BCL2/adenovirus E1B interacting protein 3	0.518687	0.000807385	0.0128942	1.88961	significant up
ENSMUSG00000020230	15468	Prmt2	protein arginine N-methyltransferase 2	0.544656	0.000809264	0.0129124	1.88899	significant up
ENSMUSG00000021666	320806	Gfm2	G elongation factor, mitochondrial 2	-0.735823	0.000809967	0.0129193	1.88876	significant down
ENSMUSG00000033904	101565	Ccp110	centriolar coiled coil protein 110	-0.505874	0.000826252	0.0130768	1.8835	significant down
ENSMUSG00000062270	21761	Morf4l1	mortality factor 4 like 1	-0.58329	0.000830099	0.0131137	1.88227	significant down
ENSMUSG00000055980	16367	Irs1	insulin receptor substrate 1	0.911385	0.000832616	0.0131377	1.88148	significant up
ENSMUSG00000046814	320415	Gchfr	GTP cyclohydrolase I feedback regulator	-0.495205	0.000832845	0.0131399	1.88141	significant down
ENSMUSG00000103034		Gm8797	predicted pseudogene 8797	-0.549318	0.000835423	0.0131645	1.8806	significant down
ENSMUSG00000015377	69440	Dennd6b	DENN domain containing 6B	0.759483	0.000846676	0.013271	1.8771	significant up
ENSMUSG00000044583	170743	Tlr7	toll-like receptor 7	3.346	0.000848213	0.0132855	1.87662	significant up
ENSMUSG00000025130	18453	P4hb	prolyl 4-hydroxylase, beta polypeptide	0.511591	0.000849316	0.0132958	1.87628	significant up
ENSMUSG00000026667	16589	Uhmk1	U2AF homology motif (UHM) kinase 1	0.596647	0.000851456	0.0133159	1.87563	significant up
ENSMUSG00000028656	12331	Cap1	CAP, adenylate cyclase-associated protein 1 (yeast)	0.512764	0.000856568	0.0133637	1.87407	significant up
ENSMUSG00000073295	58242	Nudt11	nudix hydrolase 11	0.66377	0.000857449	0.0133719	1.87381	significant up
ENSMUSG00000031197	22327	Vbp1	von Hippel-Lindau binding protein 1	0.496472	0.000858511	0.0133818	1.87348	significant up
ENSMUSG00000025867	12890	Cplx2	complexin 2	-0.484096	0.000862145	0.0134156	1.87239	significant down
ENSMUSG00000027199	67092	Gatm	glycine amidinotransferase (L-arginine:glycine amidinotransferase)	0.565759	0.000862723	0.013421	1.87222	significant up
ENSMUSG00000021811	108671	Dnajc9	DnaJ heat shock protein family (Hsp40) member C9	-0.543629	0.000873515	0.0135288	1.86874	significant down
ENSMUSG00000047797	14618	Gjb1	gap junction protein, beta 1	-0.706195	0.000874111	0.0135348	1.86855	significant down
ENSMUSG00000015143	109711	Actn1	actinin, alpha 1	-0.585299	0.000881774	0.0136107	1.86612	significant down
ENSMUSG00000040407	100986	Akap9	A kinase (PRKA) anchor protein (yotiao) 9	-0.487248	0.000884577	0.0136384	1.86524	significant down
ENSMUSG00000042428	17309	Mgat3	mannoside acetylglucosaminyltransferase 3	0.543912	0.00089266	0.0137178	1.86271	significant up
ENSMUSG00000019943	67972	Atp2b1	ATPase, Ca++ transporting, plasma membrane 1	-0.502414	0.000894851	0.0137393	1.86204	significant down
ENSMUSG00000015943	69168	Bola1	bolA-like 1 (E. coli)	-0.519798	0.000909365	0.0138804	1.8576	significant down
ENSMUSG00000070972	72429	Dnajc25	DnaJ heat shock protein family (Hsp40) member C25	-0.631472	0.000910937	0.0138956	1.85712	significant down
ENSMUSG00000040747	12508	Cd53	CD53 antigen	1.12082	0.000915218	0.0139368	1.85584	significant up
ENSMUSG00000022629	16564	Kif21a	kinesin family member 21A	-0.466373	0.000916497	0.0139491	1.85545	significant down
ENSMUSG00000043311	114585	D17H6S53E	DNA segment, Chr 17, human D6S53E	-0.699816	0.00092056	0.0139881	1.85424	significant down
ENSMUSG00000040856	13386	Dlk1	delta like non-canonical Notch ligand 1	2.55949	0.000920592	0.0139884	1.85423	significant up
ENSMUSG00000044548	59036	Dact1	dishevelled-binding antagonist of beta-catenin 1	0.828517	0.00092969	0.0140752	1.85155	significant up
ENSMUSG00000024780	67072	Cdc37l1	cell division cycle 37-like 1	-0.478356	0.000935829	0.0141334	1.84975	significant down
ENSMUSG00000024393	53761	Prrc2a	proline-rich coiled-coil 2A	0.896177	0.00093858	0.0141594	1.84895	significant up
ENSMUSG00000021832	67089	Psmc6	proteasome (prosome, macropain) 26S subunit, ATPase, 6	0.504861	0.000943985	0.0142103	1.8474	significant up
ENSMUSG00000032239	55934	Rp9	retinitis pigmentosa 9 (human)	-0.474476	0.000947151	0.0142401	1.84649	significant down
ENSMUSG00000032558	74025	Nphp3	nephronophthisis 3 (adolescent)	1.0674	0.000948955	0.014257	1.84597	significant up
ENSMUSG00000018541	67480	Cwc25	CWC25 spliceosome-associated protein	-0.554801	0.000954474	0.0143085	1.84441	significant down
ENSMUSG00000038486	64051	Sv2a	synaptic vesicle glycoprotein 2a	-0.505008	0.000955836	0.0143212	1.84402	significant down
ENSMUSG00000032462	74769	Pik3cb	phosphatidylinositol-4,5-bisphosphate 3-kinase catalytic subunit beta	-0.660601	0.000961049	0.0143697	1.84255	significant down
ENSMUSG00000020527	66196	Myo19	myosin XIX	2.14493	0.000964362	0.0144003	1.84163	significant up
ENSMUSG00000004934	59004	Pias4	protein inhibitor of activated STAT 4	-0.543395	0.000964692	0.0144034	1.84154	significant down
ENSMUSG00000036023	11546	Parp2	poly (ADP-ribose) polymerase family, member 2	-0.548179	0.000967899	0.014433	1.84064	significant down
ENSMUSG00000035215	66094	Lsm7	LSM7 homolog, U6 small nuclear RNA and mRNA degradation associated	-0.706272	0.00096996	0.014452	1.84007	significant down
ENSMUSG00000070532	78465	Ccdc190	coiled-coil domain containing 190	0.862114	0.000975297	0.014502	1.83857	significant up
ENSMUSG00000021496	72562	Pcbd2	pterin 4 alpha carbinolamine dehydratase/dimerization cofactor of hepatocyte nuclear factor 1 alpha (TCF1) 2	-0.543439	0.000982524	0.0145694	1.83656	significant down
ENSMUSG00000078570	68920	1110065P20Rik	RIKEN cDNA 1110065P20 gene	-0.487886	0.000990718	0.0146454	1.8343	significant down
ENSMUSG00000026177	18173	Slc11a1	solute carrier family 11 (proton-coupled divalent metal ion transporters), member 1	3.25967	0.000996031	0.0146944	1.83285	significant up
ENSMUSG00000033981	14800	Gria2	glutamate receptor, ionotropic, AMPA2 (alpha 2)	-0.490619	0.000996116	0.0146952	1.83282	significant down
ENSMUSG00000031357	67043	Syap1	synapse associated protein 1	-0.579594	0.000999114	0.0147227	1.83201	significant down
ENSMUSG00000030779	19647	Rbbp6	retinoblastoma binding protein 6, ubiquitin ligase	-0.462427	0.00100343	0.0147623	1.83085	significant down
ENSMUSG00000024650	18399	Slc22a6	solute carrier family 22 (organic anion transporter), member 6	1.12787	0.00101665	0.0148827	1.82732	significant up
ENSMUSG00000020153	75406	Ndufs7	NADH:ubiquinone oxidoreductase core subunit S7	-0.510995	0.0010187	0.0149013	1.82678	significant down
ENSMUSG00000026241	18159	Nppc	natriuretic peptide type C	0.888529	0.00101919	0.0149058	1.82665	significant up
ENSMUSG00000039860	58212	Srrm3	serine/arginine repetitive matrix 3	-0.495379	0.00102147	0.0149264	1.82604	significant down
ENSMUSG00000048234	67702	Rnf149	ring finger protein 149	-0.646332	0.00102386	0.014948	1.82542	significant down
ENSMUSG00000031879	68523	Ciao2b	cytosolic iron-sulfur assembly component 2B	-0.490942	0.00103493	0.0150474	1.82254	significant down
ENSMUSG00000024256	11516	Adcyap1	adenylate cyclase activating polypeptide 1	1.09664	0.00104394	0.0151276	1.82023	significant up
ENSMUSG00000040140	210510	Tdrd6	tudor domain containing 6	-3.0899	0.00104789	0.0151627	1.81922	significant down
ENSMUSG00000016918	240725	Sulf1	sulfatase 1	0.827321	0.00105317	0.0152093	1.81789	significant up
ENSMUSG00000060961	54403	Slc4a4	solute carrier family 4 (anion exchanger), member 4	-0.492455	0.00105363	0.0152134	1.81777	significant down
ENSMUSG00000046111	319675	Cep295	centrosomal protein 295	-0.58105	0.00105381	0.015215	1.81773	significant down
ENSMUSG00000026094	98267	Stk17b	serine/threonine kinase 17b (apoptosis-inducing)	0.524076	0.0010568	0.0152413	1.81698	significant up
ENSMUSG00000028608	74098	Czib	CXXC motif containing zinc binding protein	-0.492595	0.00105858	0.015257	1.81653	significant down
ENSMUSG00000024661	14319	Fth1	ferritin heavy polypeptide 1	-0.461886	0.0010746	0.0154043	1.81236	significant down
ENSMUSG00000058833	66462	Rex1bd	required for excision 1-B domain containing	-0.479409	0.00107731	0.0154291	1.81166	significant down
ENSMUSG00000055653	14734	Gpc3	glypican 3	1.438	0.00108192	0.015471	1.81048	significant up
ENSMUSG00000073131	67048	Vma21	VMA21 vacuolar H+-ATPase homolog (S. cerevisiae)	0.518435	0.00108471	0.0154964	1.80977	significant up
ENSMUSG00000030826	12036	Bcat2	branched chain aminotransferase 2, mitochondrial	0.898578	0.00108801	0.0155263	1.80893	significant up
ENSMUSG00000032712	67246	Resf1	retroelement silencing factor 1	-0.500345	0.00109056	0.0155494	1.80829	significant down
ENSMUSG00000037712	218952	Fermt2	fermitin family member 2	-0.470606	0.00109296	0.0155711	1.80768	significant down
ENSMUSG00000045294	231070	Insig1	insulin induced gene 1	0.962303	0.00109925	0.0156278	1.8061	significant up
ENSMUSG00000032050	19684	Rdx	radixin	-0.473018	0.00111081	0.0157313	1.80323	significant down
ENSMUSG00000021294	668303	Kif26a	kinesin family member 26A	-0.980776	0.00111407	0.0157604	1.80243	significant down
ENSMUSG00000056116	15039	H2-T22	histocompatibility 2, T region locus 22	1.12727	0.00111468	0.0157659	1.80228	significant up
ENSMUSG00000029366	13178	Dck	deoxycytidine kinase	0.762948	0.00112048	0.0158173	1.80087	significant up
ENSMUSG00000049658	544971	Bdp1	B double prime 1, subunit of RNA polymerase III transcription initiation factor IIIB	-0.53513	0.00112127	0.0158244	1.80067	significant down
ENSMUSG00000079111	66913	Kdelr2	KDEL (Lys-Asp-Glu-Leu) endoplasmic reticulum protein retention receptor 2	0.596138	0.00113087	0.0159108	1.79831	significant up
ENSMUSG00000028851	18221	Nudc	nudC nuclear distribution protein	-0.553126	0.00113679	0.0159639	1.79686	significant down
ENSMUSG00000006191	68916	Cdkal1	CDK5 regulatory subunit associated protein 1-like 1	0.734234	0.00113885	0.0159823	1.79636	significant up
ENSMUSG00000043895	14739	S1pr2	sphingosine-1-phosphate receptor 2	1.9642	0.00114155	0.0160064	1.79571	significant up
ENSMUSG00000025010	240665	Ccnj	cyclin J	-1.16515	0.0011462	0.0160478	1.79458	significant down
ENSMUSG00000009733	21422	Tfcp2	transcription factor CP2	-0.579979	0.00118394	0.0164338	1.78426	significant down
ENSMUSG00000034593	17918	Myo5a	myosin VA	-0.459217	0.00118463	0.0164408	1.78408	significant down
ENSMUSG00000006360	12925	Crip1	cysteine-rich protein 1 (intestinal)	-0.588697	0.00119028	0.016498	1.78257	significant down
ENSMUSG00000002625	54194	Akap8l	A kinase (PRKA) anchor protein 8-like	-0.514426	0.00120613	0.0166577	1.77839	significant down
ENSMUSG00000032006	71785	Pdgfd	platelet-derived growth factor, D polypeptide	1.03332	0.00122957	0.0168918	1.77232	significant up
ENSMUSG00000036620	103534	Mgat4b	mannoside acetylglucosaminyltransferase 4, isoenzyme B	0.562583	0.00124015	0.0169966	1.76964	significant up
ENSMUSG00000078671	244059	Chd2	chromodomain helicase DNA binding protein 2	-0.510807	0.00124379	0.0170325	1.76872	significant down
ENSMUSG00000032281	94180	Acsbg1	acyl-CoA synthetase bubblegum family member 1	0.459786	0.00124392	0.0170339	1.76869	significant up
ENSMUSG00000031990	83964	Jam3	junction adhesion molecule 3	0.617517	0.00125373	0.0171304	1.76623	significant up
ENSMUSG00000030711	20887	Sult1a1	sulfotransferase family 1A, phenol-preferring, member 1	0.507913	0.0012757	0.0173453	1.76082	significant up
ENSMUSG00000001891	216558	Ugp2	UDP-glucose pyrophosphorylase 2	0.520696	0.00128208	0.0174072	1.75927	significant up
ENSMUSG00000017760	19025	Ctsa	cathepsin A	0.47744	0.00128906	0.0174749	1.75759	significant up
ENSMUSG00000050812	230249	Ecpas	Ecm29 proteasome adaptor and scaffold	-0.493269	0.00128908	0.0174751	1.75758	significant down
ENSMUSG00000020978	69554	Klhdc2	kelch domain containing 2	0.477495	0.00129887	0.0175695	1.75524	significant up
ENSMUSG00000028433	68926	Ubap2	ubiquitin-associated protein 2	-0.579995	0.00130156	0.0175954	1.7546	significant down
ENSMUSG00000002190	12745	Clgn	calmegin	-0.785918	0.00130187	0.0175984	1.75453	significant down
ENSMUSG00000027875	15360	Hmgcs2	3-hydroxy-3-methylglutaryl-Coenzyme A synthase 2	0.728685	0.00132435	0.0178135	1.74925	significant up
ENSMUSG00000002486	77832	Tchp	trichoplein, keratin filament binding	-0.550614	0.00132517	0.0178213	1.74906	significant down
ENSMUSG00000029816	93695	Gpnmb	glycoprotein (transmembrane) nmb	1.84273	0.00133194	0.0178857	1.74749	significant up
ENSMUSG00000024491	225432	Rbm27	RNA binding motif protein 27	-0.469931	0.00133498	0.0179145	1.7468	significant down
ENSMUSG00000071632	72307	2510002D24Rik	RIKEN cDNA 2510002D24 gene	-0.501	0.00133619	0.0179259	1.74652	significant down
ENSMUSG00000024843	12660	Chka	choline kinase alpha	0.511732	0.00134473	0.0180067	1.74457	significant up
ENSMUSG00000073940	101488143	Hbb-bt	hemoglobin, beta adult t chain	0.505687	0.00136334	0.0181816	1.74037	significant up
ENSMUSG00000027584	18389	Oprl1	opioid receptor-like 1	0.831239	0.00138626	0.0183951	1.7353	significant up
ENSMUSG00000044452	668501	Zfp507	zinc finger protein 507	0.820227	0.0014132	0.0186433	1.72948	significant up
ENSMUSG00000037257	66939	Aagab	alpha- and gamma-adaptin binding protein	0.568172	0.00141692	0.0186774	1.72868	significant up
ENSMUSG00000020937	72469	Plcd3	phospholipase C, delta 3	1.2859	0.00142662	0.0187659	1.72663	significant up
ENSMUSG00000033578	67564	Tmem35a	transmembrane protein 35A	0.583722	0.00142927	0.0187899	1.72607	significant up
ENSMUSG00000033998	16525	Kcnk1	potassium channel, subfamily K, member 1	0.484181	0.00144113	0.0188976	1.72359	significant up
ENSMUSG00000031209	15203	Heph	hephaestin	0.963871	0.00145689	0.0190397	1.72034	significant up
ENSMUSG00000024054	74355	Smchd1	SMC hinge domain containing 1	-0.470507	0.0014592	0.0190605	1.71987	significant down
ENSMUSG00000089682	12050	Bcl2l2	BCL2-like 2	0.61169	0.00146202	0.0190858	1.71929	significant up
ENSMUSG00000027397	20515	Slc20a1	solute carrier family 20, member 1	0.49445	0.00148953	0.019331	1.71375	significant up
ENSMUSG00000035614	328108	Togaram1	TOG array regulator of axonemal microtubules 1	0.742311	0.00151309	0.0195388	1.7091	significant up
ENSMUSG00000020986	20334	Sec23a	SEC23 homolog A, COPII coat complex component	0.610395	0.00151627	0.0195668	1.70848	significant up
ENSMUSG00000023905	27279	Tnfrsf12a	tumor necrosis factor receptor superfamily, member 12a	-0.470132	0.00153051	0.0196912	1.70573	significant down
ENSMUSG00000026104	20846	Stat1	signal transducer and activator of transcription 1	0.57617	0.00153189	0.0197032	1.70546	significant up
ENSMUSG00000038213	213233	Tapbpl	TAP binding protein-like	1.06804	0.00153293	0.0197122	1.70526	significant up
ENSMUSG00000025217	12234	Btrc	beta-transducin repeat containing protein	0.726815	0.00153444	0.0197254	1.70497	significant up
ENSMUSG00000031627	16363	Irf2	interferon regulatory factor 2	-0.577508	0.00153659	0.0197441	1.70456	significant down
ENSMUSG00000030541	269951	Idh2	isocitrate dehydrogenase 2 (NADP+), mitochondrial	0.542314	0.00153971	0.0197712	1.70397	significant up
ENSMUSG00000070705	434156	Eid2b	EP300 interacting inhibitor of differentiation 2B	-0.506723	0.00154312	0.0198007	1.70332	significant down
ENSMUSG00000028868	242687	Wasf2	WASP family, member 2	-0.493375	0.00155547	0.0199074	1.70098	significant down
ENSMUSG00000005103	22388	Wdr1	WD repeat domain 1	0.535661	0.00156108	0.0199557	1.69993	significant up
ENSMUSG00000029998	66881	Pcyox1	prenylcysteine oxidase 1	0.585971	0.00156129	0.0199576	1.69989	significant up
ENSMUSG00000020646	67216	Mboat2	membrane bound O-acyltransferase domain containing 2	0.512078	0.00157145	0.0200448	1.698	significant up
ENSMUSG00000040195	72243	Nemp1	nuclear envelope integral membrane protein 1	-0.861493	0.00157317	0.0200595	1.69768	significant down
ENSMUSG00000020948	66689	Klhl28	kelch-like 28	0.730836	0.00157511	0.0200761	1.69732	significant up
ENSMUSG00000022217	85308	Emc9	ER membrane protein complex subunit 9	-0.472316	0.00157862	0.0201061	1.69667	significant down
ENSMUSG00000032624	78798	Eml4	echinoderm microtubule associated protein like 4	-0.567498	0.00158047	0.0201218	1.69633	significant down
ENSMUSG00000052656	22644	Rnf103	ring finger protein 103	0.555097	0.00158085	0.0201251	1.69626	significant up
ENSMUSG00000028495	20104	Rps6	ribosomal protein S6	2.05883	0.0015831	0.0201443	1.69585	significant up
ENSMUSG00000073411	14964	H2-D1	histocompatibility 2, D region locus 1	0.465876	0.00158567	0.0201662	1.69538	significant up
ENSMUSG00000033499	217980	Larp4b	La ribonucleoprotein 4B	-0.44741	0.00158971	0.0202006	1.69464	significant down
ENSMUSG00000023007	54614	Prpf40b	pre-mRNA processing factor 40B	-0.52449	0.00160255	0.0203094	1.6923	significant down
ENSMUSG00000045160	78653	Bola3	bolA-like 3 (E. coli)	-0.469518	0.00161224	0.0203911	1.69056	significant down
ENSMUSG00000001416	12462	Cct3	chaperonin containing Tcp1, subunit 3 (gamma)	0.465117	0.00162687	0.0205139	1.68795	significant up
ENSMUSG00000073427	237412	Gm4924	predicted gene 4924	-0.560532	0.00162782	0.0205219	1.68778	significant down
ENSMUSG00000029213	27784	Commd8	COMM domain containing 8	0.498717	0.00162792	0.0205227	1.68777	significant up
ENSMUSG00000021703	218442	Serinc5	serine incorporator 5	0.719151	0.00162802	0.0205235	1.68775	significant up
ENSMUSG00000018433	68979	Nol11	nucleolar protein 11	-0.494611	0.00163173	0.0205545	1.68709	significant down
ENSMUSG00000024897	319924	Apba1	amyloid beta (A4) precursor protein binding, family A, member 1	0.557589	0.00163206	0.0205572	1.68704	significant up
ENSMUSG00000063358	26413	Mapk1	mitogen-activated protein kinase 1	0.460893	0.00166195	0.0208054	1.68182	significant up
ENSMUSG00000053279	11668	Aldh1a1	aldehyde dehydrogenase family 1, subfamily A1	0.45532	0.00166432	0.0208249	1.68142	significant up
ENSMUSG00000042109	105859	Csdc2	cold shock domain containing C2, RNA binding	0.463817	0.00166582	0.0208372	1.68116	significant up
ENSMUSG00000075705	27361	Msrb1	methionine sulfoxide reductase B1	0.565752	0.00167083	0.0208784	1.6803	significant up
ENSMUSG00000033458	330554	Fan1	FANCD2/FANCI-associated nuclease 1	2.46739	0.00167094	0.0208793	1.68028	significant up
ENSMUSG00000024026	109801	Glo1	glyoxalase 1	0.450753	0.00167486	0.0209115	1.67961	significant up
ENSMUSG00000033386	20321	Frrs1	ferric-chelate reductase 1	2.97901	0.00167864	0.0209425	1.67897	significant up
ENSMUSG00000021638	18260	Ocln	occludin	0.955128	0.00167902	0.0209456	1.67891	significant up
ENSMUSG00000041633	207474	Kctd12b	potassium channel tetramerisation domain containing 12b	0.943023	0.00168143	0.0209653	1.6785	significant up
ENSMUSG00000026073	16178	Il1r2	interleukin 1 receptor, type II	3.14454	0.00168255	0.0209745	1.67831	significant up
ENSMUSG00000059857	80883	Ntng1	netrin G1	-0.538382	0.00169706	0.0210928	1.67586	significant down
ENSMUSG00000038582	320717	Pptc7	PTC7 protein phosphatase homolog	-0.468928	0.00169919	0.0211102	1.67551	significant down
ENSMUSG00000040785	22129	Ttc3	tetratricopeptide repeat domain 3	-0.470916	0.00170605	0.0211658	1.67437	significant down
ENSMUSG00000026509	12334	Capn2	calpain 2	0.533893	0.00170874	0.0211876	1.67392	significant up
ENSMUSG00000000983	14038	Wfdc18	WAP four-disulfide core domain 18	-1.77648	0.00171847	0.0212661	1.67231	significant down
ENSMUSG00000027499	18767	Pkia	protein kinase inhibitor, alpha	0.476877	0.00172087	0.0212855	1.67192	significant up
ENSMUSG00000038546	56705	Ranbp9	RAN binding protein 9	0.54257	0.00172443	0.0213141	1.67133	significant up
ENSMUSG00000050370	12642	Ch25h	cholesterol 25-hydroxylase	2.94166	0.00173325	0.0213849	1.66989	significant up
ENSMUSG00000028126	18720	Pip5k1a	phosphatidylinositol-4-phosphate 5-kinase, type 1 alpha	-0.531254	0.00173614	0.0214081	1.66942	significant down
ENSMUSG00000028370	18491	Pappa	pregnancy-associated plasma protein A	-1.05078	0.00175046	0.0215223	1.66711	significant down
ENSMUSG00000017453	19193	Pipox	pipecolic acid oxidase	1.79078	0.00176061	0.0216029	1.66549	significant up
ENSMUSG00000040048	68342	Ndufb10	NADH:ubiquinone oxidoreductase subunit B10	-0.48802	0.00176522	0.0216394	1.66476	significant down
ENSMUSG00000024610	16149	Cd74	CD74 antigen (invariant polypeptide of major histocompatibility complex, class II antigen-associated)	1.18842	0.00178494	0.0217948	1.66165	significant up
ENSMUSG00000029544	29867	Cabp1	calcium binding protein 1	-0.466422	0.00179006	0.0218349	1.66085	significant down
ENSMUSG00000038542	234069	Pcid2	PCI domain containing 2	0.597977	0.00179823	0.0218988	1.65958	significant up
ENSMUSG00000022214	28199	Dcaf11	DDB1 and CUL4 associated factor 11	0.514376	0.00180845	0.0219784	1.658	significant up
ENSMUSG00000030980	66356	Knop1	lysine rich nucleolar protein 1	-0.4799	0.00181336	0.0220165	1.65725	significant down
ENSMUSG00000034462	18764	Pkd2	polycystin 2, transient receptor potential cation channel	0.773305	0.00181961	0.0220649	1.6563	significant up
ENSMUSG00000022416	239556	Cacna1i	calcium channel, voltage-dependent, alpha 1I subunit	0.818079	0.00182614	0.0221154	1.65531	significant up
ENSMUSG00000021532	69577	Fastkd3	FAST kinase domains 3	-0.811235	0.00183017	0.0221465	1.6547	significant down
ENSMUSG00000071379	53602	Hpcal1	hippocalcin-like 1	0.461007	0.00183444	0.0221794	1.65405	significant up
ENSMUSG00000005087	12505	Cd44	CD44 antigen	1.12029	0.00183534	0.0221863	1.65392	significant up
ENSMUSG00000024974	13006	Smc3	structural maintenance of chromosomes 3	-0.447831	0.00183643	0.0221947	1.65375	significant down
ENSMUSG00000016087	14247	Fli1	Friend leukemia integration 1	1.17756	0.00183652	0.0221954	1.65374	significant up
ENSMUSG00000031090	78914	Nadsyn1	NAD synthetase 1	0.712395	0.00184264	0.0222423	1.65282	significant up
ENSMUSG00000031875	68119	Cmtm3	CKLF-like MARVEL transmembrane domain containing 3	0.841344	0.0018456	0.022265	1.65238	significant up
ENSMUSG00000031328	192176	Flna	filamin, alpha	0.716739	0.00184707	0.0222763	1.65216	significant up
ENSMUSG00000026676	74186	Ccdc3	coiled-coil domain containing 3	1.03726	0.00184896	0.0222907	1.65188	significant up
ENSMUSG00000090150	102632	Acad11	acyl-Coenzyme A dehydrogenase family, member 11	0.748928	0.00185399	0.0223292	1.65113	significant up
ENSMUSG00000066705	59095	Fxyd6	FXYD domain-containing ion transport regulator 6	0.542804	0.00185446	0.0223327	1.65106	significant up
ENSMUSG00000035851	231386	Ythdc1	YTH domain containing 1	-0.474507	0.00186462	0.0224102	1.64955	significant down
ENSMUSG00000024420	225207	Zfp521	zinc finger protein 521	0.51943	0.00186665	0.0224256	1.64926	significant up
ENSMUSG00000026712	17533	Mrc1	mannose receptor, C type 1	1.19343	0.00189506	0.0226402	1.64512	significant up
ENSMUSG00000024640	107272	Psat1	phosphoserine aminotransferase 1	0.506117	0.00189605	0.0226476	1.64498	significant up
ENSMUSG00000042590	76582	Ipo11	importin 11	0.771736	0.00189818	0.0226636	1.64467	significant up
ENSMUSG00000020477	64660	Mrps24	mitochondrial ribosomal protein S24	-0.452884	0.0018991	0.0226705	1.64454	significant down
ENSMUSG00000038759	70699	Nup205	nucleoporin 205	0.92793	0.00190737	0.0227324	1.64335	significant up
ENSMUSG00000057236	19646	Rbbp4	retinoblastoma binding protein 4, chromatin remodeling factor	0.445895	0.001914	0.0227819	1.64241	significant up
ENSMUSG00000001773	53320	Folh1	folate hydrolase 1	0.816858	0.00191536	0.0227921	1.64222	significant up
ENSMUSG00000047417	66932	Rexo1	REX1, RNA exonuclease 1	-0.481153	0.00192721	0.0228802	1.64054	significant down
ENSMUSG00000021973	68514	Micu2	mitochondrial calcium uptake 2	0.663061	0.00192749	0.0228823	1.6405	significant up
ENSMUSG00000023328	11423	Ache	acetylcholinesterase	0.636968	0.00194445	0.0230171	1.63795	significant up
ENSMUSG00000005803	59010	Sqor	sulfide quinone oxidoreductase	1.18936	0.00195755	0.0231207	1.636	significant up
ENSMUSG00000029862	12723	Clcn1	chloride channel, voltage-sensitive 1	2.90123	0.00197381	0.0232486	1.6336	significant up
ENSMUSG00000074682	67917	Zcchc3	zinc finger, CCHC domain containing 3	0.83161	0.00197458	0.0232546	1.63349	significant up
ENSMUSG00000038773	277250	Kdm3b	KDM3B lysine (K)-specific demethylase 3B	-0.669245	0.00197792	0.0232808	1.633	significant down
ENSMUSG00000060152	117109	Pop5	processing of precursor 5, ribonuclease P/MRP family (S. cerevisiae)	-0.452311	0.00198557	0.0233407	1.63189	significant down
ENSMUSG00000062647	27176	Rpl7a	ribosomal protein L7A	0.8791	0.00199484	0.0234131	1.63054	significant up
ENSMUSG00000061032	18114	Rrp1	ribosomal RNA processing 1	-0.447524	0.00201171	0.0235442	1.62812	significant down
ENSMUSG00000040713	433375	Creg1	cellular repressor of E1A-stimulated genes 1	-0.444662	0.00201674	0.0235831	1.6274	significant down
ENSMUSG00000070733	72313	Fryl	FRY like transcription coactivator	-0.64675	0.00202142	0.0236192	1.62673	significant down
ENSMUSG00000048970	59048	C1galt1c1	C1GALT1-specific chaperone 1	0.487243	0.00202926	0.0236797	1.62562	significant up
ENSMUSG00000025059	14933	Gk	glycerol kinase	0.753859	0.00204149	0.0237737	1.6239	significant up
ENSMUSG00000031703	71927	Itfg1	integrin alpha FG-GAP repeat containing 1	0.46379	0.00204236	0.0237804	1.62378	significant up
ENSMUSG00000004530	23790	Coro1c	coronin, actin binding protein 1C	-0.457697	0.00204941	0.0238344	1.6228	significant down
ENSMUSG00000027598	16396	Itch	itchy, E3 ubiquitin protein ligase	-0.504805	0.00204989	0.0238381	1.62273	significant down
ENSMUSG00000061601	26875	Pclo	piccolo (presynaptic cytomatrix protein)	-0.446145	0.00205503	0.0238773	1.62201	significant down
ENSMUSG00000041794	245049	Myrip	myosin VIIA and Rab interacting protein	0.922481	0.00207842	0.0240553	1.61879	significant up
ENSMUSG00000055447	16423	Cd47	CD47 antigen (Rh-related antigen, integrin-associated signal transducer)	0.481758	0.00208142	0.024078	1.61838	significant up
ENSMUSG00000030852	57752	Tacc2	transforming, acidic coiled-coil containing protein 2	-0.475041	0.00211423	0.024325	1.61395	significant down
ENSMUSG00000028560	230484	Usp1	ubiquitin specific peptidase 1	-0.49655	0.0021181	0.024354	1.61343	significant down
ENSMUSG00000096199	69709	Ptrhd1	peptidyl-tRNA hydrolase domain containing 1	-0.522382	0.00212116	0.0243768	1.61302	significant down
ENSMUSG00000043496	66873	Tril	TLR4 interactor with leucine-rich repeats	0.474661	0.00212193	0.0243826	1.61292	significant up
ENSMUSG00000028035	67035	Dnajb4	DnaJ heat shock protein family (Hsp40) member B4	0.491255	0.00212252	0.024387	1.61284	significant up
ENSMUSG00000039899	14190	Fgl2	fibrinogen-like protein 2	1.94474	0.00212892	0.0244347	1.61199	significant up
ENSMUSG00000042761	244958	Mrap2	melanocortin 2 receptor accessory protein 2	-0.858803	0.00213888	0.0245088	1.61068	significant down
ENSMUSG00000021054	81535	Sgpp1	sphingosine-1-phosphate phosphatase 1	0.641965	0.00215052	0.0245951	1.60915	significant up
ENSMUSG00000035692	100038882	Isg15	ISG15 ubiquitin-like modifier	1.90809	0.00216991	0.0247381	1.60663	significant up
ENSMUSG00000026740	13418	Dnajc1	DnaJ heat shock protein family (Hsp40) member C1	-0.463173	0.00217825	0.0247993	1.60556	significant down
ENSMUSG00000026500	66359	Cox20	cytochrome c oxidase assembly protein 20	-0.460338	0.00217895	0.0248044	1.60547	significant down
ENSMUSG00000063727	18383	Tnfrsf11b	tumor necrosis factor receptor superfamily, member 11b (osteoprotegerin)	2.26421	0.00218117	0.0248207	1.60519	significant up
ENSMUSG00000025813	26557	Homer2	homer scaffolding protein 2	-0.614976	0.00218311	0.0248349	1.60494	significant down
ENSMUSG00000022013	66148	Dnajc15	DnaJ heat shock protein family (Hsp40) member C15	-0.44485	0.00221607	0.0250749	1.60076	significant down
ENSMUSG00000024845	66990	Tmem134	transmembrane protein 134	-0.469084	0.00222084	0.0251094	1.60016	significant down
ENSMUSG00000090698	381823	Apold1	apolipoprotein L domain containing 1	1.21812	0.00222478	0.0251379	1.59967	significant up
ENSMUSG00000015092	59022	Edf1	endothelial differentiation-related factor 1	-0.471341	0.00222563	0.025144	1.59956	significant down
ENSMUSG00000022454	54003	Nell2	NEL-like 2	-0.440044	0.00223768	0.0252309	1.59807	significant down
ENSMUSG00000007950	64296	Abhd8	abhydrolase domain containing 8	0.448348	0.00223793	0.0252326	1.59804	significant up
ENSMUSG00000020660	18976	Pomc	pro-opiomelanocortin-alpha	-0.768238	0.00223902	0.0252404	1.5979	significant down
ENSMUSG00000031751	23802	Amfr	autocrine motility factor receptor	0.496186	0.00225503	0.0253552	1.59593	significant up
ENSMUSG00000027630	81004	Tbl1xr1	transducin (beta)-like 1X-linked receptor 1	0.498083	0.00229356	0.0256291	1.59127	significant up
ENSMUSG00000039481	18188	Nrtn	neurturin	0.852868	0.00231367	0.0257706	1.58887	significant up
ENSMUSG00000036751	110323	Cox6b1	cytochrome c oxidase, subunit 6B1	-0.464599	0.00232488	0.0258492	1.58755	significant down
ENSMUSG00000072235	22142	Tuba1a	tubulin, alpha 1A	0.469615	0.00233195	0.0258986	1.58672	significant up
ENSMUSG00000026781	74159	Acbd5	acyl-Coenzyme A binding domain containing 5	-0.455324	0.00233519	0.0259211	1.58635	significant down
ENSMUSG00000059447	231086	Hadhb	hydroxyacyl-CoA dehydrogenase trifunctional multienzyme complex subunit beta	0.572898	0.00234319	0.0259769	1.58541	significant up
ENSMUSG00000018800	217265	Abca5	ATP-binding cassette, sub-family A (ABC1), member 5	-0.541424	0.00234425	0.0259842	1.58529	significant down
ENSMUSG00000022912	19128	Pros1	protein S (alpha)	0.998581	0.00234663	0.0260008	1.58501	significant up
ENSMUSG00000024621	12978	Csf1r	colony stimulating factor 1 receptor	0.686909	0.0023474	0.0260061	1.58493	significant up
ENSMUSG00000006411	71740	Nectin4	nectin cell adhesion molecule 4	-0.928964	0.00234959	0.0260213	1.58467	significant down
ENSMUSG00000091537	66167	Tma7	translational machinery associated 7	-0.496634	0.00235994	0.026093	1.58348	significant down
ENSMUSG00000039771	20022	Polr2j	polymerase (RNA) II (DNA directed) polypeptide J	-0.453993	0.00237007	0.0261629	1.58231	significant down
ENSMUSG00000047044	225995	D030056L22Rik	RIKEN cDNA D030056L22 gene	0.624963	0.00238165	0.0262426	1.58099	significant up
ENSMUSG00000029125	71116	Stx18	syntaxin 18	0.597484	0.00240181	0.0263806	1.57872	significant up
ENSMUSG00000075602	110454	Ly6a	lymphocyte antigen 6 complex, locus A	0.507478	0.0024051	0.0264031	1.57835	significant up
ENSMUSG00000056888	73690	Glipr1	GLI pathogenesis-related 1 (glioma)	2.8722	0.0024285	0.026562	1.57574	significant up
ENSMUSG00000003731	16650	Kpna6	karyopherin subunit alpha 6	0.635906	0.00244424	0.0266682	1.57401	significant up
ENSMUSG00000053825	327814	Ppfia2	protein tyrosine phosphatase, receptor type, f polypeptide (PTPRF), interacting protein (liprin), alpha 2	-0.477566	0.00245024	0.0267086	1.57335	significant down
ENSMUSG00000020629	104923	Adi1	acireductone dioxygenase 1	0.47067	0.0024547	0.0267385	1.57286	significant up
ENSMUSG00000048040	76976	Arxes2	adipocyte-related X-chromosome expressed sequence 2	0.458506	0.00246248	0.0267907	1.57202	significant up
ENSMUSG00000025978	74013	Rftn2	raftlin family member 2	0.613283	0.00246952	0.0268378	1.57125	significant up
ENSMUSG00000010066	56808	Cacna2d2	calcium channel, voltage-dependent, alpha 2/delta subunit 2	-0.45922	0.00248462	0.0269384	1.56963	significant down
ENSMUSG00000039007	54381	Cpq	carboxypeptidase Q	0.610995	0.00249164	0.026985	1.56888	significant up
ENSMUSG00000026380	81879	Tfcp2l1	transcription factor CP2-like 1	3.08766	0.0025031	0.0270609	1.56766	significant up
ENSMUSG00000021843	16709	Ktn1	kinectin 1	-0.429881	0.00250506	0.0270739	1.56745	significant down
ENSMUSG00000042737	68563	Dpm3	dolichyl-phosphate mannosyltransferase polypeptide 3	-0.46405	0.00251533	0.0271416	1.56636	significant down
ENSMUSG00000035992	216742	Fnip1	folliculin interacting protein 1	0.588966	0.00252308	0.0271926	1.56555	significant up
ENSMUSG00000019818	53599	Cd164	CD164 antigen	0.550255	0.00252375	0.027197	1.56548	significant up
ENSMUSG00000050989	74777	Selenon	selenoprotein N	0.621158	0.00254154	0.0273135	1.56362	significant up
ENSMUSG00000020608	67241	Smc6	structural maintenance of chromosomes 6	-0.423484	0.00255441	0.0273975	1.56229	significant down
ENSMUSG00000037148	78514	Arhgap10	Rho GTPase activating protein 10	-0.579984	0.00255477	0.0273998	1.56225	significant down
ENSMUSG00000073639	19330	Rab18	RAB18, member RAS oncogene family	0.454989	0.00255544	0.0274041	1.56218	significant up
ENSMUSG00000047261	14432	Gap43	growth associated protein 43	-0.463229	0.00255635	0.0274101	1.56209	significant down
ENSMUSG00000028973	74610	Abcb8	ATP-binding cassette, sub-family B (MDR/TAP), member 8	0.623136	0.00257109	0.0275057	1.56058	significant up
ENSMUSG00000028037	99899	Ifi44	interferon-induced protein 44	1.8426	0.00258047	0.0275664	1.55962	significant up
ENSMUSG00000048537	102693	Phldb1	pleckstrin homology like domain, family B, member 1	0.754511	0.00258553	0.027599	1.55911	significant up
ENSMUSG00000025066	67788	Sfr1	SWI5 dependent recombination repair 1	-0.441364	0.00258864	0.027619	1.55879	significant down
ENSMUSG00000074698	12995	Csnk2a1	casein kinase 2, alpha 1 polypeptide	-0.472661	0.00259276	0.0276455	1.55838	significant down
ENSMUSG00000027981	67225	Rnpc3	RNA-binding region (RNP1, RRM) containing 3	-0.640988	0.00259592	0.0276658	1.55806	significant down
ENSMUSG00000025878	20184	Uimc1	ubiquitin interaction motif containing 1	-0.534384	0.0025969	0.0276722	1.55796	significant down
ENSMUSG00000061130	19043	Ppm1b	protein phosphatase 1B, magnesium dependent, beta isoform	0.428296	0.00260103	0.0276987	1.55754	significant up
ENSMUSG00000029550	74585	Sppl3	signal peptide peptidase 3	0.519143	0.00261837	0.0278096	1.55581	significant up
ENSMUSG00000032604	97541	Qars	glutaminyl-tRNA synthetase	0.55403	0.00262093	0.0278259	1.55555	significant up
ENSMUSG00000025509	66853	Pnpla2	patatin-like phospholipase domain containing 2	0.689458	0.00263567	0.0279197	1.55409	significant up
ENSMUSG00000017421	22680	Zfp207	zinc finger protein 207	0.483433	0.00263997	0.0279469	1.55367	significant up
ENSMUSG00000028407	100504309	Smim27	small integral membrane protein 27	-0.775466	0.00264432	0.0279745	1.55324	significant down
ENSMUSG00000059498	14131	Fcgr3	Fc receptor, IgG, low affinity III	0.898092	0.00264643	0.0279879	1.55303	significant up
ENSMUSG00000047221	330050	Fam185a	family with sequence similarity 185, member A	0.974922	0.00264705	0.0279918	1.55297	significant up
ENSMUSG00000029389	67848	Ddx55	DEAD box helicase 55	-0.547643	0.00265131	0.0280187	1.55255	significant down
ENSMUSG00000089665	100503924	Fcor	Foxo1 corepressor	-0.480296	0.00265713	0.0280555	1.55198	significant down
ENSMUSG00000046572	100515	Zfp518b	zinc finger protein 518B	-0.744751	0.00266247	0.0280891	1.55146	significant down
ENSMUSG00000020152	66713	Actr2	ARP2 actin-related protein 2	0.438029	0.00266678	0.0281162	1.55104	significant up
ENSMUSG00000034488	13612	Edil3	EGF-like repeats and discoidin I-like domains 3	0.541838	0.00267397	0.0281613	1.55035	significant up
ENSMUSG00000024921	67155	Smarca2	SWI/SNF related, matrix associated, actin dependent regulator of chromatin, subfamily a, member 2	-0.430371	0.00267961	0.0281967	1.5498	significant down
ENSMUSG00000040669	13619	Phc1	polyhomeotic 1	0.809194	0.00268775	0.0282477	1.54902	significant up
ENSMUSG00000022389	21685	Tef	thyrotroph embryonic factor	0.460351	0.00268776	0.0282477	1.54902	significant up
ENSMUSG00000036800	70363	Fam135b	family with sequence similarity 135, member B	-0.446868	0.00269018	0.0282628	1.54878	significant down
ENSMUSG00000036503	24017	Rnf13	ring finger protein 13	0.448328	0.0027106	0.0283899	1.54684	significant up
ENSMUSG00000074968	228432	Ano3	anoctamin 3	-0.60646	0.00271921	0.0284433	1.54602	significant down
ENSMUSG00000025894	67618	Aasdhppt	aminoadipate-semialdehyde dehydrogenase-phosphopantetheinyl transferase	0.520141	0.00273233	0.0285243	1.54479	significant up
ENSMUSG00000037999	212285	Arap2	ArfGAP with RhoGAP domain, ankyrin repeat and PH domain 2	0.447748	0.00273344	0.0285311	1.54468	significant up
ENSMUSG00000041685	218503	Fcho2	FCH domain only 2	-0.646178	0.00273791	0.0285586	1.54426	significant down
ENSMUSG00000014956	19046	Ppp1cb	protein phosphatase 1 catalytic subunit beta	0.451971	0.00274219	0.028585	1.54386	significant up
ENSMUSG00000075702	114679	Selenom	selenoprotein M	-0.46486	0.00274834	0.0286228	1.54329	significant down
ENSMUSG00000042807	329152	Hecw2	HECT, C2 and WW domain containing E3 ubiquitin protein ligase 2	0.60985	0.00274878	0.0286255	1.54325	significant up
ENSMUSG00000031822	382034	Gse1	genetic suppressor element 1, coiled-coil protein	-0.705737	0.00276204	0.0287163	1.54187	significant down
ENSMUSG00000048285	319710	Frmd6	FERM domain containing 6	-0.558379	0.00277887	0.0288312	1.54014	significant down
ENSMUSG00000026003	11363	Acadl	acyl-Coenzyme A dehydrogenase, long-chain	0.479289	0.00277942	0.0288349	1.54008	significant up
ENSMUSG00000028393	17025	Alad	aminolevulinate, delta-, dehydratase	-0.444508	0.00280581	0.0290141	1.53739	significant down
ENSMUSG00000047344	236285	Lancl3	LanC lantibiotic synthetase component C-like 3 (bacterial)	-1.11432	0.00280985	0.0290414	1.53698	significant down
ENSMUSG00000026181	68606	Ppm1f	protein phosphatase 1F (PP2C domain containing)	0.778836	0.00281453	0.029073	1.53651	significant up
ENSMUSG00000034101	12388	Ctnnd1	catenin (cadherin associated protein), delta 1	0.837532	0.00282468	0.0291415	1.53549	significant up
ENSMUSG00000042148	70383	Cox10	heme A:farnesyltransferase cytochrome c oxidase assembly factor 10	-0.493725	0.00283394	0.0292038	1.53456	significant down
ENSMUSG00000079491		H2-T10	histocompatibility 2, T region locus 10	2.81905	0.00283443	0.0292071	1.53451	significant up
ENSMUSG00000000708	18519	Kat2b	K(lysine) acetyltransferase 2B	-0.459946	0.00286496	0.0294125	1.53147	significant down
ENSMUSG00000026987	407823	Baz2b	bromodomain adjacent to zinc finger domain, 2B	-0.430064	0.00287891	0.0295059	1.53009	significant down
ENSMUSG00000030560	13032	Ctsc	cathepsin C	0.837155	0.00288672	0.029558	1.52932	significant up
ENSMUSG00000027510	56190	Rbm38	RNA binding motif protein 38	-1.45825	0.00290101	0.0296532	1.52793	significant down
ENSMUSG00000030965	109359	Abraxas2	BRISC complex subunit	-0.470327	0.0029106	0.0297169	1.527	significant down
ENSMUSG00000000374	216131	Trappc10	trafficking protein particle complex 10	-0.480059	0.0029123	0.0297281	1.52683	significant down
ENSMUSG00000039703	217365	Nploc4	NPL4 homolog, ubiquitin recognition factor	0.584768	0.00291945	0.0297755	1.52614	significant up
ENSMUSG00000018449	69723	Rpain	RPA interacting protein	-0.461628	0.00292493	0.0298117	1.52561	significant down
ENSMUSG00000021418	208366	Rpp40	ribonuclease P 40 subunit	1.1858	0.00294948	0.0299735	1.52326	significant up
ENSMUSG00000090394	67647	4930523C07Rik	RIKEN cDNA 4930523C07 gene	-0.532391	0.0029612	0.0300504	1.52215	significant down
ENSMUSG00000039997	15950	Ifi203	interferon activated gene 203	1.70395	0.00296191	0.030055	1.52208	significant up
ENSMUSG00000022610	29857	Mapk12	mitogen-activated protein kinase 12	-0.569992	0.00296393	0.0300682	1.52189	significant down
ENSMUSG00000028559	100273	Osbpl9	oxysterol binding protein-like 9	0.494494	0.00297036	0.0301103	1.52128	significant up
ENSMUSG00000029146	266781	Snx17	sorting nexin 17	0.470079	0.00300313	0.0303237	1.51822	significant up
ENSMUSG00000008167	68628	Fbxw9	F-box and WD-40 domain protein 9	0.673137	0.00300556	0.0303395	1.51799	significant up
ENSMUSG00000058076	66052	Sdhc	succinate dehydrogenase complex, subunit C, integral membrane protein	0.437182	0.00304755	0.0306103	1.51413	significant up
ENSMUSG00000026827	14571	Gpd2	glycerol phosphate dehydrogenase 2, mitochondrial	-0.423987	0.00306054	0.0306935	1.51295	significant down
ENSMUSG00000000088	12858	Cox5a	cytochrome c oxidase subunit 5A	-0.453889	0.00306355	0.0307128	1.51268	significant down
ENSMUSG00000025209	226153	Twnk	twinkle mtDNA helicase	-0.67313	0.00306519	0.0307233	1.51253	significant down
ENSMUSG00000032215	225215	Rsl24d1	ribosomal L24 domain containing 1	0.579715	0.00306572	0.0307267	1.51248	significant up
ENSMUSG00000039968	242860	Rsbn1l	round spermatid basic protein 1-like	-0.425869	0.00307789	0.0308044	1.51139	significant down
ENSMUSG00000032330	12866	Cox7a2	cytochrome c oxidase subunit 7A2	-0.447467	0.00308605	0.0308563	1.51066	significant down
ENSMUSG00000028618	56374	Tmem59	transmembrane protein 59	0.435868	0.00313428	0.0311613	1.50638	significant up
ENSMUSG00000093661	66892	Eif4e3	eukaryotic translation initiation factor 4E member 3	-0.503456	0.00313712	0.0311791	1.50614	significant down
ENSMUSG00000033237	77044	Arid2	AT rich interactive domain 2 (ARID, RFX-like)	-0.458512	0.00313991	0.0311967	1.50589	significant down
ENSMUSG00000035024	78658	Ncapd3	non-SMC condensin II complex, subunit D3	-0.534529	0.00314082	0.0312024	1.50581	significant down
ENSMUSG00000013593	226646	Ndufs2	NADH:ubiquinone oxidoreductase core subunit S2	0.427869	0.00314095	0.0312032	1.5058	significant up
ENSMUSG00000015087	227624	Rabl6	RAB, member RAS oncogene family-like 6	-0.42916	0.00315657	0.0313011	1.50444	significant down
ENSMUSG00000037206	26968	Islr	immunoglobulin superfamily containing leucine-rich repeat	0.944292	0.00315797	0.0313099	1.50432	significant up
ENSMUSG00000055065	67040	Ddx17	DEAD box helicase 17	0.465007	0.00316229	0.0313368	1.50394	significant up
ENSMUSG00000030726	67967	Pold3	polymerase (DNA-directed), delta 3, accessory subunit	-0.580083	0.00316267	0.0313392	1.50391	significant down
ENSMUSG00000021540	17129	Smad5	SMAD family member 5	0.545452	0.00317561	0.0314199	1.50279	significant up
ENSMUSG00000042613	229534	Pbxip1	pre B cell leukemia transcription factor interacting protein 1	0.475328	0.00317962	0.0314449	1.50245	significant up
ENSMUSG00000052407	320226	Ccdc171	coiled-coil domain containing 171	3.0406	0.00320489	0.0316017	1.50029	significant up
ENSMUSG00000048772	68777	Tmem53	transmembrane protein 53	0.956026	0.00323379	0.0317798	1.49785	significant up
ENSMUSG00000026424	171469	Gpr37l1	G protein-coupled receptor 37-like 1	0.446681	0.00324727	0.0318625	1.49672	significant up
ENSMUSG00000042042	78752	Csgalnact2	chondroitin sulfate N-acetylgalactosaminyltransferase 2	0.746464	0.0032533	0.0318994	1.49622	significant up
ENSMUSG00000026883	69601	Dab2ip	disabled 2 interacting protein	-0.430328	0.00325666	0.03192	1.49594	significant down
ENSMUSG00000021477	13039	Ctsl	cathepsin L	0.423352	0.00325937	0.0319365	1.49571	significant up
ENSMUSG00000023911	76917	Flywch2	FLYWCH family member 2	-0.468612	0.00327956	0.0320595	1.49404	significant down
ENSMUSG00000053477	21413	Tcf4	transcription factor 4	-0.447401	0.00328189	0.0320737	1.49385	significant down
ENSMUSG00000031059	104130	Ndufb11	NADH:ubiquinone oxidoreductase subunit B11	-0.453569	0.0032907	0.0321272	1.49313	significant down
ENSMUSG00000038843	14537	Gcnt1	glucosaminyl (N-acetyl) transferase 1, core 2	-0.659438	0.00329157	0.0321324	1.49306	significant down
ENSMUSG00000003411	69908	Rab3b	RAB3B, member RAS oncogene family	0.578978	0.00329236	0.0321372	1.49299	significant up
ENSMUSG00000021709	59079	Erbin	Erbb2 interacting protein	0.511045	0.00329307	0.0321415	1.49293	significant up
ENSMUSG00000025616	74112	Usp16	ubiquitin specific peptidase 16	-0.433992	0.00329488	0.0321525	1.49279	significant down
ENSMUSG00000022635	67197	Zcrb1	zinc finger CCHC-type and RNA binding motif 1	-0.433856	0.00329927	0.0321791	1.49243	significant down
ENSMUSG00000027805	18645	Pfn2	profilin 2	0.422169	0.00332004	0.0323045	1.49074	significant up
ENSMUSG00000051518	66538	Rps19bp1	ribosomal protein S19 binding protein 1	-0.476391	0.00334531	0.0324562	1.4887	significant down
ENSMUSG00000027775	66868	Mfsd1	major facilitator superfamily domain containing 1	0.554212	0.00334766	0.0324703	1.48851	significant up
ENSMUSG00000033350	54371	Chst2	carbohydrate sulfotransferase 2	0.471324	0.0033532	0.0325035	1.48807	significant up
ENSMUSG00000026361	214498	Cdc73	cell division cycle 73, Paf1/RNA polymerase II complex component	0.548453	0.00339266	0.0327382	1.48494	significant up
ENSMUSG00000040167	67143	Ikzf5	IKAROS family zinc finger 5	0.570672	0.00339311	0.0327409	1.48491	significant up
ENSMUSG00000040040	21821	Ift88	intraflagellar transport 88	-0.633829	0.00340939	0.0328372	1.48363	significant down
ENSMUSG00000004266	15170	Ptpn6	protein tyrosine phosphatase, non-receptor type 6	1.39525	0.00341542	0.0328727	1.48316	significant up
ENSMUSG00000037103	212123	Dcaf15	DDB1 and CUL4 associated factor 15	-0.550728	0.00342219	0.0329126	1.48264	significant down
ENSMUSG00000053436	26416	Mapk14	mitogen-activated protein kinase 14	0.514744	0.00343392	0.0329815	1.48173	significant up
ENSMUSG00000096054	64009	Syne1	spectrin repeat containing, nuclear envelope 1	-0.41878	0.00344862	0.0330677	1.4806	significant down
ENSMUSG00000004936	26395	Map2k1	mitogen-activated protein kinase kinase 1	0.450718	0.00345093	0.0330812	1.48042	significant up
ENSMUSG00000001419	17261	Mef2d	myocyte enhancer factor 2D	0.463482	0.00345211	0.033088	1.48033	significant up
ENSMUSG00000057133	71389	Chd6	chromodomain helicase DNA binding protein 6	-0.429281	0.0034581	0.033123	1.47987	significant down
ENSMUSG00000079057	102294	Cyp4v3	cytochrome P450, family 4, subfamily v, polypeptide 3	0.53274	0.00345884	0.0331273	1.47981	significant up
ENSMUSG00000066687	235320	Zbtb16	zinc finger and BTB domain containing 16	-1.09131	0.00346276	0.0331502	1.47951	significant down
ENSMUSG00000037960	68480	Card19	caspase recruitment domain family, member 19	-0.557536	0.00346575	0.0331677	1.47929	significant down
ENSMUSG00000069372	629147	Ctxn3	cortexin 3	1.02022	0.00347147	0.033201	1.47885	significant up
ENSMUSG00000030301	67015	Ccdc91	coiled-coil domain containing 91	-0.475394	0.00347516	0.0332224	1.47857	significant down
ENSMUSG00000031639	142980	Tlr3	toll-like receptor 3	1.61511	0.0034797	0.0332488	1.47822	significant up
ENSMUSG00000069763	67888	Tmem100	transmembrane protein 100	0.671151	0.00349212	0.0333208	1.47728	significant up
ENSMUSG00000060671	54667	Atp8b2	ATPase, class I, type 8B, member 2	0.973487	0.00350012	0.0333671	1.47668	significant up
ENSMUSG00000037326	50817	Capn15	calpain 15	-0.451071	0.00350732	0.0334087	1.47614	significant down
ENSMUSG00000035569	77087	Ankrd11	ankyrin repeat domain 11	-0.422265	0.00353619	0.0335894	1.4738	significant down
ENSMUSG00000070858	381633	Gm1673	predicted gene 1673	-0.437435	0.00354918	0.0336703	1.47275	significant down
ENSMUSG00000032578	12700	Cish	cytokine inducible SH2-containing protein	1.00657	0.00357513	0.0338313	1.47068	significant up
ENSMUSG00000001119	12833	Col6a1	collagen, type VI, alpha 1	1.23833	0.00358072	0.0338659	1.47024	significant up
ENSMUSG00000004591	109333	Pkn2	protein kinase N2	-0.436916	0.00359399	0.0339479	1.46919	significant down
ENSMUSG00000049091	20768	Sephs2	selenophosphate synthetase 2	0.561212	0.00359653	0.0339635	1.46899	significant up
ENSMUSG00000034621	237943	Gpatch8	G patch domain containing 8	-0.437348	0.00361221	0.0340601	1.46775	significant down
ENSMUSG00000027177	15259	Hipk3	homeodomain interacting protein kinase 3	0.513258	0.00362052	0.0341111	1.4671	significant up
ENSMUSG00000040297	226551	Suco	SUN domain containing ossification factor	-0.530011	0.00362075	0.0341125	1.46709	significant down
ENSMUSG00000003812	13423	Dnase2a	deoxyribonuclease II alpha	-0.549361	0.00363583	0.0342049	1.46591	significant down
ENSMUSG00000026353	67812	Ubxn4	UBX domain protein 4	-0.422797	0.00363758	0.0342156	1.46578	significant down
ENSMUSG00000091898	21924	Tnnc1	troponin C, cardiac/slow skeletal	1.17374	0.00366847	0.034404	1.46339	significant up
ENSMUSG00000037997	101187	Parp11	poly (ADP-ribose) polymerase family, member 11	0.896921	0.00368623	0.0345119	1.46203	significant up
ENSMUSG00000031596	11988	Slc7a2	solute carrier family 7 (cationic amino acid transporter, y+ system), member 2	0.803033	0.00368947	0.0345315	1.46179	significant up
ENSMUSG00000024944	56327	Arl2	ADP-ribosylation factor-like 2	-0.419633	0.00373255	0.0347913	1.45853	significant down
ENSMUSG00000031791	74166	Tmem38a	transmembrane protein 38A	0.478382	0.00374235	0.0348501	1.4578	significant up
ENSMUSG00000025630	15452	Hprt	hypoxanthine guanine phosphoribosyl transferase	0.420659	0.00376773	0.0350019	1.45591	significant up
ENSMUSG00000010607	66268	Pigyl	phosphatidylinositol glycan anchor biosynthesis, class Y-like	-0.424775	0.00377628	0.0350529	1.45528	significant down
ENSMUSG00000036880	52538	Acaa2	acetyl-Coenzyme A acyltransferase 2 (mitochondrial 3-oxoacyl-Coenzyme A thiolase)	0.520778	0.00379611	0.0351708	1.45382	significant up
ENSMUSG00000027423	69178	Snx5	sorting nexin 5	0.460522	0.00383479	0.0353995	1.451	significant up
ENSMUSG00000044390	332359	Tigd3	tigger transposable element derived 3	2.807	0.00385559	0.0355218	1.4495	significant up
ENSMUSG00000025558	105445	Dock9	dedicator of cytokinesis 9	-0.42802	0.00386334	0.0355673	1.44895	significant down
ENSMUSG00000054072	60440	Iigp1	interferon inducible GTPase 1	1.98902	0.0038838	0.035687	1.44749	significant up
ENSMUSG00000025484	54399	Bet1l	Bet1 golgi vesicular membrane trafficking protein like	-0.449164	0.00388536	0.0356961	1.44738	significant down
ENSMUSG00000071054	224903	Safb	scaffold attachment factor B	-0.419123	0.00389483	0.0357513	1.44671	significant down
ENSMUSG00000039976	207592	Tbc1d16	TBC1 domain family, member 16	0.574671	0.0039069	0.0358215	1.44586	significant up
ENSMUSG00000053329	28295	Gatd3a	glutamine amidotransferase like class 1 domain containing 3A	0.425843	0.00390962	0.0358373	1.44566	significant up
ENSMUSG00000031111	209268	Igsf1	immunoglobulin superfamily, member 1	0.934021	0.00391394	0.0358624	1.44536	significant up
ENSMUSG00000052613	11994	Pcdh15	protocadherin 15	2.15631	0.0039198	0.0358964	1.44495	significant up
ENSMUSG00000063077	16561	Kif1b	kinesin family member 1B	-0.427763	0.00392551	0.0359295	1.44455	significant down
ENSMUSG00000058594	50755	Fbh1	F-box DNA helicase 1	0.553349	0.00392624	0.0359337	1.4445	significant up
ENSMUSG00000118664	80286	Tusc3	tumor suppressor candidate 3	0.47319	0.00393688	0.0359953	1.44375	significant up
ENSMUSG00000028419	76959	Chmp5	charged multivesicular body protein 5	0.417525	0.00394448	0.0360391	1.44323	significant up
ENSMUSG00000021707	13361	Dhfr	dihydrofolate reductase	-0.652952	0.00395845	0.0361197	1.44226	significant down
ENSMUSG00000018196	69367	Glrx2	glutaredoxin 2 (thioltransferase)	-0.416061	0.00396127	0.0361359	1.44206	significant down
ENSMUSG00000035337	93841	Uchl4	ubiquitin carboxyl-terminal esterase L4	-0.967082	0.00396178	0.0361388	1.44203	significant down
ENSMUSG00000024317	56515	Rnf138	ring finger protein 138	0.656392	0.00396335	0.0361479	1.44192	significant up
ENSMUSG00000028576	67694	Ift74	intraflagellar transport 74	-0.446107	0.00397823	0.0362333	1.44089	significant down
ENSMUSG00000071042	240168	Rasgrp3	RAS, guanyl releasing protein 3	0.685408	0.00399145	0.0363091	1.43998	significant up
ENSMUSG00000056536	27392	Pign	phosphatidylinositol glycan anchor biosynthesis, class N	1.67603	0.00400016	0.0363589	1.43939	significant up
ENSMUSG00000049960	66242	Mrps16	mitochondrial ribosomal protein S16	-0.433031	0.00403889	0.0365793	1.43677	significant down
ENSMUSG00000027374	77721	Mrps5	mitochondrial ribosomal protein S5	-0.455447	0.00405196	0.0366533	1.43589	significant down
ENSMUSG00000020926	11488	Adam11	a disintegrin and metallopeptidase domain 11	0.463354	0.00405519	0.0366715	1.43567	significant up
ENSMUSG00000002748	22385	Baz1b	bromodomain adjacent to zinc finger domain, 1B	-0.410222	0.00408105	0.0368175	1.43395	significant down
ENSMUSG00000034928	105239	Rnf44	ring finger protein 44	0.484846	0.00408898	0.036862	1.43342	significant up
ENSMUSG00000031590	14300	Frg1	FSHD region gene 1	-0.410883	0.00409707	0.0369074	1.43289	significant down
ENSMUSG00000030606	67666	Hapln3	hyaluronan and proteoglycan link protein 3	2.13327	0.00410492	0.0369514	1.43237	significant up
ENSMUSG00000072494	105651	Ppp1r3e	protein phosphatase 1, regulatory subunit 3E	2.6915	0.00411032	0.0369817	1.43201	significant up
ENSMUSG00000055184	108900	Fam72a	family with sequence similarity 72, member A	-0.870614	0.00414146	0.0371555	1.42998	significant down
ENSMUSG00000015709	11864	Arnt2	aryl hydrocarbon receptor nuclear translocator 2	0.680693	0.00414626	0.0371822	1.42967	significant up
ENSMUSG00000045201	218763	Lrrc3b	leucine rich repeat containing 3B	0.448799	0.0041475	0.0371891	1.42958	significant up
ENSMUSG00000020366	26420	Mapk9	mitogen-activated protein kinase 9	0.428442	0.00416258	0.0372728	1.42861	significant up
ENSMUSG00000020817	54189	Rabep1	rabaptin, RAB GTPase binding effector protein 1	-0.412015	0.004175	0.0373415	1.42781	significant down
ENSMUSG00000044197	80290	Gpr146	G protein-coupled receptor 146	0.565872	0.00418312	0.0373864	1.42729	significant up
ENSMUSG00000026229	70247	Psmd1	proteasome (prosome, macropain) 26S subunit, non-ATPase, 1	-0.419448	0.00418973	0.0374229	1.42686	significant down
ENSMUSG00000000058	12390	Cav2	caveolin 2	1.22016	0.00419145	0.0374324	1.42675	significant up
ENSMUSG00000001910	66830	Nacc1	nucleus accumbens associated 1, BEN and BTB (POZ) domain containing	0.932744	0.00421126	0.0375414	1.42549	significant up
ENSMUSG00000031337	17772	Mtm1	X-linked myotubular myopathy gene 1	0.876724	0.00421352	0.0375539	1.42535	significant up
ENSMUSG00000018481	66884	Appbp2	amyloid beta precursor protein (cytoplasmic tail) binding protein 2	0.451125	0.00423235	0.0376571	1.42415	significant up
ENSMUSG00000025576	52897	Rbfox3	RNA binding protein, fox-1 homolog (C. elegans) 3	-0.428345	0.00427119	0.0378689	1.42172	significant down
ENSMUSG00000055629	330671	B4galnt4	beta-1,4-N-acetyl-galactosaminyl transferase 4	-0.546763	0.00427673	0.037899	1.42137	significant down
ENSMUSG00000030309	232560	Caprin2	caprin family member 2	-0.703246	0.00428942	0.0379678	1.42058	significant down
ENSMUSG00000032293	64602	Ireb2	iron responsive element binding protein 2	0.598512	0.00430132	0.0380323	1.41985	significant up
ENSMUSG00000026814	13805	Eng	endoglin	-0.740482	0.00430424	0.038048	1.41967	significant down
ENSMUSG00000029371	20311	Cxcl5	chemokine (C-X-C motif) ligand 5	2.93881	0.00430605	0.0380578	1.41956	significant up
ENSMUSG00000039146	15061	Ifi44l	interferon-induced protein 44 like	2.93882	0.00431215	0.0380907	1.41918	significant up
ENSMUSG00000032786	11655	Alas1	aminolevulinic acid synthase 1	-0.428288	0.00431397	0.0381005	1.41907	significant down
ENSMUSG00000072772	14790	Grcc10	gene rich cluster, C10 gene	-0.419767	0.00432378	0.0381534	1.41847	significant down
ENSMUSG00000056629	14227	Fkbp2	FK506 binding protein 2	-0.441061	0.00432732	0.0381724	1.41825	significant down
ENSMUSG00000020340	76884	Cyfip2	cytoplasmic FMR1 interacting protein 2	0.403639	0.00438039	0.0384566	1.41503	significant up
ENSMUSG00000019139	71780	Isyna1	myo-inositol 1-phosphate synthase A1	0.555617	0.00438732	0.0384935	1.41461	significant up
ENSMUSG00000002111	20375	Spi1	spleen focus forming virus (SFFV) proviral integration oncogene	1.69784	0.00440236	0.0385734	1.41371	significant up
ENSMUSG00000027674	58869	Pex5l	peroxisomal biogenesis factor 5-like	-0.532691	0.00440858	0.0386064	1.41334	significant down
ENSMUSG00000074264	11722	Amy1	amylase 1, salivary	-0.703437	0.00442452	0.0386908	1.41239	significant down
ENSMUSG00000028133	66568	Rwdd3	RWD domain containing 3	-0.75505	0.00443846	0.0387644	1.41157	significant down
ENSMUSG00000025190	14718	Got1	glutamic-oxaloacetic transaminase 1, soluble	0.402672	0.00444498	0.0387988	1.41118	significant up
ENSMUSG00000021892	24056	Sh3bp5	SH3-domain binding protein 5 (BTK-associated)	-0.409347	0.00444914	0.0388207	1.41094	significant down
ENSMUSG00000048264	208440	Dip2c	disco interacting protein 2 homolog C	-0.517383	0.00445404	0.0388465	1.41065	significant down
ENSMUSG00000022270	66270	Retreg1	reticulophagy regulator 1	0.465104	0.00445766	0.0388655	1.41044	significant up
ENSMUSG00000005357	20513	Slc1a6	solute carrier family 1 (high affinity aspartate/glutamate transporter), member 6	0.418799	0.00448194	0.0389928	1.40902	significant up
ENSMUSG00000031333	11306	Abcb7	ATP-binding cassette, sub-family B (MDR/TAP), member 7	0.625617	0.00448571	0.0390126	1.4088	significant up
ENSMUSG00000030471	243983	Zdhhc13	zinc finger, DHHC domain containing 13	0.884838	0.00448624	0.0390154	1.40876	significant up
ENSMUSG00000034738	329416	Nostrin	nitric oxide synthase trafficker	-0.725701	0.00448696	0.0390191	1.40872	significant down
ENSMUSG00000094626	94047	Tmem121b	transmembrane protein 121B	-1.70087	0.00448717	0.0390202	1.40871	significant down
ENSMUSG00000049606	52397	Zfp644	zinc finger protein 644	-0.425195	0.00448883	0.0390289	1.40861	significant down
ENSMUSG00000056671	77619	Prelid2	PRELI domain containing 2	-1.16442	0.00449019	0.039036	1.40853	significant down
ENSMUSG00000029787	78937	Avl9	AVL9 cell migration associated	0.579007	0.00451094	0.0391442	1.40733	significant up
ENSMUSG00000026707	74455	Nsun6	NOL1/NOP2/Sun domain family member 6	-0.84542	0.00452194	0.0392014	1.4067	significant down
ENSMUSG00000006304	76709	Arpc2	actin related protein 2/3 complex, subunit 2	-0.430178	0.00454511	0.0393216	1.40537	significant down
ENSMUSG00000024857	29866	Cabp2	calcium binding protein 2	-0.872252	0.0045629	0.0394135	1.40436	significant down
ENSMUSG00000040612	100039795	Ildr2	immunoglobulin-like domain containing receptor 2	0.779062	0.00456335	0.0394158	1.40433	significant up
ENSMUSG00000020648	71916	Dus4l	dihydrouridine synthase 4-like (S. cerevisiae)	-1.4442	0.00456499	0.0394242	1.40424	significant down
ENSMUSG00000018921	75273	Pelp1	proline, glutamic acid and leucine rich protein 1	-0.518236	0.00456994	0.0394498	1.40396	significant down
ENSMUSG00000037373	13016	Ctbp1	C-terminal binding protein 1	0.423118	0.00457899	0.0394964	1.40344	significant up
ENSMUSG00000021947	68631	Cryl1	crystallin, lambda 1	0.76687	0.00458461	0.0395253	1.40312	significant up
ENSMUSG00000001089	269593	Luzp1	leucine zipper protein 1	-0.413389	0.00458665	0.0395358	1.40301	significant down
ENSMUSG00000062563	12879	Cys1	cystin 1	1.56491	0.00459544	0.0395809	1.40251	significant up
ENSMUSG00000025078	66866	Nhlrc2	NHL repeat containing 2	0.48313	0.00459964	0.0396024	1.40228	significant up
ENSMUSG00000039473	170644	Ubn1	ubinuclein 1	-0.442748	0.00461126	0.0396619	1.40163	significant down
ENSMUSG00000029669	269831	Tspan12	tetraspanin 12	0.876468	0.00461782	0.0396954	1.40126	significant up
ENSMUSG00000001525	22154	Tubb5	tubulin, beta 5 class I	0.411048	0.00462774	0.0397461	1.40071	significant up
ENSMUSG00000026939	51875	Tmem141	transmembrane protein 141	-0.484319	0.00464778	0.0398511	1.39956	significant down
ENSMUSG00000013158	71046	4933405L10Rik	RIKEN cDNA 4933405L10 gene	-2.69765	0.00465123	0.0398691	1.39936	significant down
ENSMUSG00000026858	108958	Miga2	mitoguardin 2	0.46426	0.00468129	0.040026	1.39766	significant up
ENSMUSG00000029001	230903	Fbxo44	F-box protein 44	0.44381	0.00469424	0.0400933	1.39693	significant up
ENSMUSG00000022386	72026	Trmu	tRNA 5-methylaminomethyl-2-thiouridylate methyltransferase	-0.549734	0.00470057	0.0401261	1.39657	significant down
ENSMUSG00000047045	209497	Tmem164	transmembrane protein 164	0.743955	0.00471868	0.0402199	1.39556	significant up
ENSMUSG00000025939	66799	Ube2w	ubiquitin-conjugating enzyme E2W (putative)	0.456526	0.0047228	0.0402412	1.39533	significant up
ENSMUSG00000053644	110695	Aldh7a1	aldehyde dehydrogenase family 7, member A1	0.501415	0.00475031	0.040383	1.3938	significant up
ENSMUSG00000031425	18823	Plp1	proteolipid protein (myelin) 1	-0.416255	0.00477307	0.0404999	1.39255	significant down
ENSMUSG00000020064	67345	Herc4	hect domain and RLD 4	0.699658	0.00477549	0.0405123	1.39241	significant up
ENSMUSG00000007021	20974	Syngr3	synaptogyrin 3	0.442093	0.00480232	0.0406494	1.39095	significant up
ENSMUSG00000027597	269378	Ahcy	S-adenosylhomocysteine hydrolase	1.48994	0.00480881	0.0406825	1.39059	significant up
ENSMUSG00000060038	330817	Dhps	deoxyhypusine synthase	-0.447536	0.00481199	0.0406987	1.39042	significant down
ENSMUSG00000046785	77781	Epm2aip1	EPM2A (laforin) interacting protein 1	0.441444	0.00481251	0.0407013	1.39039	significant up
ENSMUSG00000040147	109731	Maob	monoamine oxidase B	0.481224	0.00481461	0.040712	1.39028	significant up
ENSMUSG00000030411	384569	Nova2	NOVA alternative splicing regulator 2	0.843623	0.00482201	0.0407497	1.38988	significant up
ENSMUSG00000018736	83431	Ndel1	nudE neurodevelopment protein 1 like 1	0.466524	0.00484721	0.0408775	1.38852	significant up
ENSMUSG00000055235	269633	Wdr86	WD repeat domain 86	1.16506	0.00486135	0.040949	1.38776	significant up
ENSMUSG00000021676	544963	Iqgap2	IQ motif containing GTPase activating protein 2	0.904356	0.00486449	0.0409648	1.38759	significant up
ENSMUSG00000035329	70611	Fbxo33	F-box protein 33	0.51133	0.00487121	0.0409987	1.38723	significant up
ENSMUSG00000007944	73032	Ttc9b	tetratricopeptide repeat domain 9B	-0.414312	0.00489086	0.0410977	1.38618	significant down
ENSMUSG00000021775	353187	Nr1d2	nuclear receptor subfamily 1, group D, member 2	0.454951	0.00490162	0.0411517	1.38561	significant up
ENSMUSG00000034321	66583	Exosc1	exosome component 1	-0.482837	0.00491173	0.0412024	1.38508	significant down
ENSMUSG00000021076	56444	Actr10	ARP10 actin-related protein 10	0.408155	0.00492078	0.0412477	1.3846	significant up
ENSMUSG00000042851	78751	Zc3h6	zinc finger CCCH type containing 6	-0.502363	0.00495932	0.0414398	1.38258	significant down
ENSMUSG00000041161	73162	Otud3	OTU domain containing 3	-0.838229	0.00496753	0.0414806	1.38216	significant down
ENSMUSG00000027712	11747	Anxa5	annexin A5	0.40438	0.00497639	0.0415245	1.3817	significant up
ENSMUSG00000026226	70060	Spata3	spermatogenesis associated 3	-2.41065	0.00498742	0.0415791	1.38112	significant down
ENSMUSG00000106918	66845	Mrpl33	mitochondrial ribosomal protein L33	-0.417131	0.00498768	0.0415804	1.38111	significant down
ENSMUSG00000018548	68729	Trim37	tripartite motif-containing 37	-0.42019	0.00499235	0.0416035	1.38087	significant down
ENSMUSG00000027848	99543	Olfml3	olfactomedin-like 3	1.34014	0.00499874	0.0416351	1.38054	significant up
ENSMUSG00000037166	68458	Ppp1r14a	protein phosphatase 1, regulatory inhibitor subunit 14A	-0.64891	0.00501891	0.0417345	1.3795	significant down
ENSMUSG00000040760	72993	Appl1	adaptor protein, phosphotyrosine interaction, PH domain and leucine zipper containing 1	-0.420163	0.00501975	0.0417387	1.37946	significant down
ENSMUSG00000029661	12843	Col1a2	collagen, type I, alpha 2	-0.41677	0.0050219	0.0417492	1.37935	significant down
ENSMUSG00000035325	69162	Sec31a	SEC31 homolog A, COPII coat complex component	-0.45786	0.00504607	0.0418772	1.37802	significant down
ENSMUSG00000025159	72199	Mms19	MMS19 cytosolic iron-sulfur assembly component	0.828587	0.00510953	0.0422113	1.37457	significant up
ENSMUSG00000037196	69310	Pacrg	PARK2 co-regulated	0.640217	0.00513268	0.0423324	1.37333	significant up
ENSMUSG00000028222	12307	Calb1	calbindin 1	0.42924	0.00513608	0.0423501	1.37315	significant up
ENSMUSG00000039048	235169	Foxred1	FAD-dependent oxidoreductase domain containing 1	0.790091	0.00514943	0.0424197	1.37243	significant up
ENSMUSG00000031788	16582	Kifc3	kinesin family member C3	0.719943	0.00515573	0.0424526	1.3721	significant up
ENSMUSG00000038206	50753	Fbxo8	F-box protein 8	0.628334	0.00515618	0.0424549	1.37207	significant up
ENSMUSG00000003644	20111	Rps6ka1	ribosomal protein S6 kinase polypeptide 1	0.420612	0.00515776	0.0424631	1.37199	significant up
ENSMUSG00000039849	228866	Pcif1	phosphorylated CTD interacting factor 1	-0.409821	0.00517929	0.0425749	1.37085	significant down
ENSMUSG00000034932	66047	Mrpl54	mitochondrial ribosomal protein L54	-0.433786	0.00520214	0.0426933	1.36964	significant down
ENSMUSG00000020377	17001	Ltc4s	leukotriene C4 synthase	-0.911058	0.00523618	0.0428689	1.36786	significant down
ENSMUSG00000028261	68493	Ndufaf4	NADH:ubiquinone oxidoreductase complex assembly factor 4	-0.413214	0.00525676	0.0429746	1.36679	significant down
ENSMUSG00000034165	12445	Ccnd3	cyclin D3	0.508467	0.0052686	0.0430354	1.36617	significant up
ENSMUSG00000038324	56407	Trpc4ap	transient receptor potential cation channel, subfamily C, member 4 associated protein	0.425167	0.00528137	0.0431007	1.36552	significant up
ENSMUSG00000029434	77573	Vps33a	VPS33A CORVET/HOPS core subunit	0.471866	0.0052935	0.0431627	1.36489	significant up
ENSMUSG00000020538	20787	Srebf1	sterol regulatory element binding transcription factor 1	0.583884	0.00530151	0.0432035	1.36448	significant up
ENSMUSG00000037656	20516	Slc20a2	solute carrier family 20, member 2	0.443316	0.00531022	0.0432479	1.36404	significant up
ENSMUSG00000031730	56749	Dhodh	dihydroorotate dehydrogenase	0.545479	0.00531754	0.0432851	1.36366	significant up
ENSMUSG00000029759	269823	Pon3	paraoxonase 3	1.33896	0.00532008	0.0432981	1.36353	significant up
ENSMUSG00000035933	238123	Cog5	component of oligomeric golgi complex 5	0.683951	0.00532743	0.0433355	1.36316	significant up
ENSMUSG00000032727	218613	Mier3	MIER family member 3	0.4892	0.00532792	0.0433379	1.36313	significant up
ENSMUSG00000022097	20389	Sftpc	surfactant associated protein C	1.9313	0.00532856	0.0433412	1.3631	significant up
ENSMUSG00000074656	67204	Eif2s2	eukaryotic translation initiation factor 2, subunit 2 (beta)	-0.407722	0.00533648	0.0433814	1.3627	significant down
ENSMUSG00000051177	18795	Plcb1	phospholipase C, beta 1	-0.414007	0.00533849	0.0433916	1.36259	significant down
ENSMUSG00000064125	73072	Prr36	proline rich 36	0.737352	0.00538805	0.0436421	1.36009	significant up
ENSMUSG00000063297	233271	Luzp2	leucine zipper protein 2	0.392529	0.00539987	0.0437016	1.3595	significant up
ENSMUSG00000067873	72459	Htatsf1	HIV TAT specific factor 1	-0.400764	0.00541444	0.0437748	1.35878	significant down
ENSMUSG00000061718	19049	Ppp1r1b	protein phosphatase 1, regulatory inhibitor subunit 1B	0.40406	0.00541691	0.0437871	1.35865	significant up
ENSMUSG00000040225	226562	Prrc2c	proline-rich coiled-coil 2C	-0.40144	0.0054286	0.0438457	1.35807	significant down
ENSMUSG00000028180	53861	Zranb2	zinc finger, RAN-binding domain containing 2	-0.409889	0.00543676	0.0438866	1.35767	significant down
ENSMUSG00000044165	229672	Bcl2l15	BCLl2-like 15	0.410749	0.00545086	0.043957	1.35697	significant up
ENSMUSG00000025732	68241	Mcrip2	MAPK regulated corepressor interacting protein 2	-0.489026	0.00546288	0.044017	1.35638	significant down
ENSMUSG00000002944	12491	Cd36	CD36 molecule	2.74001	0.0054664	0.0440345	1.35621	significant up
ENSMUSG00000027012	13427	Dync1i2	dynein cytoplasmic 1 intermediate chain 2	-0.393571	0.00547579	0.0440813	1.35575	significant down
ENSMUSG00000009731	16506	Kcnd1	potassium voltage-gated channel, Shal-related family, member 1	1.49382	0.00550719	0.0442372	1.35421	significant up
ENSMUSG00000052229	574402	Gpr17	G protein-coupled receptor 17	0.57354	0.0055082	0.0442422	1.35416	significant up
ENSMUSG00000018846	211347	Pank3	pantothenate kinase 3	0.487557	0.00551376	0.0442697	1.35389	significant up
ENSMUSG00000022969	16155	Il10rb	interleukin 10 receptor, beta	0.847768	0.00552937	0.0443469	1.35314	significant up
ENSMUSG00000067786	18111	Nnat	neuronatin	0.427909	0.00554492	0.0444236	1.35239	significant up
ENSMUSG00000002233	11853	Rhoc	ras homolog family member C	0.529524	0.00554603	0.044429	1.35233	significant up
ENSMUSG00000053347	74670	Zfp943	zinc finger prtoein 943	0.698505	0.0055706	0.0445499	1.35115	significant up
ENSMUSG00000027984	15107	Hadh	hydroxyacyl-Coenzyme A dehydrogenase	0.579271	0.00558254	0.0446085	1.35058	significant up
ENSMUSG00000032570	235574	Atp2c1	ATPase, Ca++-sequestering	0.466047	0.00559998	0.0446938	1.34975	significant up
ENSMUSG00000048000	227331	Gigyf2	GRB10 interacting GYF protein 2	-0.409494	0.00561007	0.0447431	1.34927	significant down
ENSMUSG00000071074	28064	Yipf3	Yip1 domain family, member 3	0.423726	0.00562131	0.044798	1.34874	significant up
ENSMUSG00000026365	12628	Cfh	complement component factor h	0.564412	0.00564624	0.0449193	1.34757	significant up
ENSMUSG00000022450	67130	Ndufa6	NADH:ubiquinone oxidoreductase subunit A6	-0.435186	0.00567372	0.0450526	1.34628	significant down
ENSMUSG00000039219	94246	Arid4b	AT rich interactive domain 4B (RBP1-like)	-0.394602	0.00568692	0.0451165	1.34566	significant down
ENSMUSG00000055866	18627	Per2	period circadian clock 2	1.03384	0.00568979	0.0451303	1.34553	significant up
ENSMUSG00000020521	76892	Rnft1	ring finger protein, transmembrane 1	0.598301	0.00570266	0.0451924	1.34493	significant up
ENSMUSG00000019082	68267	Slc25a22	solute carrier family 25 (mitochondrial carrier, glutamate), member 22	0.473306	0.00570713	0.045214	1.34473	significant up
ENSMUSG00000020895	66910	Tmem107	transmembrane protein 107	-0.560453	0.00570957	0.0452257	1.34461	significant down
ENSMUSG00000029190	320661	D5Ertd579e	DNA segment, Chr 5, ERATO Doi 579, expressed	0.490835	0.00572021	0.0452769	1.34412	significant up
ENSMUSG00000022761	66863	Lztr1	leucine-zipper-like transcriptional regulator, 1	0.561273	0.00574292	0.045386	1.34308	significant up
ENSMUSG00000047139	12484	Cd24a	CD24a antigen	0.915912	0.00574867	0.0454135	1.34281	significant up
ENSMUSG00000021670	15357	Hmgcr	3-hydroxy-3-methylglutaryl-Coenzyme A reductase	-0.42628	0.00575458	0.0454419	1.34254	significant down
ENSMUSG00000060261	14886	Gtf2i	general transcription factor II I	-0.396298	0.00580418	0.0456812	1.34026	significant down
ENSMUSG00000021127	12192	Zfp36l1	zinc finger protein 36, C3H type-like 1	0.54741	0.0058104	0.0457111	1.33998	significant up
ENSMUSG00000022452	69029	Smdt1	single-pass membrane protein with aspartate rich tail 1	-0.429029	0.00581093	0.0457137	1.33995	significant down
ENSMUSG00000042275	105083	Pelo	pelota mRNA surveillance and ribosome rescue factor	-1.80227	0.00581433	0.04573	1.3398	significant down
ENSMUSG00000036572	68134	Upf3b	UPF3 regulator of nonsense transcripts homolog B (yeast)	-0.402253	0.00582117	0.0457629	1.33949	significant down
ENSMUSG00000057530	230857	Ece1	endothelin converting enzyme 1	-0.420966	0.00583528	0.0458329	1.33882	significant down
ENSMUSG00000068245	219132	Phf11d	PHD finger protein 11D	2.03176	0.00588145	0.0460683	1.3366	significant up
ENSMUSG00000034265	224454	Zdhhc14	zinc finger, DHHC domain containing 14	-0.4035	0.00588815	0.0461023	1.33628	significant down
ENSMUSG00000024096	19765	Ralbp1	ralA binding protein 1	-0.402558	0.0059005	0.046165	1.33569	significant down
ENSMUSG00000020180	67332	Snrpd3	small nuclear ribonucleoprotein D3	-0.398296	0.00595302	0.0464305	1.3332	significant down
ENSMUSG00000038250	74841	Usp38	ubiquitin specific peptidase 38	0.771362	0.00598977	0.0466153	1.33147	significant up
ENSMUSG00000078765	233073	U2af1l4	U2 small nuclear RNA auxiliary factor 1-like 4	-1.07025	0.0060003	0.0466681	1.33098	significant down
ENSMUSG00000008859	56044	Rala	v-ral simian leukemia viral oncogene A (ras related)	-0.409621	0.0060244	0.0467887	1.32986	significant down
ENSMUSG00000078607	69066	1810010H24Rik	RIKEN cDNA 1810010H24 gene	0.595051	0.00602462	0.0467898	1.32985	significant up
ENSMUSG00000033022	12583	Cdo1	cysteine dioxygenase 1, cytosolic	0.691628	0.00604731	0.0469031	1.3288	significant up
ENSMUSG00000092416	434178	Zfp141	zinc finger protein 141	-1.03556	0.00605477	0.0469402	1.32845	significant down
ENSMUSG00000019428	14232	Fkbp8	FK506 binding protein 8	0.415136	0.00605658	0.0469493	1.32837	significant up
ENSMUSG00000029559	72357	2210016L21Rik	RIKEN cDNA 2210016L21 gene	-0.406003	0.00609474	0.0471388	1.32662	significant down
ENSMUSG00000020668	16570	Kif3c	kinesin family member 3C	0.430929	0.00612194	0.0472734	1.32538	significant up
ENSMUSG00000060477	108960	Irak2	interleukin-1 receptor-associated kinase 2	0.956942	0.00616801	0.0475004	1.3233	significant up
ENSMUSG00000032187	20586	Smarca4	SWI/SNF related, matrix associated, actin dependent regulator of chromatin, subfamily a, member 4	-0.39296	0.00623913	0.0478484	1.32013	significant down
ENSMUSG00000061740	56448	Cyp2d22	cytochrome P450, family 2, subfamily d, polypeptide 22	0.541234	0.00624532	0.0478785	1.31986	significant up
ENSMUSG00000026491	226747	Ahctf1	AT hook containing transcription factor 1	-0.532864	0.00625084	0.0479054	1.31962	significant down
ENSMUSG00000040121	66532	Rep15	RAB15 effector protein	-1.61826	0.00625206	0.0479113	1.31956	significant down
ENSMUSG00000038074	231997	Fkbp14	FK506 binding protein 14	0.706473	0.00625427	0.0479221	1.31946	significant up
ENSMUSG00000024052	64898	Lpin2	lipin 2	-0.424842	0.00628542	0.0480733	1.3181	significant down
ENSMUSG00000051978	234086	Erich1	glutamate rich 1	-0.523685	0.0062993	0.0481405	1.31749	significant down
ENSMUSG00000079215	269704	Zfp664	zinc finger protein 664	-0.400185	0.0063272	0.0482753	1.31628	significant down
ENSMUSG00000022043	66854	Trim35	tripartite motif-containing 35	0.420789	0.00633446	0.0483103	1.31596	significant up
ENSMUSG00000027254	17754	Map1a	microtubule-associated protein 1 A	-0.398378	0.00633578	0.0483167	1.3159	significant down
ENSMUSG00000026341	74117	Actr3	ARP3 actin-related protein 3	0.451348	0.00633644	0.0483198	1.31587	significant up
ENSMUSG00000025645	66658	Ccdc51	coiled-coil domain containing 51	0.778233	0.00635881	0.0484275	1.31491	significant up
ENSMUSG00000019528	27357	Gyg	glycogenin	0.60847	0.00636404	0.0484526	1.31468	significant up
ENSMUSG00000018425	67487	Dhx40	DEAH (Asp-Glu-Ala-His) box polypeptide 40	-0.461182	0.0064184	0.0487129	1.31236	significant down
ENSMUSG00000038371	319934	Sbf2	SET binding factor 2	0.523338	0.00643487	0.0487914	1.31166	significant up
ENSMUSG00000034164	140703	Emid1	EMI domain containing 1	0.529703	0.0064521	0.0488734	1.31093	significant up
ENSMUSG00000027412	64899	Lpin3	lipin 3	2.67939	0.00646968	0.0489569	1.31019	significant up
ENSMUSG00000027652	228850	Ralgapb	Ral GTPase activating protein, beta subunit (non-catalytic)	0.529389	0.00648096	0.0490103	1.30971	significant up
ENSMUSG00000028274	24018	Rngtt	RNA guanylyltransferase and 5'-phosphatase	-0.543022	0.00648136	0.0490122	1.3097	significant down
ENSMUSG00000055652	207952	Klhl25	kelch-like 25	0.696333	0.00648505	0.0490297	1.30954	significant up
ENSMUSG00000051111	75209	Sv2c	synaptic vesicle glycoprotein 2c	-0.508604	0.00652664	0.0492262	1.3078	significant down
ENSMUSG00000032231	12306	Anxa2	annexin A2	0.480157	0.00653548	0.0492679	1.30744	significant up
ENSMUSG00000074916	72136	Chst14	carbohydrate sulfotransferase 14	1.03922	0.00653984	0.0492884	1.30726	significant up
ENSMUSG00000020580	19878	Rock2	Rho-associated coiled-coil containing protein kinase 2	-0.388131	0.00655671	0.0493677	1.30656	significant down
ENSMUSG00000037321	21354	Tap1	transporter 1, ATP-binding cassette, sub-family B (MDR/TAP)	1.13081	0.0065862	0.0495059	1.30534	significant up
ENSMUSG00000031660	26992	Brd7	bromodomain containing 7	-0.401092	0.00662996	0.0497103	1.30355	significant down
ENSMUSG00000032517	17433	Mobp	myelin-associated oligodendrocytic basic protein	-0.411293	0.00663103	0.0497153	1.30351	significant down
ENSMUSG00000040463	18432	Mybbp1a	MYB binding protein (P160) 1a	-0.536941	0.00666786	0.0498864	1.30202	significant down
ENSMUSG00000028758	16559	Kif17	kinesin family member 17	1.16212	0.00667998	0.0499426	1.30153	significant up
ENSMUSG00000026395	19264	Ptprc	protein tyrosine phosphatase receptor type C	1.30329	0.00668028	0.049944	1.30152	significant up

## Sheet: CB_3mo_WT_vs_KO
ensembl_gene_id	entrezgene_id	gene_name	description	log2FC	p_value	adjusted_p_value	-log10(adjusted_p_value)	significance_in_KO
ENSMUSG00000069516	17105	Lyz2	lysozyme 2	3.75763	1.71669e-31	1.0996e-27	26.9588	significant up
ENSMUSG00000005054	13014	Cstb	cystatin B	-3.56309	2.57485e-30	8.24646e-27	26.0837	significant down
ENSMUSG00000020932	14580	Gfap	glial fibrillary acidic protein	2.49897	1.41838e-25	3.02841e-22	21.5188	significant up
ENSMUSG00000023078	55985	Cxcl13	chemokine (C-X-C motif) ligand 13	6.21511	5.46244e-25	8.74724e-22	21.0581	significant up
ENSMUSG00000073418	12268	C4b	complement component 4B (Chido blood group)	3.10247	3.16415e-17	4.05352e-14	13.3922	significant up
ENSMUSG00000061232	14972	H2-K1	histocompatibility 2, K1, K region	1.35894	6.36016e-17	6.78986e-14	13.1681	significant up
ENSMUSG00000030579	22177	Tyrobp	TYRO protein tyrosine kinase binding protein	1.58514	2.28567e-15	1.76071e-12	11.7543	significant up
ENSMUSG00000029304	20750	Spp1	secreted phosphoprotein 1	1.40712	2.85737e-15	2.05398e-12	11.6874	significant up
ENSMUSG00000036905	12260	C1qb	complement component 1, q subcomponent, beta polypeptide	1.27645	2.943e-15	2.09456e-12	11.6789	significant up
ENSMUSG00000036896	12262	C1qc	complement component 1, q subcomponent, C chain	1.38317	2.68036e-14	1.62363e-11	10.7895	significant up
ENSMUSG00000046805	17476	Mpeg1	macrophage expressed gene 1	2.68544	4.46096e-14	2.43203e-11	10.614	significant up
ENSMUSG00000024411	11829	Aqp4	aquaporin 4	0.713316	4.84129e-14	2.58419e-11	10.5877	significant up
ENSMUSG00000018774	12514	Cd68	CD68 antigen	2.3193	7.61856e-14	3.75382e-11	10.4255	significant up
ENSMUSG00000024164	12266	C3	complement component 3	4.18303	6.80042e-13	3.11137e-10	9.50705	significant up
ENSMUSG00000060802	12010	B2m	beta-2 microglobulin	0.780074	2.84419e-12	1.14818e-09	8.93999	significant up
ENSMUSG00000036887	12259	C1qa	complement component 1, q subcomponent, alpha polypeptide	1.67563	3.29259e-12	1.29756e-09	8.88687	significant up
ENSMUSG00000050335	16854	Lgals3	lectin, galactose binding, soluble 3	1.81988	4.15755e-12	1.56651e-09	8.80507	significant up
ENSMUSG00000038642	13040	Ctss	cathepsin S	0.834027	8.86648e-12	3.13148e-09	8.50425	significant up
ENSMUSG00000022025	16840	Cnmd	chondromodulin	1.61907	1.79173e-11	5.64799e-09	8.24811	significant up
ENSMUSG00000029778	11517	Adcyap1r1	adenylate cyclase activating polypeptide 1 receptor 1	0.92761	2.10073e-11	6.38765e-09	8.19466	significant up
ENSMUSG00000024672	109225	Ms4a7	membrane-spanning 4-domains, subfamily A, member 7	3.01046	2.19448e-11	6.60183e-09	8.18034	significant up
ENSMUSG00000025153	14104	Fasn	fatty acid synthase	1.00325	2.488e-11	7.2439e-09	8.14003	significant up
ENSMUSG00000039004	12161	Bmp6	bone morphogenetic protein 6	1.08149	5.16108e-11	1.36578e-08	7.86462	significant up
ENSMUSG00000032376	235441	Usp3	ubiquitin specific peptidase 3	-1.04069	6.15577e-11	1.57559e-08	7.80256	significant down
ENSMUSG00000042613	229534	Pbxip1	pre B cell leukemia transcription factor interacting protein 1	0.905671	8.73495e-11	2.06057e-08	7.68601	significant up
ENSMUSG00000062098	228662	Btbd3	BTB (POZ) domain containing 3	-0.600034	9.22511e-11	2.14426e-08	7.66872	significant down
ENSMUSG00000038602	215085	Slc35f1	solute carrier family 35, member F1	0.800717	9.27589e-11	2.15279e-08	7.667	significant up
ENSMUSG00000037286	20842	Stag1	stromal antigen 1	-0.800714	1.08317e-10	2.40217e-08	7.6194	significant down
ENSMUSG00000058715	14127	Fcer1g	Fc receptor, IgE, high affinity I, gamma polypeptide	1.11552	1.0974e-10	2.42387e-08	7.61549	significant up
ENSMUSG00000031980	11606	Agt	angiotensinogen (serpin peptidase inhibitor, clade A, member 8)	0.69289	1.40193e-10	2.9933e-08	7.52385	significant up
ENSMUSG00000023992	83433	Trem2	triggering receptor expressed on myeloid cells 2	1.4612	2.80586e-10	5.53446e-08	7.25692	significant up
ENSMUSG00000052684	16476	Jun	jun proto-oncogene	-0.808296	2.92605e-10	5.73414e-08	7.24153	significant down
ENSMUSG00000021091	20716	Serpina3n	serine (or cysteine) peptidase inhibitor, clade A, member 3N	0.884189	3.99977e-10	7.40939e-08	7.13022	significant up
ENSMUSG00000079419	73656	Ms4a6c	membrane-spanning 4-domains, subfamily A, member 6C	3.06416	4.34017e-10	7.90286e-08	7.10222	significant up
ENSMUSG00000036816	53404	Atoh7	atonal bHLH transcription factor 7	-1.04136	4.69428e-10	8.39868e-08	7.07579	significant down
ENSMUSG00000033295	19268	Ptprf	protein tyrosine phosphatase receptor type F	0.941694	4.80684e-10	8.55268e-08	7.0679	significant up
ENSMUSG00000029810	65963	Tmem176b	transmembrane protein 176B	0.822161	6.45255e-10	1.08776e-07	6.96347	significant up
ENSMUSG00000019828	14816	Grm1	glutamate receptor, metabotropic 1	0.666304	7.26498e-10	1.19376e-07	6.92308	significant up
ENSMUSG00000041670	116837	Rims1	regulating synaptic membrane exocytosis 1	-0.78969	7.31551e-10	1.20018e-07	6.92075	significant down
ENSMUSG00000004552	13034	Ctse	cathepsin E	3.50045	1.00806e-09	1.52298e-07	6.81731	significant up
ENSMUSG00000004730	13733	Adgre1	adhesion G protein-coupled receptor E1	3.4254	1.009e-09	1.52399e-07	6.81702	significant up
ENSMUSG00000029816	93695	Gpnmb	glycoprotein (transmembrane) nmb	2.41802	1.06809e-09	1.58642e-07	6.79958	significant up
ENSMUSG00000069792	100034251	Wfdc17	WAP four-disulfide core domain 17	2.82626	1.07866e-09	1.59738e-07	6.79659	significant up
ENSMUSG00000015243	11303	Abca1	ATP-binding cassette, sub-family A (ABC1), member 1	0.942648	1.16213e-09	1.68162e-07	6.77427	significant up
ENSMUSG00000038855	320404	Itpkb	inositol 1,4,5-trisphosphate 3-kinase B	1.08994	1.22263e-09	1.74031e-07	6.75937	significant up
ENSMUSG00000017466	21858	Timp2	tissue inhibitor of metalloproteinase 2	0.898252	1.45911e-09	2.03177e-07	6.69213	significant up
ENSMUSG00000023367	66058	Tmem176a	transmembrane protein 176A	1.16576	1.93528e-09	2.5843e-07	6.58766	significant up
ENSMUSG00000068129	13011	Cst7	cystatin F (leukocystatin)	4.44247	2.18821e-09	2.85976e-07	6.54367	significant up
ENSMUSG00000000682	23833	Cd52	CD52 antigen	1.51221	2.25025e-09	2.92554e-07	6.53379	significant up
ENSMUSG00000019906	108030	Lin7a	lin-7 homolog A, crumbs cell polarity complex component	-0.815556	2.63653e-09	3.3202e-07	6.47884	significant down
ENSMUSG00000029361	18125	Nos1	nitric oxide synthase 1, neuronal	0.8901	2.70459e-09	3.38718e-07	6.47016	significant up
ENSMUSG00000030111	232345	A2m	alpha-2-macroglobulin	1.0023	2.91141e-09	3.58629e-07	6.44536	significant up
ENSMUSG00000018707	13424	Dync1h1	dynein cytoplasmic 1 heavy chain 1	0.718467	3.56428e-09	4.30765e-07	6.36576	significant up
ENSMUSG00000041120	17965	Nbl1	NBL1, DAN family BMP antagonist	0.619322	4.49489e-09	5.31249e-07	6.2747	significant up
ENSMUSG00000015340	13058	Cybb	cytochrome b-245, beta polypeptide	3.8473	6.48282e-09	7.31712e-07	6.13566	significant up
ENSMUSG00000034765	240672	Dusp5	dual specificity phosphatase 5	-0.732317	6.48504e-09	7.31926e-07	6.13553	significant down
ENSMUSG00000032502	20840	Stac	src homology three (SH3) and cysteine rich domain	1.15818	6.67709e-09	7.50338e-07	6.12474	significant up
ENSMUSG00000031578	67920	Mak16	MAK16 homolog	-0.910907	7.6927e-09	8.4622e-07	6.07252	significant down
ENSMUSG00000030231	109135	Plekha5	pleckstrin homology domain containing, family A member 5	-0.930165	1.10449e-08	1.13584e-06	5.94468	significant down
ENSMUSG00000029603	14357	Dtx1	deltex 1, E3 ubiquitin ligase	0.714158	1.12002e-08	1.14835e-06	5.93993	significant up
ENSMUSG00000043542	67306	Zc2hc1a	zinc finger, C2HC-type containing 1A	-0.618834	1.12252e-08	1.15035e-06	5.93917	significant down
ENSMUSG00000026944	11305	Abca2	ATP-binding cassette, sub-family A (ABC1), member 2	0.865932	1.15049e-08	1.17266e-06	5.93083	significant up
ENSMUSG00000030428	57776	Ttyh1	tweety family member 1	0.537317	1.26773e-08	1.26363e-06	5.89838	significant up
ENSMUSG00000018920	66102	Cxcl16	chemokine (C-X-C motif) ligand 16	2.29029	1.29448e-08	1.28383e-06	5.89149	significant up
ENSMUSG00000036202	51869	Rif1	replication timing regulatory factor 1	-0.657792	1.32875e-08	1.30941e-06	5.88292	significant down
ENSMUSG00000020723	54377	Cacng4	calcium channel, voltage-dependent, gamma subunit 4	0.784603	1.66121e-08	1.58964e-06	5.7987	significant up
ENSMUSG00000021340	14756	Gpld1	glycosylphosphatidylinositol specific phospholipase D1	0.801174	1.81437e-08	1.71335e-06	5.76615	significant up
ENSMUSG00000032328	69981	Tmem30a	transmembrane protein 30A	-0.517633	1.84347e-08	1.73649e-06	5.76033	significant down
ENSMUSG00000031955	12927	Bcar1	breast cancer anti-estrogen resistance 1	0.548048	2.09546e-08	1.93992e-06	5.71222	significant up
ENSMUSG00000039533	75104	Mmd2	monocyte to macrophage differentiation-associated 2	0.579796	2.33438e-08	2.12644e-06	5.67235	significant up
ENSMUSG00000029687	14056	Ezh2	enhancer of zeste 2 polycomb repressive complex 2 subunit	-0.967773	2.5652e-08	2.30105e-06	5.63807	significant down
ENSMUSG00000027397	20515	Slc20a1	solute carrier family 20, member 1	0.674703	2.73395e-08	2.42537e-06	5.61522	significant up
ENSMUSG00000032812	69710	Arap1	ArfGAP with RhoGAP domain, ankyrin repeat and PH domain 1	1.07655	3.23229e-08	2.777e-06	5.55642	significant up
ENSMUSG00000041577	116847	Prelp	proline arginine-rich end leucine-rich repeat	1.09127	3.30236e-08	2.82467e-06	5.54903	significant up
ENSMUSG00000032011	21838	Thy1	thymus cell antigen 1, theta	0.543537	3.32645e-08	2.84096e-06	5.54654	significant up
ENSMUSG00000059336	108052	Slc14a1	solute carrier family 14 (urea transporter), member 1	0.995586	3.75654e-08	3.13993e-06	5.50308	significant up
ENSMUSG00000030862	55987	Cpxm2	carboxypeptidase X 2 (M14 family)	2.11087	5.12455e-08	4.01159e-06	5.39668	significant up
ENSMUSG00000040613	11810	Apobec1	apolipoprotein B mRNA editing enzyme, catalytic polypeptide 1	2.76211	5.43207e-08	4.19252e-06	5.37753	significant up
ENSMUSG00000031111	209268	Igsf1	immunoglobulin superfamily, member 1	1.67572	5.80265e-08	4.40389e-06	5.35616	significant up
ENSMUSG00000026728	22352	Vim	vimentin	0.583881	5.86831e-08	4.44062e-06	5.35256	significant up
ENSMUSG00000000957	17387	Mmp14	matrix metallopeptidase 14 (membrane-inserted)	0.80367	6.06086e-08	4.54707e-06	5.34227	significant up
ENSMUSG00000001131	21857	Timp1	tissue inhibitor of metalloproteinase 1	1.86125	6.33895e-08	4.69762e-06	5.32812	significant up
ENSMUSG00000039662	57295	Icmt	isoprenylcysteine carboxyl methyltransferase	0.604453	6.59879e-08	4.83501e-06	5.3156	significant up
ENSMUSG00000024397	11629	Aif1	allograft inflammatory factor 1	1.28584	6.59949e-08	4.83538e-06	5.31557	significant up
ENSMUSG00000025555	223254	Farp1	FERM, RhoGEF (Arhgef) and pleckstrin domain protein 1 (chondrocyte-derived)	1.01685	6.84385e-08	4.96178e-06	5.30436	significant up
ENSMUSG00000029267	17765	Mtf2	metal response element binding transcription factor 2	-0.730098	6.91606e-08	4.99863e-06	5.30115	significant down
ENSMUSG00000034863	382014	Ano8	anoctamin 8	1.1325	6.94843e-08	5.01507e-06	5.29972	significant up
ENSMUSG00000020473	11568	Aebp1	AE binding protein 1	0.89738	7.00633e-08	5.04437e-06	5.29719	significant up
ENSMUSG00000020889	217166	Nr1d1	nuclear receptor subfamily 1, group D, member 1	0.922318	7.01505e-08	5.04877e-06	5.29681	significant up
ENSMUSG00000024188	66978	Luc7l	Luc7-like	-0.83797	7.95156e-08	5.61425e-06	5.25071	significant down
ENSMUSG00000060550	15018	H2-Q7	histocompatibility 2, Q region locus 7	3.43971	8.94082e-08	6.18874e-06	5.2084	significant up
ENSMUSG00000030102	16438	Itpr1	inositol 1,4,5-trisphosphate receptor 1	0.449405	9.20175e-08	6.33653e-06	5.19815	significant up
ENSMUSG00000096847	210573	Tmem151b	transmembrane protein 151B	-0.543396	9.30803e-08	6.39628e-06	5.19407	significant down
ENSMUSG00000028180	53861	Zranb2	zinc finger, RAN-binding domain containing 2	-0.597901	1.00395e-07	6.80087e-06	5.16744	significant down
ENSMUSG00000025104	29877	Hdgfl3	HDGF like 3	-0.600035	1.04024e-07	6.99739e-06	5.15506	significant down
ENSMUSG00000027347	19419	Rasgrp1	RAS guanyl releasing protein 1	0.761402	1.20235e-07	7.84255e-06	5.10554	significant up
ENSMUSG00000029359	57816	Tesc	tescalcin	-0.496219	1.21855e-07	7.92419e-06	5.10105	significant down
ENSMUSG00000021379	15904	Id4	inhibitor of DNA binding 4	0.475567	1.22911e-07	7.97717e-06	5.09815	significant up
ENSMUSG00000048482	12064	Bdnf	brain derived neurotrophic factor	-0.757952	1.24582e-07	8.06056e-06	5.09363	significant down
ENSMUSG00000025203	20250	Scd2	stearoyl-Coenzyme A desaturase 2	0.443869	1.34109e-07	8.54343e-06	5.06837	significant up
ENSMUSG00000044067	73010	Gpr22	G protein-coupled receptor 22	-0.530341	1.40206e-07	8.84472e-06	5.05332	significant down
ENSMUSG00000027881	66921	Prpf38b	PRP38 pre-mRNA processing factor 38 (yeast) domain containing B	-0.670785	1.51342e-07	9.38018e-06	5.02779	significant down
ENSMUSG00000049555	20776	Tmie	transmembrane inner ear	1.23914	1.59122e-07	9.74323e-06	5.0113	significant up
ENSMUSG00000025318	57340	Jph3	junctophilin 3	-1.19329	1.60081e-07	9.7874e-06	5.00933	significant down
ENSMUSG00000020422	319939	Tns3	tensin 3	0.942798	1.70432e-07	1.02557e-05	4.98903	significant up
ENSMUSG00000073411	14964	H2-D1	histocompatibility 2, D region locus 1	0.420072	1.78958e-07	1.06304e-05	4.97345	significant up
ENSMUSG00000040249	16971	Lrp1	low density lipoprotein receptor-related protein 1	0.78089	1.87765e-07	1.10076e-05	4.95831	significant up
ENSMUSG00000041132	100637	N4bp2l1	NEDD4 binding protein 2-like 1	-0.810128	1.92496e-07	1.12061e-05	4.95055	significant down
ENSMUSG00000047261	14432	Gap43	growth associated protein 43	-0.450312	1.93276e-07	1.12386e-05	4.94929	significant down
ENSMUSG00000060261	14886	Gtf2i	general transcription factor II I	0.515503	1.97086e-07	1.13961e-05	4.94324	significant up
ENSMUSG00000020297	18197	Nsg2	neuron specific gene family member 2	0.655647	1.99035e-07	1.1476e-05	4.94021	significant up
ENSMUSG00000064329	20265	Scn1a	sodium channel, voltage-gated, type I, alpha	-0.539081	2.11692e-07	1.19841e-05	4.9214	significant down
ENSMUSG00000017740	57138	Slc12a5	solute carrier family 12, member 5	0.584622	2.19816e-07	1.23005e-05	4.91008	significant up
ENSMUSG00000078816	18752	Prkcg	protein kinase C, gamma	0.622892	2.20298e-07	1.23191e-05	4.90942	significant up
ENSMUSG00000067586	13610	S1pr3	sphingosine-1-phosphate receptor 3	1.95929	2.27894e-07	1.26081e-05	4.89935	significant up
ENSMUSG00000039456	338467	Morc3	microrchidia 3	-0.853935	2.29255e-07	1.26592e-05	4.89759	significant down
ENSMUSG00000059288	12593	Cdyl	chromodomain protein, Y chromosome-like	-0.723	2.36492e-07	1.2936e-05	4.8882	significant down
ENSMUSG00000006932	12387	Ctnnb1	catenin (cadherin associated protein), beta 1	0.479019	2.55208e-07	1.36282e-05	4.86556	significant up
ENSMUSG00000021136	64075	Smoc1	SPARC related modular calcium binding 1	1.21909	2.77226e-07	1.44017e-05	4.84159	significant up
ENSMUSG00000007097	98660	Atp1a2	ATPase, Na+/K+ transporting, alpha 2 polypeptide	0.438374	2.8426e-07	1.464e-05	4.83446	significant up
ENSMUSG00000021597	105377	Slf1	SMC5-SMC6 complex localization factor 1	-0.915415	2.88113e-07	1.47688e-05	4.83066	significant down
ENSMUSG00000024190	19252	Dusp1	dual specificity phosphatase 1	-0.954084	2.9071e-07	1.48549e-05	4.82813	significant down
ENSMUSG00000071424	14804	Grid2	glutamate receptor, ionotropic, delta 2	0.503869	2.99715e-07	1.51494e-05	4.8196	significant up
ENSMUSG00000026502	78825	Desi2	desumoylating isopeptidase 2	-0.754573	3.00679e-07	1.51806e-05	4.81871	significant down
ENSMUSG00000034708	14824	Grn	granulin	0.770512	3.02899e-07	1.52521e-05	4.81667	significant up
ENSMUSG00000035864	20979	Syt1	synaptotagmin I	-0.5973	3.06732e-07	1.53746e-05	4.8132	significant down
ENSMUSG00000020388	30794	Pdlim4	PDZ and LIM domain 4	0.806183	3.20895e-07	1.58177e-05	4.80086	significant up
ENSMUSG00000043419	80515	Rnf227	ring finger protein 227	-0.508822	3.30372e-07	1.6106e-05	4.79301	significant down
ENSMUSG00000005087	12505	Cd44	CD44 antigen	1.27877	3.4334e-07	1.64906e-05	4.78276	significant up
ENSMUSG00000045039	269878	Megf8	multiple EGF-like-domains 8	0.728914	3.48871e-07	1.66511e-05	4.77856	significant up
ENSMUSG00000020866	12291	Cacna1g	calcium channel, voltage-dependent, T type, alpha 1G subunit	0.718072	3.61547e-07	1.70116e-05	4.76926	significant up
ENSMUSG00000022861	110197	Dgkg	diacylglycerol kinase, gamma	-0.686798	3.6236e-07	1.70343e-05	4.76867	significant down
ENSMUSG00000026915	20744	Strbp	spermatid perinuclear RNA binding protein	-0.523108	3.66493e-07	1.71495e-05	4.76575	significant down
ENSMUSG00000066705	59095	Fxyd6	FXYD domain-containing ion transport regulator 6	0.623696	3.68305e-07	1.71996e-05	4.76448	significant up
ENSMUSG00000021413	19134	Prpf4b	pre-mRNA processing factor 4B	-0.625361	3.74187e-07	1.7361e-05	4.76043	significant down
ENSMUSG00000098557	239217	Kctd12	potassium channel tetramerisation domain containing 12	0.698073	3.89642e-07	1.77752e-05	4.75019	significant up
ENSMUSG00000027673	66046	Ndufb5	NADH:ubiquinone oxidoreductase subunit B5	-0.415981	3.92054e-07	1.78386e-05	4.74864	significant down
ENSMUSG00000024347	74002	Psd2	pleckstrin and Sec7 domain containing 2	0.80291	3.93037e-07	1.78643e-05	4.74801	significant up
ENSMUSG00000025743	20970	Sdc3	syndecan 3	0.676436	3.95368e-07	1.79252e-05	4.74654	significant up
ENSMUSG00000027882	20912	Stxbp3	syntaxin binding protein 3	0.766603	4.00999e-07	1.80708e-05	4.74302	significant up
ENSMUSG00000029066	66448	Mrpl20	mitochondrial ribosomal protein L20	-0.415225	4.04916e-07	1.81712e-05	4.74062	significant down
ENSMUSG00000028560	230484	Usp1	ubiquitin specific peptidase 1	-0.838511	4.05081e-07	1.81754e-05	4.74052	significant down
ENSMUSG00000060152	117109	Pop5	processing of precursor 5, ribonuclease P/MRP family (S. cerevisiae)	-0.49276	4.16448e-07	1.84617e-05	4.73373	significant down
ENSMUSG00000036594	14960	H2-Aa	histocompatibility 2, class II antigen A, alpha	1.30123	4.23744e-07	1.86419e-05	4.72951	significant up
ENSMUSG00000020485	20922	Supt4a	SPT4A, DSIF elongation factor subunit	-0.549564	4.2403e-07	1.86489e-05	4.72935	significant down
ENSMUSG00000025579	14387	Gaa	glucosidase, alpha, acid	0.54674	4.26377e-07	1.87062e-05	4.72801	significant up
ENSMUSG00000031983	69551	2310022B05Rik	RIKEN cDNA 2310022B05 gene	0.562396	4.37516e-07	1.90066e-05	4.7211	significant up
ENSMUSG00000027015	73649	Cybrd1	cytochrome b reductase 1	3.49687	4.60403e-07	1.96056e-05	4.70762	significant up
ENSMUSG00000035597	328110	Prpf39	pre-mRNA processing factor 39	-0.990352	4.72216e-07	1.99056e-05	4.70102	significant down
ENSMUSG00000022146	18414	Osmr	oncostatin M receptor	1.92857	4.80848e-07	2.0121e-05	4.69635	significant up
ENSMUSG00000029071	13542	Dvl1	dishevelled segment polarity protein 1	0.898585	4.81661e-07	2.01412e-05	4.69592	significant up
ENSMUSG00000053063	232413	Clec12a	C-type lectin domain family 12, member a	4.41217	4.8486e-07	2.02201e-05	4.69422	significant up
ENSMUSG00000022122	13618	Ednrb	endothelin receptor type B	0.446989	4.90288e-07	2.0353e-05	4.69137	significant up
ENSMUSG00000090122	66240	Kcne1l	potassium voltage-gated channel, Isk-related family, member 1-like, pseudogene	0.723992	4.91417e-07	2.03805e-05	4.69078	significant up
ENSMUSG00000005417	26936	Mprip	myosin phosphatase Rho interacting protein	0.485267	4.95676e-07	2.04838e-05	4.68859	significant up
ENSMUSG00000049606	52397	Zfp644	zinc finger protein 644	-0.547218	5.16565e-07	2.09979e-05	4.67782	significant down
ENSMUSG00000020130	66687	Tbc1d15	TBC1 domain family, member 15	-0.66553	5.19713e-07	2.1074e-05	4.67625	significant down
ENSMUSG00000021250	14281	Fos	FBJ osteosarcoma oncogene	-1.18604	5.30342e-07	2.13279e-05	4.67105	significant down
ENSMUSG00000034707	75612	Gns	glucosamine (N-acetyl)-6-sulfatase	0.635461	5.30626e-07	2.13346e-05	4.67091	significant up
ENSMUSG00000009075	192650	Cabp7	calcium binding protein 7	0.697155	5.36204e-07	2.14662e-05	4.66825	significant up
ENSMUSG00000033065	18642	Pfkm	phosphofructokinase, muscle	0.55884	5.84345e-07	2.29376e-05	4.63945	significant up
ENSMUSG00000022935	14805	Grik1	glutamate receptor, ionotropic, kainate 1	0.84032	6.11816e-07	2.37518e-05	4.6243	significant up
ENSMUSG00000037709	58909	Fam13a	family with sequence similarity 13, member A	-0.570641	6.54009e-07	2.49681e-05	4.60261	significant down
ENSMUSG00000027534	74718	Snx16	sorting nexin 16	-0.63626	6.87309e-07	2.58999e-05	4.5867	significant down
ENSMUSG00000026424	171469	Gpr37l1	G protein-coupled receptor 37-like 1	0.519915	6.92867e-07	2.60531e-05	4.58414	significant up
ENSMUSG00000039221	68028	Rpl22l1	ribosomal protein L22 like 1	-0.463551	7.42244e-07	2.73854e-05	4.56248	significant down
ENSMUSG00000058153	56747	Sez6l	seizure related 6 homolog like	0.767945	7.44607e-07	2.74479e-05	4.56149	significant up
ENSMUSG00000029231	18595	Pdgfra	platelet derived growth factor receptor, alpha polypeptide	1.02891	7.52902e-07	2.76665e-05	4.55805	significant up
ENSMUSG00000019715	74412	Gle1	GLE1 RNA export mediator (yeast)	-0.694815	7.54071e-07	2.76972e-05	4.55756	significant down
ENSMUSG00000028542	14664	Slc6a9	solute carrier family 6 (neurotransmitter transporter, glycine), member 9	0.682763	7.57147e-07	2.77778e-05	4.5563	significant up
ENSMUSG00000053965	242202	Pde5a	phosphodiesterase 5A, cGMP-specific	0.570514	7.67372e-07	2.80444e-05	4.55215	significant up
ENSMUSG00000020614	208659	Fam20a	FAM20A, golgi associated secretory pathway pseudokinase	0.855939	7.77491e-07	2.83063e-05	4.54812	significant up
ENSMUSG00000030703	68616	Gdpd3	glycerophosphodiester phosphodiesterase domain containing 3	-0.600592	8.04663e-07	2.89998e-05	4.53761	significant down
ENSMUSG00000020828	18806	Pld2	phospholipase D2	1.70989	8.41125e-07	2.99086e-05	4.5242	significant up
ENSMUSG00000031451	14456	Gas6	growth arrest specific 6	0.577713	8.4501e-07	3.0004e-05	4.52282	significant up
ENSMUSG00000050138	210741	Kcnk12	potassium channel, subfamily K, member 12	-0.640498	8.5995e-07	3.03683e-05	4.51758	significant down
ENSMUSG00000039016	30057	Timm8b	translocase of inner mitochondrial membrane 8B	-0.381993	8.68073e-07	3.05648e-05	4.51478	significant down
ENSMUSG00000000127	14158	Fer	fer (fms/fps related) protein kinase	-1.3022	8.69749e-07	3.06052e-05	4.51421	significant down
ENSMUSG00000034701	18012	Neurod1	neurogenic differentiation 1	-0.387366	8.85963e-07	3.09934e-05	4.50873	significant down
ENSMUSG00000067889	20743	Sptbn2	spectrin beta, non-erythrocytic 2	0.566982	9.04317e-07	3.14274e-05	4.50269	significant up
ENSMUSG00000018451	103712	6330403K07Rik	RIKEN cDNA 6330403K07 gene	0.532161	9.20695e-07	3.18099e-05	4.49744	significant up
ENSMUSG00000071379	53602	Hpcal1	hippocalcin-like 1	0.382682	9.21197e-07	3.18215e-05	4.49728	significant up
ENSMUSG00000010064	76257	Slc38a3	solute carrier family 38, member 3	0.723343	9.44703e-07	3.23626e-05	4.48996	significant up
ENSMUSG00000049354	71833	Dcaf7	DDB1 and CUL4 associated factor 7	0.625607	9.50445e-07	3.24933e-05	4.48821	significant up
ENSMUSG00000067786	18111	Nnat	neuronatin	0.573581	9.78769e-07	3.31308e-05	4.47977	significant up
ENSMUSG00000028496	70122	Mllt3	myeloid/lymphoid or mixed-lineage leukemia; translocated to, 3	-0.637993	9.85745e-07	3.32859e-05	4.47774	significant down
ENSMUSG00000038128	12326	Camk4	calcium/calmodulin-dependent protein kinase IV	-0.614468	9.99992e-07	3.36003e-05	4.47366	significant down
ENSMUSG00000042207	75605	Kdm5b	lysine (K)-specific demethylase 5B	-0.867254	1.00119e-06	3.36266e-05	4.47332	significant down
ENSMUSG00000032026	104444	Rexo2	RNA exonuclease 2	-0.545075	1.01383e-06	3.39027e-05	4.46977	significant down
ENSMUSG00000032440	21813	Tgfbr2	transforming growth factor, beta receptor II	1.34007	1.02658e-06	3.41789e-05	4.46624	significant up
ENSMUSG00000024593	70417	Megf10	multiple EGF-like-domains 10	0.679124	1.02907e-06	3.42325e-05	4.46556	significant up
ENSMUSG00000020440	11844	Arf5	ADP-ribosylation factor 5	-0.446431	1.03212e-06	3.42982e-05	4.46473	significant down
ENSMUSG00000020647	17977	Ncoa1	nuclear receptor coactivator 1	0.521964	1.03583e-06	3.43777e-05	4.46372	significant up
ENSMUSG00000025364	18813	Pa2g4	proliferation-associated 2G4	-0.588958	1.09247e-06	3.56741e-05	4.44765	significant down
ENSMUSG00000024145	18701	Pigf	phosphatidylinositol glycan anchor biosynthesis, class F	-0.594264	1.09624e-06	3.57589e-05	4.44662	significant down
ENSMUSG00000036570	56188	Fxyd1	FXYD domain-containing ion transport regulator 1	0.486824	1.10421e-06	3.59377e-05	4.44445	significant up
ENSMUSG00000004535	52440	Tax1bp1	Tax1 (human T cell leukemia virus type I) binding protein 1	-0.637525	1.10763e-06	3.60141e-05	4.44353	significant down
ENSMUSG00000035805	170790	Mlc1	megalencephalic leukoencephalopathy with subcortical cysts 1 homolog (human)	0.543243	1.13346e-06	3.66167e-05	4.43632	significant up
ENSMUSG00000052748	66875	Swt1	SWT1 RNA endoribonuclease homolog (S. cerevisiae)	-0.740897	1.20559e-06	3.82588e-05	4.41727	significant down
ENSMUSG00000057134	211488	Ado	2-aminoethanethiol (cysteamine) dioxygenase	-1.16316	1.22673e-06	3.87292e-05	4.41196	significant down
ENSMUSG00000048078	23966	Tenm4	teneurin transmembrane protein 4	0.712861	1.24596e-06	3.91529e-05	4.40724	significant up
ENSMUSG00000031924	66427	Cyb5b	cytochrome b5 type B	0.654943	1.26424e-06	3.9552e-05	4.40283	significant up
ENSMUSG00000046186	235505	Cd109	CD109 antigen	3.1944	1.26433e-06	3.9554e-05	4.40281	significant up
ENSMUSG00000110444	378466	Gm10033	predicted gene 10033	-1.10605	1.28202e-06	3.99368e-05	4.39863	significant down
ENSMUSG00000047181	217125	Samd14	sterile alpha motif domain containing 14	0.610437	1.29991e-06	4.03206e-05	4.39447	significant up
ENSMUSG00000028248	66625	Pnisr	PNN interacting serine/arginine-rich	-0.683385	1.30725e-06	4.04773e-05	4.39279	significant down
ENSMUSG00000028919	213649	Arhgef19	Rho guanine nucleotide exchange factor (GEF) 19	1.23808	1.31051e-06	4.05467e-05	4.39204	significant up
ENSMUSG00000038446	71713	Cdc40	cell division cycle 40	-0.724131	1.33017e-06	4.09626e-05	4.38761	significant down
ENSMUSG00000044674	14362	Fzd1	frizzled class receptor 1	0.712358	1.41185e-06	4.29536e-05	4.367	significant up
ENSMUSG00000035686	21835	Thrsp	thyroid hormone responsive	-0.50471	1.4134e-06	4.29908e-05	4.36662	significant down
ENSMUSG00000026679	71233	Enkur	enkurin, TRPC channel interacting protein	2.64823	1.48782e-06	4.47626e-05	4.34908	significant up
ENSMUSG00000029276	170823	Glmn	glomulin, FKBP associated protein	-0.861275	1.5542e-06	4.63109e-05	4.33432	significant down
ENSMUSG00000049336	23964	Tenm2	teneurin transmembrane protein 2	0.666901	1.58394e-06	4.6995e-05	4.32795	significant up
ENSMUSG00000030560	13032	Ctsc	cathepsin C	1.04473	1.60566e-06	4.74907e-05	4.32339	significant up
ENSMUSG00000026676	74186	Ccdc3	coiled-coil domain containing 3	1.27803	1.60717e-06	4.75251e-05	4.32308	significant up
ENSMUSG00000035024	78658	Ncapd3	non-SMC condensin II complex, subunit D3	-0.800344	1.631e-06	4.80655e-05	4.31817	significant down
ENSMUSG00000015672	75398	Mrpl32	mitochondrial ribosomal protein L32	-0.523514	1.64167e-06	4.83062e-05	4.316	significant down
ENSMUSG00000026456	72017	Cyb5r1	cytochrome b5 reductase 1	0.741225	1.72111e-06	5.00755e-05	4.30037	significant up
ENSMUSG00000024219	224650	Anks1	ankyrin repeat and SAM domain containing 1	0.729515	1.73773e-06	5.04406e-05	4.29722	significant up
ENSMUSG00000007891	13033	Ctsd	cathepsin D	0.376014	1.75933e-06	5.09126e-05	4.29317	significant up
ENSMUSG00000029330	74596	Cds1	CDP-diacylglycerol synthase 1	0.527862	1.83845e-06	5.26177e-05	4.27887	significant up
ENSMUSG00000027566	26444	Psma7	proteasome subunit alpha 7	-0.404228	1.84771e-06	5.28146e-05	4.27725	significant down
ENSMUSG00000010066	56808	Cacna2d2	calcium channel, voltage-dependent, alpha 2/delta subunit 2	0.514682	1.86251e-06	5.31286e-05	4.27467	significant up
ENSMUSG00000022454	54003	Nell2	NEL-like 2	-0.596814	1.86699e-06	5.32235e-05	4.2739	significant down
ENSMUSG00000017631	109934	Abr	active BCR-related gene	0.557848	1.92925e-06	5.45285e-05	4.26338	significant up
ENSMUSG00000030265	16653	Kras	Kirsten rat sarcoma viral oncogene homolog	-0.6175	1.96309e-06	5.52286e-05	4.25784	significant down
ENSMUSG00000069662	17118	Marcks	myristoylated alanine rich protein kinase C substrate	0.617796	1.96632e-06	5.52952e-05	4.25731	significant up
ENSMUSG00000044018	28028	Mrpl50	mitochondrial ribosomal protein L50	-0.576355	2.14679e-06	5.89188e-05	4.22975	significant down
ENSMUSG00000021548	66671	Ccnh	cyclin H	-0.458821	2.23042e-06	6.05396e-05	4.21796	significant down
ENSMUSG00000053646	235611	Plxnb1	plexin B1	0.808086	2.28611e-06	6.15992e-05	4.21042	significant up
ENSMUSG00000063317	76179	Usp31	ubiquitin specific peptidase 31	0.749558	2.36359e-06	6.30479e-05	4.20033	significant up
ENSMUSG00000021357	66482	Exoc2	exocyst complex component 2	0.669382	2.37465e-06	6.32524e-05	4.19892	significant up
ENSMUSG00000018459	114644	Slc13a3	solute carrier family 13 (sodium-dependent dicarboxylate transporter), member 3	0.829294	2.42681e-06	6.42089e-05	4.1924	significant up
ENSMUSG00000024431	14815	Nr3c1	nuclear receptor subfamily 3, group C, member 1	-0.438686	2.42797e-06	6.42299e-05	4.19226	significant down
ENSMUSG00000040111	235283	Gramd1b	GRAM domain containing 1B	0.468864	2.43531e-06	6.43634e-05	4.19136	significant up
ENSMUSG00000001289	56612	Pfdn5	prefoldin 5	-0.379074	2.4869e-06	6.52948e-05	4.18512	significant down
ENSMUSG00000030016	18139	Zfp638	zinc finger protein 638	-0.669786	2.50291e-06	6.55813e-05	4.18322	significant down
ENSMUSG00000040952	20085	Rps19	ribosomal protein S19	-0.36639	2.53881e-06	6.62197e-05	4.17901	significant down
ENSMUSG00000034584	320051	Exph5	exophilin 5	-0.683751	2.54124e-06	6.62626e-05	4.17873	significant down
ENSMUSG00000042182	320705	Bend6	BEN domain containing 6	-0.433631	2.56162e-06	6.66222e-05	4.17638	significant down
ENSMUSG00000025932	14048	Eya1	EYA transcriptional coactivator and phosphatase 1	1.53158	2.59289e-06	6.71703e-05	4.17282	significant up
ENSMUSG00000008035	68041	Mid1ip1	Mid1 interacting protein 1 (gastrulation specific G12-like (zebrafish))	0.403857	2.59407e-06	6.71909e-05	4.17269	significant up
ENSMUSG00000031762	17750	Mt2	metallothionein 2	0.422906	2.59459e-06	6.72e-05	4.17263	significant up
ENSMUSG00000048249	77128	Crebrf	CREB3 regulatory factor	-0.503533	2.62842e-06	6.77879e-05	4.16885	significant down
ENSMUSG00000019948	67019	Actr6	ARP6 actin-related protein 6	-0.663104	2.64204e-06	6.80233e-05	4.16734	significant down
ENSMUSG00000019782	66521	Rwdd1	RWD domain containing 1	-0.699322	2.65112e-06	6.81795e-05	4.16635	significant down
ENSMUSG00000042032	108645	Mat2b	methionine adenosyltransferase II, beta	-0.484358	2.65486e-06	6.8244e-05	4.16594	significant down
ENSMUSG00000034007	244891	Scaper	S phase cyclin A-associated protein in the ER	-0.607868	2.67281e-06	6.85519e-05	4.16398	significant down
ENSMUSG00000021255	26380	Esrrb	estrogen related receptor, beta	1.37045	2.67952e-06	6.86666e-05	4.16325	significant up
ENSMUSG00000030774	18479	Pak1	p21 (RAC1) activated kinase 1	-0.390756	2.68107e-06	6.8693e-05	4.16309	significant down
ENSMUSG00000026554	98193	Dcaf8	DDB1 and CUL4 associated factor 8	-0.595037	2.78625e-06	7.05014e-05	4.1518	significant down
ENSMUSG00000024293	77805	Esco1	establishment of sister chromatid cohesion N-acetyltransferase 1	-0.742619	2.80011e-06	7.07363e-05	4.15036	significant down
ENSMUSG00000009394	20965	Syn2	synapsin II	-0.399102	2.84463e-06	7.14859e-05	4.14578	significant down
ENSMUSG00000074336	11425	Apoc4	apolipoprotein C-IV	4.24599	2.89736e-06	7.23635e-05	4.14048	significant up
ENSMUSG00000031609	60406	Sap30	sin3 associated polypeptide	-0.660638	2.92297e-06	7.27859e-05	4.13795	significant down
ENSMUSG00000060073	19167	Psma3	proteasome subunit alpha 3	-0.586596	2.94318e-06	7.31173e-05	4.13598	significant down
ENSMUSG00000053825	327814	Ppfia2	protein tyrosine phosphatase, receptor type, f polypeptide (PTPRF), interacting protein (liprin), alpha 2	-0.692898	2.94758e-06	7.31894e-05	4.13555	significant down
ENSMUSG00000039629	320609	Strip2	striatin interacting protein 2	0.60477	2.98429e-06	7.37871e-05	4.13202	significant up
ENSMUSG00000031700	108682	Gpt2	glutamic pyruvate transaminase (alanine aminotransferase) 2	0.61269	3.03417e-06	7.4591e-05	4.12731	significant up
ENSMUSG00000048142	269642	Nat8l	N-acetyltransferase 8-like	0.574617	3.06808e-06	7.51325e-05	4.12417	significant up
ENSMUSG00000024245	68027	Tmem178	transmembrane protein 178	-0.424264	3.11839e-06	7.5928e-05	4.1196	significant down
ENSMUSG00000025066	67788	Sfr1	SWI5 dependent recombination repair 1	-0.588476	3.12051e-06	7.59612e-05	4.11941	significant down
ENSMUSG00000027374	77721	Mrps5	mitochondrial ribosomal protein S5	-0.520798	3.1432e-06	7.63169e-05	4.11738	significant down
ENSMUSG00000049313	20660	Sorl1	sortilin-related receptor, LDLR class A repeats-containing	0.413749	3.17741e-06	7.68497e-05	4.11436	significant up
ENSMUSG00000039046	98910	Usp6nl	USP6 N-terminal like	0.643059	3.26305e-06	7.81654e-05	4.10699	significant up
ENSMUSG00000069763	67888	Tmem100	transmembrane protein 100	0.771225	3.27569e-06	7.83576e-05	4.10592	significant up
ENSMUSG00000027375	17153	Mal	myelin and lymphocyte protein, T cell differentiation protein	-0.498489	3.36234e-06	7.96598e-05	4.09876	significant down
ENSMUSG00000027189	80985	Trim44	tripartite motif-containing 44	0.435647	3.44348e-06	8.08568e-05	4.09228	significant up
ENSMUSG00000046844	270097	Vat1l	vesicle amine transport protein 1 like	0.870557	3.4947e-06	8.16016e-05	4.0883	significant up
ENSMUSG00000037148	78514	Arhgap10	Rho GTPase activating protein 10	-1.03808	3.50244e-06	8.17135e-05	4.08771	significant down
ENSMUSG00000020580	19878	Rock2	Rho-associated coiled-coil containing protein kinase 2	-0.478951	3.53563e-06	8.21908e-05	4.08518	significant down
ENSMUSG00000036850	107733	Mrpl41	mitochondrial ribosomal protein L41	-0.430555	3.5733e-06	8.27285e-05	4.08234	significant down
ENSMUSG00000033278	19274	Ptprm	protein tyrosine phosphatase receptor type M	0.59458	3.58126e-06	8.28415e-05	4.08175	significant up
ENSMUSG00000031971	73420	Ccsap	centriole, cilia and spindle associated protein	-0.699975	3.59461e-06	8.30307e-05	4.08076	significant down
ENSMUSG00000028454	56703	Pigo	phosphatidylinositol glycan anchor biosynthesis, class O	0.873393	3.60679e-06	8.32028e-05	4.07986	significant up
ENSMUSG00000026516	67459	Nvl	nuclear VCP-like	-0.877204	3.61494e-06	8.33177e-05	4.07926	significant down
ENSMUSG00000041559	14264	Fmod	fibromodulin	0.806762	3.65025e-06	8.38133e-05	4.07669	significant up
ENSMUSG00000034993	26949	Vat1	vesicle amine transport 1	1.40686	3.69162e-06	8.4389e-05	4.07371	significant up
ENSMUSG00000062151	208898	Unc13c	unc-13 homolog C	-0.411685	3.71417e-06	8.47007e-05	4.07211	significant down
ENSMUSG00000078307	330941	AI593442	expressed sequence AI593442	0.491742	3.71555e-06	8.47198e-05	4.07202	significant up
ENSMUSG00000016918	240725	Sulf1	sulfatase 1	0.818388	3.72176e-06	8.48054e-05	4.07158	significant up
ENSMUSG00000034681	19826	Rnps1	RNA binding protein with serine rich domain 1	-1.15816	3.77229e-06	8.54974e-05	4.06805	significant down
ENSMUSG00000057440	75739	Mpp7	membrane protein, palmitoylated 7 (MAGUK p55 subfamily member 7)	-0.577593	3.78514e-06	8.56722e-05	4.06716	significant down
ENSMUSG00000026131	13518	Dst	dystonin	0.448554	3.87357e-06	8.69961e-05	4.0605	significant up
ENSMUSG00000097392	100042165	Thoc2l	THO complex subunit 2-like	-0.601473	3.89009e-06	8.7241e-05	4.05928	significant down
ENSMUSG00000020994	18949	Pnn	pinin	-0.740978	3.94911e-06	8.81108e-05	4.05497	significant down
ENSMUSG00000022201	22763	Zfr	zinc finger RNA binding protein	-0.46143	3.95482e-06	8.81944e-05	4.05456	significant down
ENSMUSG00000022263	223435	Trio	triple functional domain (PTPRF interacting)	0.658211	4.03556e-06	8.93687e-05	4.04881	significant up
ENSMUSG00000000838	14265	Fmr1	fragile X messenger ribonucleoprotein 1	-0.675392	4.08068e-06	9.00179e-05	4.04567	significant down
ENSMUSG00000053398	236539	Phgdh	3-phosphoglycerate dehydrogenase	0.715299	4.14347e-06	9.09129e-05	4.04137	significant up
ENSMUSG00000064326	30954	Siva1	SIVA1, apoptosis-inducing factor	-0.554295	4.22761e-06	9.20974e-05	4.03575	significant down
ENSMUSG00000034855	15945	Cxcl10	chemokine (C-X-C motif) ligand 10	3.54628	4.26248e-06	9.25832e-05	4.03347	significant up
ENSMUSG00000045128	76808	Rpl18a	ribosomal protein L18A	-0.468968	4.28827e-06	9.29408e-05	4.03179	significant down
ENSMUSG00000013858	216157	Tmem259	transmembrane protein 259	0.70085	4.33636e-06	9.36033e-05	4.02871	significant up
ENSMUSG00000039116	215798	Adgrg6	adhesion G protein-coupled receptor G6	1.78833	4.35623e-06	9.38756e-05	4.02745	significant up
ENSMUSG00000051316	24074	Taf7	TATA-box binding protein associated factor 7	-0.654882	4.36756e-06	9.40304e-05	4.02673	significant down
ENSMUSG00000059824	13170	Dbp	D site albumin promoter binding protein	0.504726	4.37489e-06	9.41304e-05	4.02627	significant up
ENSMUSG00000046160	50914	Olig1	oligodendrocyte transcription factor 1	0.569815	4.40448e-06	9.45328e-05	4.02442	significant up
ENSMUSG00000057738	20740	Sptan1	spectrin alpha, non-erythrocytic 1	0.428323	4.42933e-06	9.48692e-05	4.02287	significant up
ENSMUSG00000041014	18183	Nrg3	neuregulin 3	1.08054	4.53966e-06	9.63461e-05	4.01617	significant up
ENSMUSG00000032589	12217	Bsn	bassoon	0.664225	4.5634e-06	9.66605e-05	4.01475	significant up
ENSMUSG00000021709	59079	Erbin	Erbb2 interacting protein	0.65864	4.56378e-06	9.66655e-05	4.01473	significant up
ENSMUSG00000053693	56527	Mast1	microtubule associated serine/threonine kinase 1	0.775872	4.5874e-06	9.6977e-05	4.01333	significant up
ENSMUSG00000042426	218629	Dhx29	DEAH (Asp-Glu-Ala-His) box polypeptide 29	-0.874525	4.711e-06	9.86586e-05	4.00586	significant down
ENSMUSG00000006519	13057	Cyba	cytochrome b-245, alpha polypeptide	0.881024	4.76559e-06	9.93913e-05	4.00265	significant up
ENSMUSG00000030172	111173	Erc1	ELKS/RAB6-interacting/CAST family member 1	-0.679694	4.79348e-06	9.97635e-05	4.00103	significant down
ENSMUSG00000029373	56744	Pf4	platelet factor 4	1.39609	4.86548e-06	0.000100717	3.9969	significant up
ENSMUSG00000020053	16000	Igf1	insulin-like growth factor 1	0.947032	4.88081e-06	0.000100918	3.99603	significant up
ENSMUSG00000002985	11816	Apoe	apolipoprotein E	0.298479	4.91116e-06	0.000101316	3.99432	significant up
ENSMUSG00000039960	69581	Rhou	ras homolog family member U	0.572109	5.04502e-06	0.00010305	3.98695	significant up
ENSMUSG00000009741	22221	Ubp1	upstream binding protein 1	-0.820827	5.08753e-06	0.000103593	3.98467	significant down
ENSMUSG00000055447	16423	Cd47	CD47 antigen (Rh-related antigen, integrin-associated signal transducer)	0.328086	5.12938e-06	0.000104125	3.98245	significant up
ENSMUSG00000012422	66074	Tmem167	transmembrane protein 167	-0.420481	5.1335e-06	0.000104177	3.98223	significant down
ENSMUSG00000024109	18189	Nrxn1	neurexin I	-0.38311	5.17271e-06	0.000104672	3.98017	significant down
ENSMUSG00000029426	12492	Scarb2	scavenger receptor class B, member 2	0.54726	5.17494e-06	0.0001047	3.98005	significant up
ENSMUSG00000026822	16819	Lcn2	lipocalin 2	2.92439	5.23943e-06	0.000105507	3.97672	significant up
ENSMUSG00000055296	242474	Tmem245	transmembrane protein 245	0.660656	5.24698e-06	0.000105601	3.97633	significant up
ENSMUSG00000035969	100213	Rusc2	RUN and SH3 domain containing 2	0.688387	5.28817e-06	0.000106112	3.97423	significant up
ENSMUSG00000038005	72612	Hpf1	histone PARylation factor 1	-0.458167	5.29843e-06	0.000106239	3.97371	significant down
ENSMUSG00000022829	207227	Stxbp5l	syntaxin binding protein 5-like	-0.872735	5.32208e-06	0.000106531	3.97252	significant down
ENSMUSG00000038811	14710	Gngt2	guanine nucleotide binding protein (G protein), gamma transducing activity polypeptide 2	1.84283	5.51816e-06	0.000109545	3.96041	significant up
ENSMUSG00000068747	20661	Sort1	sortilin 1	0.540212	5.65241e-06	0.000111581	3.95241	significant up
ENSMUSG00000017188	52469	Coa3	cytochrome C oxidase assembly factor 3	-0.445741	5.74408e-06	0.000112957	3.94709	significant down
ENSMUSG00000025810	18186	Nrp1	neuropilin 1	0.675487	5.80895e-06	0.000113925	3.94338	significant up
ENSMUSG00000027663	22401	Zmat3	zinc finger matrin type 3	0.609187	5.9521e-06	0.000116043	3.93538	significant up
ENSMUSG00000031367	108012	Ap1s2	adaptor-related protein complex 1, sigma 2 subunit	-0.517144	5.99756e-06	0.00011671	3.93289	significant down
ENSMUSG00000022270	66270	Retreg1	reticulophagy regulator 1	0.589378	6.04616e-06	0.00011742	3.93026	significant up
ENSMUSG00000062661	14299	Ncs1	neuronal calcium sensor 1	-0.705757	6.09621e-06	0.000118149	3.92757	significant down
ENSMUSG00000026740	13418	Dnajc1	DnaJ heat shock protein family (Hsp40) member C1	-0.672147	6.09874e-06	0.000118186	3.92743	significant down
ENSMUSG00000033207	71738	Mamdc2	MAM domain containing 2	1.17379	6.17555e-06	0.000119298	3.92337	significant up
ENSMUSG00000026743	17354	Mllt10	myeloid/lymphoid or mixed-lineage leukemia; translocated to, 10	-0.566779	6.1856e-06	0.000119443	3.92284	significant down
ENSMUSG00000051223	66882	Bzw1	basic leucine zipper and W2 domains 1	-0.47576	6.35684e-06	0.000121896	3.91401	significant down
ENSMUSG00000035173	213993	Ccdc186	coiled-coil domain containing 186	-0.636152	6.36492e-06	0.000122011	3.9136	significant down
ENSMUSG00000024947	17283	Men1	multiple endocrine neoplasia 1	-0.730141	6.374e-06	0.00012214	3.91314	significant down
ENSMUSG00000003429	27207	Rps11	ribosomal protein S11	-0.357569	6.44496e-06	0.000123145	3.90958	significant down
ENSMUSG00000036766	227325	Dner	delta/notch-like EGF repeat containing	0.350262	6.5015e-06	0.000123942	3.90678	significant up
ENSMUSG00000024940	16998	Ltbp3	latent transforming growth factor beta binding protein 3	0.742089	6.67375e-06	0.000126389	3.89829	significant up
ENSMUSG00000042350	68497	Arel1	apoptosis resistant E3 ubiquitin protein ligase 1	0.653848	6.71321e-06	0.000126945	3.89639	significant up
ENSMUSG00000042671	67792	Rgs8	regulator of G-protein signaling 8	0.543326	6.76615e-06	0.000127688	3.89385	significant up
ENSMUSG00000029772	74340	Ahcyl2	S-adenosylhomocysteine hydrolase-like 2	0.476572	6.91028e-06	0.000129697	3.88707	significant up
ENSMUSG00000034290	217718	Nek9	NIMA (never in mitosis gene a)-related expressed kinase 9	0.81037	6.96087e-06	0.000130396	3.88473	significant up
ENSMUSG00000044308	68795	Ubr3	ubiquitin protein ligase E3 component n-recognin 3	0.555654	7.03599e-06	0.00013143	3.8813	significant up
ENSMUSG00000045180	110380	Shroom2	shroom family member 2	1.08336	7.06803e-06	0.00013187	3.87985	significant up
ENSMUSG00000003452	12121	Bicd1	BICD cargo adaptor 1	-0.735946	7.12075e-06	0.00013259	3.87749	significant down
ENSMUSG00000042105	101490	Inpp5f	inositol polyphosphate-5-phosphatase F	-0.442725	7.20461e-06	0.000133752	3.8737	significant down
ENSMUSG00000045767	78521	B230219D22Rik	RIKEN cDNA B230219D22 gene	-0.433689	7.43767e-06	0.000136946	3.86345	significant down
ENSMUSG00000005899	77626	Smpd4	sphingomyelin phosphodiesterase 4	0.728622	7.53648e-06	0.000138285	3.85923	significant up
ENSMUSG00000041548	80888	Hspb8	heat shock protein 8	0.627357	7.55984e-06	0.0001386	3.85824	significant up
ENSMUSG00000050711	20254	Scg2	secretogranin II	-0.475634	7.59368e-06	0.000139055	3.85681	significant down
ENSMUSG00000046480	399548	Scn4b	sodium channel, type IV, beta	0.594172	7.79949e-06	0.000141802	3.84832	significant up
ENSMUSG00000003575	382056	Crtc1	CREB regulated transcription coactivator 1	0.720701	7.85402e-06	0.000142523	3.84611	significant up
ENSMUSG00000036792	109241	Mbd5	methyl-CpG binding domain protein 5	0.643404	7.89329e-06	0.000143041	3.84454	significant up
ENSMUSG00000021097	94040	Clmn	calmin	0.416603	7.99915e-06	0.00014443	3.84034	significant up
ENSMUSG00000028020	14658	Glrb	glycine receptor, beta subunit	-0.441236	8.00593e-06	0.000144518	3.84008	significant down
ENSMUSG00000021890	74427	Eaf1	ELL associated factor 1	0.751702	8.03293e-06	0.000144871	3.83902	significant up
ENSMUSG00000058503	68152	Fam133b	family with sequence similarity 133, member B	-0.605909	8.10059e-06	0.000145751	3.83639	significant down
ENSMUSG00000055538	71918	Zcchc24	zinc finger, CCHC domain containing 24	0.439328	8.41357e-06	0.000150001	3.82391	significant up
ENSMUSG00000042745	15901	Id1	inhibitor of DNA binding 1, HLH protein	0.654672	8.41843e-06	0.000150066	3.82372	significant up
ENSMUSG00000031256	108062	Cstf2	cleavage stimulation factor, 3' pre-RNA subunit 2	0.676668	8.43722e-06	0.000150319	3.82299	significant up
ENSMUSG00000044576	242915	Garem2	GRB2 associated regulator of MAPK1 subtype 2	1.02077	8.54688e-06	0.000151788	3.81876	significant up
ENSMUSG00000016940	70382	Kctd2	potassium channel tetramerisation domain containing 2	0.518269	8.67657e-06	0.000153513	3.81386	significant up
ENSMUSG00000031328	192176	Flna	filamin, alpha	0.90965	8.70743e-06	0.000153921	3.8127	significant up
ENSMUSG00000026826	18227	Nr4a2	nuclear receptor subfamily 4, group A, member 2	-1.05633	9.29216e-06	0.000161527	3.79175	significant down
ENSMUSG00000005397	18073	Nid1	nidogen 1	0.986258	9.55301e-06	0.000164839	3.78294	significant up
ENSMUSG00000028782	230775	Adgrb2	adhesion G protein-coupled receptor B2	1.10601	9.66766e-06	0.00016628	3.77916	significant up
ENSMUSG00000040035	214240	Disp2	dispatched RND tramsporter family member 2	0.659406	9.71341e-06	0.000166852	3.77767	significant up
ENSMUSG00000073421	14961	H2-Ab1	histocompatibility 2, class II antigen A, beta 1	0.876895	9.7322e-06	0.000167086	3.77706	significant up
ENSMUSG00000017754	18830	Pltp	phospholipid transfer protein	0.520761	9.73699e-06	0.000167146	3.7769	significant up
ENSMUSG00000026688	66447	Mgst3	microsomal glutathione S-transferase 3	-0.342064	9.75303e-06	0.000167346	3.77638	significant down
ENSMUSG00000028039	13638	Efna3	ephrin A3	1.35054	9.85476e-06	0.00016861	3.77312	significant up
ENSMUSG00000038453	56013	Srcin1	SRC kinase signaling inhibitor 1	0.600375	9.91713e-06	0.000169382	3.77113	significant up
ENSMUSG00000019966	17311	Kitl	kit ligand	-0.530684	1.01278e-05	0.000171968	3.76455	significant down
ENSMUSG00000043496	66873	Tril	TLR4 interactor with leucine-rich repeats	0.471846	1.01718e-05	0.000172504	3.7632	significant up
ENSMUSG00000038486	64051	Sv2a	synaptic vesicle glycoprotein 2a	0.376801	1.01991e-05	0.000172837	3.76236	significant up
ENSMUSG00000022840	224129	Adcy5	adenylate cyclase 5	0.744713	1.02942e-05	0.000173989	3.75948	significant up
ENSMUSG00000037608	72567	Bclaf1	BCL2-associated transcription factor 1	-0.483666	1.04584e-05	0.000175967	3.75457	significant down
ENSMUSG00000027312	11990	Atrn	attractin	0.674393	1.06206e-05	0.000177902	3.74982	significant up
ENSMUSG00000031838	65972	Ifi30	interferon gamma inducible protein 30	1.2247	1.07755e-05	0.000179734	3.74537	significant up
ENSMUSG00000036986	18854	Pml	promyelocytic leukemia	1.01397	1.07888e-05	0.00017989	3.74499	significant up
ENSMUSG00000038070	338349	Cntln	centlein, centrosomal protein	-0.820261	1.08273e-05	0.000180342	3.7439	significant down
ENSMUSG00000053560	15936	Ier2	immediate early response 2	-0.656153	1.08481e-05	0.000180587	3.74331	significant down
ENSMUSG00000031592	18536	Pcm1	pericentriolar material 1	-0.657438	1.09426e-05	0.000181692	3.74066	significant down
ENSMUSG00000030029	16206	Lrig1	leucine-rich repeats and immunoglobulin-like domains 1	0.656293	1.09964e-05	0.00018232	3.73917	significant up
ENSMUSG00000046352	14619	Gjb2	gap junction protein, beta 2	0.837179	1.10565e-05	0.000183017	3.73751	significant up
ENSMUSG00000030521	67973	Mphosph10	M-phase phosphoprotein 10 (U3 small nucleolar ribonucleoprotein)	-0.758405	1.10718e-05	0.000183195	3.73709	significant down
ENSMUSG00000041688	27494	Amot	angiomotin	0.545444	1.10841e-05	0.000183337	3.73675	significant up
ENSMUSG00000051359	52589	Ncald	neurocalcin delta	-0.482471	1.13322e-05	0.000186192	3.73004	significant down
ENSMUSG00000037710	52637	Cisd1	CDGSH iron sulfur domain 1	-0.364103	1.14017e-05	0.000186984	3.7282	significant down
ENSMUSG00000046312	329828	Myorg	myogenesis regulating glycosidase (putative)	0.802264	1.14343e-05	0.000187356	3.72733	significant up
ENSMUSG00000035770	234663	Dync1li2	dynein, cytoplasmic 1 light intermediate chain 2	-0.453948	1.15526e-05	0.000188695	3.72424	significant down
ENSMUSG00000020846	76566	Rflnb	refilin B	-0.503378	1.1566e-05	0.000188846	3.72389	significant down
ENSMUSG00000030850	11907	Ate1	arginyltransferase 1	-0.68445	1.1593e-05	0.000189151	3.72319	significant down
ENSMUSG00000060212	270109	Pcnx2	pecanex homolog 2	0.864385	1.16328e-05	0.000189599	3.72216	significant up
ENSMUSG00000044835	73844	Ankrd45	ankyrin repeat domain 45	0.953474	1.18686e-05	0.000192346	3.71592	significant up
ENSMUSG00000000982	20302	Ccl3	chemokine (C-C motif) ligand 3	3.95536	1.20967e-05	0.000194973	3.71002	significant up
ENSMUSG00000036560	243914	Lgi4	leucine-rich repeat LGI family, member 4	0.509452	1.2111e-05	0.000195137	3.70966	significant up
ENSMUSG00000042712	22381	Tceal9	transcription elongation factor A like 9	-0.384373	1.22547e-05	0.000196777	3.70602	significant down
ENSMUSG00000026587	11899	Astn1	astrotactin 1	0.695078	1.24251e-05	0.000198707	3.70179	significant up
ENSMUSG00000028793	75234	Rnf19b	ring finger protein 19B	0.697681	1.24515e-05	0.000199004	3.70114	significant up
ENSMUSG00000026510	209456	Trp53bp2	transformation related protein 53 binding protein 2	0.567253	1.27642e-05	0.000202501	3.69357	significant up
ENSMUSG00000030795	233908	Fus	fused in sarcoma	0.462801	1.29835e-05	0.000204923	3.68841	significant up
ENSMUSG00000034928	105239	Rnf44	ring finger protein 44	0.70973	1.30638e-05	0.000205802	3.68655	significant up
ENSMUSG00000001105	55978	Ift20	intraflagellar transport 20	-0.443551	1.31003e-05	0.000206202	3.68571	significant down
ENSMUSG00000029128	100972	Rab28	RAB28, member RAS oncogene family	-0.465901	1.31385e-05	0.000206619	3.68483	significant down
ENSMUSG00000006920	14055	Ezh1	enhancer of zeste 1 polycomb repressive complex 2 subunit	-0.577296	1.3144e-05	0.000206678	3.68471	significant down
ENSMUSG00000026781	74159	Acbd5	acyl-Coenzyme A binding domain containing 5	-0.648945	1.32909e-05	0.000208275	3.68136	significant down
ENSMUSG00000018634	12921	Crhr1	corticotropin releasing hormone receptor 1	0.43121	1.33765e-05	0.0002092	3.67944	significant up
ENSMUSG00000032239	55934	Rp9	retinitis pigmentosa 9 (human)	-0.43389	1.34219e-05	0.00020969	3.67842	significant down
ENSMUSG00000046679	232196	C87436	expressed sequence C87436	-0.949822	1.36242e-05	0.000211856	3.67396	significant down
ENSMUSG00000018593	20692	Sparc	secreted acidic cysteine rich glycoprotein	0.328054	1.36405e-05	0.00021203	3.6736	significant up
ENSMUSG00000018481	66884	Appbp2	amyloid beta precursor protein (cytoplasmic tail) binding protein 2	-0.475211	1.36451e-05	0.000212079	3.6735	significant down
ENSMUSG00000079293	56644	Clec7a	C-type lectin domain family 7, member a	3.04768	1.37094e-05	0.000212764	3.6721	significant up
ENSMUSG00000040528	380732	Milr1	mast cell immunoglobulin like receptor 1	3.30038	1.38278e-05	0.000214018	3.66955	significant up
ENSMUSG00000041355	66256	Ssr2	signal sequence receptor, beta	-0.412931	1.38431e-05	0.000214179	3.66922	significant down
ENSMUSG00000036103	140792	Colec12	collectin sub-family member 12	0.692184	1.40095e-05	0.000216005	3.66554	significant up
ENSMUSG00000052229	574402	Gpr17	G protein-coupled receptor 17	1.08203	1.4131e-05	0.000217329	3.66288	significant up
ENSMUSG00000108398	115489946	Gm30191	predicted gene, 30191	2.40797	1.43275e-05	0.000219458	3.65865	significant up
ENSMUSG00000024130	27410	Abca3	ATP-binding cassette, sub-family A (ABC1), member 3	0.709338	1.44788e-05	0.000221085	3.65544	significant up
ENSMUSG00000049550	56430	Clip1	CAP-GLY domain containing linker protein 1	-0.482219	1.44901e-05	0.000221207	3.6552	significant down
ENSMUSG00000079215	269704	Zfp664	zinc finger protein 664	-0.60524	1.45384e-05	0.000221724	3.65419	significant down
ENSMUSG00000020538	20787	Srebf1	sterol regulatory element binding transcription factor 1	0.830521	1.47242e-05	0.000223747	3.65024	significant up
ENSMUSG00000031823	102193	Zdhhc7	zinc finger, DHHC domain containing 7	0.788783	1.51133e-05	0.000227939	3.64218	significant up
ENSMUSG00000022629	16564	Kif21a	kinesin family member 21A	-0.422679	1.54651e-05	0.000231674	3.63512	significant down
ENSMUSG00000015882	209707	Lcorl	ligand dependent nuclear receptor corepressor-like	-0.619073	1.55831e-05	0.000232916	3.6328	significant down
ENSMUSG00000018427	77864	Ypel2	yippee like 2	-0.574531	1.56214e-05	0.000233318	3.63205	significant down
ENSMUSG00000043962	230753	Thrap3	thyroid hormone receptor associated protein 3	-0.74232	1.56302e-05	0.000233409	3.63188	significant down
ENSMUSG00000028522	71148	Mier1	MEIR1 treanscription regulator	-0.577839	1.56323e-05	0.000233432	3.63184	significant down
ENSMUSG00000042082	11881	Arsb	arylsulfatase B	0.663615	1.56557e-05	0.000233676	3.63139	significant up
ENSMUSG00000015757	67418	Ppil4	peptidylprolyl isomerase (cyclophilin)-like 4	-0.644105	1.59043e-05	0.000236268	3.6266	significant down
ENSMUSG00000024039	12411	Cbs	cystathionine beta-synthase	0.509057	1.61002e-05	0.000238292	3.62289	significant up
ENSMUSG00000027895	99738	Kcnc4	potassium voltage gated channel, Shaw-related subfamily, member 4	0.778666	1.61607e-05	0.000238914	3.62176	significant up
ENSMUSG00000032578	12700	Cish	cytokine inducible SH2-containing protein	1.21987	1.62162e-05	0.000239483	3.62072	significant up
ENSMUSG00000028226	17389	Mmp16	matrix metallopeptidase 16	-1.02264	1.63463e-05	0.000240814	3.61832	significant down
ENSMUSG00000048000	227331	Gigyf2	GRB10 interacting GYF protein 2	-0.578093	1.64201e-05	0.000241566	3.61696	significant down
ENSMUSG00000007817	328365	Zmiz1	zinc finger, MIZ-type containing 1	0.389511	1.66124e-05	0.000243515	3.61347	significant up
ENSMUSG00000043733	19247	Ptpn11	protein tyrosine phosphatase, non-receptor type 11	-0.487577	1.68308e-05	0.000245711	3.60958	significant down
ENSMUSG00000030341	21937	Tnfrsf1a	tumor necrosis factor receptor superfamily, member 1a	1.01261	1.68525e-05	0.000245928	3.60919	significant up
ENSMUSG00000090394	67647	4930523C07Rik	RIKEN cDNA 4930523C07 gene	-0.936894	1.69536e-05	0.000246938	3.60741	significant down
ENSMUSG00000041986	270162	Elmod1	ELMO/CED-12 domain containing 1	-0.388252	1.71537e-05	0.000248926	3.60393	significant down
ENSMUSG00000029469	12589	Ift81	intraflagellar transport 81	-0.524811	1.71661e-05	0.000249048	3.60372	significant down
ENSMUSG00000030089	71699	Slc41a3	solute carrier family 41, member 3	0.566552	1.72885e-05	0.000250256	3.60161	significant up
ENSMUSG00000041645	27225	Ddx24	DEAD box helicase 24	-0.535503	1.73802e-05	0.000251158	3.60005	significant down
ENSMUSG00000078429	52468	Ctdsp2	CTD (carboxy-terminal domain, RNA polymerase II, polypeptide A) small phosphatase 2	0.647068	1.74633e-05	0.000251972	3.59865	significant up
ENSMUSG00000032816	56741	Igdcc4	immunoglobulin superfamily, DCC subclass, member 4	0.768643	1.75429e-05	0.00025275	3.59731	significant up
ENSMUSG00000050272	13508	Dscam	DS cell adhesion molecule	0.7675	1.75936e-05	0.000253244	3.59646	significant up
ENSMUSG00000021951	68043	Eef1akmt1	EEF1A alpha lysine methyltransferase 1	-0.441899	1.83604e-05	0.000260982	3.58339	significant down
ENSMUSG00000029198	17713	Grpel1	GrpE-like 1, mitochondrial	-0.437817	1.84205e-05	0.000261581	3.58239	significant down
ENSMUSG00000025854	80752	Fam20c	FAM20C, golgi associated secretory pathway kinase	0.552531	1.84365e-05	0.00026174	3.58213	significant up
ENSMUSG00000014074	70238	Rnf168	ring finger protein 168	-0.578927	1.86743e-05	0.000264094	3.57824	significant down
ENSMUSG00000022013	66148	Dnajc15	DnaJ heat shock protein family (Hsp40) member C15	-0.397291	1.86832e-05	0.000264182	3.5781	significant down
ENSMUSG00000051790	216856	Nlgn2	neuroligin 2	0.962876	1.86953e-05	0.000264301	3.5779	significant up
ENSMUSG00000026754	76899	Golga1	golgin A1	-0.79978	1.91723e-05	0.000268967	3.5703	significant down
ENSMUSG00000021010	27386	Npas3	neuronal PAS domain protein 3	0.535486	1.92083e-05	0.000269316	3.56974	significant up
ENSMUSG00000022295	66335	Atp6v1c1	ATPase, H+ transporting, lysosomal V1 subunit C1	-0.446299	1.92247e-05	0.000269475	3.56948	significant down
ENSMUSG00000054763	619548	Defb42	defensin beta 42	-1.38556	1.92499e-05	0.00026972	3.56909	significant down
ENSMUSG00000025092	73442	Hspa12a	heat shock protein 12A	0.488043	1.93349e-05	0.000270542	3.56777	significant up
ENSMUSG00000000594	14667	Gm2a	GM2 ganglioside activator protein	0.423552	1.94469e-05	0.000271621	3.56604	significant up
ENSMUSG00000004562	268739	Arhgef40	Rho guanine nucleotide exchange factor (GEF) 40	0.918066	1.96023e-05	0.000273113	3.56366	significant up
ENSMUSG00000036046	223739	5031439G07Rik	RIKEN cDNA 5031439G07 gene	0.630188	1.97347e-05	0.000274377	3.56165	significant up
ENSMUSG00000041361	102371	Myzap	myocardial zonula adherens protein	2.21939	1.99128e-05	0.000276071	3.55898	significant up
ENSMUSG00000027296	228550	Itpka	inositol 1,4,5-trisphosphate 3-kinase A	0.436253	2.01877e-05	0.000278665	3.55492	significant up
ENSMUSG00000037843	277432	Vstm2l	V-set and transmembrane domain containing 2-like	0.815379	2.02136e-05	0.000278908	3.55454	significant up
ENSMUSG00000020801	67279	Med31	mediator complex subunit 31	-0.427487	2.04127e-05	0.000280773	3.55165	significant down
[truncated: 3,456 more rows]

## Sheet: CB_6mo_WT_vs_KO
ensembl_gene_id	entrezgene_id	gene_name	description	log2FC	p_value	adjusted_p_value	-log10(adjusted_p_value)	significance_in_KO
[truncated: 5,407 more rows]

[truncated: 8 more sheets: CTX_P14_WT_vs_KO, CTX_1mo_WT_vs_KO, CTX_3mo_WT_vs_KO, CTX_6mo_WT_vs_KO, HC_P14_WT_vs_KO, HC_1mo_WT_vs_KO, HC_3mo_WT_vs_KO, HC_6mo_WT_vs_KO]
