# Supplementary material for: Transcriptomic and proteomic insights into progressive myoclonus epilepsy type 1
Source: Dis Model Mech. 2026 May 5;19(4):dmm052681. doi: 10.1242/dmm.052681 (PMC13225231; doi:10.1242/dmm.052681)
Supplement: Table S2. Differentially regulated Kyoto Encyclopedia of Genes and Genomes (KEGG) pathways identified in cerebellum (CB), cerebral cortex (CTX), and hippocampus (HC) of Cstb-/- (KO) vs. wildtype (WT) mice across time points (P14, 1, 3, 6 months). [file dmm-19-052681-TableS2.xlsx]

## Sheet: Table_description
Table S2. Differentially regulated Kyoto Encyclopedia of Genes and Genomes (KEGG) pathways identified in cerebellum (CB), cerebral cortex (CTX), and hippocampus (HC) of Cstb-/- (KO) versus wild-type (WT) mice across time points (P14, 1, 3, 6 months). The table includes: pathway name/category, average log2 fold change (log2FC), p-value, adjusted p-value (FDR), -log10(adjusted p-value), and directi…

## Sheet: CB_P14_WT_vs_KO
pathway	pathway_category	average_log2FC	p_value	adjusted_p_value	-log10(adjusted_p_value)	significance_in_KO
Oxidative phosphorylation	metabolic	-0.208749	7.48861e-06	0.00214174	2.66923	significant down

## Sheet: CB_1mo_WT_vs_KO
pathway	pathway_category	average_log2FC	p_value	adjusted_p_value	-log10(adjusted_p_value)	significance_in_KO
Complement and coagulation cascades	signalling	1.48753	3.30201e-06	0.000944376	3.02486	significant up
Oxidative phosphorylation	metabolic	-0.331002	1.24068e-05	0.00118278	2.9271	significant down
Lysosome	signalling	1.17739	5.59957e-05	0.00400369	2.39754	significant up
Glycosaminoglycan degradation	metabolic	0.990032	0.000346154	0.0165	1.78252	significant up
Synthesis and degradation of ketone bodies	metabolic	0.390422	0.000602117	0.0213622	1.67035	significant up
Valine, leucine and isoleucine degradation	metabolic	0.36942	0.0010457	0.0213622	1.67035	significant up
Cytokine-cytokine receptor interaction	signalling	3.42709	0.000564127	0.0213622	1.67035	significant up
Phagosome	signalling	1.60529	0.000979531	0.0213622	1.67035	significant up
Long-term potentiation	signalling	-0.836962	0.00099955	0.0213622	1.67035	significant down
Pentose and glucuronate interconversions	metabolic	0.490041	0.00119979	0.022876	1.64062	significant up
Ascorbate and aldarate metabolism	metabolic	0.31602	0.00203166	0.0290528	1.53681	significant up
Tryptophan metabolism	metabolic	0.351718	0.0019277	0.0290528	1.53681	significant up
Butanoate metabolism	metabolic	0.363382	0.00167537	0.0290528	1.53681	significant up
mRNA surveillance pathway	signalling	-1.06618	0.0019982	0.0290528	1.53681	significant down
Cardiac muscle contraction	signalling	-0.346933	0.00189564	0.0290528	1.53681	significant down
RNA transport	signalling	-0.982933	0.00299595	0.040802	1.38932	significant down
Glycosphingolipid biosynthesis - lacto and neolacto series	metabolic	0.420316	0.00362921	0.0464195	1.3333	significant up
Metabolic pathways	metabolic	0.896476	0.00373304	0.0464195	1.3333	significant up

## Sheet: CB_3mo_WT_vs_KO
pathway	pathway_category	average_log2FC	p_value	adjusted_p_value	-log10(adjusted_p_value)	significance_in_KO
Phagosome	signalling	1.36567	2.44896e-10	3.50202e-08	7.45568	significant up
Complement and coagulation cascades	signalling	1.36556	1.59852e-09	1.52393e-07	6.81704	significant up
Oxidative phosphorylation	metabolic	-0.264762	7.82234e-09	5.59298e-07	6.25236	significant down
Ribosome	signalling	-0.432242	1.51921e-08	8.68988e-07	6.06099	significant down
Cytokine-cytokine receptor interaction	signalling	1.42133	2.55914e-08	1.21986e-06	5.91369	significant up
ECM-receptor interaction	signalling	0.76424	3.84469e-08	1.57083e-06	5.80387	significant up
Hematopoietic cell lineage	signalling	1.02527	4.894e-07	1.45511e-05	4.83711	significant up
Antigen processing and presentation	signalling	1.1061	1.50698e-06	2.69374e-05	4.56965	significant up
Intestinal immune network for IgA production	signalling	0.900735	1.85139e-06	3.11468e-05	4.50659	significant up
Cell adhesion molecules (CAMs)	signalling	0.900691	3.08815e-06	4.22998e-05	4.37366	significant up
Lysosome	signalling	0.797939	4.60941e-06	5.73171e-05	4.24172	significant up
NOD-like receptor signaling pathway	signalling	0.95571	9.13277e-06	0.000104479	3.98097	significant up
Glycosaminoglycan degradation	metabolic	0.783134	1.98315e-05	0.00019269	3.71514	significant up
Salivary secretion	signalling	0.786857	2.02122e-05	0.00019269	3.71514	significant up
beta-Alanine metabolism	metabolic	0.749393	2.59011e-05	0.000238958	3.62168	significant up
Drug metabolism - other enzymes	metabolic	0.919624	2.83646e-05	0.000253509	3.59601	significant up
Chemokine signaling pathway	signalling	1.3068	5.13395e-05	0.000419517	3.37725	significant up
Apoptosis	signalling	0.523509	5.33738e-05	0.000424025	3.37261	significant up
Toll-like receptor signaling pathway	signalling	1.26335	9.88685e-05	0.000744116	3.12836	significant up
Steroid biosynthesis	metabolic	0.501101	0.000133852	0.00091147	3.04026	significant up
Pentose and glucuronate interconversions	metabolic	0.86919	0.000142732	0.000949331	3.02258	significant up
Ribosome biogenesis in eukaryotes	signalling	-0.487011	0.000160457	0.00104297	2.98173	significant down
Natural killer cell mediated cytotoxicity	signalling	0.809171	0.000198846	0.0012484	2.90365	significant up
Ovarian steroidogenesis	signalling	0.881901	0.000200791	0.0012484	2.90365	significant up
Fanconi anemia pathway	signalling	-0.599132	0.000209169	0.00127282	2.89523	significant down
Primary bile acid biosynthesis	metabolic	2.0185	0.000231333	0.00137836	2.86064	significant up
Neuroactive ligand-receptor interaction	signalling	0.750453	0.000248851	0.00142343	2.84667	significant up
Focal adhesion	signalling	0.793533	0.000293549	0.00164618	2.78352	significant up
mRNA surveillance pathway	signalling	-0.469026	0.000333527	0.0018344	2.73651	significant down
Fatty acid elongation	metabolic	-0.500535	0.000407513	0.00208523	2.68085	significant down
Glycosphingolipid biosynthesis - globo series	metabolic	0.432574	0.000392821	0.00208523	2.68085	significant up
Osteoclast differentiation	signalling	1.07624	0.000408297	0.00208523	2.68085	significant up
Glycerolipid metabolism	metabolic	0.590462	0.000425977	0.00213736	2.67012	significant up
Glycosylphosphatidylinositol(GPI)-anchor biosynthesis	metabolic	-0.439803	0.000465284	0.00229433	2.63934	significant down
RNA degradation	signalling	-0.490001	0.000474427	0.00229976	2.63832	significant down
Histidine metabolism	metabolic	0.628134	0.000567465	0.00261766	2.58209	significant up
Calcium signaling pathway	signalling	0.604446	0.000632713	0.00287231	2.54177	significant up
PI3K-Akt signaling pathway	signalling	0.813205	0.000661234	0.00295489	2.52946	significant up
Glycosaminoglycan biosynthesis - keratan sulfate	metabolic	0.370241	0.000797258	0.00350793	2.45495	significant up
Retinol metabolism	metabolic	0.441215	0.000886045	0.00383953	2.41572	significant up
Leukocyte transendothelial migration	signalling	0.81121	0.000911741	0.00389191	2.40984	significant up
TNF signaling pathway	signalling	1.03017	0.00109968	0.00462511	2.33488	significant up
Steroid hormone biosynthesis	metabolic	0.540183	0.00172609	0.00468431	2.32935	significant up
Alanine, aspartate and glutamate metabolism	metabolic	0.562478	0.00197761	0.00468431	2.32935	significant up
Pantothenate and CoA biosynthesis	metabolic	-0.308164	0.0019982	0.00468431	2.32935	significant down
Metabolic pathways	metabolic	0.627381	0.0019982	0.00468431	2.32935	significant up
Protein export	signalling	-0.343114	0.00132066	0.00468431	2.32935	significant down
MAPK signaling pathway	signalling	0.697853	0.0019982	0.00468431	2.32935	significant up
Ras signaling pathway	signalling	0.745171	0.0019982	0.00468431	2.32935	significant up
Rap1 signaling pathway	signalling	0.674313	0.0019982	0.00468431	2.32935	significant up
NF-kappa B signaling pathway	signalling	0.975053	0.00129596	0.00468431	2.32935	significant up
HIF-1 signaling pathway	signalling	0.928938	0.0019982	0.00468431	2.32935	significant up
Phosphatidylinositol signaling system	signalling	0.509921	0.0019982	0.00468431	2.32935	significant up
Sphingolipid signaling pathway	signalling	0.72307	0.0019982	0.00468431	2.32935	significant up
Ubiquitin mediated proteolysis	signalling	-0.346107	0.0019982	0.00468431	2.32935	significant down
Endocytosis	signalling	1.03069	0.0019982	0.00468431	2.32935	significant up
mTOR signaling pathway	signalling	-0.431647	0.0019982	0.00468431	2.32935	significant down
Cardiac muscle contraction	signalling	-0.237463	0.00170784	0.00468431	2.32935	significant down
Wnt signaling pathway	signalling	0.944716	0.0019982	0.00468431	2.32935	significant up
Axon guidance	signalling	0.656893	0.0019982	0.00468431	2.32935	significant up
Hippo signaling pathway	signalling	0.859254	0.00183032	0.00468431	2.32935	significant up
Gap junction	signalling	0.53078	0.0019982	0.00468431	2.32935	significant up
Signaling pathways regulating pluripotency of stem cells	signalling	0.784763	0.0019982	0.00468431	2.32935	significant up
Platelet activation	signalling	0.66549	0.0019982	0.00468431	2.32935	significant up
RIG-I-like receptor signaling pathway	signalling	-0.423212	0.0019982	0.00468431	2.32935	significant down
Cytosolic DNA-sensing pathway	signalling	1.8059	0.0019982	0.00468431	2.32935	significant up
Jak-STAT signaling pathway	signalling	0.96019	0.0019982	0.00468431	2.32935	significant up
T cell receptor signaling pathway	signalling	0.646937	0.0019982	0.00468431	2.32935	significant up
B cell receptor signaling pathway	signalling	0.685458	0.0019982	0.00468431	2.32935	significant up
Fc gamma R-mediated phagocytosis	signalling	0.869859	0.0019982	0.00468431	2.32935	significant up
Circadian entrainment	signalling	0.651337	0.0019982	0.00468431	2.32935	significant up
Synaptic vesicle cycle	signalling	-0.352895	0.0019982	0.00468431	2.32935	significant down
Retrograde endocannabinoid signaling	signalling	0.565765	0.0019982	0.00468431	2.32935	significant up
Glutamatergic synapse	signalling	0.623047	0.0019982	0.00468431	2.32935	significant up
Cholinergic synapse	signalling	0.625478	0.0019982	0.00468431	2.32935	significant up
GABAergic synapse	signalling	0.580875	0.0019982	0.00468431	2.32935	significant up
Dopaminergic synapse	signalling	0.518412	0.0019982	0.00468431	2.32935	significant up
Long-term depression	signalling	0.594275	0.0019982	0.00468431	2.32935	significant up
Olfactory transduction	signalling	0.484864	0.00143482	0.00468431	2.32935	significant up
Regulation of actin cytoskeleton	signalling	0.609826	0.0019982	0.00468431	2.32935	significant up
Melanogenesis	signalling	0.807708	0.00190281	0.00468431	2.32935	significant up
Oxytocin signaling pathway	signalling	0.525613	0.0019982	0.00468431	2.32935	significant up
Protein digestion and absorption	signalling	0.744993	0.0019982	0.00468431	2.32935	significant up
Bile secretion	signalling	0.624327	0.00194787	0.00468431	2.32935	significant up
Biosynthesis of amino acids	metabolic	0.61688	0.00228061	0.00523926	2.28073	significant up
Proteasome	signalling	-0.366678	0.00228989	0.00523926	2.28073	significant down
Galactose metabolism	metabolic	0.809316	0.00237388	0.00538833	2.26855	significant up
Purine metabolism	metabolic	-0.337384	0.00244794	0.00551269	2.25864	significant down
Gastric acid secretion	signalling	0.506595	0.00258263	0.00577056	2.23878	significant up
PPAR signaling pathway	signalling	0.712898	0.0026594	0.00589603	2.22944	significant up
2-Oxocarboxylic acid metabolism	metabolic	0.457083	0.00271893	0.00598164	2.22318	significant up
Serotonergic synapse	signalling	0.603896	0.00299595	0.00634698	2.19743	significant up
GnRH signaling pathway	signalling	0.717076	0.00299595	0.00634698	2.19743	significant up
Biosynthesis of unsaturated fatty acids	metabolic	0.654167	0.00313162	0.00654452	2.18412	significant up
Ascorbate and aldarate metabolism	metabolic	0.477486	0.00319857	0.00658124	2.18169	significant up
Spliceosome	signalling	-0.428351	0.00317561	0.00658124	2.18169	significant down
TGF-beta signaling pathway	signalling	0.696108	0.00328302	0.00661228	2.17965	significant up
Renin-angiotensin system	signalling	0.607381	0.00327668	0.00661228	2.17965	significant up
Other glycan degradation	metabolic	0.495128	0.00343235	0.0068647	2.16338	significant up
Pyrimidine metabolism	metabolic	-0.384994	0.00347182	0.00689542	2.16144	significant down
cGMP-PKG signaling pathway	signalling	0.488626	0.00399281	0.00776832	2.10967	significant up
cAMP signaling pathway	signalling	0.641794	0.00399281	0.00776832	2.10967	significant up
Adherens junction	signalling	1.04568	0.00399281	0.00776832	2.10967	significant up
DNA replication	signalling	-0.418966	0.00418597	0.0080891	2.0921	significant down
Adipocytokine signaling pathway	signalling	0.720458	0.00429049	0.00823545	2.08431	significant up
Fatty acid degradation	metabolic	0.518898	0.00436202	0.00831691	2.08004	significant up
Thyroid hormone signaling pathway	signalling	0.518586	0.00472553	0.00889146	2.05103	significant up
Pyruvate metabolism	metabolic	0.519035	0.00478904	0.00895206	2.04808	significant up
Glycolysis / Gluconeogenesis	metabolic	0.427297	0.00495797	0.0091035	2.04079	significant up
Arginine and proline metabolism	metabolic	0.758941	0.00496555	0.0091035	2.04079	significant up
Cysteine and methionine metabolism	metabolic	0.653402	0.00504303	0.00918666	2.03684	significant up
Amino sugar and nucleotide sugar metabolism	metabolic	0.567305	0.00516753	0.00935388	2.02901	significant up
Basal transcription factors	signalling	-0.51708	0.00579979	0.010372	1.98414	significant down
Estrogen signaling pathway	signalling	0.470496	0.00598383	0.010372	1.98414	significant up
Pancreatic secretion	signalling	0.515349	0.00598383	0.010372	1.98414	significant up
Carbohydrate digestion and absorption	signalling	0.430256	0.00582883	0.010372	1.98414	significant up
Mineral absorption	signalling	0.75971	0.00614897	0.0105306	1.97755	significant up
Fatty acid biosynthesis	metabolic	0.935544	0.00630196	0.0107283	1.96947	significant up
Progesterone-mediated oocyte maturation	signalling	0.564362	0.00694371	0.0116708	1.9329	significant up
RNA polymerase	signalling	-0.323844	0.00728523	0.0121138	1.91672	significant down
Other types of O-glycan biosynthesis	metabolic	0.416497	0.00745732	0.0123283	1.9091	significant up
Vitamin B6 metabolism	metabolic	-0.423726	0.00756318	0.0124314	1.90548	significant down
Phenylalanine metabolism	metabolic	0.300706	0.00790464	0.0129184	1.88879	significant up
Inflammatory mediator regulation of TRP channels	signalling	0.633561	0.00815598	0.0132535	1.87767	significant up
Pentose phosphate pathway	metabolic	0.532701	0.00868535	0.0139096	1.85668	significant up
ABC transporters	signalling	0.877717	0.00862135	0.0139096	1.85668	significant up
Homologous recombination	signalling	-0.480702	0.00895396	0.0142268	1.84689	significant down
Selenocompound metabolism	metabolic	1.02777	0.00917688	0.0144208	1.84101	significant up
One carbon pool by folate	metabolic	0.645238	0.00915361	0.0144208	1.84101	significant up
Glyoxylate and dicarboxylate metabolism	metabolic	0.289973	0.00929511	0.0145268	1.83783	significant up
Ubiquinone and other terpenoid-quinone biosynthesis	metabolic	-0.260372	0.0095322	0.0148163	1.82926	significant down
Fructose and mannose metabolism	metabolic	0.73573	0.00995512	0.0151445	1.81975	significant up
Starch and sucrose metabolism	metabolic	0.495098	0.00995512	0.0151445	1.81975	significant up
Thyroid hormone synthesis	signalling	0.523321	0.00995512	0.0151445	1.81975	significant up
Aldosterone-regulated sodium reabsorption	signalling	0.550501	0.0104549	0.0158206	1.80078	significant up
Hedgehog signaling pathway	signalling	-0.417116	0.0109457	0.0164762	1.78314	significant down
Insulin secretion	signalling	0.637729	0.011348	0.0169923	1.76975	significant up
Oocyte meiosis	signalling	0.606851	0.0121184	0.0179579	1.74575	significant up
Vitamin digestion and absorption	signalling	0.468468	0.0120756	0.0179579	1.74575	significant up
Phosphonate and phosphinate metabolism	metabolic	-0.173252	0.0124835	0.0183202	1.73707	significant down
Carbon metabolism	metabolic	0.437004	0.0127056	0.0185398	1.7319	significant up
ErbB signaling pathway	signalling	0.603465	0.0129242	0.0186683	1.7289	significant up
Fc epsilon RI signaling pathway	signalling	0.577579	0.0129242	0.0186683	1.7289	significant up
Notch signaling pathway	signalling	0.645353	0.0130774	0.0187947	1.72597	significant up
Valine, leucine and isoleucine degradation	metabolic	0.388897	0.0135503	0.019377	1.71271	significant up
Nucleotide excision repair	signalling	-0.427272	0.0137304	0.0195032	1.70989	significant down
Proximal tubule bicarbonate reclamation	signalling	0.445614	0.013775	0.0195032	1.70989	significant up
Glucagon signaling pathway	signalling	0.468059	0.0148164	0.0208744	1.68039	significant up
Vasopressin-regulated water reabsorption	signalling	0.593155	0.0154964	0.0217253	1.66303	significant up
Lysine degradation	metabolic	-0.698096	0.0157636	0.0219922	1.65773	significant down
Vascular smooth muscle contraction	signalling	0.599642	0.0158853	0.0220543	1.65651	significant up
Glycosphingolipid biosynthesis - ganglio series	metabolic	-0.466987	0.016243	0.0224421	1.64894	significant down
Citrate cycle (TCA cycle)	metabolic	0.431464	0.0168705	0.0229761	1.63872	significant up
Adrenergic signaling in cardiomyocytes	signalling	0.524479	0.0168697	0.0229761	1.63872	significant up
Collecting duct acid secretion	signalling	-0.271588	0.0168705	0.0229761	1.63872	significant down
Insulin signaling pathway	signalling	0.595427	0.0175911	0.0238438	1.62262	significant up
Phenylalanine, tyrosine and tryptophan biosynthesis	metabolic	0.230272	0.0187597	0.0253079	1.59674	significant up
Butanoate metabolism	metabolic	0.468052	0.019821	0.0263665	1.57895	significant up
Fatty acid metabolism	metabolic	0.708082	0.019821	0.0263665	1.57895	significant up
Regulation of autophagy	signalling	-0.473453	0.020975	0.0277724	1.55639	significant down
Long-term potentiation	signalling	0.51797	0.0237425	0.0311484	1.50656	significant up
SNARE interactions in vesicular transport	signalling	-0.415578	0.0239699	0.0313032	1.50441	significant down
FoxO signaling pathway	signalling	0.598132	0.0242308	0.0313575	1.50366	significant up
Cell cycle	signalling	-0.470759	0.0241496	0.0313575	1.50366	significant down
Glycerophospholipid metabolism	metabolic	0.545939	0.0256979	0.0329578	1.48204	significant up
Inositol phosphate metabolism	metabolic	0.536187	0.0264992	0.0338338	1.47065	significant up
Non-homologous end-joining	signalling	-0.545334	0.0277383	0.0351024	1.45466	significant down
Prolactin signaling pathway	signalling	-0.631647	0.0276746	0.0351024	1.45466	significant down
Tyrosine metabolism	metabolic	0.363038	0.0282008	0.0355306	1.4494	significant up
Neurotrophin signaling pathway	signalling	0.504451	0.0290597	0.0364521	1.43828	significant up
Sphingolipid metabolism	metabolic	0.602957	0.03639	0.0451106	1.34572	significant up
Mismatch repair	signalling	-0.474831	0.0364355	0.0451106	1.34572	significant down
AMPK signaling pathway	signalling	0.595129	0.0375714	0.0463165	1.33426	significant up
VEGF signaling pathway	signalling	0.524532	0.0385909	0.047369	1.32451	significant up

## Sheet: CB_6mo_WT_vs_KO
pathway	pathway_category	average_log2FC	p_value	adjusted_p_value	-log10(adjusted_p_value)	significance_in_KO
Complement and coagulation cascades	signalling	1.4802	4.26233e-11	1.21903e-08	7.91399	significant up
Cytokine-cytokine receptor interaction	signalling	1.29222	5.3833e-10	5.13207e-08	7.28971	significant up
Tryptophan metabolism	metabolic	0.810176	1.47269e-08	8.42376e-07	6.07449	significant up
ECM-receptor interaction	signalling	1.05118	3.59017e-08	1.46684e-06	5.83362	significant up
Spliceosome	signalling	-0.44293	5.97234e-08	2.13511e-06	5.67058	significant down
RNA degradation	signalling	-0.455405	9.80961e-08	2.80555e-06	5.55198	significant down
Neuroactive ligand-receptor interaction	signalling	0.889157	1.22755e-07	3.19164e-06	5.49599	significant up
Phagosome	signalling	1.18998	3.59624e-07	6.05015e-06	5.21823	significant up
Antigen processing and presentation	signalling	1.2407	3.19698e-07	6.05015e-06	5.21823	significant up
Hematopoietic cell lineage	signalling	1.1572	3.23338e-07	6.05015e-06	5.21823	significant up
Salivary secretion	signalling	0.77789	3.56872e-07	6.05015e-06	5.21823	significant up
Proteasome	signalling	-0.333616	4.53448e-07	6.82558e-06	5.16586	significant down
Cytosolic DNA-sensing pathway	signalling	1.63235	5.46625e-07	7.44451e-06	5.12816	significant up
Regulation of actin cytoskeleton	signalling	0.783896	5.28025e-07	7.44451e-06	5.12816	significant up
Rap1 signaling pathway	signalling	0.82976	8.68374e-07	1.0798e-05	4.96666	significant up
Ether lipid metabolism	metabolic	0.500126	9.52299e-07	1.11378e-05	4.9532	significant up
Leukocyte transendothelial migration	signalling	0.817475	1.1789e-06	1.20417e-05	4.91931	significant up
PPAR signaling pathway	signalling	0.681811	1.27105e-06	1.25351e-05	4.90187	significant up
PI3K-Akt signaling pathway	signalling	1.00121	1.43588e-06	1.36887e-05	4.86364	significant up
Nitrogen metabolism	metabolic	0.485701	1.63029e-06	1.50407e-05	4.82273	significant up
Propanoate metabolism	metabolic	0.685283	1.72809e-06	1.54448e-05	4.81122	significant up
Starch and sucrose metabolism	metabolic	0.475125	1.91681e-06	1.56823e-05	4.80459	significant up
Arachidonic acid metabolism	metabolic	1.0218	1.974e-06	1.56823e-05	4.80459	significant up
Calcium signaling pathway	signalling	0.87189	2.16248e-06	1.62941e-05	4.78797	significant up
Retrograde endocannabinoid signaling	signalling	0.667725	2.16495e-06	1.62941e-05	4.78797	significant up
Other glycan degradation	metabolic	0.894142	2.58431e-06	1.75979e-05	4.75454	significant up
RNA transport	signalling	-0.440051	2.56541e-06	1.75979e-05	4.75454	significant down
Adherens junction	signalling	0.703301	2.67138e-06	1.77678e-05	4.75037	significant up
GABAergic synapse	signalling	0.672619	2.76627e-06	1.79808e-05	4.74519	significant up
Fatty acid degradation	metabolic	0.556969	3.02135e-06	1.87085e-05	4.72796	significant up
Glycosphingolipid biosynthesis - lacto and neolacto series	metabolic	0.778034	3.07447e-06	1.87085e-05	4.72796	significant up
Pancreatic secretion	signalling	0.535771	3.04191e-06	1.87085e-05	4.72796	significant up
Oxidative phosphorylation	metabolic	-0.253837	3.62706e-06	1.95724e-05	4.70836	significant down
Pyrimidine metabolism	metabolic	-0.432604	3.31131e-06	1.95724e-05	4.70836	significant down
Glycosphingolipid biosynthesis - ganglio series	metabolic	-0.425885	3.41087e-06	1.95724e-05	4.70836	significant down
mRNA surveillance pathway	signalling	-0.528166	3.56386e-06	1.95724e-05	4.70836	significant down
Focal adhesion	signalling	0.898014	3.6221e-06	1.95724e-05	4.70836	significant up
Taste transduction	signalling	0.857911	3.42647e-06	1.95724e-05	4.70836	significant up
Biosynthesis of unsaturated fatty acids	metabolic	0.400373	3.86937e-06	2.03522e-05	4.69139	significant up
Hippo signaling pathway	signalling	0.684787	4.00778e-06	2.03522e-05	4.69139	significant up
Platelet activation	signalling	0.656067	3.99824e-06	2.03522e-05	4.69139	significant up
Collecting duct acid secretion	signalling	-0.298318	4.237e-06	2.08928e-05	4.68	significant down
Glutathione metabolism	metabolic	0.772707	4.32803e-06	2.09799e-05	4.6782	significant up
Proximal tubule bicarbonate reclamation	signalling	0.408158	4.45448e-06	2.1233e-05	4.67299	significant up
beta-Alanine metabolism	metabolic	0.741362	4.81386e-06	2.18534e-05	4.66048	significant up
Ras signaling pathway	signalling	0.802682	4.69817e-06	2.18534e-05	4.66048	significant up
Synaptic vesicle cycle	signalling	-0.391445	4.75031e-06	2.18534e-05	4.66048	significant down
Glycosaminoglycan degradation	metabolic	0.75035	5.36275e-06	2.39648e-05	4.62043	significant up
Histidine metabolism	metabolic	0.744065	5.50584e-06	2.42257e-05	4.61572	significant up
Cardiac muscle contraction	signalling	-0.223392	6.20476e-06	2.68873e-05	4.57045	significant down
Cell adhesion molecules (CAMs)	signalling	1.01394	6.58412e-06	2.81053e-05	4.55121	significant up
DNA replication	signalling	-0.536447	9.39041e-06	3.94949e-05	4.40346	significant down
Amino sugar and nucleotide sugar metabolism	metabolic	0.558326	9.81986e-06	4.01211e-05	4.39663	significant up
Fatty acid metabolism	metabolic	0.528974	1.11838e-05	4.38158e-05	4.35837	significant up
Pantothenate and CoA biosynthesis	metabolic	0.707452	1.35844e-05	5.18019e-05	4.28565	significant up
Valine, leucine and isoleucine degradation	metabolic	0.625963	1.60242e-05	5.87556e-05	4.23095	significant up
Serotonergic synapse	signalling	0.757754	1.59707e-05	5.87556e-05	4.23095	significant up
Mineral absorption	signalling	0.757923	1.59479e-05	5.87556e-05	4.23095	significant up
Lysosome	signalling	0.659337	1.84565e-05	6.68173e-05	4.17511	significant up
Glycosphingolipid biosynthesis - globo series	metabolic	0.667837	2.31947e-05	7.9924e-05	4.09732	significant up
Sphingolipid metabolism	metabolic	0.618671	2.50039e-05	8.31526e-05	4.08012	significant up
2-Oxocarboxylic acid metabolism	metabolic	0.583556	2.46437e-05	8.31526e-05	4.08012	significant up
Base excision repair	signalling	-0.509893	2.55569e-05	8.40147e-05	4.07564	significant down
Galactose metabolism	metabolic	0.576339	2.88537e-05	9.37746e-05	4.02791	significant up
RNA polymerase	signalling	-0.362142	3.0961e-05	9.83871e-05	4.00706	significant down
Purine metabolism	metabolic	-0.413059	3.46452e-05	0.000108707	3.96374	significant down
Glutamatergic synapse	signalling	0.636682	3.53489e-05	0.000108707	3.96374	significant up
Gap junction	signalling	0.684814	3.68292e-05	0.000110875	3.95517	significant up
cAMP signaling pathway	signalling	0.688091	4.4262e-05	0.000131864	3.87987	significant up
Arginine and proline metabolism	metabolic	0.650377	4.84687e-05	0.000142908	3.84494	significant up
Drug metabolism - cytochrome P450	metabolic	0.630307	5.07252e-05	0.00014654	3.83405	significant up
Primary bile acid biosynthesis	metabolic	0.650986	5.43313e-05	0.000153849	3.81291	significant up
Dorso-ventral axis formation	signalling	0.805924	5.54266e-05	0.000153903	3.81275	significant up
Long-term depression	signalling	0.522185	5.51143e-05	0.000153903	3.81275	significant up
D-Glutamine and D-glutamate metabolism	metabolic	0.384197	5.63067e-05	0.000154843	3.81011	significant up
Metabolism of xenobiotics by cytochrome P450	metabolic	0.787864	6.51799e-05	0.000175863	3.75483	significant up
Oxytocin signaling pathway	signalling	-0.5947	7.34418e-05	0.000194485	3.71111	significant down
Natural killer cell mediated cytotoxicity	signalling	0.96464	7.55541e-05	0.000198243	3.7028	significant up
Pyruvate metabolism	metabolic	0.602687	7.74969e-05	0.000201492	3.69574	significant up
Glycine, serine and threonine metabolism	metabolic	0.671911	8.14013e-05	0.000205495	3.6872	significant up
TGF-beta signaling pathway	signalling	0.879153	8.09663e-05	0.000205495	3.6872	significant up
Signaling pathways regulating pluripotency of stem cells	signalling	0.754355	8.19108e-05	0.000205495	3.6872	significant up
Glycerolipid metabolism	metabolic	0.72025	8.56033e-05	0.000211056	3.6756	significant up
NOD-like receptor signaling pathway	signalling	1.13749	9.10249e-05	0.000222505	3.65266	significant up
Mismatch repair	signalling	-0.695012	0.000108876	0.000261669	3.58225	significant down
Intestinal immune network for IgA production	signalling	1.39368	0.000108497	0.000261669	3.58225	significant up
Metabolic pathways	metabolic	0.661804	0.000121007	0.0002884	3.54	significant up
Bile secretion	signalling	0.601374	0.000123113	0.000290994	3.53612	significant up
Fat digestion and absorption	signalling	0.765567	0.000128332	0.000300843	3.52166	significant up
Drug metabolism - other enzymes	metabolic	-0.261489	0.000140331	0.000321711	3.49253	significant down
Melanogenesis	signalling	0.708341	0.000140608	0.000321711	3.49253	significant up
Butanoate metabolism	metabolic	0.775933	0.000142547	0.000323559	3.49005	significant up
Biosynthesis of amino acids	metabolic	0.570684	0.000153061	0.000339345	3.46936	significant up
Dopaminergic synapse	signalling	-0.454057	0.000160726	0.000353598	3.45149	significant down
Carbon metabolism	metabolic	0.595643	0.000173144	0.000378008	3.4225	significant up
Steroid hormone biosynthesis	metabolic	0.97158	0.000174727	0.000378575	3.42185	significant up
NF-kappa B signaling pathway	signalling	0.961355	0.000178399	0.000383624	3.41609	significant up
Long-term potentiation	signalling	-0.433818	0.000179832	0.000383821	3.41587	significant down
Fatty acid elongation	metabolic	0.486365	0.000186609	0.000395334	3.40304	significant up
Renin-angiotensin system	signalling	0.869271	0.000199224	0.000418957	3.37783	significant up
Ubiquinone and other terpenoid-quinone biosynthesis	metabolic	-0.499131	0.00020815	0.000433547	3.36296	significant down
p53 signaling pathway	signalling	-0.658224	0.000209194	0.000433547	3.36296	significant down
Peroxisome	signalling	0.578281	0.000238511	0.000487243	3.31225	significant up
Axon guidance	signalling	0.817849	0.000245992	0.000495449	3.305	significant up
Gastric acid secretion	signalling	0.553879	0.00025049	0.000500981	3.30018	significant up
Osteoclast differentiation	signalling	1.2247	0.000253398	0.000503277	3.29819	significant up
HIF-1 signaling pathway	signalling	0.871277	0.000256416	0.000505758	3.29606	significant up
Endocrine and other factor-regulated calcium reabsorption	signalling	0.480089	0.00026945	0.000527828	3.27751	significant up
Protein digestion and absorption	signalling	0.889301	0.00027781	0.000540501	3.2672	significant up
FoxO signaling pathway	signalling	0.641547	0.000282623	0.000546149	3.26269	significant up
Phenylalanine metabolism	metabolic	0.483049	0.000294918	0.00056231	3.25002	significant up
Olfactory transduction	signalling	-0.446543	0.000294386	0.00056231	3.25002	significant down
Insulin secretion	signalling	0.742794	0.000299744	0.000567727	3.24586	significant up
Fatty acid biosynthesis	metabolic	0.412821	0.000313682	0.00058317	3.2342	significant up
MAPK signaling pathway	signalling	0.877908	0.000318093	0.00058317	3.2342	significant up
Jak-STAT signaling pathway	signalling	1.16933	0.000317854	0.00058317	3.2342	significant up
Alanine, aspartate and glutamate metabolism	metabolic	0.540054	0.00034008	0.000619508	3.20795	significant up
Pentose phosphate pathway	metabolic	0.627993	0.000345102	0.000624679	3.20434	significant up
Citrate cycle (TCA cycle)	metabolic	0.51459	0.000349938	0.000629449	3.20104	significant up
Fanconi anemia pathway	signalling	-0.72425	0.000354957	0.000634485	3.19758	significant down
Circadian entrainment	signalling	0.642613	0.000381467	0.000677638	3.169	significant up
Synthesis and degradation of ketone bodies	metabolic	0.735428	0.000389033	0.000682597	3.16584	significant up
Endocytosis	signalling	0.872395	0.000388096	0.000682597	3.16584	significant up
Vitamin B6 metabolism	metabolic	-0.518141	0.000435102	0.000745145	3.12776	significant down
Chemokine signaling pathway	signalling	1.23939	0.000434398	0.000745145	3.12776	significant up
Lysine degradation	metabolic	-0.697456	0.000456791	0.000777633	3.10923	significant down
Ribosome biogenesis in eukaryotes	signalling	-0.517524	0.000461126	0.000780367	3.1077	significant down
Wnt signaling pathway	signalling	0.737633	0.000484317	0.000805318	3.09403	significant up
Thyroid hormone synthesis	signalling	0.670466	0.000512893	0.000847905	3.07165	significant up
Terpenoid backbone biosynthesis	metabolic	0.622273	0.000528331	0.000868407	3.06128	significant up
Nicotinate and nicotinamide metabolism	metabolic	1.09705	0.000537943	0.000879153	3.05594	significant up
Circadian rhythm	signalling	0.651909	0.000587717	0.000944309	3.02489	significant up
Phosphatidylinositol signaling system	signalling	0.718063	0.000614889	0.000982448	3.00769	significant up
Ribosome	signalling	-0.356359	0.000641395	0.00101911	2.99178	significant down
Vascular smooth muscle contraction	signalling	0.72756	0.00064635	0.00102131	2.99084	significant up
N-Glycan biosynthesis	metabolic	0.867296	0.000688917	0.00108245	2.96559	significant up
Adrenergic signaling in cardiomyocytes	signalling	0.664637	0.00088408	0.00136674	2.86431	significant up
Steroid biosynthesis	metabolic	0.651018	0.000939267	0.00144425	2.84036	significant up
Retinol metabolism	metabolic	0.655678	0.000995178	0.00151072	2.82082	significant up
Sphingolipid signaling pathway	signalling	0.615114	0.000998342	0.00151072	2.82082	significant up
Toll-like receptor signaling pathway	signalling	1.22027	0.000994072	0.00151072	2.82082	significant up
Taurine and hypotaurine metabolism	metabolic	1.09665	0.00114949	0.00173029	2.76188	significant up
Ascorbate and aldarate metabolism	metabolic	0.642075	0.00115605	0.00173105	2.76169	significant up
Glucagon signaling pathway	signalling	0.589219	0.00116324	0.00173274	2.76127	significant up
mTOR signaling pathway	signalling	-0.40679	0.00119664	0.00177327	2.75123	significant down
Neurotrophin signaling pathway	signalling	0.517848	0.00135541	0.00199818	2.69937	significant up
Cell cycle	signalling	-0.47149	0.00160094	0.00232421	2.63373	significant down
Fc gamma R-mediated phagocytosis	signalling	0.76422	0.00172817	0.00249624	2.60271	significant up
Tyrosine metabolism	metabolic	0.684565	0.00178004	0.00255825	2.59206	significant up
Valine, leucine and isoleucine biosynthesis	metabolic	0.677783	0.00191312	0.00264577	2.57745	significant up
Inositol phosphate metabolism	metabolic	0.732452	0.0019982	0.00264577	2.57745	significant up
Glycerophospholipid metabolism	metabolic	0.589488	0.0019982	0.00264577	2.57745	significant up
Basal transcription factors	signalling	-0.471125	0.00199627	0.00264577	2.57745	significant down
cGMP-PKG signaling pathway	signalling	0.610903	0.00189649	0.00264577	2.57745	significant up
Oocyte meiosis	signalling	-0.453676	0.00185368	0.00264577	2.57745	significant down
SNARE interactions in vesicular transport	signalling	0.490322	0.0019982	0.00264577	2.57745	significant up
Apoptosis	signalling	0.689825	0.0019982	0.00264577	2.57745	significant up
RIG-I-like receptor signaling pathway	signalling	1.51433	0.0019982	0.00264577	2.57745	significant up
B cell receptor signaling pathway	signalling	0.991525	0.0019982	0.00264577	2.57745	significant up
TNF signaling pathway	signalling	1.35382	0.0019982	0.00264577	2.57745	significant up
Cholinergic synapse	signalling	0.80645	0.0019982	0.00264577	2.57745	significant up
Insulin signaling pathway	signalling	0.614087	0.00212288	0.0027979	2.55317	significant up
Aldosterone-regulated sodium reabsorption	signalling	0.591166	0.0026727	0.00350639	2.45514	significant up
Vitamin digestion and absorption	signalling	0.487338	0.00276939	0.00361665	2.44169	significant up
ABC transporters	signalling	0.998436	0.00291217	0.00375431	2.42547	significant up
Tight junction	signalling	0.460801	0.00291418	0.00375431	2.42547	significant up
Inflammatory mediator regulation of TRP channels	signalling	0.705732	0.00291017	0.00375431	2.42547	significant up
Notch signaling pathway	signalling	0.840694	0.00299595	0.00380819	2.41928	significant up
GnRH signaling pathway	signalling	0.739433	0.00299595	0.00380819	2.41928	significant up
Nucleotide excision repair	signalling	-0.363713	0.00320611	0.00405729	2.39176	significant down
Caffeine metabolism	metabolic	1.43319	0.0032781	0.004112	2.38595	significant up
Thyroid hormone signaling pathway	signalling	0.740615	0.00329462	0.00411467	2.38566	significant up
Cysteine and methionine metabolism	metabolic	0.653058	0.00338519	0.00419119	2.37766	significant up
T cell receptor signaling pathway	signalling	0.663542	0.00399281	0.00492217	2.30784	significant up
ErbB signaling pathway	signalling	0.720678	0.00475203	0.00583296	2.23411	significant up
Glycosylphosphatidylinositol(GPI)-anchor biosynthesis	metabolic	-0.445091	0.00521037	0.00631426	2.19968	significant down
Other types of O-glycan biosynthesis	metabolic	1.21703	0.00595403	0.00718503	2.14357	significant up
Glycosaminoglycan biosynthesis - chondroitin sulfate / dermatan sulfate	metabolic	0.850737	0.00732423	0.00880138	2.05545	significant up
Homologous recombination	signalling	-0.614562	0.0076199	0.00911838	2.04008	significant down
One carbon pool by folate	metabolic	0.688299	0.00877025	0.0104078	1.98264	significant up
Sulfur metabolism	metabolic	-0.403482	0.00892399	0.0105465	1.97689	significant down
Glycosaminoglycan biosynthesis - keratan sulfate	metabolic	0.709359	0.00995512	0.0116211	1.93475	significant up
Estrogen signaling pathway	signalling	0.579302	0.010414	0.0121073	1.91695	significant up
Glyoxylate and dicarboxylate metabolism	metabolic	0.416066	0.0106192	0.0122959	1.91024	significant up
Pentose and glucuronate interconversions	metabolic	0.214338	0.0131127	0.0150612	1.82214	significant up
Fc epsilon RI signaling pathway	signalling	0.586176	0.0139121	0.0159155	1.79818	significant up
Porphyrin and chlorophyll metabolism	metabolic	-0.453874	0.0143954	0.0164027	1.78508	significant down
Folate biosynthesis	metabolic	-0.373163	0.0147713	0.0167643	1.77561	significant down
Adipocytokine signaling pathway	signalling	0.60113	0.0150822	0.0169824	1.77	significant up
Ubiquitin mediated proteolysis	signalling	-0.362473	0.0160581	0.0180103	1.74448	significant down
Mucin type O-Glycan biosynthesis	metabolic	-1.08619	0.0168705	0.0188476	1.72475	significant down
Carbohydrate digestion and absorption	signalling	0.362213	0.0181794	0.0202308	1.69399	significant up
VEGF signaling pathway	signalling	0.671965	0.0208027	0.0230603	1.63713	significant up
Regulation of autophagy	signalling	-0.519236	0.0211648	0.0232813	1.63299	significant down
Protein processing in endoplasmic reticulum	signalling	0.508221	0.0214516	0.0234998	1.62894	significant up
AMPK signaling pathway	signalling	0.713936	0.0215278	0.0234998	1.62894	significant up
Hedgehog signaling pathway	signalling	-0.473876	0.0217835	0.0236885	1.62546	significant down
alpha-Linolenic acid metabolism	metabolic	0.324538	0.0274782	0.029768	1.52625	significant up
Vasopressin-regulated water reabsorption	signalling	0.506127	0.0288698	0.0311576	1.50644	significant up
Ovarian steroidogenesis	signalling	0.980473	0.0304545	0.0327443	1.48486	significant up
Progesterone-mediated oocyte maturation	signalling	0.690118	0.0315863	0.033834	1.47065	significant up
Glycolysis / Gluconeogenesis	metabolic	0.597665	0.0389821	0.0416003	1.3809	significant up
Sulfur relay system	signalling	-0.373163	0.0414501	0.0440697	1.35586	significant down

## Sheet: CTX_P14_WT_vs_KO
pathway	pathway_category	average_log2FC	p_value	adjusted_p_value	-log10(adjusted_p_value)	significance_in_KO
Ribosome	signalling	-0.137316	9.32669e-06	0.00266743	2.57391	significant down
Glycosphingolipid biosynthesis - globo series	metabolic	0.242271	0.000117632	0.0168213	1.77414	significant up
Oocyte meiosis	signalling	0.236423	0.000222704	0.0212311	1.67303	significant up
Rap1 signaling pathway	signalling	0.255398	0.00099955	0.0317635	1.49807	significant up
Ubiquitin mediated proteolysis	signalling	0.192834	0.00099955	0.0317635	1.49807	significant up
Protein processing in endoplasmic reticulum	signalling	0.645848	0.000793973	0.0317635	1.49807	significant up
Lysosome	signalling	0.214127	0.000538564	0.0317635	1.49807	significant up
GABAergic synapse	signalling	0.147624	0.00099955	0.0317635	1.49807	significant up
GnRH signaling pathway	signalling	0.191588	0.00099955	0.0317635	1.49807	significant up
Phosphonate and phosphinate metabolism	metabolic	0.65502	0.0019982	0.0466088	1.33153	significant up
Toll-like receptor signaling pathway	signalling	0.288969	0.0019982	0.0466088	1.33153	significant up
Circadian entrainment	signalling	0.191588	0.00211858	0.0466088	1.33153	significant up
Insulin signaling pathway	signalling	0.191588	0.00210983	0.0466088	1.33153	significant up
Insulin secretion	signalling	0.208016	0.00231395	0.0472707	1.32541	significant up
Glycosphingolipid biosynthesis - ganglio series	metabolic	0.197067	0.00278746	0.047843	1.32018	significant up
Ras signaling pathway	signalling	0.255398	0.00323842	0.047843	1.32018	significant up
cGMP-PKG signaling pathway	signalling	0.191588	0.00306265	0.047843	1.32018	significant up
Long-term potentiation	signalling	0.191588	0.00368023	0.047843	1.32018	significant up
Taste transduction	signalling	0.197375	0.00273307	0.047843	1.32018	significant up
Gastric acid secretion	signalling	0.191588	0.00345695	0.047843	1.32018	significant up
Taurine and hypotaurine metabolism	metabolic	0.802468	0.00513142	0.0484587	1.31463	significant up
Calcium signaling pathway	signalling	0.191588	0.00603233	0.0484587	1.31463	significant up
Adrenergic signaling in cardiomyocytes	signalling	0.191588	0.00622921	0.0484587	1.31463	significant up
Vascular smooth muscle contraction	signalling	0.191588	0.00548533	0.0484587	1.31463	significant up
Wnt signaling pathway	signalling	0.505017	0.00421233	0.0484587	1.31463	significant up
Dorso-ventral axis formation	signalling	0.236232	0.00395253	0.0484587	1.31463	significant up
Adherens junction	signalling	0.505017	0.00504285	0.0484587	1.31463	significant up
Retrograde endocannabinoid signaling	signalling	0.157975	0.0059972	0.0484587	1.31463	significant up
Glutamatergic synapse	signalling	0.162471	0.00626617	0.0484587	1.31463	significant up
Regulation of actin cytoskeleton	signalling	0.38302	0.00567788	0.0484587	1.31463	significant up
Progesterone-mediated oocyte maturation	signalling	0.212351	0.00643856	0.0484587	1.31463	significant up
Estrogen signaling pathway	signalling	0.191588	0.00527565	0.0484587	1.31463	significant up
Aldosterone-regulated sodium reabsorption	signalling	0.225347	0.0063287	0.0484587	1.31463	significant up

## Sheet: CTX_1mo_WT_vs_KO
pathway	pathway_category	average_log2FC	p_value	adjusted_p_value	-log10(adjusted_p_value)	significance_in_KO
Antigen processing and presentation	signalling	1.84987	3.88862e-16	5.56073e-14	13.2549	significant up
Phagosome	signalling	1.99511	6.09299e-16	5.80865e-14	13.2359	significant up
Complement and coagulation cascades	signalling	1.63286	1.16731e-12	3.70945e-11	10.4307	significant up
Cell adhesion molecules (CAMs)	signalling	1.92856	8.0535e-10	1.53553e-08	7.81374	significant up
Cytokine-cytokine receptor interaction	signalling	2.70376	5.31093e-09	9.49329e-08	7.02258	significant up
NOD-like receptor signaling pathway	signalling	2.0164	1.27164e-08	2.13935e-07	6.66972	significant up
Toll-like receptor signaling pathway	signalling	3.17293	1.87585e-08	2.82365e-07	6.54919	significant up
Osteoclast differentiation	signalling	1.47866	3.54024e-08	5.06255e-07	6.29563	significant up
Hematopoietic cell lineage	signalling	1.72003	5.08891e-08	6.93061e-07	6.15923	significant up
Cytosolic DNA-sensing pathway	signalling	3.69596	1.19967e-07	1.55957e-06	5.807	significant up
Natural killer cell mediated cytotoxicity	signalling	1.72677	1.27612e-07	1.58683e-06	5.79947	significant up
Lysosome	signalling	0.778955	2.66969e-07	2.98979e-06	5.52436	significant up
ECM-receptor interaction	signalling	1.15546	3.33114e-07	3.43611e-06	5.46393	significant up
NF-kappa B signaling pathway	signalling	2.91864	9.8369e-07	8.99859e-06	5.04583	significant up
Intestinal immune network for IgA production	signalling	2.38456	9.86474e-07	8.99859e-06	5.04583	significant up
Chemokine signaling pathway	signalling	3.32586	1.26261e-06	1.06208e-05	4.97384	significant up
Other glycan degradation	metabolic	0.530633	2.75098e-06	2.01738e-05	4.69521	significant up
Leukocyte transendothelial migration	signalling	1.5652	3.35475e-06	2.39865e-05	4.62003	significant up
PI3K-Akt signaling pathway	signalling	1.41755	4.07903e-06	2.71303e-05	4.56655	significant up
Apoptosis	signalling	1.10655	6.45035e-06	4.19273e-05	4.3775	significant up
Glycosaminoglycan degradation	metabolic	0.64719	6.68509e-06	4.24875e-05	4.37174	significant up
TNF signaling pathway	signalling	2.96538	6.926e-06	4.30616e-05	4.36591	significant up
RIG-I-like receptor signaling pathway	signalling	3.25614	9.40208e-06	5.72127e-05	4.24251	significant up
Jak-STAT signaling pathway	signalling	1.8913	1.00608e-05	5.87222e-05	4.2312	significant up
Regulation of actin cytoskeleton	signalling	0.983512	1.11513e-05	6.25348e-05	4.20388	significant up
Platelet activation	signalling	1.44914	1.24587e-05	6.85228e-05	4.16416	significant up
HIF-1 signaling pathway	signalling	1.73474	1.4225e-05	7.53398e-05	4.12298	significant up
Hippo signaling pathway	signalling	1.18359	1.65933e-05	8.14396e-05	4.08916	significant up
Tight junction	signalling	1.32712	1.68005e-05	8.14396e-05	4.08916	significant up
Fc gamma R-mediated phagocytosis	signalling	1.01264	1.88144e-05	8.81443e-05	4.05481	significant up
Mineral absorption	signalling	0.442109	1.88326e-05	8.81443e-05	4.05481	significant up
Glycerolipid metabolism	metabolic	0.59294	1.96373e-05	8.91469e-05	4.04989	significant up
ABC transporters	signalling	1.49384	2.04408e-05	9.13447e-05	4.03932	significant up
Primary bile acid biosynthesis	metabolic	-0.437633	2.65766e-05	0.000116937	3.93205	significant down
Adherens junction	signalling	0.764518	2.90988e-05	0.000126095	3.8993	significant up
Arginine and proline metabolism	metabolic	0.47077	3.3714e-05	0.000143913	3.8419	significant up
Glycerophospholipid metabolism	metabolic	0.568011	6.0147e-05	0.000252971	3.59693	significant up
Rap1 signaling pathway	signalling	1.01161	6.63956e-05	0.000275205	3.56034	significant up
Endocytosis	signalling	1.28841	6.89295e-05	0.000281626	3.55033	significant up
Focal adhesion	signalling	0.955781	7.94591e-05	0.000315629	3.50082	significant up
MAPK signaling pathway	signalling	1.0659	0.000122394	0.000473036	3.32511	significant up
Axon guidance	signalling	0.528339	0.000142477	0.000543313	3.26495	significant up
Nitrogen metabolism	metabolic	0.222692	0.000158876	0.000590111	3.22907	significant up
Progesterone-mediated oocyte maturation	signalling	-0.323976	0.000206578	0.000747865	3.12618	significant down
beta-Alanine metabolism	metabolic	3.3077	0.000241128	0.000862034	3.06448	significant up
Regulation of autophagy	signalling	0.534328	0.000253198	0.000889723	3.05075	significant up
VEGF signaling pathway	signalling	-0.257752	0.000255095	0.000889723	3.05075	significant down
Prolactin signaling pathway	signalling	0.979718	0.000271497	0.00093552	3.02895	significant up
Ubiquitin mediated proteolysis	signalling	-0.526947	0.000280873	0.000950774	3.02192	significant down
Renin-angiotensin system	signalling	0.512809	0.000282573	0.000950774	3.02192	significant up
Aminoacyl-tRNA biosynthesis	signalling	-0.576503	0.000308283	0.00102522	2.98918	significant down
B cell receptor signaling pathway	signalling	0.94185	0.000377489	0.00121305	2.91612	significant up
Sphingolipid signaling pathway	signalling	1.04693	0.000402735	0.0012798	2.89286	significant up
Ras signaling pathway	signalling	0.716658	0.000413131	0.00129841	2.88659	significant up
Bile secretion	signalling	0.494748	0.000464966	0.00143677	2.84261	significant up
Glycosphingolipid biosynthesis - globo series	metabolic	0.64719	0.000488005	0.00148478	2.82834	significant up
Protein digestion and absorption	signalling	0.510789	0.000504231	0.00150897	2.82132	significant up
Collecting duct acid secretion	signalling	-0.250652	0.000559766	0.00163825	2.78562	significant down
Cholinergic synapse	signalling	1.35222	0.000622027	0.00179697	2.74546	significant up
Signaling pathways regulating pluripotency of stem cells	signalling	0.469655	0.000762592	0.00218101	2.66134	significant up
Oocyte meiosis	signalling	-0.246935	0.000781654	0.0022134	2.65494	significant down
Cell cycle	signalling	-0.291085	0.000816753	0.00226788	2.64438	significant down
PPAR signaling pathway	signalling	0.50738	0.000960962	0.00264265	2.57796	significant up
Fc epsilon RI signaling pathway	signalling	1.18278	0.00099955	0.00272258	2.56502	significant up
Phenylalanine, tyrosine and tryptophan biosynthesis	metabolic	2.27665	0.00118737	0.00312858	2.50465	significant up
FoxO signaling pathway	signalling	0.844923	0.00119236	0.00312858	2.50465	significant up
Synaptic vesicle cycle	signalling	-0.226402	0.00131124	0.00340922	2.46734	significant down
Ribosome biogenesis in eukaryotes	signalling	-0.160556	0.001431	0.00368709	2.43332	significant down
Proximal tubule bicarbonate reclamation	signalling	0.384599	0.0016391	0.00414853	2.38211	significant up
Insulin signaling pathway	signalling	1.10016	0.0018669	0.00468362	2.32942	significant up
Steroid biosynthesis	metabolic	-0.468094	0.00208821	0.00519328	2.28456	significant down
Pancreatic secretion	signalling	0.391619	0.00232419	0.00573033	2.24182	significant up
TGF-beta signaling pathway	signalling	0.718884	0.00260184	0.00636005	2.19654	significant up
Pyrimidine metabolism	metabolic	-0.304092	0.00299595	0.0065023	2.18693	significant down
Phenylalanine metabolism	metabolic	2.27665	0.00299185	0.0065023	2.18693	significant up
Ether lipid metabolism	metabolic	0.529401	0.00300058	0.0065023	2.18693	significant up
Glycosphingolipid biosynthesis - ganglio series	metabolic	0.64719	0.00293176	0.0065023	2.18693	significant up
Pantothenate and CoA biosynthesis	metabolic	3.3077	0.00299595	0.0065023	2.18693	significant up
Drug metabolism - other enzymes	metabolic	3.3077	0.00299595	0.0065023	2.18693	significant up
Metabolic pathways	metabolic	0.873074	0.00299595	0.0065023	2.18693	significant up
Proteasome	signalling	1.92522	0.00299595	0.0065023	2.18693	significant up
cGMP-PKG signaling pathway	signalling	1.26782	0.00299595	0.0065023	2.18693	significant up
mTOR signaling pathway	signalling	-0.252427	0.00300106	0.0065023	2.18693	significant down
Notch signaling pathway	signalling	0.339325	0.00298739	0.0065023	2.18693	significant up
Retrograde endocannabinoid signaling	signalling	-0.288001	0.00271248	0.0065023	2.18693	significant down
Thyroid hormone signaling pathway	signalling	0.634593	0.00275915	0.0065023	2.18693	significant up
Salivary secretion	signalling	0.879094	0.00299595	0.0065023	2.18693	significant up
T cell receptor signaling pathway	signalling	-0.257752	0.00311485	0.0066981	2.17405	significant down
Fat digestion and absorption	signalling	0.645038	0.00322911	0.00689199	2.16166	significant up
Terpenoid backbone biosynthesis	metabolic	-0.186878	0.00390799	0.00815828	2.0884	significant down
Protein processing in endoplasmic reticulum	signalling	0.867946	0.00399869	0.00822753	2.08473	significant up
Fanconi anemia pathway	signalling	-0.263311	0.00425657	0.00869556	2.0607	significant down
p53 signaling pathway	signalling	-0.439668	0.00466091	0.00945404	2.02438	significant down
Nicotinate and nicotinamide metabolism	metabolic	0.975151	0.00486568	0.00979989	2.00878	significant up
GABAergic synapse	signalling	0.421002	0.00490136	0.00980271	2.00865	significant up
AMPK signaling pathway	signalling	0.626734	0.00563011	0.011182	1.95148	significant up
Alanine, aspartate and glutamate metabolism	metabolic	1.24967	0.00589071	0.0116189	1.93483	significant up
Neuroactive ligand-receptor interaction	signalling	1.74746	0.00598383	0.011642	1.93397	significant up
Serotonergic synapse	signalling	-0.272876	0.00608137	0.0117518	1.92989	significant down
Inositol phosphate metabolism	metabolic	1.29627	0.00697799	0.0133047	1.87599	significant up
Neurotrophin signaling pathway	signalling	-0.317599	0.007734	0.0145521	1.83707	significant down
Oxidative phosphorylation	metabolic	-0.250652	0.0088075	0.0164637	1.78347	significant down
Ascorbate and aldarate metabolism	metabolic	-0.380392	0.00896364	0.0165807	1.7804	significant down
Insulin secretion	signalling	-0.168835	0.00898607	0.0165807	1.7804	significant down
Oxytocin signaling pathway	signalling	-0.378839	0.00934209	0.0171272	1.76631	significant down
Taurine and hypotaurine metabolism	metabolic	-0.383568	0.00957272	0.0174382	1.7585	significant down
Carbohydrate digestion and absorption	signalling	1.13461	0.00966737	0.0174992	1.75698	significant up
ErbB signaling pathway	signalling	-0.257752	0.0109352	0.0196475	1.70669	significant down
Cysteine and methionine metabolism	metabolic	-0.288111	0.0119354	0.0211902	1.67387	significant down
Adrenergic signaling in cardiomyocytes	signalling	-0.439383	0.0120028	0.0211902	1.67387	significant down
Linoleic acid metabolism	metabolic	0.370945	0.012191	0.0213903	1.66978	significant up
Arachidonic acid metabolism	metabolic	0.370945	0.0127278	0.0221961	1.65372	significant up
Endocrine and other factor-regulated calcium reabsorption	signalling	-0.267871	0.0132266	0.0229262	1.63967	significant down
Steroid hormone biosynthesis	metabolic	0.510571	0.0135038	0.0232655	1.63329	significant up
Vasopressin-regulated water reabsorption	signalling	0.680315	0.0143558	0.0245854	1.60932	significant up
Glutamatergic synapse	signalling	0.37702	0.0167266	0.028475	1.54554	significant up
Wnt signaling pathway	signalling	0.60542	0.017732	0.030008	1.52276	significant up
RNA transport	signalling	0.308373	0.0221769	0.0373094	1.42818	significant up
Fatty acid degradation	metabolic	0.521709	0.0227178	0.0379959	1.42026	significant up
Gap junction	signalling	0.953385	0.0237425	0.0394787	1.40364	significant up
RNA degradation	signalling	0.296241	0.0242736	0.0401286	1.39655	significant up
Aldosterone-regulated sodium reabsorption	signalling	0.574472	0.0253646	0.0416912	1.37996	significant up
Inflammatory mediator regulation of TRP channels	signalling	0.746678	0.0267002	0.0433879	1.36263	significant up
Gastric acid secretion	signalling	0.402265	0.0266005	0.0433879	1.36263	significant up
Valine, leucine and isoleucine degradation	metabolic	2.27665	0.0295982	0.0475567	1.32279	significant up
Vitamin B6 metabolism	metabolic	-0.382482	0.0295982	0.0475567	1.32279	significant down
Glycosaminoglycan biosynthesis - chondroitin sulfate / dermatan sulfate	metabolic	0.281438	0.0304251	0.0486122	1.31326	significant up

## Sheet: CTX_3mo_WT_vs_KO
pathway	pathway_category	average_log2FC	p_value	adjusted_p_value	-log10(adjusted_p_value)	significance_in_KO
Phagosome	signalling	1.58905	7.68456e-17	1.73569e-14	13.7605	significant up
Antigen processing and presentation	signalling	1.40805	1.21377e-16	1.73569e-14	13.7605	significant up
Complement and coagulation cascades	signalling	1.82859	9.22081e-10	2.19763e-08	7.65805	significant up
Lysosome	signalling	0.72391	2.62409e-09	5.36064e-08	7.27078	significant up
Apoptosis	signalling	0.643588	3.09811e-09	5.90706e-08	7.22863	significant up
NOD-like receptor signaling pathway	signalling	1.58425	4.02586e-09	6.77292e-08	7.16922	significant up
Cytokine-cytokine receptor interaction	signalling	3.18408	8.22387e-09	1.23791e-07	6.90731	significant up
Regulation of actin cytoskeleton	signalling	0.766449	1.64524e-08	2.14294e-07	6.66899	significant up
Cell adhesion molecules (CAMs)	signalling	1.16677	1.8579e-08	2.31025e-07	6.63634	significant up
PI3K-Akt signaling pathway	signalling	1.05011	3.92156e-08	4.67319e-07	6.33039	significant up
Toll-like receptor signaling pathway	signalling	2.33517	8.15597e-08	8.04348e-07	6.09456	significant up
Cytosolic DNA-sensing pathway	signalling	2.02074	8.47272e-08	8.07732e-07	6.09273	significant up
Chemokine signaling pathway	signalling	2.51804	1.09033e-07	9.74481e-07	6.01123	significant up
TNF signaling pathway	signalling	2.07683	1.32293e-07	1.14654e-06	5.94061	significant up
Leukocyte transendothelial migration	signalling	0.886568	1.81506e-07	1.48316e-06	5.82881	significant up
Hematopoietic cell lineage	signalling	1.24604	2.15184e-07	1.70951e-06	5.76713	significant up
Osteoclast differentiation	signalling	1.25618	2.55467e-07	1.97469e-06	5.7045	significant up
Mineral absorption	signalling	0.63524	2.72993e-07	2.04032e-06	5.6903	significant up
Phosphatidylinositol signaling system	signalling	-0.422879	3.61771e-07	2.46349e-06	5.60845	significant down
Jak-STAT signaling pathway	signalling	1.34391	6.03563e-07	4.01263e-06	5.39657	significant up
ECM-receptor interaction	signalling	1.18092	8.33e-07	5.17909e-06	5.28575	significant up
HIF-1 signaling pathway	signalling	1.67907	8.79141e-07	5.34967e-06	5.27167	significant up
TGF-beta signaling pathway	signalling	0.486636	9.02718e-07	5.37869e-06	5.26932	significant up
Natural killer cell mediated cytotoxicity	signalling	1.50954	9.93658e-07	5.79972e-06	5.23659	significant up
Glycosaminoglycan degradation	metabolic	0.531559	1.10126e-06	6.29919e-06	5.20071	significant up
Ras signaling pathway	signalling	-0.424046	1.47076e-06	7.93653e-06	5.10037	significant down
Regulation of autophagy	signalling	0.47194	1.61641e-06	8.56098e-06	5.06748	significant up
PPAR signaling pathway	signalling	0.662292	1.71653e-06	8.92595e-06	5.04935	significant up
Glutamatergic synapse	signalling	0.550048	2.03686e-06	1.00438e-05	4.9981	significant up
Platelet activation	signalling	0.685507	2.10254e-06	1.0192e-05	4.99174	significant up
Signaling pathways regulating pluripotency of stem cells	signalling	0.604879	2.20366e-06	1.05041e-05	4.97864	significant up
NF-kappa B signaling pathway	signalling	1.80554	2.38836e-06	1.10173e-05	4.95793	significant up
Inositol phosphate metabolism	metabolic	-0.269617	2.55747e-06	1.14601e-05	4.94081	significant down
Glycerophospholipid metabolism	metabolic	0.613047	2.5645e-06	1.14601e-05	4.94081	significant up
Rap1 signaling pathway	signalling	0.66526	2.78692e-06	1.20767e-05	4.91805	significant up
Sphingolipid signaling pathway	signalling	0.840043	2.83178e-06	1.20879e-05	4.91765	significant up
Endocytosis	signalling	1.47718	3.21307e-06	1.3318e-05	4.87556	significant up
AMPK signaling pathway	signalling	0.904592	3.3795e-06	1.38077e-05	4.85988	significant up
Intestinal immune network for IgA production	signalling	1.21328	3.59802e-06	1.42921e-05	4.8449	significant up
Fc gamma R-mediated phagocytosis	signalling	0.751236	3.69522e-06	1.44772e-05	4.83932	significant up
Phenylalanine, tyrosine and tryptophan biosynthesis	metabolic	2.68446	4.37174e-06	1.68962e-05	4.77221	significant up
Gastric acid secretion	signalling	0.308722	4.49182e-06	1.71288e-05	4.76627	significant up
Serotonergic synapse	signalling	-0.325813	4.88741e-06	1.83921e-05	4.73537	significant down
GABAergic synapse	signalling	0.632223	5.22585e-06	1.94103e-05	4.71197	significant up
Glutathione metabolism	metabolic	0.533517	5.55352e-06	2.03629e-05	4.69116	significant up
Oxytocin signaling pathway	signalling	-0.322588	5.84293e-06	2.11529e-05	4.67463	significant down
Estrogen signaling pathway	signalling	-0.425643	6.06804e-06	2.16932e-05	4.66368	significant down
Amino sugar and nucleotide sugar metabolism	metabolic	0.631227	7.04323e-06	2.44057e-05	4.61251	significant up
Cell cycle	signalling	-0.251724	8.30467e-06	2.73004e-05	4.56383	significant down
Focal adhesion	signalling	0.876696	8.28941e-06	2.73004e-05	4.56383	significant up
Metabolic pathways	metabolic	0.531357	8.58068e-06	2.75739e-05	4.5595	significant up
Vascular smooth muscle contraction	signalling	-0.313356	9.67826e-06	3.04174e-05	4.51688	significant down
Ether lipid metabolism	metabolic	0.561782	1.04215e-05	3.23973e-05	4.48949	significant up
MAPK signaling pathway	signalling	-0.373325	1.10584e-05	3.32916e-05	4.47767	significant down
SNARE interactions in vesicular transport	signalling	0.556471	1.09841e-05	3.32916e-05	4.47767	significant up
Retrograde endocannabinoid signaling	signalling	-0.320733	1.08577e-05	3.32916e-05	4.47767	significant down
Tight junction	signalling	0.398792	1.12809e-05	3.36076e-05	4.47356	significant up
Glycosphingolipid biosynthesis - globo series	metabolic	0.571778	1.31782e-05	3.88552e-05	4.41055	significant up
Adipocytokine signaling pathway	signalling	0.787374	1.5005e-05	4.37902e-05	4.35862	significant up
Drug metabolism - other enzymes	metabolic	2.39688	1.68111e-05	4.85653e-05	4.31367	significant up
Salivary secretion	signalling	-0.320018	1.81131e-05	5.18036e-05	4.28564	significant down
B cell receptor signaling pathway	signalling	-0.48614	2.27208e-05	6.4338e-05	4.19153	significant down
Cholinergic synapse	signalling	-0.437934	2.41756e-05	6.71285e-05	4.17309	significant down
ABC transporters	signalling	1.00255	2.90756e-05	7.99579e-05	4.09714	significant up
Purine metabolism	metabolic	0.354306	3.00132e-05	8.14123e-05	4.08931	significant up
Adherens junction	signalling	0.581601	3.01738e-05	8.14123e-05	4.08931	significant up
Thyroid hormone signaling pathway	signalling	0.409907	3.24246e-05	8.66676e-05	4.06214	significant up
Insulin signaling pathway	signalling	-0.602248	3.43003e-05	9.08322e-05	4.04176	significant down
Dopaminergic synapse	signalling	-0.30785	3.70125e-05	9.71153e-05	4.01271	significant down
FoxO signaling pathway	signalling	0.642732	3.75044e-05	9.75114e-05	4.01094	significant up
cAMP signaling pathway	signalling	0.515685	4.33103e-05	0.000111592	3.95237	significant up
Circadian entrainment	signalling	-0.325401	4.84588e-05	0.000123743	3.90748	significant down
cGMP-PKG signaling pathway	signalling	-0.26104	4.89402e-05	0.000123866	3.90705	significant down
Long-term depression	signalling	-0.341198	5.12998e-05	0.000128699	3.89042	significant down
Calcium signaling pathway	signalling	-0.36555	6.1167e-05	0.000150808	3.82157	significant down
Axon guidance	signalling	-0.608319	6.97231e-05	0.00016899	3.77214	significant down
Fc epsilon RI signaling pathway	signalling	-0.578888	7.07187e-05	0.000169962	3.76965	significant down
Neuroactive ligand-receptor interaction	signalling	1.05306	7.43869e-05	0.000177289	3.75132	significant up
Ubiquinone and other terpenoid-quinone biosynthesis	metabolic	0.289708	7.70935e-05	0.000177813	3.75004	significant up
Carbon metabolism	metabolic	0.35445	7.7068e-05	0.000177813	3.75004	significant up
Gap junction	signalling	-0.387778	7.52679e-05	0.000177813	3.75004	significant down
Bile secretion	signalling	0.413129	7.60244e-05	0.000177813	3.75004	significant up
Hippo signaling pathway	signalling	0.368636	8.91554e-05	0.000200775	3.69729	significant up
Thyroid hormone synthesis	signalling	0.371756	8.91161e-05	0.000200775	3.69729	significant up
T cell receptor signaling pathway	signalling	-0.48614	9.0784e-05	0.000202846	3.69283	significant down
p53 signaling pathway	signalling	0.496717	0.000122742	0.000265941	3.57521	significant up
Pancreatic secretion	signalling	-0.337205	0.000121472	0.000265941	3.57521	significant down
Protein processing in endoplasmic reticulum	signalling	0.374526	0.000127054	0.000271175	3.56675	significant up
Hedgehog signaling pathway	signalling	-0.206157	0.00012628	0.000271175	3.56675	significant down
RIG-I-like receptor signaling pathway	signalling	1.87086	0.000134831	0.000283542	3.54738	significant up
Pantothenate and CoA biosynthesis	metabolic	2.39688	0.000136239	0.000284411	3.54605	significant up
Neurotrophin signaling pathway	signalling	-0.433383	0.00013851	0.000287058	3.54203	significant down
Prolactin signaling pathway	signalling	0.695684	0.000140886	0.000289881	3.53778	significant up
mTOR signaling pathway	signalling	-0.432023	0.000145143	0.000296506	3.52797	significant down
Biosynthesis of unsaturated fatty acids	metabolic	0.514061	0.000192146	0.000389744	3.40922	significant up
Other glycan degradation	metabolic	0.688038	0.00020587	0.00041464	3.38233	significant up
Carbohydrate digestion and absorption	signalling	0.321966	0.000213939	0.000424907	3.37171	significant up
Synaptic vesicle cycle	signalling	-0.264019	0.000245199	0.000483634	3.31548	significant down
Arginine and proline metabolism	metabolic	0.473858	0.00026646	0.00052002	3.28398	significant up
GnRH signaling pathway	signalling	-0.347844	0.000267283	0.00052002	3.28398	significant down
Nitrogen metabolism	metabolic	0.280129	0.00028708	0.000554763	3.25589	significant up
Glyoxylate and dicarboxylate metabolism	metabolic	0.283855	0.000291257	0.000559057	3.25254	significant up
Adrenergic signaling in cardiomyocytes	signalling	-0.326483	0.000323414	0.000616642	3.20997	significant down
Glycine, serine and threonine metabolism	metabolic	0.373921	0.000346584	0.000656444	3.1828	significant up
Phenylalanine metabolism	metabolic	2.68446	0.00035641	0.000664024	3.17782	significant up
Drug metabolism - cytochrome P450	metabolic	0.559786	0.000358201	0.000664024	3.17782	significant up
Wnt signaling pathway	signalling	-0.333648	0.00035871	0.000664024	3.17782	significant down
Inflammatory mediator regulation of TRP channels	signalling	-0.496836	0.000359873	0.000664024	3.17782	significant down
Renin-angiotensin system	signalling	0.728139	0.000452843	0.000824924	3.08359	significant up
Metabolism of xenobiotics by cytochrome P450	metabolic	0.559786	0.000476262	0.000862095	3.06444	significant up
Glycosphingolipid biosynthesis - ganglio series	metabolic	0.571778	0.000483503	0.000869697	3.06063	significant up
Cysteine and methionine metabolism	metabolic	-0.229456	0.000489914	0.000875721	3.05763	significant down
Arachidonic acid metabolism	metabolic	0.62478	0.000506729	0.000900152	3.04568	significant up
Alanine, aspartate and glutamate metabolism	metabolic	0.933825	0.000542828	0.000952446	3.02116	significant up
Long-term potentiation	signalling	-0.373822	0.000594246	0.00103631	2.98451	significant down
Lysine degradation	metabolic	-0.225796	0.000691456	0.0011913	2.92398	significant down
Glycerolipid metabolism	metabolic	0.55336	0.000741536	0.00126917	2.89648	significant up
Aldosterone-regulated sodium reabsorption	signalling	0.393068	0.000745524	0.00126917	2.89648	significant up
Tryptophan metabolism	metabolic	2.68446	0.000926718	0.00155907	2.80714	significant up
Tyrosine metabolism	metabolic	2.68446	0.000947388	0.00158452	2.8001	significant up
ErbB signaling pathway	signalling	-0.47984	0.000984537	0.00162762	2.78845	significant down
Sphingolipid metabolism	metabolic	0.867895	0.0010722	0.00176234	2.75391	significant up
Biosynthesis of amino acids	metabolic	0.343651	0.00117623	0.00191138	2.71865	significant up
Glucagon signaling pathway	signalling	-0.420166	0.00144417	0.00233352	2.63199	significant down
Vasopressin-regulated water reabsorption	signalling	0.900067	0.0014847	0.00238554	2.62241	significant up
Ubiquitin mediated proteolysis	signalling	1.23959	0.00163727	0.00258707	2.58719	significant up
Valine, leucine and isoleucine degradation	metabolic	2.68446	0.0019982	0.00312287	2.50545	significant up
Melanogenesis	signalling	-0.33071	0.00213119	0.00330158	2.48128	significant down
Proximal tubule bicarbonate reclamation	signalling	0.285256	0.00213563	0.00330158	2.48128	significant up
Oocyte meiosis	signalling	-0.300053	0.00242189	0.00372398	2.42899	significant down
Pentose phosphate pathway	metabolic	0.403513	0.0026884	0.00411168	2.38598	significant up
Nicotinate and nicotinamide metabolism	metabolic	1.26776	0.00299595	0.00455767	2.34126	significant up
Insulin secretion	signalling	-0.371174	0.00312323	0.00472616	2.32549	significant down
Circadian rhythm	signalling	-0.372667	0.00331494	0.00498986	2.30191	significant down
Progesterone-mediated oocyte maturation	signalling	0.71637	0.00339003	0.00507617	2.29446	significant up
Glycolysis / Gluconeogenesis	metabolic	0.403513	0.00342397	0.00510029	2.29241	significant up
Peroxisome	signalling	0.39077	0.00384954	0.00567509	2.24603	significant up
Ribosome	signalling	0.215379	0.00399901	0.00586522	2.23172	significant up
Proteasome	signalling	1.31053	0.00406628	0.00593345	2.22669	significant up
Endocrine and other factor-regulated calcium reabsorption	signalling	-0.343466	0.00494438	0.00714188	2.14619	significant down
VEGF signaling pathway	signalling	-0.620238	0.00523039	0.00751704	2.12395	significant down
Taste transduction	signalling	-0.249588	0.00566821	0.00810554	2.09122	significant down
Pyrimidine metabolism	metabolic	1.10422	0.00598383	0.00847215	2.07201	significant up
beta-Alanine metabolism	metabolic	2.39688	0.00598383	0.00847215	2.07201	significant up
RNA degradation	signalling	0.357185	0.0079216	0.0111605	1.95232	significant up
Fatty acid metabolism	metabolic	0.459746	0.0094145	0.0131988	1.87947	significant up
alpha-Linolenic acid metabolism	metabolic	0.544676	0.00956065	0.0133383	1.8749	significant up
RNA transport	signalling	-0.238598	0.0135427	0.0187111	1.7279	significant down
Propanoate metabolism	metabolic	-0.222821	0.0148992	0.0204863	1.68854	significant down
mRNA surveillance pathway	signalling	-0.310528	0.0159773	0.0217596	1.66235	significant down
Cardiac muscle contraction	signalling	0.239164	0.0167306	0.0226774	1.64441	significant up
Collecting duct acid secretion	signalling	-0.243407	0.0176128	0.0237606	1.62414	significant down
Riboflavin metabolism	metabolic	0.396051	0.0188384	0.0252947	1.59697	significant up
Vitamin B6 metabolism	metabolic	-0.438758	0.0189497	0.0253253	1.59644	significant down
Oxidative phosphorylation	metabolic	0.210693	0.0192934	0.0256647	1.59066	significant up
Linoleic acid metabolism	metabolic	0.547456	0.019821	0.0262444	1.58096	significant up
Valine, leucine and isoleucine biosynthesis	metabolic	0.646347	0.0229008	0.0301826	1.52024	significant up
Pyruvate metabolism	metabolic	0.439401	0.0242276	0.0317848	1.49778	significant up
Fat digestion and absorption	signalling	1.05352	0.0247206	0.0322835	1.49102	significant up
Starch and sucrose metabolism	metabolic	-0.750228	0.0264241	0.0343514	1.46406	significant down
Fatty acid elongation	metabolic	0.622691	0.0282047	0.0365002	1.4377	significant up
Olfactory transduction	signalling	0.164727	0.0286495	0.0369088	1.43287	significant up
2-Oxocarboxylic acid metabolism	metabolic	0.314183	0.0319429	0.0409671	1.38756	significant up
Pentose and glucuronate interconversions	metabolic	0.265624	0.0392876	0.0492818	1.30731	significant up
Retinol metabolism	metabolic	0.512347	0.0392876	0.0492818	1.30731	significant up
Ribosome biogenesis in eukaryotes	signalling	-0.261488	0.0392876	0.0492818	1.30731	significant down
Basal transcription factors	signalling	0.438058	0.0389698	0.0492818	1.30731	significant up

## Sheet: CTX_6mo_WT_vs_KO
pathway	pathway_category	average_log2FC	p_value	adjusted_p_value	-log10(adjusted_p_value)	significance_in_KO
Oxidative phosphorylation	metabolic	-0.220577	8.40628e-17	2.4042e-14	13.619	significant down
Ribosome	signalling	-0.253757	4.89472e-12	4.6663e-10	9.33103	significant down
Cytokine-cytokine receptor interaction	signalling	2.36047	3.9456e-11	2.25688e-09	8.64649	significant up
Cell adhesion molecules (CAMs)	signalling	1.07597	4.68842e-10	2.23481e-08	7.65076	significant up
Phagosome	signalling	1.4684	1.40648e-09	5.02818e-08	7.29859	significant up
Complement and coagulation cascades	signalling	1.49708	1.37321e-09	5.02818e-08	7.29859	significant up
Antigen processing and presentation	signalling	1.43343	2.07804e-09	6.60356e-08	7.18022	significant up
Lysosome	signalling	0.630743	7.76307e-08	1.48016e-06	5.82969	significant up
Mineral absorption	signalling	0.36917	3.28836e-07	4.62945e-06	5.33447	significant up
Toll-like receptor signaling pathway	signalling	2.13812	1.28971e-06	1.36614e-05	4.8645	significant up
Cytosolic DNA-sensing pathway	signalling	2.40621	1.34131e-06	1.37005e-05	4.86326	significant up
ECM-receptor interaction	signalling	0.967627	1.45734e-06	1.43724e-05	4.84247	significant up
Signaling pathways regulating pluripotency of stem cells	signalling	0.533973	1.60345e-06	1.47426e-05	4.83143	significant up
NOD-like receptor signaling pathway	signalling	1.6572	1.64952e-06	1.47426e-05	4.83143	significant up
Chemokine signaling pathway	signalling	2.07972	1.92825e-06	1.67115e-05	4.77698	significant up
Apoptosis	signalling	0.727368	2.16345e-06	1.74039e-05	4.75935	significant up
Adipocytokine signaling pathway	signalling	0.58449	2.2528e-06	1.74135e-05	4.75911	significant up
Regulation of autophagy	signalling	0.35022	3.16005e-06	2.29416e-05	4.63938	significant up
Hematopoietic cell lineage	signalling	1.45551	4.29986e-06	2.97786e-05	4.5261	significant up
Carbon metabolism	metabolic	0.519872	6.20674e-06	3.85897e-05	4.41353	significant up
Glycosaminoglycan degradation	metabolic	0.468118	6.44414e-06	3.92133e-05	4.40657	significant up
p53 signaling pathway	signalling	1.21224	6.67441e-06	3.97683e-05	4.40046	significant up
NF-kappa B signaling pathway	signalling	1.42912	8.67995e-06	4.96493e-05	4.30409	significant up
Proximal tubule bicarbonate reclamation	signalling	0.318124	8.6466e-06	4.96493e-05	4.30409	significant up
Citrate cycle (TCA cycle)	metabolic	-0.307512	9.90212e-06	5.40083e-05	4.26754	significant down
Natural killer cell mediated cytotoxicity	signalling	1.09132	1.12115e-05	5.93794e-05	4.22636	significant up
Amino sugar and nucleotide sugar metabolism	metabolic	0.389824	1.23057e-05	6.2847e-05	4.20172	significant up
Fc gamma R-mediated phagocytosis	signalling	0.763167	1.46368e-05	7.21744e-05	4.14162	significant up
Intestinal immune network for IgA production	signalling	2.0674	1.56579e-05	7.59012e-05	4.11975	significant up
Pyruvate metabolism	metabolic	-0.363196	1.72837e-05	8.23858e-05	4.08415	significant down
TNF signaling pathway	signalling	1.87968	1.92437e-05	8.92752e-05	4.04927	significant up
Protein digestion and absorption	signalling	0.705001	1.98655e-05	9.01831e-05	4.04488	significant up
Other glycan degradation	metabolic	0.526266	2.66532e-05	0.000116007	3.93552	significant up
Ras signaling pathway	signalling	0.666325	2.71764e-05	0.000116007	3.93552	significant up
Regulation of actin cytoskeleton	signalling	0.667074	3.30378e-05	0.000136939	3.86347	significant up
Propanoate metabolism	metabolic	-0.220971	3.90776e-05	0.0001594	3.79751	significant down
Nicotinate and nicotinamide metabolism	metabolic	1.63612	4.00222e-05	0.0001594	3.79751	significant up
Osteoclast differentiation	signalling	1.29044	4.01286e-05	0.0001594	3.79751	significant up
Metabolic pathways	metabolic	-0.269285	4.20982e-05	0.000164933	3.78269	significant down
Pentose phosphate pathway	metabolic	0.498695	4.53009e-05	0.000175082	3.75676	significant up
Aminoacyl-tRNA biosynthesis	signalling	-0.215795	5.0817e-05	0.000193782	3.71269	significant down
PI3K-Akt signaling pathway	signalling	1.07564	5.20943e-05	0.000196039	3.70766	significant up
Biosynthesis of amino acids	metabolic	-0.310622	5.38138e-05	0.000197317	3.70484	significant down
PPAR signaling pathway	signalling	0.509271	5.32248e-05	0.000197317	3.70484	significant up
HIF-1 signaling pathway	signalling	1.36255	5.7671e-05	0.000206174	3.68577	significant up
Bile secretion	signalling	0.457095	6.58442e-05	0.000232487	3.6336	significant up
Glycerolipid metabolism	metabolic	0.537144	7.6242e-05	0.000262714	3.58052	significant up
Tryptophan metabolism	metabolic	0.54369	7.8182e-05	0.000266191	3.57481	significant up
Fatty acid elongation	metabolic	0.478179	8.52414e-05	0.000283477	3.54748	significant up
Jak-STAT signaling pathway	signalling	1.3444	9.29672e-05	0.000305616	3.51482	significant up
Circadian rhythm	signalling	0.553764	0.000106687	0.000346732	3.46001	significant up
Leukocyte transendothelial migration	signalling	1.05938	0.000110104	0.000353817	3.45122	significant up
Wnt signaling pathway	signalling	0.437977	0.000133839	0.000425311	3.37129	significant up
D-Glutamine and D-glutamate metabolism	metabolic	0.332785	0.000136341	0.000428501	3.36805	significant up
Focal adhesion	signalling	0.862774	0.000151916	0.000462214	3.33516	significant up
Insulin secretion	signalling	0.360585	0.000171596	0.000516594	3.28685	significant up
Proteasome	signalling	-0.244428	0.000182436	0.000543508	3.26479	significant down
Endocytosis	signalling	0.962819	0.000189514	0.000558774	3.25276	significant up
mTOR signaling pathway	signalling	-0.324058	0.000204144	0.000590315	3.22892	significant down
Hippo signaling pathway	signalling	0.653992	0.00026004	0.000743715	3.12859	significant up
Primary bile acid biosynthesis	metabolic	2.35713	0.000312172	0.000883973	3.05356	significant up
RNA transport	signalling	-0.316761	0.000319564	0.000896033	3.04768	significant down
Glutamatergic synapse	signalling	0.465152	0.000327764	0.000910101	3.04091	significant up
TGF-beta signaling pathway	signalling	0.577143	0.000355667	0.000978084	3.00962	significant up
Basal transcription factors	signalling	-0.370266	0.00037637	0.00102516	2.98921	significant down
Gap junction	signalling	0.689682	0.000381919	0.00103046	2.98697	significant up
Glucagon signaling pathway	signalling	0.586853	0.000438846	0.00116213	2.93475	significant up
Nitrogen metabolism	metabolic	0.369918	0.000452203	0.00117617	2.92953	significant up
Synaptic vesicle cycle	signalling	-0.281189	0.000506984	0.00128316	2.89172	significant down
RIG-I-like receptor signaling pathway	signalling	1.82269	0.000529902	0.00132034	2.87932	significant up
Serotonergic synapse	signalling	0.457277	0.000530905	0.00132034	2.87932	significant up
Cell cycle	signalling	-0.379531	0.000537097	0.00132422	2.87804	significant down
Starch and sucrose metabolism	metabolic	1.04783	0.000551838	0.00133545	2.87437	significant up
cAMP signaling pathway	signalling	0.508652	0.000555661	0.00133545	2.87437	significant up
Insulin signaling pathway	signalling	0.468939	0.000554559	0.00133545	2.87437	significant up
Nucleotide excision repair	signalling	-0.208394	0.0005837	0.00139115	2.85663	significant down
RNA degradation	signalling	-0.385224	0.00059451	0.00140254	2.85308	significant down
Vasopressin-regulated water reabsorption	signalling	-0.205177	0.000598288	0.00140254	2.85308	significant down
Alanine, aspartate and glutamate metabolism	metabolic	0.271032	0.000619383	0.00142858	2.8451	significant up
Porphyrin and chlorophyll metabolism	metabolic	0.89914	0.000659543	0.00148527	2.82819	significant up
Dorso-ventral axis formation	signalling	0.39852	0.000706195	0.00157266	2.80336	significant up
Thyroid hormone signaling pathway	signalling	0.387678	0.000755526	0.00166216	2.77933	significant up
Vitamin B6 metabolism	metabolic	-0.133226	0.000814596	0.00177843	2.74996	significant down
Pyrimidine metabolism	metabolic	-0.297918	0.000823449	0.00178414	2.74857	significant down
Sulfur metabolism	metabolic	-0.377487	0.000897277	0.00192948	2.71456	significant down
Purine metabolism	metabolic	-0.468528	0.000963654	0.00205675	2.68682	significant down
MAPK signaling pathway	signalling	0.920696	0.00099955	0.00207153	2.68371	significant up
Rap1 signaling pathway	signalling	0.615297	0.00099955	0.00207153	2.68371	significant up
Protein processing in endoplasmic reticulum	signalling	0.519422	0.00099955	0.00207153	2.68371	significant up
Salivary secretion	signalling	0.632187	0.00099955	0.00207153	2.68371	significant up
Cardiac muscle contraction	signalling	-0.200319	0.00102217	0.00210318	2.67712	significant down
Spliceosome	signalling	-0.407599	0.00129079	0.00263689	2.57891	significant down
Collecting duct acid secretion	signalling	-0.240126	0.00146169	0.00296485	2.528	significant down
Inositol phosphate metabolism	metabolic	0.908687	0.00157107	0.00316428	2.49973	significant up
Fat digestion and absorption	signalling	0.752613	0.00160421	0.00320843	2.49371	significant up
Melanogenesis	signalling	0.347101	0.00182131	0.00361732	2.44161	significant up
Sphingolipid metabolism	metabolic	0.486485	0.00187816	0.00363614	2.43936	significant up
Glyoxylate and dicarboxylate metabolism	metabolic	0.337813	0.00186523	0.00363614	2.43936	significant up
RNA polymerase	signalling	-0.31175	0.00185848	0.00363614	2.43936	significant down
GABAergic synapse	signalling	0.379419	0.00188164	0.00363614	2.43936	significant up
Vascular smooth muscle contraction	signalling	0.461491	0.00197354	0.00376289	2.42448	significant up
Tight junction	signalling	0.602163	0.00197331	0.00376289	2.42448	significant up
Glycosylphosphatidylinositol(GPI)-anchor biosynthesis	metabolic	-0.433898	0.00213682	0.00399432	2.39856	significant down
FoxO signaling pathway	signalling	0.575698	0.00212781	0.00399432	2.39856	significant up
Homologous recombination	signalling	-0.348194	0.00222314	0.00412869	2.38419	significant down
Axon guidance	signalling	0.400847	0.00228156	0.00420984	2.37573	significant up
Fatty acid metabolism	metabolic	0.451262	0.00238328	0.00436934	2.35958	significant up
DNA replication	signalling	-0.241342	0.00251404	0.00455073	2.34192	significant down
Dopaminergic synapse	signalling	-0.319192	0.00250562	0.00455073	2.34192	significant down
Arginine and proline metabolism	metabolic	0.415685	0.00270927	0.00484282	2.3149	significant up
Neuroactive ligand-receptor interaction	signalling	0.685348	0.00269736	0.00484282	2.3149	significant up
Mismatch repair	signalling	-0.226529	0.0028005	0.0049748	2.30322	significant down
Ether lipid metabolism	metabolic	0.602503	0.00311946	0.00550719	2.25907	significant up
Ovarian steroidogenesis	signalling	0.408469	0.00315605	0.00553761	2.25668	significant up
Taurine and hypotaurine metabolism	metabolic	0.218628	0.00320898	0.00559615	2.25211	significant up
Adherens junction	signalling	0.495411	0.00360213	0.00624369	2.20456	significant up
Biosynthesis of unsaturated fatty acids	metabolic	0.288741	0.00371004	0.00639199	2.19436	significant up
Glycosphingolipid biosynthesis - globo series	metabolic	0.474596	0.00407072	0.00692992	2.15927	significant up
Gastric acid secretion	signalling	0.30857	0.00414647	0.0070171	2.15384	significant up
Hedgehog signaling pathway	signalling	0.322487	0.00445765	0.00745549	2.12752	significant up
Peroxisome	signalling	0.514855	0.00462827	0.00769585	2.11374	significant up
Phosphonate and phosphinate metabolism	metabolic	0.301121	0.00524443	0.00857089	2.06697	significant up
Steroid biosynthesis	metabolic	0.443888	0.00580328	0.00943034	2.02547	significant up
Pantothenate and CoA biosynthesis	metabolic	1.64063	0.00600028	0.00964091	2.01588	significant up
Retrograde endocannabinoid signaling	signalling	0.422538	0.00597039	0.00964091	2.01588	significant up
Platelet activation	signalling	0.59021	0.00608519	0.0097227	2.01221	significant up
Thyroid hormone synthesis	signalling	0.338432	0.00656397	0.0104294	1.98174	significant up
Ubiquinone and other terpenoid-quinone biosynthesis	metabolic	0.406406	0.00693913	0.0109646	1.96001	significant up
Sphingolipid signaling pathway	signalling	0.645408	0.00797644	0.0124659	1.90428	significant up
beta-Alanine metabolism	metabolic	0.449564	0.0084176	0.0130839	1.88326	significant up
cGMP-PKG signaling pathway	signalling	0.507423	0.00873412	0.0135025	1.86959	significant up
Mucin type O-Glycan biosynthesis	metabolic	0.946243	0.00897473	0.0137999	1.86013	significant up
Renin-angiotensin system	signalling	0.337158	0.00995512	0.0152255	1.81743	significant up
N-Glycan biosynthesis	metabolic	0.241672	0.010062	0.0153071	1.81511	significant up
Glycerophospholipid metabolism	metabolic	0.625719	0.0103724	0.0156959	1.80421	significant up
Arachidonic acid metabolism	metabolic	-0.272348	0.0135387	0.0201671	1.69536	significant down
Ribosome biogenesis in eukaryotes	signalling	-0.308368	0.0141404	0.0208462	1.68097	significant down
Cholinergic synapse	signalling	0.583899	0.0151307	0.0221917	1.65381	significant up
Endocrine and other factor-regulated calcium reabsorption	signalling	0.297375	0.0174511	0.0254644	1.59407	significant up
Ubiquitin mediated proteolysis	signalling	-0.285096	0.0196334	0.0285033	1.54511	significant down
Retinol metabolism	metabolic	0.736426	0.0220587	0.031544	1.50108	significant up
ABC transporters	signalling	1.01874	0.0230187	0.032753	1.48475	significant up
Phosphatidylinositol signaling system	signalling	0.438827	0.0262304	0.0371381	1.43018	significant up
Carbohydrate digestion and absorption	signalling	0.297375	0.027458	0.0386847	1.41246	significant up
Notch signaling pathway	signalling	-0.218105	0.0295982	0.0412931	1.38412	significant down
Vitamin digestion and absorption	signalling	0.373813	0.0295982	0.0412931	1.38412	significant up
Fatty acid degradation	metabolic	0.776304	0.0329515	0.0457481	1.33963	significant up
AMPK signaling pathway	signalling	0.471696	0.0337463	0.0466253	1.33138	significant up

## Sheet: HC_1mo_WT_vs_KO
pathway	pathway_category	average_log2FC	p_value	adjusted_p_value	-log10(adjusted_p_value)	significance_in_KO
Oxidative phosphorylation	metabolic	-0.121002	1.51636e-09	4.33679e-07	6.36283	significant down
Antigen processing and presentation	signalling	0.98171	6.21061e-06	0.000671724	3.17281	significant up
Toll-like receptor signaling pathway	signalling	2.04245	2.46967e-05	0.00117721	2.92915	significant up
Complement and coagulation cascades	signalling	1.75902	6.52725e-05	0.00266685	2.574	significant up
Natural killer cell mediated cytotoxicity	signalling	0.988342	0.000220004	0.00629211	2.2012	significant up
Cytokine-cytokine receptor interaction	signalling	3.47227	0.000350859	0.00779826	2.108	significant up
Phagosome	signalling	1.10677	0.000381733	0.00779826	2.108	significant up
Osteoclast differentiation	signalling	1.0337	0.00044991	0.00857828	2.0666	significant up
Focal adhesion	signalling	1.3141	0.000757226	0.0127392	1.89486	significant up
Chemokine signaling pathway	signalling	3.47227	0.00099955	0.0129942	1.88625	significant up
Cell adhesion molecules (CAMs)	signalling	1.63982	0.000852334	0.0129942	1.88625	significant up
Cytosolic DNA-sensing pathway	signalling	2.67759	0.00099955	0.0129942	1.88625	significant up
Hematopoietic cell lineage	signalling	1.50051	0.000979925	0.0129942	1.88625	significant up
NOD-like receptor signaling pathway	signalling	2.89623	0.00181977	0.0208181	1.68156	significant up
One carbon pool by folate	metabolic	-0.834676	0.00218473	0.0223155	1.65139	significant down
Glycosaminoglycan degradation	metabolic	0.355227	0.00306709	0.0263919	1.57853	significant up
NF-kappa B signaling pathway	signalling	1.97973	0.00313749	0.0263919	1.57853	significant up
TNF signaling pathway	signalling	2.89623	0.00299595	0.0263919	1.57853	significant up
Lysosome	signalling	0.761536	0.00327702	0.0264645	1.57734	significant up
Phosphonate and phosphinate metabolism	metabolic	-0.129001	0.00368511	0.0284849	1.54538	significant down
Steroid hormone biosynthesis	metabolic	-0.50397	0.00399281	0.0292806	1.53342	significant down
beta-Alanine metabolism	metabolic	0.305815	0.00498876	0.032427	1.48909	significant up
Vitamin B6 metabolism	metabolic	-0.379012	0.00465088	0.032427	1.48909	significant down
Leukocyte transendothelial migration	signalling	0.339942	0.0049694	0.032427	1.48909	significant up
ABC transporters	signalling	0.447188	0.00758107	0.044434	1.35228	significant up
Platelet activation	signalling	0.754617	0.00734411	0.044434	1.35228	significant up
Purine metabolism	metabolic	0.295235	0.00797126	0.0455956	1.34108	significant up
PPAR signaling pathway	signalling	0.288376	0.00816437	0.0457845	1.33928	significant up

[truncated: 2 more sheets: HC_3mo_WT_vs_KO, HC_6mo_WT_vs_KO]
