# Supplementary material for: Transcriptomic and proteomic insights into progressive myoclonus epilepsy type 1
Source: Dis Model Mech. 2026 May 5;19(4):dmm052681. doi: 10.1242/dmm.052681 (PMC13225231; doi:10.1242/dmm.052681)
Supplement: Table S3. Shared, enriched Kyoto Encyclopedia of Genes and Genomes (KEGG) pathways and overlapping pathway-associated genes across cerebellum (CB), cerebral cortex (CTX) and hippocampus (HC) of Cstb-/- (KO) vs. wild-type (WT) mice across time points (P14, 1, 3, 6 months). [file dmm-19-052681-TableS3.xlsx]

## Sheet: Table_description
Table S3. Shared, enriched Kyoto Encyclopedia of Genes and Genomes (KEGG) pathways and overlapping pathway-associated genes across cerebellum (CB), cerebral cortex (CTX) and hippocampus (HC) of Cstb-/- (KO) versus wild-type (WT) mice across time points (P14, 1, 3, 6 months). The table includes: Ensembl/Entrez gene ID, gene name, gene description, log2 fold change (log2FC), p-value, adjusted p-val…

## Sheet: KEGG_enriched
ensembl_gene_id	entrezgene_id	gene_name	description	log2FC	p_value	adjusted_p_value	-log10_adjusted_p_value	significance_in_KO	analysis	pathway
ENSMUSG00000030111	232345	A2m	alpha-2-macroglobulin	0.670344	0.000370111	0.00767311	2.11502849097463	significant up	CB_1mo_WT_vs_KO	Complement and coagulation cascades
ENSMUSG00000030111	232345	A2m	alpha-2-macroglobulin	1.0023	2.91141e-09	3.58629e-07	6.44535508681328	significant up	CB_3mo_WT_vs_KO	Complement and coagulation cascades
ENSMUSG00000030111	232345	A2m	alpha-2-macroglobulin	1.19492	0.00300758	0.0247179	1.606987693180727	significant up	CTX_3mo_WT_vs_KO	Complement and coagulation cascades
ENSMUSG00000030111	232345	A2m	alpha-2-macroglobulin	1.33993	8.13689e-12	1.00655e-09	8.99716363749615	significant up	CB_6mo_WT_vs_KO	Complement and coagulation cascades
ENSMUSG00000030111	232345	A2m	alpha-2-macroglobulin	1.43808	0.000537108	0.00901985	2.04480047295461	significant up	CTX_1mo_WT_vs_KO	Complement and coagulation cascades
ENSMUSG00000030111	232345	A2m	alpha-2-macroglobulin	1.57357	7.98653e-05	0.004175	2.37934374594783	significant up	HC_6mo_WT_vs_KO	Complement and coagulation cascades
ENSMUSG00000030111	232345	A2m	alpha-2-macroglobulin	2.27173	2.18137e-06	6.49643e-05	4.18732496383879	significant up	CTX_6mo_WT_vs_KO	Complement and coagulation cascades
ENSMUSG00000030111	232345	A2m	alpha-2-macroglobulin	2.53218	8.93394e-07	0.000334803	3.47521011250943	significant up	HC_1mo_WT_vs_KO	Complement and coagulation cascades
ENSMUSG00000026944	11305	Abca2	ATP-binding cassette, sub-family A (ABC1), member 2	0.326727	0.00162133	0.0334677	1.47537455772865	significant up	HC_6mo_WT_vs_KO	Lysosome
ENSMUSG00000026944	11305	Abca2	ATP-binding cassette, sub-family A (ABC1), member 2	0.374876	0.00117624	0.0105996	1.97470923567584	significant up	CTX_6mo_WT_vs_KO	Lysosome
ENSMUSG00000026944	11305	Abca2	ATP-binding cassette, sub-family A (ABC1), member 2	0.865932	1.15049e-08	1.17266e-06	5.930827045823	significant up	CB_3mo_WT_vs_KO	Lysosome
ENSMUSG00000029408	56325	Abcb9	ATP-binding cassette, sub-family B (MDR/TAP), member 9	-0.4445	0.00606647	0.0464482	1.33303098593655	significant down	CTX_1mo_WT_vs_KO	Lysosome
ENSMUSG00000026003	11363	Acadl	acyl-Coenzyme A dehydrogenase, long-chain	0.398288	0.000279269	0.00181001	2.74231859718263	significant up	CB_3mo_WT_vs_KO	PPAR signaling pathway
ENSMUSG00000026003	11363	Acadl	acyl-Coenzyme A dehydrogenase, long-chain	0.484999	8.02042e-05	0.000374745	3.42626366246951	significant up	CB_6mo_WT_vs_KO	PPAR signaling pathway
ENSMUSG00000026003	11363	Acadl	acyl-Coenzyme A dehydrogenase, long-chain	0.522605	5.38971e-06	0.000215567	3.66641866878622	significant up	CTX_1mo_WT_vs_KO	PPAR signaling pathway
ENSMUSG00000044337	12778	Ackr3	atypical chemokine receptor 3	1.17231	1.83665e-05	0.000115223	3.93846228615608	significant up	CB_6mo_WT_vs_KO	Cytokine-cytokine receptor interaction
ENSMUSG00000044337	12778	Ackr3	atypical chemokine receptor 3	1.19165	2.8571e-05	0.000356515	3.44792272821609	significant up	CB_3mo_WT_vs_KO	Cytokine-cytokine receptor interaction
ENSMUSG00000044337	12778	Ackr3	atypical chemokine receptor 3	1.27502	0.00031288	0.00680338	2.16727533577115	significant up	CB_1mo_WT_vs_KO	Cytokine-cytokine receptor interaction
ENSMUSG00000020777	11430	Acox1	acyl-Coenzyme A oxidase 1, palmitoyl	0.251401	0.0235682	0.0416306	1.3805870026027	significant up	CB_3mo_WT_vs_KO	PPAR signaling pathway
ENSMUSG00000020777	11430	Acox1	acyl-Coenzyme A oxidase 1, palmitoyl	0.404753	0.000723624	0.00207363	2.6832695285314	significant up	CB_6mo_WT_vs_KO	PPAR signaling pathway
ENSMUSG00000029098	80911	Acox3	acyl-Coenzyme A oxidase 3, pristanoyl	0.542234	0.0126722	0.0181157	1.7419456732213	significant up	CB_6mo_WT_vs_KO	PPAR signaling pathway
ENSMUSG00000032281	94180	Acsbg1	acyl-CoA synthetase bubblegum family member 1	0.206485	0.00281452	0.0197592	1.70423133866056	significant up	CTX_6mo_WT_vs_KO	PPAR signaling pathway
ENSMUSG00000032281	94180	Acsbg1	acyl-CoA synthetase bubblegum family member 1	0.209243	0.00556458	0.0151312	1.82012688422145	significant up	CB_3mo_WT_vs_KO	PPAR signaling pathway
ENSMUSG00000032281	94180	Acsbg1	acyl-CoA synthetase bubblegum family member 1	0.236953	0.000951172	0.00253078	2.59674559345658	significant up	CB_6mo_WT_vs_KO	PPAR signaling pathway
ENSMUSG00000018796	14081	Acsl1	acyl-CoA synthetase long-chain family member 1	0.472393	0.000999628	0.00934703	2.0293264891221	significant up	CTX_6mo_WT_vs_KO	PPAR signaling pathway
ENSMUSG00000032883	74205	Acsl3	acyl-CoA synthetase long-chain family member 3	0.220668	0.000467124	0.00606977	2.2168281111584758	significant up	CTX_3mo_WT_vs_KO	PPAR signaling pathway
ENSMUSG00000032883	74205	Acsl3	acyl-CoA synthetase long-chain family member 3	0.225204	0.00793861	0.0127918	1.89306791568915	significant up	CB_6mo_WT_vs_KO	PPAR signaling pathway
ENSMUSG00000024981	433256	Acsl5	acyl-CoA synthetase long-chain family member 5	0.886921	0.000356944	0.00214942	2.66767799151586	significant up	CB_3mo_WT_vs_KO	PPAR signaling pathway
ENSMUSG00000029580	11461	Actb	actin, beta	0.124063	0.00525124	0.0301862	1.52019172146661	significant up	CTX_6mo_WT_vs_KO	Phagosome;Apoptosis;Leukocyte transendothelial migration;Focal adhesion;Platelet activation
ENSMUSG00000029580	11461	Actb	actin, beta	0.148022	0.0369737	0.0403326	1.39434336759514	significant up	CB_6mo_WT_vs_KO	Phagosome;Leukocyte transendothelial migration;Focal adhesion;Platelet activation;Apoptosis
ENSMUSG00000029580	11461	Actb	actin, beta	0.165483	0.000155534	0.00258755	2.5871113950292282	significant up	CTX_3mo_WT_vs_KO	Phagosome;Apoptosis;Leukocyte transendothelial migration;Platelet activation;Focal adhesion
ENSMUSG00000029580	11461	Actb	actin, beta	0.165581	0.0123418	0.0267364	1.57289737004708	significant up	CB_3mo_WT_vs_KO	Phagosome;Apoptosis;Focal adhesion;Leukocyte transendothelial migration;Platelet activation
ENSMUSG00000015143	109711	Actn1	actinin, alpha 1	-0.415628	0.0130514	0.0277814	1.55624520003033	significant down	CB_3mo_WT_vs_KO	Focal adhesion;Leukocyte transendothelial migration
ENSMUSG00000000532	11479	Acvr1b	activin A receptor, type 1B	-0.43063	0.00162803	0.0156903	1.8043684497551049	significant down	CTX_3mo_WT_vs_KO	Cytokine-cytokine receptor interaction
ENSMUSG00000000532	11479	Acvr1b	activin A receptor, type 1B	0.667808	0.000173494	0.00454099	2.34284899171568	significant up	CB_1mo_WT_vs_KO	Cytokine-cytokine receptor interaction
ENSMUSG00000061393	11481	Acvr2b	activin receptor IIB	-0.921505	4.19645e-05	0.000222724	3.65223368159417	significant down	CB_6mo_WT_vs_KO	Cytokine-cytokine receptor interaction
ENSMUSG00000061393	11481	Acvr2b	activin receptor IIB	-0.893289	7.95305e-07	8.54144e-05	4.06846911122582	significant down	CB_1mo_WT_vs_KO	Cytokine-cytokine receptor interaction
ENSMUSG00000061393	11481	Acvr2b	activin receptor IIB	-0.556789	0.00029503	0.0273627	1.56284127171982	significant down	HC_1mo_WT_vs_KO	Cytokine-cytokine receptor interaction
ENSMUSG00000027951	56417	Adar	adenosine deaminase, RNA-specific	0.43955	0.00374879	0.0113878	1.9435590479529	significant up	CB_3mo_WT_vs_KO	Cytosolic DNA-sensing pathway
ENSMUSG00000020431	432530	Adcy1	adenylate cyclase 1	-0.397934	1.03874e-05	7.39591e-05	4.13100852697915	significant down	CB_6mo_WT_vs_KO	Platelet activation;Chemokine signaling pathway
ENSMUSG00000020431	432530	Adcy1	adenylate cyclase 1	0.263723	2.25782e-05	0.00162935	2.78798618731037	significant up	HC_6mo_WT_vs_KO	Chemokine signaling pathway;Platelet activation
ENSMUSG00000020431	432530	Adcy1	adenylate cyclase 1	0.336174	0.00027887	0.0264776	1.5771209917496	significant up	HC_1mo_WT_vs_KO	Chemokine signaling pathway;Platelet activation
ENSMUSG00000021536	210044	Adcy2	adenylate cyclase 2	0.325384	0.0107687	0.0243565	1.61338563959605	significant up	CB_3mo_WT_vs_KO	Chemokine signaling pathway;Platelet activation
ENSMUSG00000020654	104111	Adcy3	adenylate cyclase 3	0.717291	0.000358824	0.00215705	2.66614053908629	significant up	CB_3mo_WT_vs_KO	Chemokine signaling pathway;Platelet activation
ENSMUSG00000022220	104110	Adcy4	adenylate cyclase 4	1.47438	0.00489554	0.0088541	2.05285547458005	significant up	CB_6mo_WT_vs_KO	Platelet activation;Chemokine signaling pathway
ENSMUSG00000022840	224129	Adcy5	adenylate cyclase 5	0.460014	0.00621034	0.0106592	1.97227454926624	significant up	CB_6mo_WT_vs_KO	Platelet activation;Chemokine signaling pathway
ENSMUSG00000022840	224129	Adcy5	adenylate cyclase 5	0.744713	1.02942e-05	0.000173989	3.75947697213856	significant up	CB_3mo_WT_vs_KO	Chemokine signaling pathway;Platelet activation
ENSMUSG00000022994	11512	Adcy6	adenylate cyclase 6	0.805842	0.00903469	0.0438334	1.35819435884703	significant up	CTX_6mo_WT_vs_KO	Chemokine signaling pathway;Platelet activation
ENSMUSG00000022376	11514	Adcy8	adenylate cyclase 8	0.381028	0.0247712	0.0430674	1.36585108056207	significant up	CB_3mo_WT_vs_KO	Chemokine signaling pathway;Platelet activation
ENSMUSG00000005580	11515	Adcy9	adenylate cyclase 9	-0.764967	0.000895406	0.00411757	2.38535870716485	significant down	CB_3mo_WT_vs_KO	Chemokine signaling pathway;Platelet activation
ENSMUSG00000068036	17356	Afdn	afadin, adherens junction formation factor	-0.350235	0.00171291	0.00395849	2.4024702948239	significant down	CB_6mo_WT_vs_KO	Leukocyte transendothelial migration
ENSMUSG00000068036	17356	Afdn	afadin, adherens junction formation factor	-0.345734	8.88555e-05	0.0119666	1.92202824946678	significant down	HC_1mo_WT_vs_KO	Leukocyte transendothelial migration
ENSMUSG00000068036	17356	Afdn	afadin, adherens junction formation factor	-0.239875	0.00135098	0.0171558	1.76558860939895	significant down	CTX_1mo_WT_vs_KO	Leukocyte transendothelial migration
ENSMUSG00000031521	11593	Aga	aspartylglucosaminidase	0.561685	0.00132145	0.00324555	2.48871179535094	significant up	CB_6mo_WT_vs_KO	Lysosome
ENSMUSG00000001729	11651	Akt1	thymoma viral proto-oncogene 1	0.407579	0.00208965	0.00746291	2.12709171484003	significant up	CB_3mo_WT_vs_KO	Chemokine signaling pathway;Apoptosis;Toll-like receptor signaling pathway;Focal adhesion;Osteoclast differentiation;TNF signaling pathway;Platelet activation
ENSMUSG00000004056	11652	Akt2	thymoma viral proto-oncogene 2	-0.419387	0.00137644	0.00557974	2.2533858053525	significant down	CB_3mo_WT_vs_KO	Chemokine signaling pathway;Apoptosis;Toll-like receptor signaling pathway;Focal adhesion;Osteoclast differentiation;TNF signaling pathway;Platelet activation
ENSMUSG00000019699	23797	Akt3	thymoma viral proto-oncogene 3	-0.265406	0.00688032	0.0445765	1.3508939827376409	significant down	CTX_3mo_WT_vs_KO	Apoptosis;Toll-like receptor signaling pathway;Chemokine signaling pathway;TNF signaling pathway;Osteoclast differentiation;Platelet activation;Focal adhesion
ENSMUSG00000022636	11658	Alcam	activated leukocyte cell adhesion molecule	0.171281	0.00882632	0.0431442	1.36507720360431	significant up	CTX_6mo_WT_vs_KO	Cell adhesion molecules (CAMs)
ENSMUSG00000022636	11658	Alcam	activated leukocyte cell adhesion molecule	0.717005	1.26612e-07	2.17212e-06	5.66311596899268	significant up	CB_6mo_WT_vs_KO	Cell adhesion molecules (CAMs)
ENSMUSG00000033420	69538	Antxr1	anthrax toxin receptor 1	0.628522	0.00337612	0.00665149	2.17708092736236	significant up	CB_6mo_WT_vs_KO	NOD-like receptor signaling pathway
ENSMUSG00000033420	69538	Antxr1	anthrax toxin receptor 1	0.92136	0.000205063	0.00144959	2.8387553810746	significant up	CB_3mo_WT_vs_KO	NOD-like receptor signaling pathway
ENSMUSG00000009090	11764	Ap1b1	adaptor protein complex AP-1, beta 1 subunit	0.23116	0.0436937	0.0457023	1.34006206039405	significant up	CB_6mo_WT_vs_KO	Lysosome
ENSMUSG00000009090	11764	Ap1b1	adaptor protein complex AP-1, beta 1 subunit	0.425813	0.000256402	0.00170103	2.76928837101384	significant up	CB_3mo_WT_vs_KO	Lysosome
ENSMUSG00000031731	11765	Ap1g1	adaptor protein complex AP-1, gamma 1 subunit	0.344742	0.013437	0.0283343	1.54768695991343	significant up	CB_3mo_WT_vs_KO	Lysosome
ENSMUSG00000004849	11769	Ap1s1	adaptor protein complex AP-1, sigma 1	-0.410499	0.000149375	0.000606818	3.21694172091771	significant down	CB_6mo_WT_vs_KO	Lysosome
ENSMUSG00000004849	11769	Ap1s1	adaptor protein complex AP-1, sigma 1	-0.349445	0.00061941	0.00313145	2.50425402169982	significant down	CB_3mo_WT_vs_KO	Lysosome
ENSMUSG00000004849	11769	Ap1s1	adaptor protein complex AP-1, sigma 1	0.147701	0.0066254	0.0434167	1.3623428319727791	significant up	CTX_3mo_WT_vs_KO	Lysosome
ENSMUSG00000031367	108012	Ap1s2	adaptor-related protein complex 1, sigma 2 subunit	-0.517144	5.99756e-06	0.00011671	3.93289244800083	significant down	CB_3mo_WT_vs_KO	Lysosome
ENSMUSG00000031367	108012	Ap1s2	adaptor-related protein complex 1, sigma 2 subunit	-0.454725	0.000293269	0.00102237	2.99039223108889	significant down	CB_6mo_WT_vs_KO	Lysosome
ENSMUSG00000062444	11775	Ap3b2	adaptor-related protein complex 3, beta 2 subunit	-0.245328	0.0182041	0.0238075	1.62328540012686	significant down	CB_6mo_WT_vs_KO	Lysosome
ENSMUSG00000021824	55946	Ap3m1	adaptor-related protein complex 3, mu 1 subunit	0.445774	0.00239855	0.00511277	2.29134332715059	significant up	CB_6mo_WT_vs_KO	Lysosome
ENSMUSG00000031539	64933	Ap3m2	adaptor-related protein complex 3, mu 2 subunit	-0.3282	0.00600891	0.0103944	1.98319976811524	significant down	CB_6mo_WT_vs_KO	Lysosome
ENSMUSG00000031539	64933	Ap3m2	adaptor-related protein complex 3, mu 2 subunit	-0.266074	0.0191615	0.0360073	1.44360958061312	significant down	CB_3mo_WT_vs_KO	Lysosome
ENSMUSG00000020955	11782	Ap4s1	adaptor-related protein complex AP-4, sigma 1	-0.268804	0.00034719	0.0120274	1.91982841436907	significant down	HC_6mo_WT_vs_KO	Lysosome
ENSMUSG00000020955	11782	Ap4s1	adaptor-related protein complex AP-4, sigma 1	-0.213159	0.0131286	0.027893	1.55450460020853	significant down	CB_3mo_WT_vs_KO	Lysosome
ENSMUSG00000020955	11782	Ap4s1	adaptor-related protein complex AP-4, sigma 1	-0.19467	0.00511347	0.029683	1.52749176235759	significant down	CTX_6mo_WT_vs_KO	Lysosome
ENSMUSG00000026786	54519	Apbb1ip	amyloid beta (A4) precursor protein-binding, family B, member 1 interacting protein	0.725179	0.000419315	0.00556713	2.254368675999987	significant up	CTX_3mo_WT_vs_KO	Platelet activation
ENSMUSG00000026786	54519	Apbb1ip	amyloid beta (A4) precursor protein-binding, family B, member 1 interacting protein	1.56902	5.75728e-14	7.55479e-12	11.1217776206098	significant up	CTX_1mo_WT_vs_KO	Platelet activation
ENSMUSG00000001127	11836	Araf	Araf proto-oncogene, serine/threonine kinase	-0.222212	0.005888	0.0324325	1.48901905742016	significant down	CTX_6mo_WT_vs_KO	Natural killer cell mediated cytotoxicity
ENSMUSG00000058230	232906	Arhgap35	Rho GTPase activating protein 35	0.331537	0.00358393	0.0330818	1.4804105200497	significant up	CTX_1mo_WT_vs_KO	Leukocyte transendothelial migration;Platelet activation;Focal adhesion
ENSMUSG00000058230	232906	Arhgap35	Rho GTPase activating protein 35	0.49616	0.000300094	0.00104049	2.98276045318318	significant up	CB_6mo_WT_vs_KO	Leukocyte transendothelial migration;Focal adhesion;Platelet activation
ENSMUSG00000058230	232906	Arhgap35	Rho GTPase activating protein 35	0.499395	0.000126941	0.00102284	2.99019209056846	significant up	CB_3mo_WT_vs_KO	Focal adhesion;Leukocyte transendothelial migration;Platelet activation
ENSMUSG00000035133	11855	Arhgap5	Rho GTPase activating protein 5	-0.297855	0.000478804	0.00262978	2.58007982608165	significant down	CB_3mo_WT_vs_KO	Focal adhesion;Leukocyte transendothelial migration
ENSMUSG00000035133	11855	Arhgap5	Rho GTPase activating protein 5	0.20679	0.0286431	0.0333611	1.47675977793587	significant up	CB_6mo_WT_vs_KO	Leukocyte transendothelial migration;Focal adhesion
ENSMUSG00000035133	11855	Arhgap5	Rho GTPase activating protein 5	0.208002	0.000674706	0.00695276	2.1578429939778	significant up	CTX_6mo_WT_vs_KO	Leukocyte transendothelial migration;Focal adhesion
ENSMUSG00000059495	69632	Arhgef12	Rho guanine nucleotide exchange factor (GEF) 12	0.255444	0.0188237	0.0244121	1.61239448908631	significant up	CB_6mo_WT_vs_KO	Platelet activation
ENSMUSG00000060216	216869	Arrb2	arrestin, beta 2	-0.708625	1.48639e-05	9.81541e-05	4.0080916248103	significant down	CB_6mo_WT_vs_KO	Chemokine signaling pathway
ENSMUSG00000022620	11883	Arsa	arylsulfatase A	0.457912	0.0281564	0.0329396	1.4822819931777	significant up	CB_6mo_WT_vs_KO	Lysosome
ENSMUSG00000022620	11883	Arsa	arylsulfatase A	0.791387	0.000247336	0.00165737	2.78057970642962	significant up	CB_3mo_WT_vs_KO	Lysosome
ENSMUSG00000042082	11881	Arsb	arylsulfatase B	0.271659	0.00997318	0.046897	1.32885527090599	significant up	CTX_6mo_WT_vs_KO	Lysosome
ENSMUSG00000042082	11881	Arsb	arylsulfatase B	0.344042	0.00180332	0.0207973	1.6819935369889	significant up	CTX_1mo_WT_vs_KO	Lysosome
ENSMUSG00000042082	11881	Arsb	arylsulfatase B	0.374166	0.000624881	0.00767842	2.1147278791565962	significant up	CTX_3mo_WT_vs_KO	Lysosome
ENSMUSG00000042082	11881	Arsb	arylsulfatase B	0.587453	0.000108142	0.000474821	3.3234704439769	significant up	CB_6mo_WT_vs_KO	Lysosome
ENSMUSG00000042082	11881	Arsb	arylsulfatase B	0.663615	1.56557e-05	0.000233676	3.63138513594424	significant up	CB_3mo_WT_vs_KO	Lysosome
ENSMUSG00000042082	11881	Arsb	arylsulfatase B	1.07366	2.37626e-08	5.21837e-06	5.28246537792369	significant up	CB_1mo_WT_vs_KO	Lysosome
ENSMUSG00000020604	74008	Arsg	arylsulfatase G	0.604272	0.0108219	0.016073	1.79390335396757	significant up	CB_6mo_WT_vs_KO	Lysosome
ENSMUSG00000031591	11886	Asah1	N-acylsphingosine amidohydrolase 1	0.479017	0.000437217	0.00139684	2.85485467964798	significant up	CB_6mo_WT_vs_KO	Lysosome
ENSMUSG00000027104	11909	Atf2	activating transcription factor 2	0.213684	0.0245475	0.0428037	1.36851840732509	significant up	CB_3mo_WT_vs_KO	TNF signaling pathway
ENSMUSG00000042406	11911	Atf4	activating transcription factor 4	-0.476475	7.10723e-06	0.00017337	3.76102646544401	significant down	CTX_6mo_WT_vs_KO	Apoptosis;TNF signaling pathway
ENSMUSG00000015461	12915	Atf6b	activating transcription factor 6 beta	-0.407843	0.00305849	0.00978423	2.00947319102188	significant down	CB_3mo_WT_vs_KO	TNF signaling pathway
ENSMUSG00000015461	12915	Atf6b	activating transcription factor 6 beta	-0.383952	0.00335643	0.0316993	1.49894969798982	significant down	CTX_1mo_WT_vs_KO	TNF signaling pathway
ENSMUSG00000032905	67526	Atg12	autophagy related 12	-0.289801	0.00312651	0.0212389	1.6728671699804	significant down	CTX_6mo_WT_vs_KO	NOD-like receptor signaling pathway
ENSMUSG00000032905	67526	Atg12	autophagy related 12	-0.283275	0.00364284	0.0283885	1.546856932555986	significant down	CTX_3mo_WT_vs_KO	NOD-like receptor signaling pathway
ENSMUSG00000038160	11793	Atg5	autophagy related 5	-0.372705	0.00118573	0.00503334	2.29814390237999	significant down	CB_3mo_WT_vs_KO	NOD-like receptor signaling pathway
ENSMUSG00000038160	11793	Atg5	autophagy related 5	-0.309477	0.00565478	0.00991924	2.00352142250316	significant down	CB_6mo_WT_vs_KO	NOD-like receptor signaling pathway
ENSMUSG00000018585	11927	Atox1	antioxidant 1 copper chaperone	0.22929	3.75644e-05	0.00081851	3.0869759812544419	significant up	CTX_3mo_WT_vs_KO	Mineral absorption
ENSMUSG00000033161	11928	Atp1a1	ATPase, Na+/K+ transporting, alpha 1 polypeptide	0.408122	0.00312967	0.00995741	2.00185351861345	significant up	CB_3mo_WT_vs_KO	Mineral absorption
ENSMUSG00000007097	98660	Atp1a2	ATPase, Na+/K+ transporting, alpha 2 polypeptide	0.254471	4.28469e-08	1.97338e-06	5.7047889056743522	significant up	CTX_3mo_WT_vs_KO	Mineral absorption
ENSMUSG00000007097	98660	Atp1a2	ATPase, Na+/K+ transporting, alpha 2 polypeptide	0.294961	6.84433e-10	5.42908e-08	7.26527400968103	significant up	CTX_6mo_WT_vs_KO	Mineral absorption
ENSMUSG00000007097	98660	Atp1a2	ATPase, Na+/K+ transporting, alpha 2 polypeptide	0.392281	2.81282e-13	3.52507e-11	10.4528317926638	significant up	CTX_1mo_WT_vs_KO	Mineral absorption
ENSMUSG00000007097	98660	Atp1a2	ATPase, Na+/K+ transporting, alpha 2 polypeptide	0.438374	2.8426e-07	1.464e-05	4.83445962105763	significant up	CB_3mo_WT_vs_KO	Mineral absorption
ENSMUSG00000007097	98660	Atp1a2	ATPase, Na+/K+ transporting, alpha 2 polypeptide	0.50696	1.5646e-08	4.10883e-07	6.38628203642525	significant up	CB_6mo_WT_vs_KO	Mineral absorption
ENSMUSG00000040907	232975	Atp1a3	ATPase, Na+/K+ transporting, alpha 3 polypeptide	0.37839	0.000462735	0.00257111	2.58987871714943	significant up	CB_3mo_WT_vs_KO	Mineral absorption
ENSMUSG00000040907	232975	Atp1a3	ATPase, Na+/K+ transporting, alpha 3 polypeptide	0.447014	1.93171e-05	0.000119564	3.92239785240735	significant up	CB_6mo_WT_vs_KO	Mineral absorption
ENSMUSG00000026576	11931	Atp1b1	ATPase, Na+/K+ transporting, beta 1 polypeptide	0.14129	0.0239962	0.042147	1.37523361726789	significant up	CB_3mo_WT_vs_KO	Mineral absorption
ENSMUSG00000026576	11931	Atp1b1	ATPase, Na+/K+ transporting, beta 1 polypeptide	0.184353	0.00228159	0.00492652	2.30745931253257	significant up	CB_6mo_WT_vs_KO	Mineral absorption
ENSMUSG00000041329	11932	Atp1b2	ATPase, Na+/K+ transporting, beta 2 polypeptide	0.18399	0.00912235	0.0141688	1.8486670886407	significant up	CB_6mo_WT_vs_KO	Mineral absorption
ENSMUSG00000041329	11932	Atp1b2	ATPase, Na+/K+ transporting, beta 2 polypeptide	0.403026	3.08769e-06	8.51924e-05	4.06959905850292	significant up	CTX_6mo_WT_vs_KO	Mineral absorption
ENSMUSG00000032412	11933	Atp1b3	ATPase, Na+/K+ transporting, beta 3 polypeptide	0.257213	0.00584106	0.0101709	1.99264265297544	significant up	CB_6mo_WT_vs_KO	Mineral absorption
ENSMUSG00000032412	11933	Atp1b3	ATPase, Na+/K+ transporting, beta 3 polypeptide	0.276645	0.000425871	0.00486572	2.31285322607052	significant up	CTX_6mo_WT_vs_KO	Mineral absorption
ENSMUSG00000032412	11933	Atp1b3	ATPase, Na+/K+ transporting, beta 3 polypeptide	0.330526	5.93147e-05	0.00118675	2.9256416067772242	significant up	CTX_3mo_WT_vs_KO	Mineral absorption
ENSMUSG00000019943	67972	Atp2b1	ATPase, Ca++ transporting, plasma membrane 1	-0.448363	9.96359e-06	7.15935e-05	4.14512637742694	significant down	CB_6mo_WT_vs_KO	Mineral absorption
ENSMUSG00000019943	67972	Atp2b1	ATPase, Ca++ transporting, plasma membrane 1	-0.323978	0.000342441	0.00208973	2.6799104384427	significant down	CB_3mo_WT_vs_KO	Mineral absorption
ENSMUSG00000000563	11950	Atp5pb	ATP synthase peripheral stalk-membrane subunit b	-0.19631	3.70247e-05	0.00069052	3.16082347621989	significant down	CTX_6mo_WT_vs_KO	Oxidative phosphorylation
ENSMUSG00000019302	11975	Atp6v0a1	ATPase, H+ transporting, lysosomal V0 subunit A1	-0.227728	0.00300813	0.0247213	1.6069294871213471	significant down	CTX_3mo_WT_vs_KO	Phagosome;Lysosome;Oxidative phosphorylation
ENSMUSG00000038023	21871	Atp6v0a2	ATPase, H+ transporting, lysosomal V0 subunit A2	0.236182	0.01879	0.0243795	1.61297498919559	significant up	CB_6mo_WT_vs_KO	Phagosome;Oxidative phosphorylation;Lysosome
ENSMUSG00000033379	114143	Atp6v0b	ATPase, H+ transporting, lysosomal V0 subunit B	-0.395607	2.39342e-06	2.34036e-05	4.6307179077231	significant down	CB_6mo_WT_vs_KO	Phagosome;Oxidative phosphorylation;Lysosome
ENSMUSG00000033379	114143	Atp6v0b	ATPase, H+ transporting, lysosomal V0 subunit B	-0.320542	0.00774541	0.0423982	1.37265220788415	significant down	CB_P14_WT_vs_KO	Oxidative phosphorylation
ENSMUSG00000033379	114143	Atp6v0b	ATPase, H+ transporting, lysosomal V0 subunit B	-0.219521	0.00284189	0.00924537	2.03407591327281	significant down	CB_3mo_WT_vs_KO	Phagosome;Oxidative phosphorylation;Lysosome
ENSMUSG00000033379	114143	Atp6v0b	ATPase, H+ transporting, lysosomal V0 subunit B	-0.15534	0.00199588	0.015621	1.8062918425514	significant down	CTX_6mo_WT_vs_KO	Oxidative phosphorylation;Phagosome;Lysosome
ENSMUSG00000013160	11972	Atp6v0d1	ATPase, H+ transporting, lysosomal V0 subunit D1	-0.286922	0.00011792	0.000507055	3.29494463460322	significant down	CB_6mo_WT_vs_KO	Phagosome;Oxidative phosphorylation;Lysosome
ENSMUSG00000013160	11972	Atp6v0d1	ATPase, H+ transporting, lysosomal V0 subunit D1	-0.27984	0.000418912	0.00240395	2.61907489745929	significant down	CB_3mo_WT_vs_KO	Phagosome;Oxidative phosphorylation;Lysosome
ENSMUSG00000028238	242341	Atp6v0d2	ATPase, H+ transporting, lysosomal V0 subunit D2	3.88513	5.88812e-05	0.000594041	3.22618345184671	significant up	CB_3mo_WT_vs_KO	Phagosome;Oxidative phosphorylation;Lysosome
ENSMUSG00000015575	11974	Atp6v0e	ATPase, H+ transporting, lysosomal V0 subunit E	-0.439391	0.000802405	0.014816	1.82926777046245	significant down	CB_P14_WT_vs_KO	Oxidative phosphorylation
ENSMUSG00000015575	11974	Atp6v0e	ATPase, H+ transporting, lysosomal V0 subunit E	0.192998	0.00291615	0.0241642	1.6168279190468471	significant up	CTX_3mo_WT_vs_KO	Phagosome;Oxidative phosphorylation
ENSMUSG00000015575	11974	Atp6v0e	ATPase, H+ transporting, lysosomal V0 subunit E	0.275117	5.63461e-05	0.000976304	3.01041492944228	significant up	CTX_6mo_WT_vs_KO	Oxidative phosphorylation;Phagosome
ENSMUSG00000039347	76252	Atp6v0e2	ATPase, H+ transporting, lysosomal V0 subunit E2	-0.170902	0.00191056	0.0151504	1.81957516474144	significant down	CTX_6mo_WT_vs_KO	Oxidative phosphorylation;Phagosome
ENSMUSG00000039347	76252	Atp6v0e2	ATPase, H+ transporting, lysosomal V0 subunit E2	-0.170557	0.0137324	0.0192701	1.71511595295068	significant down	CB_6mo_WT_vs_KO	Phagosome;Oxidative phosphorylation
ENSMUSG00000052459	11964	Atp6v1a	ATPase, H+ transporting, lysosomal V1 subunit A	-0.259787	0.000759472	0.00215024	2.66751268417013	significant down	CB_6mo_WT_vs_KO	Phagosome;Oxidative phosphorylation
ENSMUSG00000052459	11964	Atp6v1a	ATPase, H+ transporting, lysosomal V1 subunit A	-0.211863	0.00335581	0.0104953	1.97900368957932	significant down	CB_3mo_WT_vs_KO	Phagosome;Oxidative phosphorylation
ENSMUSG00000006273	11966	Atp6v1b2	ATPase, H+ transporting, lysosomal V1 subunit B2	-0.320198	0.00577278	0.036783	1.43435315472977	significant down	CB_P14_WT_vs_KO	Oxidative phosphorylation
ENSMUSG00000006273	11966	Atp6v1b2	ATPase, H+ transporting, lysosomal V1 subunit B2	-0.292971	0.000185373	0.000717959	3.14390022155345	significant down	CB_6mo_WT_vs_KO	Phagosome;Oxidative phosphorylation
ENSMUSG00000006273	11966	Atp6v1b2	ATPase, H+ transporting, lysosomal V1 subunit B2	-0.268894	1.00458e-05	0.000361543	3.44183967307732	significant down	CTX_1mo_WT_vs_KO	Phagosome;Oxidative phosphorylation
ENSMUSG00000006273	11966	Atp6v1b2	ATPase, H+ transporting, lysosomal V1 subunit B2	-0.212505	0.00655454	0.0171134	1.76666321134174	significant down	CB_3mo_WT_vs_KO	Phagosome;Oxidative phosphorylation
ENSMUSG00000006273	11966	Atp6v1b2	ATPase, H+ transporting, lysosomal V1 subunit B2	-0.154633	0.00909129	0.0440189	1.3563607790236	significant down	CTX_6mo_WT_vs_KO	Oxidative phosphorylation;Phagosome
ENSMUSG00000022295	66335	Atp6v1c1	ATPase, H+ transporting, lysosomal V1 subunit C1	-0.446299	1.92247e-05	0.000269475	3.56948087388603	significant down	CB_3mo_WT_vs_KO	Phagosome;Oxidative phosphorylation
ENSMUSG00000022295	66335	Atp6v1c1	ATPase, H+ transporting, lysosomal V1 subunit C1	-0.410515	0.000145964	0.000595885	3.2248375805833	significant down	CB_6mo_WT_vs_KO	Phagosome;Oxidative phosphorylation
ENSMUSG00000022295	66335	Atp6v1c1	ATPase, H+ transporting, lysosomal V1 subunit C1	-0.373037	0.00153959	0.0200685	1.69748614505905	significant down	CB_P14_WT_vs_KO	Oxidative phosphorylation
ENSMUSG00000022295	66335	Atp6v1c1	ATPase, H+ transporting, lysosomal V1 subunit C1	-0.249875	1.1468e-05	0.000300587	3.5220301268861309	significant down	CTX_3mo_WT_vs_KO	Phagosome;Oxidative phosphorylation
ENSMUSG00000022295	66335	Atp6v1c1	ATPase, H+ transporting, lysosomal V1 subunit C1	-0.192803	0.000793065	0.0118232	1.92726458896222	significant down	CTX_1mo_WT_vs_KO	Phagosome;Oxidative phosphorylation
ENSMUSG00000022295	66335	Atp6v1c1	ATPase, H+ transporting, lysosomal V1 subunit C1	-0.175485	0.00216361	0.0165272	1.78180136504266	significant down	CTX_6mo_WT_vs_KO	Oxidative phosphorylation;Phagosome
ENSMUSG00000021114	73834	Atp6v1d	ATPase, H+ transporting, lysosomal V1 subunit D	-0.273959	0.00218585	0.00477043	2.32144291282894	significant down	CB_6mo_WT_vs_KO	Phagosome;Oxidative phosphorylation
ENSMUSG00000019210	11973	Atp6v1e1	ATPase, H+ transporting, lysosomal V1 subunit E1	-0.24915	2.17065e-07	8.64698e-06	5.06313534532016	significant down	CTX_6mo_WT_vs_KO	Oxidative phosphorylation;Phagosome
ENSMUSG00000019210	11973	Atp6v1e1	ATPase, H+ transporting, lysosomal V1 subunit E1	-0.151747	0.0146773	0.0202639	1.69327780410535	significant down	CB_6mo_WT_vs_KO	Phagosome;Oxidative phosphorylation
ENSMUSG00000004285	66144	Atp6v1f	ATPase, H+ transporting, lysosomal V1 subunit F	-0.23157	0.000569662	0.00172225	2.76390478887463	significant down	CB_6mo_WT_vs_KO	Phagosome;Oxidative phosphorylation
ENSMUSG00000039105	66290	Atp6v1g1	ATPase, H+ transporting, lysosomal V1 subunit G1	-0.339381	0.000288836	0.00101066	2.99539425844354	significant down	CB_6mo_WT_vs_KO	Phagosome;Oxidative phosphorylation
ENSMUSG00000039105	66290	Atp6v1g1	ATPase, H+ transporting, lysosomal V1 subunit G1	-0.233795	0.00302557	0.00970349	2.01307198897567	significant down	CB_3mo_WT_vs_KO	Phagosome;Oxidative phosphorylation
ENSMUSG00000039105	66290	Atp6v1g1	ATPase, H+ transporting, lysosomal V1 subunit G1	-0.194233	0.00350079	0.0325839	1.48699694231861	significant down	CTX_1mo_WT_vs_KO	Phagosome;Oxidative phosphorylation
ENSMUSG00000024403	66237	Atp6v1g2	ATPase, H+ transporting, lysosomal V1 subunit G2	-0.303177	2.69806e-05	0.000156991	3.80412650253283	significant down	CB_6mo_WT_vs_KO	Phagosome;Oxidative phosphorylation
ENSMUSG00000024403	66237	Atp6v1g2	ATPase, H+ transporting, lysosomal V1 subunit G2	-0.294356	9.50832e-08	6.01183e-06	5.22099302161246	significant down	CTX_1mo_WT_vs_KO	Phagosome;Oxidative phosphorylation
ENSMUSG00000024403	66237	Atp6v1g2	ATPase, H+ transporting, lysosomal V1 subunit G2	-0.214288	2.56909e-05	0.000507714	3.29438062879806	significant down	CTX_6mo_WT_vs_KO	Oxidative phosphorylation;Phagosome
ENSMUSG00000024403	66237	Atp6v1g2	ATPase, H+ transporting, lysosomal V1 subunit G2	-0.180337	0.00211865	0.0390201	1.40871165636559	significant down	HC_6mo_WT_vs_KO	Oxidative phosphorylation;Phagosome
ENSMUSG00000033793	108664	Atp6v1h	ATPase, H+ transporting, lysosomal V1 subunit H	-0.236214	6.82256e-05	0.00113765	2.94399244492156	significant down	CTX_6mo_WT_vs_KO	Oxidative phosphorylation;Phagosome;Lysosome
ENSMUSG00000060802	12010	B2m	beta-2 microglobulin	0.5546	3.44645e-13	5.44642e-10	9.26388902828601	significant up	HC_3mo_WT_vs_KO	Antigen processing and presentation
ENSMUSG00000060802	12010	B2m	beta-2 microglobulin	0.780074	2.84419e-12	1.14818e-09	8.93999078172209	significant up	CB_3mo_WT_vs_KO	Antigen processing and presentation
ENSMUSG00000060802	12010	B2m	beta-2 microglobulin	0.784018	7.73118e-25	1.04535e-21	20.9807375407572	significant up	HC_6mo_WT_vs_KO	Antigen processing and presentation
ENSMUSG00000060802	12010	B2m	beta-2 microglobulin	0.937841	1.31417e-13	3.79704e-11	10.4205550567286	significant up	CB_6mo_WT_vs_KO	Antigen processing and presentation
ENSMUSG00000060802	12010	B2m	beta-2 microglobulin	0.965	8.99145e-18	3.26395e-14	13.4862564239876	significant up	HC_1mo_WT_vs_KO	Antigen processing and presentation
ENSMUSG00000060802	12010	B2m	beta-2 microglobulin	1.03835	1.14446e-46	1.32495e-43	42.8778013265876	significant up	CTX_6mo_WT_vs_KO	Antigen processing and presentation
ENSMUSG00000060802	12010	B2m	beta-2 microglobulin	1.27277	1.75819e-86	3.91424e-83	82.407352908056595	significant up	CTX_3mo_WT_vs_KO	Antigen processing and presentation
ENSMUSG00000060802	12010	B2m	beta-2 microglobulin	1.72635	5.24286e-76	1.58234e-72	71.8006989659675	significant up	CTX_1mo_WT_vs_KO	Antigen processing and presentation
ENSMUSG00000037316	67384	Bag4	BCL2-associated athanogene 4	-0.526804	7.1532e-05	0.000673528	3.17164454145628	significant down	CB_3mo_WT_vs_KO	TNF signaling pathway
ENSMUSG00000037316	67384	Bag4	BCL2-associated athanogene 4	-0.435497	0.00305833	0.00616507	2.21006215758296	significant down	CB_6mo_WT_vs_KO	TNF signaling pathway
ENSMUSG00000037316	67384	Bag4	BCL2-associated athanogene 4	-0.26421	0.00526663	0.0424286	1.37234134415422	significant down	CTX_1mo_WT_vs_KO	TNF signaling pathway
ENSMUSG00000057789	12018	Bak1	BCL2-antagonist/killer 1	0.827745	0.00994605	0.015113	1.82064981034211	significant up	CB_6mo_WT_vs_KO	Apoptosis
ENSMUSG00000003873	12028	Bax	BCL2-associated X protein	-0.28023	0.0333562	0.0372944	1.42835638125921	significant down	CB_6mo_WT_vs_KO	Apoptosis
ENSMUSG00000002083	170770	Bbc3	BCL2 binding component 3	-1.20549	4.53767e-07	6.13351e-06	5.2122912351029	significant down	CB_6mo_WT_vs_KO	Apoptosis
ENSMUSG00000031955	12927	Bcar1	breast cancer anti-estrogen resistance 1	0.548048	2.09546e-08	1.93992e-06	5.71221553830214	significant up	CB_3mo_WT_vs_KO	Chemokine signaling pathway;Focal adhesion;Leukocyte transendothelial migration
ENSMUSG00000031955	12927	Bcar1	breast cancer anti-estrogen resistance 1	0.549543	9.67054e-09	2.80005e-07	6.55283477714794	significant up	CB_6mo_WT_vs_KO	Leukocyte transendothelial migration;Focal adhesion;Chemokine signaling pathway
ENSMUSG00000028191	12042	Bcl10	B cell leukemia/lymphoma 10	0.233366	0.047281	0.0484754	1.31447868311572	significant up	CB_6mo_WT_vs_KO	NF-kappa B signaling pathway
ENSMUSG00000102037	12044	Bcl2a1a	B cell leukemia/lymphoma 2 related protein A1a	2.23052	0.00498181	0.0291928	1.53472356346479	significant up	CTX_6mo_WT_vs_KO	Apoptosis;NF-kappa B signaling pathway
ENSMUSG00000102037	12044	Bcl2a1a	B cell leukemia/lymphoma 2 related protein A1a	2.46382	5.64925e-06	0.000224214	3.6493366587514	significant up	CTX_1mo_WT_vs_KO	NF-kappa B signaling pathway;Apoptosis
ENSMUSG00000089929	12045	Bcl2a1b	B cell leukemia/lymphoma 2 related protein A1b	1.73616	0.000550168	0.00917381	2.037450217597	significant up	CTX_1mo_WT_vs_KO	NF-kappa B signaling pathway;Apoptosis
ENSMUSG00000089929	12045	Bcl2a1b	B cell leukemia/lymphoma 2 related protein A1b	2.66176	0.000464364	0.00519714	2.28423531758832	significant up	CTX_6mo_WT_vs_KO	Apoptosis;NF-kappa B signaling pathway
ENSMUSG00000089929	12045	Bcl2a1b	B cell leukemia/lymphoma 2 related protein A1b	2.7985	7.57155e-05	0.00144815	2.8391866679693649	significant up	CTX_3mo_WT_vs_KO	Apoptosis;NF-kappa B signaling pathway
ENSMUSG00000053820	12046	Bcl2a1c	B cell leukemia/lymphoma 2 related protein A1c	2.4433	0.00528549	0.0425256	1.37134917620635	significant up	CTX_1mo_WT_vs_KO	NF-kappa B signaling pathway;Apoptosis
ENSMUSG00000099974	12047	Bcl2a1d	B cell leukemia/lymphoma 2 related protein A1d	1.71519	0.00377386	0.0290991	1.5361206722222669	significant up	CTX_3mo_WT_vs_KO	Apoptosis;NF-kappa B signaling pathway
ENSMUSG00000007659	12048	Bcl2l1	BCL2-like 1	-0.379366	0.000686947	0.00199329	2.70043008741688	significant down	CB_6mo_WT_vs_KO	NOD-like receptor signaling pathway;NF-kappa B signaling pathway;Apoptosis
ENSMUSG00000007659	12048	Bcl2l1	BCL2-like 1	-0.293711	0.000201236	0.00428138	2.36841622891184	significant down	CTX_1mo_WT_vs_KO	NOD-like receptor signaling pathway;NF-kappa B signaling pathway;Apoptosis
ENSMUSG00000007659	12048	Bcl2l1	BCL2-like 1	-0.23567	0.0172223	0.0334559	1.47552719910069	significant down	CB_3mo_WT_vs_KO	NOD-like receptor signaling pathway;Apoptosis;NF-kappa B signaling pathway
ENSMUSG00000053175	12051	Bcl3	B cell leukemia/lymphoma 3	2.0759	0.0105137	0.048593	1.3134260474014	significant up	CTX_6mo_WT_vs_KO	TNF signaling pathway
ENSMUSG00000053175	12051	Bcl3	B cell leukemia/lymphoma 3	2.54039	0.0121463	0.0175268	1.75629748757973	significant up	CB_6mo_WT_vs_KO	TNF signaling pathway
ENSMUSG00000017716	11799	Birc5	baculoviral IAP repeat-containing 5	2.2835	0.0166061	0.0326751	1.48578329612107	significant up	CB_3mo_WT_vs_KO	Apoptosis
ENSMUSG00000027358	12156	Bmp2	bone morphogenetic protein 2	1.11838	0.0178226	0.0234303	1.63022269878567	significant up	CB_6mo_WT_vs_KO	Cytokine-cytokine receptor interaction
ENSMUSG00000008999	12162	Bmp7	bone morphogenetic protein 7	0.506776	0.0431206	0.0452488	1.34439258100778	significant up	CB_6mo_WT_vs_KO	Cytokine-cytokine receptor interaction
ENSMUSG00000021796	12166	Bmpr1a	bone morphogenetic protein receptor, type 1A	0.336475	0.00411923	0.00774699	2.11086700406692	significant up	CB_6mo_WT_vs_KO	Cytokine-cytokine receptor interaction
ENSMUSG00000021796	12166	Bmpr1a	bone morphogenetic protein receptor, type 1A	0.357869	0.00379295	0.034298	1.46473121549874	significant up	CTX_1mo_WT_vs_KO	Cytokine-cytokine receptor interaction
ENSMUSG00000021796	12166	Bmpr1a	bone morphogenetic protein receptor, type 1A	0.383691	0.00137828	0.0303755	1.51747617334488	significant up	HC_6mo_WT_vs_KO	Cytokine-cytokine receptor interaction
ENSMUSG00000052430	12167	Bmpr1b	bone morphogenetic protein receptor, type 1B	0.320033	0.0371914	0.0405108	1.39242907944074	significant up	CB_6mo_WT_vs_KO	Cytokine-cytokine receptor interaction
ENSMUSG00000052430	12167	Bmpr1b	bone morphogenetic protein receptor, type 1B	0.492947	0.000543861	0.00685181	2.164194987070851	significant up	CTX_3mo_WT_vs_KO	Cytokine-cytokine receptor interaction
ENSMUSG00000052430	12167	Bmpr1b	bone morphogenetic protein receptor, type 1B	0.550199	6.43906e-05	0.00108691	2.96380825596858	significant up	CTX_6mo_WT_vs_KO	Cytokine-cytokine receptor interaction
ENSMUSG00000067336	12168	Bmpr2	bone morphogenetic protein receptor, type II (serine/threonine kinase)	0.387601	4.24293e-06	0.000175731	3.75515262796201	significant up	CTX_1mo_WT_vs_KO	Cytokine-cytokine receptor interaction
ENSMUSG00000067336	12168	Bmpr2	bone morphogenetic protein receptor, type II (serine/threonine kinase)	0.435896	1.91223e-07	7.8466e-06	5.1053182545186	significant up	CTX_6mo_WT_vs_KO	Cytokine-cytokine receptor interaction
ENSMUSG00000067336	12168	Bmpr2	bone morphogenetic protein receptor, type II (serine/threonine kinase)	0.440902	0.000142916	0.000586334	3.23185491173196	significant up	CB_6mo_WT_vs_KO	Cytokine-cytokine receptor interaction
ENSMUSG00000031201	210766	Brcc3	BRCA1/BRCA2-containing complex, subunit 3	-0.457158	0.000182369	0.000709085	3.14930181567879	significant down	CB_6mo_WT_vs_KO	NOD-like receptor signaling pathway
ENSMUSG00000031201	210766	Brcc3	BRCA1/BRCA2-containing complex, subunit 3	-0.34321	5.67242e-06	0.000143505	3.84313226752935	significant down	CTX_6mo_WT_vs_KO	NOD-like receptor signaling pathway
ENSMUSG00000031201	210766	Brcc3	BRCA1/BRCA2-containing complex, subunit 3	-0.300766	0.00529524	0.0145847	1.83610344011913	significant down	CB_3mo_WT_vs_KO	NOD-like receptor signaling pathway
ENSMUSG00000031201	210766	Brcc3	BRCA1/BRCA2-containing complex, subunit 3	-0.24214	0.00104171	0.025397	1.59521776878366	significant down	HC_6mo_WT_vs_KO	NOD-like receptor signaling pathway
ENSMUSG00000036887	12259	C1qa	complement component 1, q subcomponent, alpha polypeptide	0.800654	4.66263e-07	7.1199e-05	4.14752609076612	significant up	HC_6mo_WT_vs_KO	Complement and coagulation cascades
ENSMUSG00000036887	12259	C1qa	complement component 1, q subcomponent, alpha polypeptide	0.907513	6.82018e-06	0.00165088	2.78228384730264	significant up	HC_3mo_WT_vs_KO	Complement and coagulation cascades
ENSMUSG00000036887	12259	C1qa	complement component 1, q subcomponent, alpha polypeptide	1.32641	7.25438e-18	1.49798e-15	14.824493725189	significant up	CTX_6mo_WT_vs_KO	Complement and coagulation cascades
ENSMUSG00000036887	12259	C1qa	complement component 1, q subcomponent, alpha polypeptide	1.4007	2.10753e-18	3.29261e-16	15.482459297781009	significant up	CTX_3mo_WT_vs_KO	Complement and coagulation cascades
ENSMUSG00000036887	12259	C1qa	complement component 1, q subcomponent, alpha polypeptide	1.5427	8.83805e-11	3.80088e-08	7.42011583705577	significant up	CB_1mo_WT_vs_KO	Complement and coagulation cascades
ENSMUSG00000036887	12259	C1qa	complement component 1, q subcomponent, alpha polypeptide	1.67563	3.29259e-12	1.29756e-09	8.88687241946039	significant up	CB_3mo_WT_vs_KO	Complement and coagulation cascades
ENSMUSG00000036887	12259	C1qa	complement component 1, q subcomponent, alpha polypeptide	1.6784	2.02101e-30	8.31765e-28	27.0799993016377	significant up	CTX_1mo_WT_vs_KO	Complement and coagulation cascades
ENSMUSG00000036887	12259	C1qa	complement component 1, q subcomponent, alpha polypeptide	1.85298	8.91935e-12	1.07329e-09	8.96928339559463	significant up	CB_6mo_WT_vs_KO	Complement and coagulation cascades
ENSMUSG00000036905	12260	C1qb	complement component 1, q subcomponent, beta polypeptide	0.577412	2.72704e-13	1.35848e-10	9.86694794498749	significant up	HC_6mo_WT_vs_KO	Complement and coagulation cascades
ENSMUSG00000036905	12260	C1qb	complement component 1, q subcomponent, beta polypeptide	0.674428	1.04634e-14	1.92911e-11	10.7146427639864	significant up	HC_3mo_WT_vs_KO	Complement and coagulation cascades
ENSMUSG00000036905	12260	C1qb	complement component 1, q subcomponent, beta polypeptide	0.768652	2.80764e-13	5.58651e-10	9.25285951531599	significant up	HC_1mo_WT_vs_KO	Complement and coagulation cascades
ENSMUSG00000036905	12260	C1qb	complement component 1, q subcomponent, beta polypeptide	1.00882	4.08525e-37	2.36476e-34	33.62621366436	significant up	CTX_6mo_WT_vs_KO	Complement and coagulation cascades
ENSMUSG00000036905	12260	C1qb	complement component 1, q subcomponent, beta polypeptide	1.03875	5.82466e-11	4.35726e-09	8.36078687482081	significant up	CB_6mo_WT_vs_KO	Complement and coagulation cascades
ENSMUSG00000036905	12260	C1qb	complement component 1, q subcomponent, beta polypeptide	1.27645	2.943e-15	2.09456e-12	11.6789079704088	significant up	CB_3mo_WT_vs_KO	Complement and coagulation cascades
ENSMUSG00000036905	12260	C1qb	complement component 1, q subcomponent, beta polypeptide	1.45312	4.37541e-55	6.6027e-52	51.1802785596223	significant up	CTX_1mo_WT_vs_KO	Complement and coagulation cascades
ENSMUSG00000036905	12260	C1qb	complement component 1, q subcomponent, beta polypeptide	1.4681	1.87069e-83	3.33176e-80	79.477325663076968	significant up	CTX_3mo_WT_vs_KO	Complement and coagulation cascades
ENSMUSG00000036905	12260	C1qb	complement component 1, q subcomponent, beta polypeptide	1.82836	1.43852e-26	3.17214e-23	22.4986471510791	significant up	CB_1mo_WT_vs_KO	Complement and coagulation cascades
ENSMUSG00000036896	12262	C1qc	complement component 1, q subcomponent, C chain	0.475576	1.86734e-05	0.00354178	2.45077865438769	significant up	HC_1mo_WT_vs_KO	Complement and coagulation cascades
ENSMUSG00000036896	12262	C1qc	complement component 1, q subcomponent, C chain	0.573184	6.84935e-08	4.06326e-05	4.39112585534061	significant up	HC_3mo_WT_vs_KO	Complement and coagulation cascades
ENSMUSG00000036896	12262	C1qc	complement component 1, q subcomponent, C chain	0.603811	8.62882e-10	2.66243e-07	6.5747214801893	significant up	HC_6mo_WT_vs_KO	Complement and coagulation cascades
ENSMUSG00000036896	12262	C1qc	complement component 1, q subcomponent, C chain	0.98753	1.62642e-24	5.96597e-22	21.2243190398924	significant up	CTX_6mo_WT_vs_KO	Complement and coagulation cascades
ENSMUSG00000036896	12262	C1qc	complement component 1, q subcomponent, C chain	1.02315	6.14828e-09	1.59503e-06	5.79722990374212	significant up	CB_1mo_WT_vs_KO	Complement and coagulation cascades
ENSMUSG00000036896	12262	C1qc	complement component 1, q subcomponent, C chain	1.21021	1.47773e-33	7.87048e-31	30.1039989656676	significant up	CTX_1mo_WT_vs_KO	Complement and coagulation cascades
ENSMUSG00000036896	12262	C1qc	complement component 1, q subcomponent, C chain	1.35642	2.23318e-12	3.61522e-10	9.44186503998012	significant up	CB_6mo_WT_vs_KO	Complement and coagulation cascades
ENSMUSG00000036896	12262	C1qc	complement component 1, q subcomponent, C chain	1.38317	2.68036e-14	1.62363e-11	10.7895126888064	significant up	CB_3mo_WT_vs_KO	Complement and coagulation cascades
ENSMUSG00000036896	12262	C1qc	complement component 1, q subcomponent, C chain	1.41429	1.37396e-52	1.22354e-49	48.912383437706872	significant up	CTX_3mo_WT_vs_KO	Complement and coagulation cascades
ENSMUSG00000024371	12263	C2	complement component 2 (within H-2S)	0.810013	0.0255953	0.0440722	1.35583518389215	significant up	CB_3mo_WT_vs_KO	Complement and coagulation cascades
ENSMUSG00000024164	12266	C3	complement component 3	2.59467	2.72285e-05	0.00187354	2.72733806394625	significant up	HC_6mo_WT_vs_KO	Complement and coagulation cascades;Phagosome
ENSMUSG00000024164	12266	C3	complement component 3	2.82658	2.53844e-05	0.000502985	3.2984451986977	significant up	CTX_6mo_WT_vs_KO	Phagosome;Complement and coagulation cascades
ENSMUSG00000024164	12266	C3	complement component 3	3.3429	0.000370246	0.00767507	2.11491789440665	significant up	CB_1mo_WT_vs_KO	Complement and coagulation cascades;Phagosome
ENSMUSG00000024164	12266	C3	complement component 3	4.15397	8.49552e-13	1.67456e-10	9.77609957577761	significant up	CB_6mo_WT_vs_KO	Complement and coagulation cascades;Phagosome
ENSMUSG00000024164	12266	C3	complement component 3	4.18303	6.80042e-13	3.11137e-10	9.50704784209836	significant up	CB_3mo_WT_vs_KO	Phagosome;Complement and coagulation cascades
ENSMUSG00000024164	12266	C3	complement component 3	4.23813	6.91799e-11	4.88935e-09	8.3107490313769343	significant up	CTX_3mo_WT_vs_KO	Phagosome;Complement and coagulation cascades
ENSMUSG00000040552	12267	C3ar1	complement component 3a receptor 1	1.7186	0.000162819	0.00123102	2.90973472744775	significant up	CB_3mo_WT_vs_KO	Complement and coagulation cascades
ENSMUSG00000040552	12267	C3ar1	complement component 3a receptor 1	1.77708	4.16636e-05	0.000762268	3.1178921304882	significant up	CTX_6mo_WT_vs_KO	Complement and coagulation cascades
ENSMUSG00000040552	12267	C3ar1	complement component 3a receptor 1	1.87619	7.02035e-06	0.000193893	3.7124376393755392	significant up	CTX_3mo_WT_vs_KO	Complement and coagulation cascades
ENSMUSG00000040552	12267	C3ar1	complement component 3a receptor 1	2.2784	4.30553e-06	3.7116e-05	4.43043921345644	significant up	CB_6mo_WT_vs_KO	Complement and coagulation cascades
ENSMUSG00000040552	12267	C3ar1	complement component 3a receptor 1	2.39897	8.21946e-09	6.02139e-07	6.22030355598895	significant up	CTX_1mo_WT_vs_KO	Complement and coagulation cascades
ENSMUSG00000040552	12267	C3ar1	complement component 3a receptor 1	2.888	2.69669e-05	0.00478429	2.32018241819163	significant up	HC_1mo_WT_vs_KO	Complement and coagulation cascades
ENSMUSG00000040552	12267	C3ar1	complement component 3a receptor 1	3.89061	2.33678e-06	0.000192714	3.71508574260547	significant up	CB_1mo_WT_vs_KO	Complement and coagulation cascades
ENSMUSG00000073418	12268	C4b	complement component 4B (Chido blood group)	2.05927	3.78047e-08	7.66246e-06	5.11563169430185	significant up	CB_1mo_WT_vs_KO	Complement and coagulation cascades
ENSMUSG00000073418	12268	C4b	complement component 4B (Chido blood group)	2.06997	2.82939e-15	7.82474e-12	11.1065301641957	significant up	HC_3mo_WT_vs_KO	Complement and coagulation cascades
ENSMUSG00000073418	12268	C4b	complement component 4B (Chido blood group)	2.14787	1.43162e-09	1.73229e-06	5.76137937231981	significant up	HC_1mo_WT_vs_KO	Complement and coagulation cascades
ENSMUSG00000073418	12268	C4b	complement component 4B (Chido blood group)	2.74353	1.10499e-32	3.4862e-29	28.4576482203637	significant up	HC_6mo_WT_vs_KO	Complement and coagulation cascades
ENSMUSG00000073418	12268	C4b	complement component 4B (Chido blood group)	2.84874	2.13934e-39	1.12066e-36	35.950527422557528	significant up	CTX_3mo_WT_vs_KO	Complement and coagulation cascades
ENSMUSG00000073418	12268	C4b	complement component 4B (Chido blood group)	3.10247	3.16415e-17	4.05352e-14	13.3921680750912	significant up	CB_3mo_WT_vs_KO	Complement and coagulation cascades
ENSMUSG00000073418	12268	C4b	complement component 4B (Chido blood group)	3.21917	5.92381e-21	1.30819e-18	17.8833285552735	significant up	CTX_1mo_WT_vs_KO	Complement and coagulation cascades
ENSMUSG00000073418	12268	C4b	complement component 4B (Chido blood group)	3.58352	2.69953e-17	1.8904e-14	13.7234462664978	significant up	CB_6mo_WT_vs_KO	Complement and coagulation cascades
ENSMUSG00000073418	12268	C4b	complement component 4B (Chido blood group)	3.88591	2.97772e-58	4.82626e-55	54.3163894288402	significant up	CTX_6mo_WT_vs_KO	Complement and coagulation cascades
ENSMUSG00000032076	54725	Cadm1	cell adhesion molecule 1	-0.260961	0.0158017	0.0214054	1.66947665342504	significant down	CB_6mo_WT_vs_KO	Cell adhesion molecules (CAMs)
ENSMUSG00000032076	54725	Cadm1	cell adhesion molecule 1	-0.215562	0.0291415	0.0483084	1.31597774817652	significant down	CB_3mo_WT_vs_KO	Cell adhesion molecules (CAMs)
ENSMUSG00000005338	94332	Cadm3	cell adhesion molecule 3	-0.557676	9.80538e-11	6.40815e-09	8.19326741000696	significant down	CB_6mo_WT_vs_KO	Cell adhesion molecules (CAMs)
ENSMUSG00000005338	94332	Cadm3	cell adhesion molecule 3	-0.341019	1.92105e-05	0.000626526	3.20306059278898	significant down	CTX_1mo_WT_vs_KO	Cell adhesion molecules (CAMs)
ENSMUSG00000003814	12317	Calr	calreticulin	0.215321	0.0028019	0.0234592	1.6296867989455091	significant up	CTX_3mo_WT_vs_KO	Phagosome;Antigen processing and presentation
ENSMUSG00000003814	12317	Calr	calreticulin	0.241967	0.0245451	0.0297512	1.52649607878324	significant up	CB_6mo_WT_vs_KO	Phagosome;Antigen processing and presentation
ENSMUSG00000038128	12326	Camk4	calcium/calmodulin-dependent protein kinase IV	-1.05459	4.58553e-11	3.64828e-09	8.43791176108255	significant down	CB_6mo_WT_vs_KO	Osteoclast differentiation
ENSMUSG00000038128	12326	Camk4	calcium/calmodulin-dependent protein kinase IV	-0.614468	9.99992e-07	3.36003e-05	4.47365621482898	significant down	CB_3mo_WT_vs_KO	Osteoclast differentiation
ENSMUSG00000038128	12326	Camk4	calcium/calmodulin-dependent protein kinase IV	-0.407283	9.34952e-08	3.98375e-06	5.3997075807690189	significant down	CTX_3mo_WT_vs_KO	Osteoclast differentiation
ENSMUSG00000020368	12330	Canx	calnexin	-0.247434	0.00646236	0.0169342	1.77123497698915	significant down	CB_3mo_WT_vs_KO	Phagosome;Antigen processing and presentation
ENSMUSG00000026509	12334	Capn2	calpain 2	0.46531	0.00087295	0.0023811	2.6232223389393	significant up	CB_6mo_WT_vs_KO	Focal adhesion;Apoptosis
ENSMUSG00000026509	12334	Capn2	calpain 2	0.650746	2.09505e-05	0.000285748	3.54401615807103	significant up	CB_3mo_WT_vs_KO	Apoptosis;Focal adhesion
ENSMUSG00000033170	105844	Card10	caspase recruitment domain family, member 10	-0.92483	0.0212306	0.0266894	1.57366064649385	significant down	CB_6mo_WT_vs_KO	NF-kappa B signaling pathway
ENSMUSG00000013483	170720	Card14	caspase recruitment domain family, member 14	-3.13778	0.00377886	0.0342176	1.46575030869162	significant down	CTX_1mo_WT_vs_KO	NF-kappa B signaling pathway
ENSMUSG00000025888	12362	Casp1	caspase 1	0.885388	0.00687406	0.0177247	1.75142224690293	significant up	CB_3mo_WT_vs_KO	NOD-like receptor signaling pathway;Cytosolic DNA-sensing pathway
ENSMUSG00000025888	12362	Casp1	caspase 1	1.01282	0.000174686	0.000686063	3.16363624596868	significant up	CB_6mo_WT_vs_KO	Cytosolic DNA-sensing pathway;NOD-like receptor signaling pathway
ENSMUSG00000025887	12364	Casp12	caspase 12	0.778555	0.0110112	0.0247351	1.60668566040327	significant up	CB_3mo_WT_vs_KO	NOD-like receptor signaling pathway;Apoptosis
ENSMUSG00000025887	12364	Casp12	caspase 12	0.892704	0.00109758	0.00281764	2.55011445625428	significant up	CB_6mo_WT_vs_KO	NOD-like receptor signaling pathway;Apoptosis
ENSMUSG00000027997	12368	Casp6	caspase 6	0.595609	0.0378115	0.0410183	1.38702192416731	significant up	CB_6mo_WT_vs_KO	Apoptosis
ENSMUSG00000007655	12389	Cav1	caveolin 1, caveolae protein	0.544165	0.0113265	0.0166148	1.77950502659428	significant up	CB_6mo_WT_vs_KO	Focal adhesion
ENSMUSG00000007655	12389	Cav1	caveolin 1, caveolae protein	0.730706	3.81059e-05	0.000437597	3.35892565971167	significant up	CB_3mo_WT_vs_KO	Focal adhesion
ENSMUSG00000007655	12389	Cav1	caveolin 1, caveolae protein	0.990304	0.000259915	0.0253844	1.59543385122423	significant up	HC_1mo_WT_vs_KO	Focal adhesion
ENSMUSG00000000058	12390	Cav2	caveolin 2	0.605921	0.000168359	0.00237559	2.62422881482672	significant up	CTX_6mo_WT_vs_KO	Focal adhesion
ENSMUSG00000000058	12390	Cav2	caveolin 2	1.11423	1.13454e-05	7.91509e-05	4.1015444043884	significant up	CB_6mo_WT_vs_KO	Focal adhesion
ENSMUSG00000035352	20293	Ccl12	chemokine (C-C motif) ligand 12	1.40766	2.99024e-05	0.000367956	3.43420378494135	significant up	CB_3mo_WT_vs_KO	Cytokine-cytokine receptor interaction;NOD-like receptor signaling pathway;Chemokine signaling pathway;TNF signaling pathway
ENSMUSG00000035352	20293	Ccl12	chemokine (C-C motif) ligand 12	1.52769	0.000102935	0.0154405	1.81133932510164	significant up	HC_3mo_WT_vs_KO	Cytokine-cytokine receptor interaction;Chemokine signaling pathway;NOD-like receptor signaling pathway;TNF signaling pathway
ENSMUSG00000035352	20293	Ccl12	chemokine (C-C motif) ligand 12	1.52877	0.000145081	0.00400592	2.39729820408309	significant up	CB_1mo_WT_vs_KO	Cytokine-cytokine receptor interaction
ENSMUSG00000035352	20293	Ccl12	chemokine (C-C motif) ligand 12	1.97059	0.00020751	0.0220491	1.65660852989488	significant up	HC_1mo_WT_vs_KO	Cytokine-cytokine receptor interaction;Chemokine signaling pathway;NOD-like receptor signaling pathway;TNF signaling pathway
ENSMUSG00000035352	20293	Ccl12	chemokine (C-C motif) ligand 12	2.30221	1.16294e-14	1.6439e-12	11.7841253428023	significant up	CTX_1mo_WT_vs_KO	Cytokine-cytokine receptor interaction;NOD-like receptor signaling pathway;Chemokine signaling pathway;TNF signaling pathway
ENSMUSG00000035352	20293	Ccl12	chemokine (C-C motif) ligand 12	2.49201	4.97029e-07	6.57977e-06	5.18178907434975	significant up	CB_6mo_WT_vs_KO	Cytokine-cytokine receptor interaction;NOD-like receptor signaling pathway;Chemokine signaling pathway;TNF signaling pathway
ENSMUSG00000035352	20293	Ccl12	chemokine (C-C motif) ligand 12	3.48474	9.90942e-19	9.37914e-16	15.0278368847832	significant up	HC_6mo_WT_vs_KO	Cytokine-cytokine receptor interaction;NOD-like receptor signaling pathway;Chemokine signaling pathway;TNF signaling pathway
ENSMUSG00000035352	20293	Ccl12	chemokine (C-C motif) ligand 12	3.57987	9.22668e-37	4.1245e-34	33.3846288905591	significant up	CTX_3mo_WT_vs_KO	NOD-like receptor signaling pathway;Cytokine-cytokine receptor interaction;Chemokine signaling pathway;TNF signaling pathway
ENSMUSG00000035352	20293	Ccl12	chemokine (C-C motif) ligand 12	3.58937	9.86062e-39	6.14691e-36	35.2113430283394	significant up	CTX_6mo_WT_vs_KO	Cytokine-cytokine receptor interaction;NOD-like receptor signaling pathway;Chemokine signaling pathway;TNF signaling pathway
ENSMUSG00000031780	20295	Ccl17	chemokine (C-C motif) ligand 17	0.415224	0.00231041	0.0172981	1.76200092118922	significant up	CTX_6mo_WT_vs_KO	Cytokine-cytokine receptor interaction;Chemokine signaling pathway
ENSMUSG00000031780	20295	Ccl17	chemokine (C-C motif) ligand 17	1.43407	0.00128666	0.00318148	2.49737040429043	significant up	CB_6mo_WT_vs_KO	Cytokine-cytokine receptor interaction;Chemokine signaling pathway
ENSMUSG00000035385	20296	Ccl2	chemokine (C-C motif) ligand 2	1.25042	0.00654899	0.0171027	1.76693628992426	significant up	CB_3mo_WT_vs_KO	Cytokine-cytokine receptor interaction;NOD-like receptor signaling pathway;Chemokine signaling pathway;TNF signaling pathway
ENSMUSG00000035385	20296	Ccl2	chemokine (C-C motif) ligand 2	1.33511	0.0244575	0.0296717	1.52765702128649	significant up	CB_6mo_WT_vs_KO	Cytokine-cytokine receptor interaction;NOD-like receptor signaling pathway;Chemokine signaling pathway;TNF signaling pathway
ENSMUSG00000035385	20296	Ccl2	chemokine (C-C motif) ligand 2	3.05093	0.000338619	0.00643152	2.19168626393239	significant up	CTX_1mo_WT_vs_KO	Cytokine-cytokine receptor interaction;NOD-like receptor signaling pathway;Chemokine signaling pathway;TNF signaling pathway
ENSMUSG00000035385	20296	Ccl2	chemokine (C-C motif) ligand 2	3.16202	5.67376e-08	2.5545e-06	5.5926947038474584	significant up	CTX_3mo_WT_vs_KO	NOD-like receptor signaling pathway;Cytokine-cytokine receptor interaction;Chemokine signaling pathway;TNF signaling pathway
ENSMUSG00000035385	20296	Ccl2	chemokine (C-C motif) ligand 2	3.30005	4.19071e-09	2.83731e-07	6.54709321538038	significant up	CTX_6mo_WT_vs_KO	Cytokine-cytokine receptor interaction;NOD-like receptor signaling pathway;Chemokine signaling pathway;TNF signaling pathway
ENSMUSG00000023235	20300	Ccl25	chemokine (C-C motif) ligand 25	-0.320287	0.0238881	0.0420172	1.37657315023955	significant down	CB_3mo_WT_vs_KO	Cytokine-cytokine receptor interaction;Chemokine signaling pathway
ENSMUSG00000073888	20301	Ccl27a	chemokine (C-C motif) ligand 27A	-0.784711	0.00349673	0.00683316	2.16537859440891	significant down	CB_6mo_WT_vs_KO	Cytokine-cytokine receptor interaction;Chemokine signaling pathway
ENSMUSG00000073888	20301	Ccl27a	chemokine (C-C motif) ligand 27A	-0.430836	0.000145146	0.00210466	2.67681746295584	significant down	CTX_6mo_WT_vs_KO	Cytokine-cytokine receptor interaction;Chemokine signaling pathway
ENSMUSG00000073888	20301	Ccl27a	chemokine (C-C motif) ligand 27A	-0.406333	0.000178644	0.00391645	2.4071069213047	significant down	CTX_1mo_WT_vs_KO	Cytokine-cytokine receptor interaction;Chemokine signaling pathway
ENSMUSG00000000982	20302	Ccl3	chemokine (C-C motif) ligand 3	2.98744	0.00037266	0.0310999	1.50724043169845	significant up	HC_1mo_WT_vs_KO	Toll-like receptor signaling pathway;Cytokine-cytokine receptor interaction;Chemokine signaling pathway
ENSMUSG00000000982	20302	Ccl3	chemokine (C-C motif) ligand 3	3.33995	3.26656e-06	0.000245709	3.60957967106474	significant up	CB_1mo_WT_vs_KO	Cytokine-cytokine receptor interaction
ENSMUSG00000000982	20302	Ccl3	chemokine (C-C motif) ligand 3	3.90403	1.28357e-10	1.19098e-08	7.92409653402358	significant up	CTX_6mo_WT_vs_KO	Cytokine-cytokine receptor interaction;Toll-like receptor signaling pathway;Chemokine signaling pathway
ENSMUSG00000000982	20302	Ccl3	chemokine (C-C motif) ligand 3	3.95536	1.20967e-05	0.000194973	3.71002468483386	significant up	CB_3mo_WT_vs_KO	Cytokine-cytokine receptor interaction;Chemokine signaling pathway;Toll-like receptor signaling pathway
ENSMUSG00000000982	20302	Ccl3	chemokine (C-C motif) ligand 3	5.36961	8.64324e-23	2.17385e-20	19.6627713265993	significant up	CTX_1mo_WT_vs_KO	Cytokine-cytokine receptor interaction;Toll-like receptor signaling pathway;Chemokine signaling pathway
ENSMUSG00000000982	20302	Ccl3	chemokine (C-C motif) ligand 3	5.55528	3.13246e-12	2.59255e-10	9.5862730546576174	significant up	CTX_3mo_WT_vs_KO	Cytokine-cytokine receptor interaction;Toll-like receptor signaling pathway;Chemokine signaling pathway
ENSMUSG00000018930	20303	Ccl4	chemokine (C-C motif) ligand 4	2.01756	0.0111822	0.0164555	1.78368963109177	significant up	CB_6mo_WT_vs_KO	Cytokine-cytokine receptor interaction;Cytosolic DNA-sensing pathway;NF-kappa B signaling pathway;Chemokine signaling pathway;Toll-like receptor signaling pathway
ENSMUSG00000018930	20303	Ccl4	chemokine (C-C motif) ligand 4	2.20666	4.16275e-05	0.00261391	2.58270958161739	significant up	HC_6mo_WT_vs_KO	Cytokine-cytokine receptor interaction;Cytosolic DNA-sensing pathway;Chemokine signaling pathway;Toll-like receptor signaling pathway;NF-kappa B signaling pathway
ENSMUSG00000018930	20303	Ccl4	chemokine (C-C motif) ligand 4	2.64312	1.24227e-06	0.000409955	3.38726396809785	significant up	HC_1mo_WT_vs_KO	Toll-like receptor signaling pathway;Cytokine-cytokine receptor interaction;Chemokine signaling pathway;Cytosolic DNA-sensing pathway;NF-kappa B signaling pathway
ENSMUSG00000018930	20303	Ccl4	chemokine (C-C motif) ligand 4	3.21454	4.70833e-05	0.000508942	3.29333179584816	significant up	CB_3mo_WT_vs_KO	Cytokine-cytokine receptor interaction;Chemokine signaling pathway;Toll-like receptor signaling pathway;NF-kappa B signaling pathway;Cytosolic DNA-sensing pathway
ENSMUSG00000018930	20303	Ccl4	chemokine (C-C motif) ligand 4	3.94499	6.50343e-19	1.62185e-16	15.7899894700988	significant up	CTX_6mo_WT_vs_KO	Cytokine-cytokine receptor interaction;Toll-like receptor signaling pathway;Cytosolic DNA-sensing pathway;Chemokine signaling pathway;NF-kappa B signaling pathway
ENSMUSG00000018930	20303	Ccl4	chemokine (C-C motif) ligand 4	4.65114	5.78035e-16	8.49765e-13	12.0707012674334	significant up	CB_1mo_WT_vs_KO	Cytokine-cytokine receptor interaction
ENSMUSG00000018930	20303	Ccl4	chemokine (C-C motif) ligand 4	6.11029	1.46713e-36	6.22142e-34	33.206110389941642	significant up	CTX_3mo_WT_vs_KO	Cytokine-cytokine receptor interaction;Toll-like receptor signaling pathway;Cytosolic DNA-sensing pathway;Chemokine signaling pathway;NF-kappa B signaling pathway
ENSMUSG00000018930	20303	Ccl4	chemokine (C-C motif) ligand 4	6.66282	3.09546e-39	1.86848e-36	35.728511566837	significant up	CTX_1mo_WT_vs_KO	Cytokine-cytokine receptor interaction;Toll-like receptor signaling pathway;Cytosolic DNA-sensing pathway;NF-kappa B signaling pathway;Chemokine signaling pathway
ENSMUSG00000035042	20304	Ccl5	chemokine (C-C motif) ligand 5	1.71118	0.00140105	0.0056467	2.24820506607908	significant up	CB_3mo_WT_vs_KO	Cytokine-cytokine receptor interaction;NOD-like receptor signaling pathway;Chemokine signaling pathway;Toll-like receptor signaling pathway;TNF signaling pathway;Cytosolic DNA-sensing pathway
ENSMUSG00000035042	20304	Ccl5	chemokine (C-C motif) ligand 5	1.89467	0.000100656	0.00498518	2.3023190498233	significant up	HC_6mo_WT_vs_KO	Cytokine-cytokine receptor interaction;NOD-like receptor signaling pathway;Cytosolic DNA-sensing pathway;Chemokine signaling pathway;TNF signaling pathway;Toll-like receptor signaling pathway
ENSMUSG00000035042	20304	Ccl5	chemokine (C-C motif) ligand 5	1.89656	0.000961357	0.00254992	2.593472959533	significant up	CB_6mo_WT_vs_KO	Cytokine-cytokine receptor interaction;Cytosolic DNA-sensing pathway;NOD-like receptor signaling pathway;Chemokine signaling pathway;Toll-like receptor signaling pathway;TNF signaling pathway
ENSMUSG00000035042	20304	Ccl5	chemokine (C-C motif) ligand 5	2.44833	7.71298e-10	6.03279e-08	7.21948154986586	significant up	CTX_6mo_WT_vs_KO	Cytokine-cytokine receptor interaction;Toll-like receptor signaling pathway;Cytosolic DNA-sensing pathway;NOD-like receptor signaling pathway;Chemokine signaling pathway;TNF signaling pathway
ENSMUSG00000035042	20304	Ccl5	chemokine (C-C motif) ligand 5	2.95981	2.9837e-14	2.9421e-12	11.5313432489843	significant up	CTX_3mo_WT_vs_KO	NOD-like receptor signaling pathway;Cytokine-cytokine receptor interaction;Toll-like receptor signaling pathway;Cytosolic DNA-sensing pathway;Chemokine signaling pathway;TNF signaling pathway
ENSMUSG00000035042	20304	Ccl5	chemokine (C-C motif) ligand 5	3.03984	0.000219273	0.0158645	1.79957493200795	significant up	CTX_P14_WT_vs_KO	Toll-like receptor signaling pathway
ENSMUSG00000035042	20304	Ccl5	chemokine (C-C motif) ligand 5	3.09932	0.000218351	0.00530085	2.27565412960776	significant up	CB_1mo_WT_vs_KO	Cytokine-cytokine receptor interaction
ENSMUSG00000035042	20304	Ccl5	chemokine (C-C motif) ligand 5	3.27901	8.13808e-07	0.000300081	3.52276177975125	significant up	HC_3mo_WT_vs_KO	Cytokine-cytokine receptor interaction;Chemokine signaling pathway;Toll-like receptor signaling pathway;NOD-like receptor signaling pathway;Cytosolic DNA-sensing pathway;TNF signaling pathway
ENSMUSG00000035042	20304	Ccl5	chemokine (C-C motif) ligand 5	3.46908	6.90666e-08	4.1786e-05	4.37896936757841	significant up	HC_1mo_WT_vs_KO	Toll-like receptor signaling pathway;Cytokine-cytokine receptor interaction;Chemokine signaling pathway;Cytosolic DNA-sensing pathway;NOD-like receptor signaling pathway;TNF signaling pathway
ENSMUSG00000035042	20304	Ccl5	chemokine (C-C motif) ligand 5	5.85505	1.7038e-26	5.93333e-24	23.2267015933202	significant up	CTX_1mo_WT_vs_KO	Cytokine-cytokine receptor interaction;NOD-like receptor signaling pathway;Toll-like receptor signaling pathway;Cytosolic DNA-sensing pathway;Chemokine signaling pathway;TNF signaling pathway
ENSMUSG00000018927	20305	Ccl6	chemokine (C-C motif) ligand 6	1.15093	0.00930896	0.0219966	1.65764450588653	significant up	CB_3mo_WT_vs_KO	Cytokine-cytokine receptor interaction;Chemokine signaling pathway
ENSMUSG00000018927	20305	Ccl6	chemokine (C-C motif) ligand 6	1.76617	2.34072e-06	0.000192957	3.71453850228105	significant up	CB_1mo_WT_vs_KO	Cytokine-cytokine receptor interaction
ENSMUSG00000018927	20305	Ccl6	chemokine (C-C motif) ligand 6	1.82649	3.31841e-09	2.28429e-07	6.64124856600296	significant up	CTX_6mo_WT_vs_KO	Cytokine-cytokine receptor interaction;Chemokine signaling pathway
ENSMUSG00000018927	20305	Ccl6	chemokine (C-C motif) ligand 6	1.89098	1.50246e-06	0.000488835	3.31083777906986	significant up	HC_3mo_WT_vs_KO	Cytokine-cytokine receptor interaction;Chemokine signaling pathway
ENSMUSG00000018927	20305	Ccl6	chemokine (C-C motif) ligand 6	1.97079	1.73217e-06	0.000513944	3.28908388586879	significant up	HC_1mo_WT_vs_KO	Cytokine-cytokine receptor interaction;Chemokine signaling pathway
ENSMUSG00000018927	20305	Ccl6	chemokine (C-C motif) ligand 6	2.86531	8.32367e-27	3.0146e-24	23.5207705525273	significant up	CTX_1mo_WT_vs_KO	Cytokine-cytokine receptor interaction;Chemokine signaling pathway
ENSMUSG00000018927	20305	Ccl6	chemokine (C-C motif) ligand 6	3.07887	1.61793e-23	4.00221e-21	20.397700384813621	significant up	CTX_3mo_WT_vs_KO	Cytokine-cytokine receptor interaction;Chemokine signaling pathway
ENSMUSG00000035373	20306	Ccl7	chemokine (C-C motif) ligand 7	1.48347	0.00118617	0.00299152	2.52410862136653	significant up	CB_6mo_WT_vs_KO	Cytokine-cytokine receptor interaction;Chemokine signaling pathway
ENSMUSG00000035373	20306	Ccl7	chemokine (C-C motif) ligand 7	2.16305	0.00747753	0.0472533	1.3255679424408151	significant up	CTX_3mo_WT_vs_KO	Cytokine-cytokine receptor interaction;Chemokine signaling pathway
ENSMUSG00000009185	20307	Ccl8	chemokine (C-C motif) ligand 8	2.0927	0.00275578	0.0231705	1.635065379551246	significant up	CTX_3mo_WT_vs_KO	Cytokine-cytokine receptor interaction;Chemokine signaling pathway
ENSMUSG00000009185	20307	Ccl8	chemokine (C-C motif) ligand 8	2.76142	0.00177375	0.0352144	1.45327947784291	significant up	HC_6mo_WT_vs_KO	Cytokine-cytokine receptor interaction;Chemokine signaling pathway
ENSMUSG00000009185	20307	Ccl8	chemokine (C-C motif) ligand 8	3.42508	0.00179508	0.00410578	2.38660467442286	significant up	CB_6mo_WT_vs_KO	Cytokine-cytokine receptor interaction;Chemokine signaling pathway
ENSMUSG00000019122	20308	Ccl9	chemokine (C-C motif) ligand 9	2.11368	4.67852e-05	0.00177755	2.75017891843821	significant up	CB_1mo_WT_vs_KO	Cytokine-cytokine receptor interaction
ENSMUSG00000019122	20308	Ccl9	chemokine (C-C motif) ligand 9	2.46839	7.54762e-05	0.00144445	2.840297136527822	significant up	CTX_3mo_WT_vs_KO	Cytokine-cytokine receptor interaction;Chemokine signaling pathway
ENSMUSG00000019122	20308	Ccl9	chemokine (C-C motif) ligand 9	3.36784	2.96896e-10	2.62954e-08	7.58011972023233	significant up	CTX_1mo_WT_vs_KO	Cytokine-cytokine receptor interaction;Chemokine signaling pathway
ENSMUSG00000019122	20308	Ccl9	chemokine (C-C motif) ligand 9	4.05612	3.04738e-05	0.000585811	3.23224277920477	significant up	CTX_6mo_WT_vs_KO	Cytokine-cytokine receptor interaction;Chemokine signaling pathway
ENSMUSG00000070348	12443	Ccnd1	cyclin D1	-0.40244	0.0123028	0.0177031	1.75194995282969	significant down	CB_6mo_WT_vs_KO	Focal adhesion
ENSMUSG00000070348	12443	Ccnd1	cyclin D1	0.456435	4.89104e-05	0.00101508	2.9934976690971511	significant up	CTX_3mo_WT_vs_KO	Focal adhesion
ENSMUSG00000000184	12444	Ccnd2	cyclin D2	0.28057	0.000615609	0.00647951	2.18845783640049	significant up	CTX_6mo_WT_vs_KO	Focal adhesion
ENSMUSG00000079227	12774	Ccr5	chemokine (C-C motif) receptor 5	1.72344	0.017214	0.0228202	1.64168033770903	significant up	CB_6mo_WT_vs_KO	Cytokine-cytokine receptor interaction;Chemokine signaling pathway
ENSMUSG00000051439	12475	Cd14	CD14 antigen	0.817633	0.0100329	0.0152101	1.81786678264133	significant up	CB_6mo_WT_vs_KO	Phagosome;Hematopoietic cell lineage;NF-kappa B signaling pathway;Toll-like receptor signaling pathway
ENSMUSG00000051439	12475	Cd14	CD14 antigen	1.32923	2.48782e-05	0.00175303	2.75621169179651	significant up	HC_6mo_WT_vs_KO	Phagosome;Hematopoietic cell lineage;Toll-like receptor signaling pathway;NF-kappa B signaling pathway
ENSMUSG00000051439	12475	Cd14	CD14 antigen	1.36075	2.42933e-05	0.000317474	3.49829230100308	significant up	CB_3mo_WT_vs_KO	Phagosome;Hematopoietic cell lineage;Toll-like receptor signaling pathway;NF-kappa B signaling pathway
ENSMUSG00000051439	12475	Cd14	CD14 antigen	1.4292	3.07482e-06	0.000863721	3.06362666836934	significant up	HC_3mo_WT_vs_KO	Phagosome;Toll-like receptor signaling pathway
ENSMUSG00000051439	12475	Cd14	CD14 antigen	1.54373	6.95587e-12	7.48299e-10	9.12592486272653	significant up	CTX_6mo_WT_vs_KO	Phagosome;Toll-like receptor signaling pathway;Hematopoietic cell lineage;NF-kappa B signaling pathway
ENSMUSG00000051439	12475	Cd14	CD14 antigen	1.54418	1.19463e-06	0.000400769	3.39710620316597	significant up	HC_1mo_WT_vs_KO	Toll-like receptor signaling pathway;Phagosome;Hematopoietic cell lineage;NF-kappa B signaling pathway
ENSMUSG00000051439	12475	Cd14	CD14 antigen	1.76643	8.18225e-15	8.50556e-13	12.070297231009519	significant up	CTX_3mo_WT_vs_KO	Phagosome;Toll-like receptor signaling pathway;Hematopoietic cell lineage;NF-kappa B signaling pathway
ENSMUSG00000051439	12475	Cd14	CD14 antigen	1.89753	1.45214e-06	0.000135571	3.8678323709356	significant up	CB_1mo_WT_vs_KO	Phagosome
ENSMUSG00000051439	12475	Cd14	CD14 antigen	2.461	1.91943e-25	5.99378e-23	22.2222994740609	significant up	CTX_1mo_WT_vs_KO	Phagosome;Toll-like receptor signaling pathway;Hematopoietic cell lineage;NF-kappa B signaling pathway
ENSMUSG00000019818	53599	Cd164	CD164 antigen	0.401049	0.00167701	0.0137964	1.86023371121079	significant up	CTX_6mo_WT_vs_KO	Lysosome
ENSMUSG00000019818	53599	Cd164	CD164 antigen	0.456763	0.000107039	0.000471102	3.3268851732957	significant up	CB_6mo_WT_vs_KO	Lysosome
ENSMUSG00000019818	53599	Cd164	CD164 antigen	0.550255	0.00252375	0.027197	1.56547870374497	significant up	CB_1mo_WT_vs_KO	Lysosome
ENSMUSG00000079168	70192	Cd209g	CD209g antigen	1.47422	0.0105464	0.0157757	1.80201078963891	significant up	CB_6mo_WT_vs_KO	Phagosome
ENSMUSG00000047139	12484	Cd24a	CD24a antigen	0.713816	0.00415072	0.0122656	1.91131083998454	significant up	CB_3mo_WT_vs_KO	Hematopoietic cell lineage
ENSMUSG00000047139	12484	Cd24a	CD24a antigen	1.00057	0.000107488	0.000472619	3.32548914284114	significant up	CB_6mo_WT_vs_KO	Hematopoietic cell lineage
ENSMUSG00000016496	60533	Cd274	CD274 antigen	2.48644	0.00484064	0.0401678	1.396122181846	significant up	CTX_1mo_WT_vs_KO	Cell adhesion molecules (CAMs)
ENSMUSG00000035914	102657	Cd276	CD276 antigen	1.02825	0.0252742	0.0436724	1.3597932366679	significant up	CB_3mo_WT_vs_KO	Cell adhesion molecules (CAMs)
ENSMUSG00000026012	12487	Cd28	CD28 antigen	1.00303	0.00598738	0.0103659	1.98439287763701	significant up	CB_6mo_WT_vs_KO	Cell adhesion molecules (CAMs)
ENSMUSG00000004609	12489	Cd33	CD33 molecule	1.95569	0.000652768	0.00191658	2.71747344172895	significant up	CB_6mo_WT_vs_KO	Hematopoietic cell lineage
ENSMUSG00000002944	12491	Cd36	CD36 molecule	2.45121	0.00112998	0.0120864	1.9177025735877471	significant up	CTX_3mo_WT_vs_KO	Phagosome;Hematopoietic cell lineage;PPAR signaling pathway
ENSMUSG00000002944	12491	Cd36	CD36 molecule	2.74001	0.0054664	0.0440345	1.35620683715728	significant up	CB_1mo_WT_vs_KO	Phagosome
ENSMUSG00000029084	12494	Cd38	CD38 antigen	0.652055	0.00188013	0.00425505	2.37109545161192	significant up	CB_6mo_WT_vs_KO	Hematopoietic cell lineage
ENSMUSG00000029084	12494	Cd38	CD38 antigen	1.29747	0.000458894	0.00807038	2.09310599384282	significant up	CTX_1mo_WT_vs_KO	Hematopoietic cell lineage
ENSMUSG00000029084	12494	Cd38	CD38 antigen	1.30871	0.00249617	0.0182352	1.73908901009026	significant up	CTX_6mo_WT_vs_KO	Hematopoietic cell lineage
ENSMUSG00000029084	12494	Cd38	CD38 antigen	1.66409	0.00106396	0.0115762	1.936434445495375	significant up	CTX_3mo_WT_vs_KO	Hematopoietic cell lineage
ENSMUSG00000005087	12505	Cd44	CD44 antigen	1.27877	3.4334e-07	1.64906e-05	4.7827646193792	significant up	CB_3mo_WT_vs_KO	Hematopoietic cell lineage
ENSMUSG00000005087	12505	Cd44	CD44 antigen	1.33344	1.57815e-05	0.000341532	3.46656856429067	significant up	CTX_6mo_WT_vs_KO	Hematopoietic cell lineage
ENSMUSG00000005087	12505	Cd44	CD44 antigen	1.44142	3.13905e-08	7.29526e-07	6.13695892990134	significant up	CB_6mo_WT_vs_KO	Hematopoietic cell lineage
ENSMUSG00000005087	12505	Cd44	CD44 antigen	1.57336	4.16653e-07	1.55287e-05	4.8088635170775547	significant up	CTX_3mo_WT_vs_KO	Hematopoietic cell lineage
ENSMUSG00000015355	12506	Cd48	CD48 antigen	1.49448	0.00134008	0.0170604	1.7680119299321	significant up	CTX_1mo_WT_vs_KO	Natural killer cell mediated cytotoxicity
ENSMUSG00000015355	12506	Cd48	CD48 antigen	2.06719	9.22343e-05	0.00041937	3.37740225810482	significant up	CB_6mo_WT_vs_KO	Natural killer cell mediated cytotoxicity
ENSMUSG00000015355	12506	Cd48	CD48 antigen	2.15115	1.81917e-06	5.86652e-05	4.2316195194816881	significant up	CTX_3mo_WT_vs_KO	Natural killer cell mediated cytotoxicity
ENSMUSG00000015355	12506	Cd48	CD48 antigen	2.15688	2.72622e-06	7.74249e-05	4.11111960042204	significant up	CTX_6mo_WT_vs_KO	Natural killer cell mediated cytotoxicity
ENSMUSG00000026399	13136	Cd55	CD55 molecule, decay accelerating factor for complement	1.53306	0.000379237	0.00124907	2.90341196188689	significant up	CB_6mo_WT_vs_KO	Complement and coagulation cascades;Hematopoietic cell lineage
ENSMUSG00000032679	12509	Cd59a	CD59a antigen	0.670938	0.00116176	0.0123269	1.9091467915949301	significant up	CTX_3mo_WT_vs_KO	Complement and coagulation cascades;Hematopoietic cell lineage
ENSMUSG00000024670	12511	Cd6	CD6 antigen	-1.0844	0.00532675	0.0304578	1.51630099771918	significant down	CTX_6mo_WT_vs_KO	Cell adhesion molecules (CAMs)
ENSMUSG00000025351	12512	Cd63	CD63 antigen	0.309271	2.0166e-05	0.00393036	2.40556737319062	significant up	HC_3mo_WT_vs_KO	Lysosome
ENSMUSG00000025351	12512	Cd63	CD63 antigen	0.370405	3.12791e-08	7.038e-06	5.15255066188035	significant up	HC_6mo_WT_vs_KO	Lysosome
ENSMUSG00000025351	12512	Cd63	CD63 antigen	0.407548	4.58737e-05	0.000499525	3.30144318901485	significant up	CB_3mo_WT_vs_KO	Lysosome
ENSMUSG00000025351	12512	Cd63	CD63 antigen	0.52002	3.75585e-14	5.0628e-12	11.2956094888886	significant up	CTX_1mo_WT_vs_KO	Lysosome
ENSMUSG00000025351	12512	Cd63	CD63 antigen	0.561654	1.88723e-09	6.90688e-08	7.16071822799896	significant up	CB_6mo_WT_vs_KO	Lysosome
ENSMUSG00000025351	12512	Cd63	CD63 antigen	0.643991	1.56289e-21	4.52341e-19	18.3445335893748	significant up	CTX_6mo_WT_vs_KO	Lysosome
ENSMUSG00000025351	12512	Cd63	CD63 antigen	0.865479	7.1753e-41	4.25981e-38	37.370609578213212	significant up	CTX_3mo_WT_vs_KO	Lysosome
ENSMUSG00000018774	12514	Cd68	CD68 antigen	0.714304	1.04768e-05	0.000241386	3.61728764140248	significant up	CTX_6mo_WT_vs_KO	Lysosome
ENSMUSG00000018774	12514	Cd68	CD68 antigen	0.895513	3.7777e-10	3.27891e-08	7.48427107487876	significant up	CTX_1mo_WT_vs_KO	Lysosome
ENSMUSG00000018774	12514	Cd68	CD68 antigen	0.913612	5.76594e-09	3.04617e-07	6.5162455045304624	significant up	CTX_3mo_WT_vs_KO	Lysosome
ENSMUSG00000018774	12514	Cd68	CD68 antigen	1.7911	1.47763e-07	2.2823e-05	4.64162784736469	significant up	CB_1mo_WT_vs_KO	Lysosome
ENSMUSG00000018774	12514	Cd68	CD68 antigen	1.83219	1.3483e-08	3.63623e-07	6.43934834767655	significant up	CB_6mo_WT_vs_KO	Lysosome
ENSMUSG00000018774	12514	Cd68	CD68 antigen	2.3193	7.61856e-14	3.75382e-11	10.4255260894385	significant up	CB_3mo_WT_vs_KO	Lysosome
ENSMUSG00000019489	21948	Cd70	CD70 antigen	-1.83925	4.30202e-09	1.42118e-07	6.84734997314274	significant down	CB_6mo_WT_vs_KO	Cytokine-cytokine receptor interaction
ENSMUSG00000019489	21948	Cd70	CD70 antigen	-0.45329	0.0266566	0.045374	1.34319313931344	significant down	CB_3mo_WT_vs_KO	Cytokine-cytokine receptor interaction
ENSMUSG00000024610	16149	Cd74	CD74 antigen (invariant polypeptide of major histocompatibility complex, class II antigen-associated)	1.16597	0.000629234	0.00772202	2.112269233663187	significant up	CTX_3mo_WT_vs_KO	Antigen processing and presentation
ENSMUSG00000024610	16149	Cd74	CD74 antigen (invariant polypeptide of major histocompatibility complex, class II antigen-associated)	1.19938	0.000558224	0.00291216	2.53578403329404	significant up	CB_3mo_WT_vs_KO	Antigen processing and presentation
ENSMUSG00000024610	16149	Cd74	CD74 antigen (invariant polypeptide of major histocompatibility complex, class II antigen-associated)	1.6785	2.9352e-07	4.30296e-06	5.36623271089196	significant up	CB_6mo_WT_vs_KO	Antigen processing and presentation
ENSMUSG00000024610	16149	Cd74	CD74 antigen (invariant polypeptide of major histocompatibility complex, class II antigen-associated)	1.75668	0.000578828	0.0443028	1.35356886616548	significant up	HC_3mo_WT_vs_KO	Antigen processing and presentation
ENSMUSG00000024610	16149	Cd74	CD74 antigen (invariant polypeptide of major histocompatibility complex, class II antigen-associated)	1.9753	3.2692e-05	0.00556518	2.25452050596668	significant up	HC_1mo_WT_vs_KO	Antigen processing and presentation
ENSMUSG00000024610	16149	Cd74	CD74 antigen (invariant polypeptide of major histocompatibility complex, class II antigen-associated)	2.27769	4.19202e-05	0.00262775	2.58041609685621	significant up	HC_6mo_WT_vs_KO	Antigen processing and presentation
ENSMUSG00000024610	16149	Cd74	CD74 antigen (invariant polypeptide of major histocompatibility complex, class II antigen-associated)	2.43287	1.31545e-09	9.51813e-08	7.02144840612372	significant up	CTX_6mo_WT_vs_KO	Antigen processing and presentation
ENSMUSG00000024610	16149	Cd74	CD74 antigen (invariant polypeptide of major histocompatibility complex, class II antigen-associated)	3.22676	4.3687e-26	1.46502e-23	22.8341570650246	significant up	CTX_1mo_WT_vs_KO	Antigen processing and presentation
ENSMUSG00000022901	12524	Cd86	CD86 antigen	1.35929	0.00146106	0.0180934	1.74247982189756	significant up	CTX_1mo_WT_vs_KO	Cell adhesion molecules (CAMs);Toll-like receptor signaling pathway
ENSMUSG00000030342	12527	Cd9	CD9 antigen	0.296005	0.00164076	0.00627981	2.20205316226447	significant up	CB_3mo_WT_vs_KO	Hematopoietic cell lineage
ENSMUSG00000030342	12527	Cd9	CD9 antigen	0.658345	9.91275e-09	2.85622e-07	6.54420903450042	significant up	CB_6mo_WT_vs_KO	Hematopoietic cell lineage
ENSMUSG00000030342	12527	Cd9	CD9 antigen	0.67058	1.39738e-13	7.34781e-11	10.1338420508787	significant up	HC_6mo_WT_vs_KO	Hematopoietic cell lineage
ENSMUSG00000030342	12527	Cd9	CD9 antigen	0.795346	5.39763e-20	1.09053e-17	16.9623630704725	significant up	CTX_1mo_WT_vs_KO	Hematopoietic cell lineage
ENSMUSG00000030342	12527	Cd9	CD9 antigen	1.0567	1.394e-38	6.89656e-36	35.161367198719432	significant up	CTX_3mo_WT_vs_KO	Hematopoietic cell lineage
ENSMUSG00000030342	12527	Cd9	CD9 antigen	1.09234	2.00977e-33	1.08581e-30	29.9642478356511	significant up	CTX_6mo_WT_vs_KO	Hematopoietic cell lineage
ENSMUSG00000000303	12550	Cdh1	cadherin 1	0.781485	0.0116071	0.025644	1.59101446852958	significant up	CB_3mo_WT_vs_KO	Cell adhesion molecules (CAMs)
ENSMUSG00000031962	12555	Cdh15	cadherin 15	-0.432753	0.00360212	0.00698948	2.1555548730198	significant down	CB_6mo_WT_vs_KO	Cell adhesion molecules (CAMs)
ENSMUSG00000031962	12555	Cdh15	cadherin 15	1.16894	0.000717383	0.00858121	2.0664513879493409	significant up	CTX_3mo_WT_vs_KO	Cell adhesion molecules (CAMs)
ENSMUSG00000024304	12558	Cdh2	cadherin 2	0.339807	0.0105312	0.0239807	1.62013819561511	significant up	CB_3mo_WT_vs_KO	Cell adhesion molecules (CAMs)
ENSMUSG00000024304	12558	Cdh2	cadherin 2	0.363703	0.00819015	0.0130892	1.88308812044673	significant up	CB_6mo_WT_vs_KO	Cell adhesion molecules (CAMs)
ENSMUSG00000000305	12561	Cdh4	cadherin 4	0.48295	0.00210298	0.019012	1.72097247362258	significant up	CTX_3mo_WT_vs_KO	Cell adhesion molecules (CAMs)
ENSMUSG00000031871	12562	Cdh5	cadherin 5	0.755815	0.0135061	0.0190273	1.72062393835809	significant up	CB_6mo_WT_vs_KO	Leukocyte transendothelial migration;Cell adhesion molecules (CAMs)
ENSMUSG00000031871	12562	Cdh5	cadherin 5	1.43671	0.00116896	0.0105495	1.97676805970137	significant up	CTX_6mo_WT_vs_KO	Cell adhesion molecules (CAMs);Leukocyte transendothelial migration
ENSMUSG00000056501	12608	Cebpb	CCAAT/enhancer binding protein (C/EBP), beta	0.329702	0.0308079	0.0351919	1.45355790143376	significant up	CB_6mo_WT_vs_KO	TNF signaling pathway
ENSMUSG00000056501	12608	Cebpb	CCAAT/enhancer binding protein (C/EBP), beta	0.35964	0.0129289	0.0276037	1.55903233398564	significant up	CB_3mo_WT_vs_KO	TNF signaling pathway
ENSMUSG00000056501	12608	Cebpb	CCAAT/enhancer binding protein (C/EBP), beta	0.388846	0.000841918	0.00819038	2.08669610073862	significant up	CTX_6mo_WT_vs_KO	TNF signaling pathway
ENSMUSG00000026365	12628	Cfh	complement component factor h	0.440485	0.00764818	0.048016	1.318613600816138	significant up	CTX_3mo_WT_vs_KO	Complement and coagulation cascades
ENSMUSG00000026365	12628	Cfh	complement component factor h	0.514405	0.000734802	0.00355512	2.44914551340639	significant up	CB_3mo_WT_vs_KO	Complement and coagulation cascades
ENSMUSG00000026365	12628	Cfh	complement component factor h	0.527758	0.00137346	0.0119057	1.92424530515248	significant up	CTX_6mo_WT_vs_KO	Complement and coagulation cascades
ENSMUSG00000026365	12628	Cfh	complement component factor h	0.559989	0.000547721	0.00914514	2.03880981033187	significant up	CTX_1mo_WT_vs_KO	Complement and coagulation cascades
ENSMUSG00000026365	12628	Cfh	complement component factor h	0.564412	0.00564624	0.0449193	1.34756655113368	significant up	CB_1mo_WT_vs_KO	Complement and coagulation cascades
ENSMUSG00000026365	12628	Cfh	complement component factor h	0.967501	2.21678e-08	5.5037e-07	6.25934540890292	significant up	CB_6mo_WT_vs_KO	Complement and coagulation cascades
ENSMUSG00000026031	12633	Cflar	CASP8 and FADD-like apoptosis regulator	0.854172	3.59289e-06	0.000107832	3.9672522055651078	significant up	CTX_3mo_WT_vs_KO	Apoptosis;TNF signaling pathway;NF-kappa B signaling pathway
ENSMUSG00000025199	12675	Chuk	conserved helix-loop-helix ubiquitous kinase	-0.409129	0.0351428	0.0388136	1.41101572441423	significant down	CB_6mo_WT_vs_KO	Cytosolic DNA-sensing pathway;NOD-like receptor signaling pathway;NF-kappa B signaling pathway;Osteoclast differentiation;Chemokine signaling pathway;Toll-like receptor signaling pathway;Apoptosis;TNF signaling pathway
ENSMUSG00000022512	12737	Cldn1	claudin 1	2.60912	0.00305635	0.00616198	2.21027941110255	significant up	CB_6mo_WT_vs_KO	Leukocyte transendothelial migration;Cell adhesion molecules (CAMs)
ENSMUSG00000022132	58187	Cldn10	claudin 10	-0.271685	0.0025132	0.00848032	2.07158760988601	significant down	CB_3mo_WT_vs_KO	Cell adhesion molecules (CAMs);Leukocyte transendothelial migration
ENSMUSG00000022132	58187	Cldn10	claudin 10	0.365626	6.69545e-08	2.96554e-06	5.5278958797541344	significant up	CTX_3mo_WT_vs_KO	Cell adhesion molecules (CAMs);Leukocyte transendothelial migration
ENSMUSG00000037625	18417	Cldn11	claudin 11	0.265207	0.00016544	0.00370483	2.43123184939025	significant up	CTX_1mo_WT_vs_KO	Cell adhesion molecules (CAMs);Leukocyte transendothelial migration
ENSMUSG00000037625	18417	Cldn11	claudin 11	0.644306	1.07406e-17	1.58178e-15	14.800853303050861	significant up	CTX_3mo_WT_vs_KO	Cell adhesion molecules (CAMs);Leukocyte transendothelial migration
ENSMUSG00000037625	18417	Cldn11	claudin 11	0.807937	4.24505e-19	4.46431e-16	15.3502451705769	significant up	HC_6mo_WT_vs_KO	Cell adhesion molecules (CAMs);Leukocyte transendothelial migration
ENSMUSG00000037625	18417	Cldn11	claudin 11	0.92637	1.75693e-09	6.55797e-08	7.1832305258989	significant up	CB_6mo_WT_vs_KO	Leukocyte transendothelial migration;Cell adhesion molecules (CAMs)
ENSMUSG00000037625	18417	Cldn11	claudin 11	0.935692	2.34827e-28	1.11943e-25	24.9510047587591	significant up	CTX_6mo_WT_vs_KO	Cell adhesion molecules (CAMs);Leukocyte transendothelial migration
ENSMUSG00000047109	56173	Cldn14	claudin 14	2.59742	0.00399665	0.00756796	2.12102102862486	significant up	CB_6mo_WT_vs_KO	Leukocyte transendothelial migration;Cell adhesion molecules (CAMs)
ENSMUSG00000047230	12738	Cldn2	claudin 2	1.67618	0.00783788	0.0194798	1.71041651308547	significant up	CB_3mo_WT_vs_KO	Cell adhesion molecules (CAMs);Leukocyte transendothelial migration
ENSMUSG00000079293	56644	Clec7a	C-type lectin domain family 7, member a	3.04768	1.37094e-05	0.000212764	3.67210228280149	significant up	CB_3mo_WT_vs_KO	Phagosome
ENSMUSG00000079293	56644	Clec7a	C-type lectin domain family 7, member a	3.32525	0.000176602	0.000691846	3.15999064972554	significant up	CB_6mo_WT_vs_KO	Phagosome
ENSMUSG00000079293	56644	Clec7a	C-type lectin domain family 7, member a	4.51552	3.25578e-06	0.000900394	3.04556725018852	significant up	HC_3mo_WT_vs_KO	Phagosome
ENSMUSG00000079293	56644	Clec7a	C-type lectin domain family 7, member a	4.63318	5.95505e-10	1.81127e-07	6.74201666973075	significant up	CB_1mo_WT_vs_KO	Phagosome
ENSMUSG00000079293	56644	Clec7a	C-type lectin domain family 7, member a	4.65938	1.95617e-07	3.51645e-05	4.45389614873293	significant up	HC_6mo_WT_vs_KO	Phagosome
ENSMUSG00000079293	56644	Clec7a	C-type lectin domain family 7, member a	4.81912	5.02413e-13	6.08807e-11	10.2155202087076	significant up	CTX_6mo_WT_vs_KO	Phagosome
ENSMUSG00000079293	56644	Clec7a	C-type lectin domain family 7, member a	5.17734	1.86796e-19	3.08047e-17	16.511383622229008	significant up	CTX_3mo_WT_vs_KO	Phagosome
ENSMUSG00000079293	56644	Clec7a	C-type lectin domain family 7, member a	6.21997	5.63104e-20	1.133e-17	16.9457694590299	significant up	CTX_1mo_WT_vs_KO	Phagosome
ENSMUSG00000047547	74325	Cltb	clathrin, light polypeptide (Lcb)	-0.285336	0.000122074	0.000520352	3.28370290898081	significant down	CB_6mo_WT_vs_KO	Lysosome
ENSMUSG00000047126	67300	Cltc	clathrin, heavy polypeptide (Hc)	0.256496	0.000122026	0.00294248	2.5312857620375	significant up	CTX_1mo_WT_vs_KO	Lysosome
ENSMUSG00000047126	67300	Cltc	clathrin, heavy polypeptide (Hc)	0.289815	0.000501762	0.00155469	2.80835661569133	significant up	CB_6mo_WT_vs_KO	Lysosome
ENSMUSG00000047126	67300	Cltc	clathrin, heavy polypeptide (Hc)	0.329873	0.00173322	0.00653508	2.18474922489076	significant up	CB_3mo_WT_vs_KO	Lysosome
ENSMUSG00000022037	12759	Clu	clusterin	0.212142	0.000295384	0.010761	1.96814898955631	significant up	HC_6mo_WT_vs_KO	Complement and coagulation cascades
ENSMUSG00000022037	12759	Clu	clusterin	0.221734	1.15333e-05	0.000404795	3.3927644900069	significant up	CTX_1mo_WT_vs_KO	Complement and coagulation cascades
ENSMUSG00000022037	12759	Clu	clusterin	0.312195	2.56096e-05	0.000150627	3.82209667640525	significant up	CB_6mo_WT_vs_KO	Complement and coagulation cascades
ENSMUSG00000022037	12759	Clu	clusterin	0.32366	4.63358e-05	0.000503139	3.29831231023419	significant up	CB_3mo_WT_vs_KO	Complement and coagulation cascades
ENSMUSG00000022037	12759	Clu	clusterin	0.504499	1.48408e-23	4.4544e-21	20.3512109408075	significant up	CTX_6mo_WT_vs_KO	Complement and coagulation cascades
ENSMUSG00000022037	12759	Clu	clusterin	0.687866	7.83388e-45	5.3663e-42	41.270324761416227	significant up	CTX_3mo_WT_vs_KO	Complement and coagulation cascades
ENSMUSG00000079415	12803	Cntf	ciliary neurotrophic factor	0.974526	0.0041071	0.0121725	1.91461893902084	significant up	CB_3mo_WT_vs_KO	Cytokine-cytokine receptor interaction
ENSMUSG00000079415	12803	Cntf	ciliary neurotrophic factor	1.3453	0.00133495	0.0297798	1.5260779861375	significant up	HC_6mo_WT_vs_KO	Cytokine-cytokine receptor interaction
ENSMUSG00000079415	12803	Cntf	ciliary neurotrophic factor	1.97864	9.81782e-05	0.000440545	3.35600960244914	significant up	CB_6mo_WT_vs_KO	Cytokine-cytokine receptor interaction
ENSMUSG00000079415	12803	Cntf	ciliary neurotrophic factor	2.09206	7.21104e-06	0.000198359	3.7025489399420288	significant up	CTX_3mo_WT_vs_KO	Cytokine-cytokine receptor interaction
ENSMUSG00000055022	12805	Cntn1	contactin 1	0.309149	0.000153344	0.00117782	2.92892176121493	significant up	CB_3mo_WT_vs_KO	Cell adhesion molecules (CAMs)
ENSMUSG00000055022	12805	Cntn1	contactin 1	0.460242	1.41778e-07	2.38148e-06	5.62315318849628	significant up	CB_6mo_WT_vs_KO	Cell adhesion molecules (CAMs)
ENSMUSG00000053024	21367	Cntn2	contactin 2	0.35051	0.00578887	0.0155856	1.80727550091303	significant up	CB_3mo_WT_vs_KO	Cell adhesion molecules (CAMs)
ENSMUSG00000053024	21367	Cntn2	contactin 2	0.446674	0.000178466	0.00249114	2.60360223170392	significant up	CTX_6mo_WT_vs_KO	Cell adhesion molecules (CAMs)
ENSMUSG00000017167	53321	Cntnap1	contactin associated protein-like 1	-0.304618	0.00271211	0.0228948	1.64026299515097	significant down	CTX_3mo_WT_vs_KO	Cell adhesion molecules (CAMs)
ENSMUSG00000017167	53321	Cntnap1	contactin associated protein-like 1	0.317787	0.00488415	0.0137629	1.86128994532669	significant up	CB_3mo_WT_vs_KO	Cell adhesion molecules (CAMs)
ENSMUSG00000039419	66797	Cntnap2	contactin associated protein-like 2	-0.258911	0.00386328	0.0295755	1.5290682726876561	significant down	CTX_3mo_WT_vs_KO	Cell adhesion molecules (CAMs)
ENSMUSG00000029661	12843	Col1a2	collagen, type I, alpha 2	0.421802	0.00224241	0.00784272	2.10553308215423	significant up	CB_3mo_WT_vs_KO	Focal adhesion;Platelet activation
ENSMUSG00000029661	12843	Col1a2	collagen, type I, alpha 2	0.652719	0.000826919	0.00808505	2.09231748253331	significant up	CTX_6mo_WT_vs_KO	Focal adhesion;Platelet activation
ENSMUSG00000029661	12843	Col1a2	collagen, type I, alpha 2	0.839154	1.73916e-08	4.49772e-07	6.34700721786705	significant up	CB_6mo_WT_vs_KO	Focal adhesion;Platelet activation
ENSMUSG00000026043	12825	Col3a1	collagen, type III, alpha 1	0.818812	0.00339541	0.0319408	1.4956547201208	significant up	CTX_1mo_WT_vs_KO	Platelet activation
ENSMUSG00000026043	12825	Col3a1	collagen, type III, alpha 1	0.853511	2.75489e-05	0.000347511	3.45903201901169	significant up	CB_3mo_WT_vs_KO	Platelet activation
ENSMUSG00000026043	12825	Col3a1	collagen, type III, alpha 1	1.05442	4.70726e-06	3.98475e-05	4.39959914956869	significant up	CB_6mo_WT_vs_KO	Platelet activation
ENSMUSG00000031502	12826	Col4a1	collagen, type IV, alpha 1	0.621678	0.0195389	0.0250974	1.60037128955109	significant up	CB_6mo_WT_vs_KO	Focal adhesion
ENSMUSG00000031503	12827	Col4a2	collagen, type IV, alpha 2	1.11148	2.38977e-05	0.000313676	3.50351843029149	significant up	CB_3mo_WT_vs_KO	Focal adhesion
ENSMUSG00000031274	12830	Col4a5	collagen, type IV, alpha 5	0.970089	0.0163847	0.0219805	1.6579625323159	significant up	CB_6mo_WT_vs_KO	Focal adhesion
ENSMUSG00000031273	94216	Col4a6	collagen, type IV, alpha 6	2.20923	0.00491608	0.00888379	2.05140171155435	significant up	CB_6mo_WT_vs_KO	Focal adhesion
ENSMUSG00000028626	12840	Col9a2	collagen, type IX, alpha 2	0.390325	0.0334223	0.0373513	1.42769403964933	significant up	CB_6mo_WT_vs_KO	Focal adhesion
ENSMUSG00000028626	12840	Col9a2	collagen, type IX, alpha 2	0.588918	0.00115087	0.00492784	2.30734319892236	significant up	CB_3mo_WT_vs_KO	Focal adhesion
ENSMUSG00000027570	12841	Col9a3	collagen, type IX, alpha 3	0.439343	0.0123098	0.0266883	1.57367855165665	significant up	CB_3mo_WT_vs_KO	Focal adhesion
ENSMUSG00000036103	140792	Colec12	collectin sub-family member 12	0.692184	1.40095e-05	0.000216005	3.66553659078079	significant up	CB_3mo_WT_vs_KO	Phagosome
ENSMUSG00000036103	140792	Colec12	collectin sub-family member 12	0.788322	0.000124378	0.00185627	2.73135882005525	significant up	CTX_6mo_WT_vs_KO	Phagosome
ENSMUSG00000036103	140792	Colec12	collectin sub-family member 12	1.08334	1.60182e-11	1.62488e-09	8.78917781102403	significant up	CB_6mo_WT_vs_KO	Phagosome
ENSMUSG00000042148	70383	Cox10	heme A:farnesyltransferase cytochrome c oxidase assembly factor 10	-0.493725	0.00283394	0.0292038	1.53456117298241	significant down	CB_1mo_WT_vs_KO	Oxidative phosphorylation
ENSMUSG00000042148	70383	Cox10	heme A:farnesyltransferase cytochrome c oxidase assembly factor 10	-0.465096	0.00566875	0.00993824	2.00269065299469	significant down	CB_6mo_WT_vs_KO	Oxidative phosphorylation
ENSMUSG00000042148	70383	Cox10	heme A:farnesyltransferase cytochrome c oxidase assembly factor 10	-0.337104	0.0177816	0.0341915	1.46608144082022	significant down	CB_3mo_WT_vs_KO	Oxidative phosphorylation
ENSMUSG00000020544	69802	Cox11	cytochrome c oxidase assembly protein 11, copper chaperone	-0.366561	0.00576002	0.0100618	1.99732246856816	significant down	CB_6mo_WT_vs_KO	Oxidative phosphorylation
ENSMUSG00000046516	12856	Cox17	cytochrome c oxidase assembly protein 17, copper chaperone	-0.454882	0.000447159	0.011676	1.93270631637707	significant down	CB_P14_WT_vs_KO	Oxidative phosphorylation
ENSMUSG00000046516	12856	Cox17	cytochrome c oxidase assembly protein 17, copper chaperone	-0.177679	0.00912335	0.0441236	1.35532904249208	significant down	CTX_6mo_WT_vs_KO	Oxidative phosphorylation
ENSMUSG00000031818	12857	Cox4i1	cytochrome c oxidase subunit 4I1	-0.619153	2.4342e-05	0.00115497	2.93742872028726	significant down	CB_1mo_WT_vs_KO	Oxidative phosphorylation
ENSMUSG00000031818	12857	Cox4i1	cytochrome c oxidase subunit 4I1	-0.235806	0.000124856	0.000529125	3.27644175085151	significant down	CB_6mo_WT_vs_KO	Oxidative phosphorylation
ENSMUSG00000031818	12857	Cox4i1	cytochrome c oxidase subunit 4I1	-0.150231	0.0129909	0.0276938	1.55761774959466	significant down	CB_3mo_WT_vs_KO	Oxidative phosphorylation
ENSMUSG00000031818	12857	Cox4i1	cytochrome c oxidase subunit 4I1	0.138228	0.000921693	0.0104149	1.98234689107026	significant up	CTX_3mo_WT_vs_KO	Oxidative phosphorylation
ENSMUSG00000009876	84682	Cox4i2	cytochrome c oxidase subunit 4I2	0.7153	0.0262868	0.0313049	1.50438825508485	significant up	CB_6mo_WT_vs_KO	Oxidative phosphorylation
ENSMUSG00000000088	12858	Cox5a	cytochrome c oxidase subunit 5A	-0.453889	0.00306355	0.0307128	1.51268062869576	significant down	CB_1mo_WT_vs_KO	Oxidative phosphorylation
ENSMUSG00000000088	12858	Cox5a	cytochrome c oxidase subunit 5A	-0.16685	0.00753167	0.0189361	1.7227104764815	significant down	CB_3mo_WT_vs_KO	Oxidative phosphorylation
ENSMUSG00000000088	12858	Cox5a	cytochrome c oxidase subunit 5A	-0.163275	0.000447308	0.00505122	2.29660410374649	significant down	CTX_6mo_WT_vs_KO	Oxidative phosphorylation
ENSMUSG00000061518	12859	Cox5b	cytochrome c oxidase subunit 5B	-0.307596	0.00485679	0.0338924	1.46989799738943	significant down	CB_P14_WT_vs_KO	Oxidative phosphorylation
ENSMUSG00000061518	12859	Cox5b	cytochrome c oxidase subunit 5B	-0.18683	0.00748654	0.0188548	1.72457700636002	significant down	CB_3mo_WT_vs_KO	Oxidative phosphorylation
ENSMUSG00000061518	12859	Cox5b	cytochrome c oxidase subunit 5B	-0.18452	0.000193163	0.00265479	2.57596970272486	significant down	CTX_6mo_WT_vs_KO	Oxidative phosphorylation
ENSMUSG00000061518	12859	Cox5b	cytochrome c oxidase subunit 5B	-0.180517	0.00941503	0.014509	1.83836110655736	significant down	CB_6mo_WT_vs_KO	Oxidative phosphorylation
ENSMUSG00000041697	12861	Cox6a1	cytochrome c oxidase subunit 6A1	-0.601587	6.2425e-05	0.00222194	2.65326758813621	significant down	CB_1mo_WT_vs_KO	Oxidative phosphorylation
ENSMUSG00000041697	12861	Cox6a1	cytochrome c oxidase subunit 6A1	-0.229992	0.000262269	0.000938626	3.02750740669006	significant down	CB_6mo_WT_vs_KO	Oxidative phosphorylation
ENSMUSG00000041697	12861	Cox6a1	cytochrome c oxidase subunit 6A1	-0.15448	0.0216811	0.0392847	1.40577648769607	significant down	CB_3mo_WT_vs_KO	Oxidative phosphorylation
ENSMUSG00000041697	12861	Cox6a1	cytochrome c oxidase subunit 6A1	0.170323	5.93754e-05	0.00118771	2.9252878896356389	significant up	CTX_3mo_WT_vs_KO	Oxidative phosphorylation
ENSMUSG00000036751	110323	Cox6b1	cytochrome c oxidase, subunit 6B1	-0.464599	0.00232488	0.0258492	1.58755271590167	significant down	CB_1mo_WT_vs_KO	Oxidative phosphorylation
ENSMUSG00000036751	110323	Cox6b1	cytochrome c oxidase, subunit 6B1	-0.253922	0.000233341	0.00159066	2.79842141850355	significant down	CB_3mo_WT_vs_KO	Oxidative phosphorylation
ENSMUSG00000036751	110323	Cox6b1	cytochrome c oxidase, subunit 6B1	-0.180088	0.00307824	0.00619593	2.20789331991316	significant down	CB_6mo_WT_vs_KO	Oxidative phosphorylation
ENSMUSG00000036751	110323	Cox6b1	cytochrome c oxidase, subunit 6B1	-0.132479	0.00365639	0.0237469	1.6243933278557	significant down	CTX_6mo_WT_vs_KO	Oxidative phosphorylation
ENSMUSG00000051811	333182	Cox6b2	cytochrome c oxidase subunit 6B2	0.252437	0.0479347	0.0489697	1.31007250041884	significant up	CB_6mo_WT_vs_KO	Oxidative phosphorylation
ENSMUSG00000014313	12864	Cox6c	cytochrome c oxidase subunit 6C	-0.120841	0.00880321	0.0430672	1.36585372695482	significant down	CTX_6mo_WT_vs_KO	Oxidative phosphorylation
ENSMUSG00000074218	12865	Cox7a1	cytochrome c oxidase subunit 7A1	-0.587354	0.00122599	0.0179044	1.74704090022009	significant down	CB_P14_WT_vs_KO	Oxidative phosphorylation
ENSMUSG00000032330	12866	Cox7a2	cytochrome c oxidase subunit 7A2	-0.447467	0.00308605	0.0308563	1.51065663475264	significant down	CB_1mo_WT_vs_KO	Oxidative phosphorylation
ENSMUSG00000032330	12866	Cox7a2	cytochrome c oxidase subunit 7A2	-0.212977	3.64215e-06	9.79339e-05	4.00906712394942	significant down	CTX_6mo_WT_vs_KO	Oxidative phosphorylation
ENSMUSG00000032330	12866	Cox7a2	cytochrome c oxidase subunit 7A2	-0.207525	0.00141043	0.005672	2.24626357176565	significant down	CB_3mo_WT_vs_KO	Oxidative phosphorylation
ENSMUSG00000032330	12866	Cox7a2	cytochrome c oxidase subunit 7A2	-0.190452	0.00180003	0.00411454	2.38567825610015	significant down	CB_6mo_WT_vs_KO	Oxidative phosphorylation
ENSMUSG00000031231	66142	Cox7b	cytochrome c oxidase subunit 7B	-0.361999	1.19052e-13	1.56001e-11	10.8068723149061	significant down	CTX_6mo_WT_vs_KO	Oxidative phosphorylation
ENSMUSG00000031231	66142	Cox7b	cytochrome c oxidase subunit 7B	-0.177944	0.00803735	0.0198355	1.70255714362496	significant down	CB_3mo_WT_vs_KO	Oxidative phosphorylation
ENSMUSG00000017778	12867	Cox7c	cytochrome c oxidase subunit 7C	-0.405256	0.00512889	0.0348069	1.45833446900101	significant down	CB_P14_WT_vs_KO	Oxidative phosphorylation
ENSMUSG00000017778	12867	Cox7c	cytochrome c oxidase subunit 7C	-0.370901	0.000207613	0.00146188	2.83508690244964	significant down	CB_3mo_WT_vs_KO	Oxidative phosphorylation
ENSMUSG00000017778	12867	Cox7c	cytochrome c oxidase subunit 7C	-0.21374	0.00821205	0.0410508	1.38667834026355	significant down	CTX_6mo_WT_vs_KO	Oxidative phosphorylation
ENSMUSG00000035885	12868	Cox8a	cytochrome c oxidase subunit 8A	-0.543649	0.000244784	0.00571643	2.24287528605594	significant down	CB_1mo_WT_vs_KO	Oxidative phosphorylation
ENSMUSG00000035885	12868	Cox8a	cytochrome c oxidase subunit 8A	-0.162076	0.00778614	0.0126095	1.89930272420023	significant down	CB_6mo_WT_vs_KO	Oxidative phosphorylation
ENSMUSG00000024900	12894	Cpt1a	carnitine palmitoyltransferase 1a, liver	0.77957	0.000207184	0.00280694	2.55176696636094	significant up	CTX_6mo_WT_vs_KO	PPAR signaling pathway
ENSMUSG00000024900	12894	Cpt1a	carnitine palmitoyltransferase 1a, liver	0.821392	1.57631e-05	0.000102705	3.98840950741487	significant up	CB_6mo_WT_vs_KO	PPAR signaling pathway
ENSMUSG00000028607	12896	Cpt2	carnitine palmitoyltransferase 2	0.477492	0.0484466	0.0493551	1.30666809586124	significant up	CB_6mo_WT_vs_KO	PPAR signaling pathway
ENSMUSG00000028466	12913	Creb3	cAMP responsive element binding protein 3	-0.1961	0.0296297	0.0342043	1.46591891639434	significant down	CB_6mo_WT_vs_KO	TNF signaling pathway
ENSMUSG00000028466	12913	Creb3	cAMP responsive element binding protein 3	0.242238	0.00167824	0.0160596	1.794264900855169	significant up	CTX_3mo_WT_vs_KO	TNF signaling pathway
ENSMUSG00000038648	208647	Creb3l2	cAMP responsive element binding protein 3-like 2	0.689568	0.0163597	0.0219561	1.6584446937423	significant up	CB_6mo_WT_vs_KO	TNF signaling pathway
ENSMUSG00000053007	231991	Creb5	cAMP responsive element binding protein 5	0.757117	0.00630571	0.0340239	1.46821577585613	significant up	CTX_6mo_WT_vs_KO	TNF signaling pathway
ENSMUSG00000053007	231991	Creb5	cAMP responsive element binding protein 5	0.886772	0.00578805	0.0450226	1.34656978491548	significant up	CTX_1mo_WT_vs_KO	TNF signaling pathway
ENSMUSG00000006134	12929	Crkl	v-crk avian sarcoma virus CT10 oncogene homolog-like	0.259732	0.0154352	0.0210381	1.67699294731959	significant up	CB_6mo_WT_vs_KO	Focal adhesion;Chemokine signaling pathway
ENSMUSG00000014599	12977	Csf1	colony stimulating factor 1 (macrophage)	0.540366	0.00431301	0.0126072	1.89938265230169	significant up	CB_3mo_WT_vs_KO	Cytokine-cytokine receptor interaction;Hematopoietic cell lineage;Osteoclast differentiation;TNF signaling pathway
ENSMUSG00000014599	12977	Csf1	colony stimulating factor 1 (macrophage)	0.921131	7.98096e-07	2.78181e-05	4.55567313757667	significant up	CTX_6mo_WT_vs_KO	Cytokine-cytokine receptor interaction;Hematopoietic cell lineage;TNF signaling pathway;Osteoclast differentiation
ENSMUSG00000014599	12977	Csf1	colony stimulating factor 1 (macrophage)	0.941006	6.22086e-06	4.9692e-05	4.30371314229643	significant up	CB_6mo_WT_vs_KO	Cytokine-cytokine receptor interaction;Hematopoietic cell lineage;Osteoclast differentiation;TNF signaling pathway
ENSMUSG00000014599	12977	Csf1	colony stimulating factor 1 (macrophage)	0.991617	2.9345e-06	0.000128053	3.8926100197706	significant up	CTX_1mo_WT_vs_KO	Cytokine-cytokine receptor interaction;Osteoclast differentiation;Hematopoietic cell lineage;TNF signaling pathway
ENSMUSG00000024621	12978	Csf1r	colony stimulating factor 1 receptor	0.429727	0.0138092	0.0288644	1.53963807243116	significant up	CB_3mo_WT_vs_KO	Cytokine-cytokine receptor interaction;Hematopoietic cell lineage;Osteoclast differentiation
ENSMUSG00000024621	12978	Csf1r	colony stimulating factor 1 receptor	0.611492	2.86893e-06	0.000125613	3.90096453533129	significant up	CTX_1mo_WT_vs_KO	Cytokine-cytokine receptor interaction;Osteoclast differentiation;Hematopoietic cell lineage
ENSMUSG00000024621	12978	Csf1r	colony stimulating factor 1 receptor	0.686909	0.0023474	0.0260061	1.58492521685039	significant up	CB_1mo_WT_vs_KO	Cytokine-cytokine receptor interaction
ENSMUSG00000059326	12982	Csf2ra	colony stimulating factor 2 receptor, alpha, low-affinity (granulocyte-macrophage)	0.617416	0.00493068	0.0406569	1.390866051224	significant up	CTX_1mo_WT_vs_KO	Cytokine-cytokine receptor interaction;Hematopoietic cell lineage
ENSMUSG00000059326	12982	Csf2ra	colony stimulating factor 2 receptor, alpha, low-affinity (granulocyte-macrophage)	0.778563	0.000779537	0.00916137	2.0380395418059449	significant up	CTX_3mo_WT_vs_KO	Cytokine-cytokine receptor interaction;Hematopoietic cell lineage
ENSMUSG00000071713	12983	Csf2rb	colony stimulating factor 2 receptor, beta, low-affinity (granulocyte-macrophage)	2.00186	0.0435392	0.0455804	1.34122220551408	significant up	CB_6mo_WT_vs_KO	Cytokine-cytokine receptor interaction;Apoptosis
ENSMUSG00000074698	12995	Csnk2a1	casein kinase 2, alpha 1 polypeptide	-0.629819	2.94916e-05	0.00036446	3.4383502792251	significant down	CB_3mo_WT_vs_KO	NF-kappa B signaling pathway
ENSMUSG00000046707	13000	Csnk2a2	casein kinase 2, alpha prime polypeptide	0.279463	0.0428316	0.0450191	1.34660345718117	significant up	CB_6mo_WT_vs_KO	NF-kappa B signaling pathway
ENSMUSG00000037815	12385	Ctnna1	catenin (cadherin associated protein), alpha 1	0.279108	0.00424081	0.036744	1.43481352595535	significant up	CTX_1mo_WT_vs_KO	Leukocyte transendothelial migration
ENSMUSG00000006932	12387	Ctnnb1	catenin (cadherin associated protein), beta 1	0.233966	0.000267345	0.00534917	2.27171389168893	significant up	CTX_1mo_WT_vs_KO	Leukocyte transendothelial migration;Focal adhesion
ENSMUSG00000006932	12387	Ctnnb1	catenin (cadherin associated protein), beta 1	0.273225	0.000305458	0.00105509	2.97670903632577	significant up	CB_6mo_WT_vs_KO	Leukocyte transendothelial migration;Focal adhesion
ENSMUSG00000006932	12387	Ctnnb1	catenin (cadherin associated protein), beta 1	0.32878	9.74768e-09	4.84942e-07	6.3143104807929147	significant up	CTX_3mo_WT_vs_KO	Leukocyte transendothelial migration;Focal adhesion
ENSMUSG00000006932	12387	Ctnnb1	catenin (cadherin associated protein), beta 1	0.479019	2.55208e-07	1.36282e-05	4.8655606615176	significant up	CB_3mo_WT_vs_KO	Focal adhesion;Leukocyte transendothelial migration
ENSMUSG00000034101	12388	Ctnnd1	catenin (cadherin associated protein), delta 1	0.901938	6.29952e-05	0.000307183	3.51260313055593	significant up	CB_6mo_WT_vs_KO	Leukocyte transendothelial migration
ENSMUSG00000017760	19025	Ctsa	cathepsin A	0.231733	0.0128874	0.0275432	1.55998562964203	significant up	CB_3mo_WT_vs_KO	Lysosome
ENSMUSG00000017760	19025	Ctsa	cathepsin A	0.324009	5.39482e-05	0.00150165	2.82343071965099	significant up	CTX_1mo_WT_vs_KO	Lysosome
ENSMUSG00000017760	19025	Ctsa	cathepsin A	0.333434	0.00104696	0.00271545	2.56615826498017	significant up	CB_6mo_WT_vs_KO	Lysosome
ENSMUSG00000017760	19025	Ctsa	cathepsin A	0.3435	4.05182e-05	0.000744807	3.12795628104265	significant up	CTX_6mo_WT_vs_KO	Lysosome
ENSMUSG00000017760	19025	Ctsa	cathepsin A	0.357003	1.6117e-05	0.000401909	3.3958726358248978	significant up	CTX_3mo_WT_vs_KO	Lysosome
ENSMUSG00000017760	19025	Ctsa	cathepsin A	0.47744	0.00128906	0.0174749	1.75758569115374	significant up	CB_1mo_WT_vs_KO	Lysosome
ENSMUSG00000021939	13030	Ctsb	cathepsin B	0.173558	0.000180639	0.00251566	2.59934834666232	significant up	CTX_6mo_WT_vs_KO	Antigen processing and presentation;Lysosome;NOD-like receptor signaling pathway;Apoptosis
ENSMUSG00000021939	13030	Ctsb	cathepsin B	0.2012	0.00176139	0.00661214	2.17965807981152	significant up	CB_3mo_WT_vs_KO	Antigen processing and presentation;Lysosome;NOD-like receptor signaling pathway;Apoptosis
ENSMUSG00000021939	13030	Ctsb	cathepsin B	0.205112	1.05732e-05	0.000279887	3.5530173779116132	significant up	CTX_3mo_WT_vs_KO	Antigen processing and presentation;Lysosome;Apoptosis;NOD-like receptor signaling pathway
ENSMUSG00000021939	13030	Ctsb	cathepsin B	0.248709	1.82552e-06	8.44543e-05	4.07337832009508	significant up	CTX_1mo_WT_vs_KO	Antigen processing and presentation;NOD-like receptor signaling pathway;Lysosome;Apoptosis
ENSMUSG00000030560	13032	Ctsc	cathepsin C	0.837155	0.00288672	0.029558	1.52932463664983	significant up	CB_1mo_WT_vs_KO	Lysosome
ENSMUSG00000030560	13032	Ctsc	cathepsin C	0.894132	6.76645e-05	0.00956985	2.01909475190971	significant up	HC_1mo_WT_vs_KO	Lysosome
ENSMUSG00000030560	13032	Ctsc	cathepsin C	1.04473	1.60566e-06	4.74907e-05	4.3233914904385	significant up	CB_3mo_WT_vs_KO	Lysosome;Apoptosis
ENSMUSG00000030560	13032	Ctsc	cathepsin C	1.16705	2.56124e-09	1.42897e-07	6.8449772137052776	significant up	CTX_3mo_WT_vs_KO	Lysosome;Apoptosis
ENSMUSG00000030560	13032	Ctsc	cathepsin C	1.30632	2.02783e-10	1.8397e-08	7.73525306498662	significant up	CTX_1mo_WT_vs_KO	Lysosome;Apoptosis
ENSMUSG00000030560	13032	Ctsc	cathepsin C	1.33066	2.3191e-08	5.70885e-07	6.24345151004841	significant up	CB_6mo_WT_vs_KO	Lysosome;Apoptosis
ENSMUSG00000030560	13032	Ctsc	cathepsin C	1.51897	7.89272e-15	1.25416e-12	11.9016475672532	significant up	CTX_6mo_WT_vs_KO	Lysosome;Apoptosis
ENSMUSG00000007891	13033	Ctsd	cathepsin D	0.301921	3.12856e-06	0.000316607	3.49947917718068	significant up	HC_6mo_WT_vs_KO	Lysosome;Apoptosis
ENSMUSG00000007891	13033	Ctsd	cathepsin D	0.305451	8.10257e-05	0.0111082	1.95435612610309	significant up	HC_1mo_WT_vs_KO	Lysosome
ENSMUSG00000007891	13033	Ctsd	cathepsin D	0.376014	1.75933e-06	5.09126e-05	4.2931743350703	significant up	CB_3mo_WT_vs_KO	Lysosome;Apoptosis
ENSMUSG00000007891	13033	Ctsd	cathepsin D	0.470891	6.27639e-08	1.2667e-06	5.89732656345829	significant up	CB_6mo_WT_vs_KO	Lysosome;Apoptosis
ENSMUSG00000007891	13033	Ctsd	cathepsin D	0.613322	1.46663e-26	3.93409e-24	23.40515613388213	significant up	CTX_3mo_WT_vs_KO	Lysosome;Apoptosis
ENSMUSG00000007891	13033	Ctsd	cathepsin D	0.629181	3.5032e-24	1.13989e-21	20.9431361445204	significant up	CTX_6mo_WT_vs_KO	Lysosome;Apoptosis
ENSMUSG00000007891	13033	Ctsd	cathepsin D	0.73124	6.55943e-07	7.44031e-05	4.1284092600336	significant up	CB_1mo_WT_vs_KO	Lysosome
ENSMUSG00000007891	13033	Ctsd	cathepsin D	0.774331	8.9141e-31	3.90979e-28	27.4078465692333	significant up	CTX_1mo_WT_vs_KO	Lysosome;Apoptosis
ENSMUSG00000004552	13034	Ctse	cathepsin E	1.74617	0.000442459	0.00140976	2.85085483280992	significant up	CB_6mo_WT_vs_KO	Lysosome
ENSMUSG00000004552	13034	Ctse	cathepsin E	2.62981	1.86877e-06	0.000163037	3.78771325047863	significant up	CB_1mo_WT_vs_KO	Lysosome
ENSMUSG00000004552	13034	Ctse	cathepsin E	2.87786	7.73779e-05	0.00408452	2.3888584523658	significant up	HC_6mo_WT_vs_KO	Lysosome
ENSMUSG00000004552	13034	Ctse	cathepsin E	3.50045	1.00806e-09	1.52298e-07	6.81730626385301	significant up	CB_3mo_WT_vs_KO	Lysosome
ENSMUSG00000004552	13034	Ctse	cathepsin E	3.64206	3.81439e-10	3.18266e-08	7.4972092787009	significant up	CTX_6mo_WT_vs_KO	Lysosome
ENSMUSG00000004552	13034	Ctse	cathepsin E	4.11478	1.04889e-13	9.77183e-12	11.01002405768147	significant up	CTX_3mo_WT_vs_KO	Lysosome
ENSMUSG00000004552	13034	Ctse	cathepsin E	4.21649	8.58288e-06	0.00196896	2.70576353052636	significant up	HC_3mo_WT_vs_KO	Lysosome
ENSMUSG00000004552	13034	Ctse	cathepsin E	4.42576	6.50002e-06	0.00153708	2.81330449548325	significant up	HC_1mo_WT_vs_KO	Lysosome
ENSMUSG00000004552	13034	Ctse	cathepsin E	4.7924	2.18306e-15	3.29434e-13	12.4822309446855	significant up	CTX_1mo_WT_vs_KO	Lysosome
ENSMUSG00000032359	13036	Ctsh	cathepsin H	0.517675	0.0171569	0.0227624	1.64278240521205	significant up	CB_6mo_WT_vs_KO	Lysosome;Apoptosis
ENSMUSG00000032359	13036	Ctsh	cathepsin H	0.565378	0.00145153	0.0180141	1.74438802938329	significant up	CTX_1mo_WT_vs_KO	Lysosome;Apoptosis
ENSMUSG00000032359	13036	Ctsh	cathepsin H	0.574442	0.00296913	0.048699	1.31248004103562	significant up	HC_6mo_WT_vs_KO	Lysosome;Apoptosis
ENSMUSG00000032359	13036	Ctsh	cathepsin H	0.801534	5.51875e-06	0.000140175	3.85333016783872	significant up	CTX_6mo_WT_vs_KO	Lysosome;Apoptosis
ENSMUSG00000032359	13036	Ctsh	cathepsin H	0.861385	1.90962e-07	7.54082e-06	5.1225812249560239	significant up	CTX_3mo_WT_vs_KO	Lysosome;Apoptosis
ENSMUSG00000021477	13039	Ctsl	cathepsin L	0.196306	0.00220245	0.0167342	1.77639551651491	significant up	CTX_6mo_WT_vs_KO	Phagosome;Antigen processing and presentation;Lysosome;Apoptosis
ENSMUSG00000021477	13039	Ctsl	cathepsin L	0.274518	2.20398e-05	0.000518956	3.2848691630419031	significant up	CTX_3mo_WT_vs_KO	Phagosome;Antigen processing and presentation;Lysosome;Apoptosis
ENSMUSG00000021477	13039	Ctsl	cathepsin L	0.276629	0.000367306	0.00219247	2.6590667755505	significant up	CB_3mo_WT_vs_KO	Phagosome;Antigen processing and presentation;Lysosome;Apoptosis
ENSMUSG00000021477	13039	Ctsl	cathepsin L	0.297371	5.01934e-06	0.000202992	3.6925216561464	significant up	CTX_1mo_WT_vs_KO	Antigen processing and presentation;Phagosome;Lysosome;Apoptosis
ENSMUSG00000021477	13039	Ctsl	cathepsin L	0.410598	1.18106e-06	1.34326e-05	4.87184001936059	significant up	CB_6mo_WT_vs_KO	Phagosome;Antigen processing and presentation;Lysosome;Apoptosis
ENSMUSG00000021477	13039	Ctsl	cathepsin L	0.423352	0.00325937	0.0319365	1.49571272215007	significant up	CB_1mo_WT_vs_KO	Lysosome;Phagosome
ENSMUSG00000028015	229445	Ctso	cathepsin O	0.485743	3.85172e-05	0.000440894	3.35566580772865	significant up	CB_3mo_WT_vs_KO	Lysosome;Apoptosis
ENSMUSG00000028015	229445	Ctso	cathepsin O	0.497384	7.46495e-05	0.00122278	2.91265260634627	significant up	CTX_6mo_WT_vs_KO	Lysosome;Apoptosis
ENSMUSG00000028015	229445	Ctso	cathepsin O	0.613241	7.81261e-06	0.000294733	3.53057195140796	significant up	CTX_1mo_WT_vs_KO	Lysosome;Apoptosis
ENSMUSG00000028015	229445	Ctso	cathepsin O	0.639454	0.000165986	0.00440509	2.35604491668023	significant up	CB_1mo_WT_vs_KO	Lysosome
ENSMUSG00000028015	229445	Ctso	cathepsin O	0.771101	2.28465e-08	5.64016e-07	6.24870841339025	significant up	CB_6mo_WT_vs_KO	Lysosome;Apoptosis
ENSMUSG00000038642	13040	Ctss	cathepsin S	0.487908	7.80803e-11	7.19776e-08	7.14280263904454	significant up	HC_3mo_WT_vs_KO	Antigen processing and presentation;Phagosome;Apoptosis;Lysosome
ENSMUSG00000038642	13040	Ctss	cathepsin S	0.491938	2.6569e-11	1.12823e-08	7.94760419266418	significant up	HC_6mo_WT_vs_KO	Antigen processing and presentation;Phagosome;Lysosome;Apoptosis
ENSMUSG00000038642	13040	Ctss	cathepsin S	0.605259	9.22113e-18	1.86819e-15	14.728579563198	significant up	CTX_6mo_WT_vs_KO	Phagosome;Antigen processing and presentation;Lysosome;Apoptosis
ENSMUSG00000038642	13040	Ctss	cathepsin S	0.727885	1.36076e-09	5.40754e-08	7.26700048173138	significant up	CB_6mo_WT_vs_KO	Phagosome;Antigen processing and presentation;Lysosome;Apoptosis
ENSMUSG00000038642	13040	Ctss	cathepsin S	0.742189	8.41967e-13	1.30988e-09	8.88276764952324	significant up	HC_1mo_WT_vs_KO	Antigen processing and presentation;Phagosome;Lysosome
ENSMUSG00000038642	13040	Ctss	cathepsin S	0.834027	8.86648e-12	3.13148e-09	8.50425031368095	significant up	CB_3mo_WT_vs_KO	Phagosome;Antigen processing and presentation;Lysosome;Apoptosis
ENSMUSG00000038642	13040	Ctss	cathepsin S	1.17974	3.9152e-62	4.35818e-59	58.360694600573318	significant up	CTX_3mo_WT_vs_KO	Phagosome;Antigen processing and presentation;Lysosome;Apoptosis
ENSMUSG00000038642	13040	Ctss	cathepsin S	1.18539	5.66725e-13	4.56218e-10	9.34082730826208	significant up	CB_1mo_WT_vs_KO	Lysosome;Phagosome
ENSMUSG00000038642	13040	Ctss	cathepsin S	1.37984	1.59847e-54	2.06758e-51	50.6845385625208	significant up	CTX_1mo_WT_vs_KO	Antigen processing and presentation;Phagosome;Lysosome;Apoptosis
ENSMUSG00000016256	64138	Ctsz	cathepsin Z	0.406041	0.000149797	0.0177374	1.75111016265004	significant up	HC_1mo_WT_vs_KO	Lysosome
ENSMUSG00000016256	64138	Ctsz	cathepsin Z	0.418083	0.000543693	0.00285939	2.54372692901718	significant up	CB_3mo_WT_vs_KO	Lysosome;Apoptosis
ENSMUSG00000016256	64138	Ctsz	cathepsin Z	0.606778	4.60788e-13	5.62533e-11	10.249851889137	significant up	CTX_6mo_WT_vs_KO	Lysosome;Apoptosis
ENSMUSG00000016256	64138	Ctsz	cathepsin Z	0.641459	8.46419e-15	8.76453e-13	12.05727151301601	significant up	CTX_3mo_WT_vs_KO	Lysosome;Apoptosis
ENSMUSG00000016256	64138	Ctsz	cathepsin Z	0.926743	7.00241e-25	2.11339e-22	21.6750196337526	significant up	CTX_1mo_WT_vs_KO	Lysosome;Apoptosis
ENSMUSG00000052336	13051	Cx3cr1	chemokine (C-X3-C motif) receptor 1	0.480139	0.0484404	0.0493504	1.30670889345553	significant up	CB_6mo_WT_vs_KO	Cytokine-cytokine receptor interaction;Chemokine signaling pathway
ENSMUSG00000034855	15945	Cxcl10	chemokine (C-X-C motif) ligand 10	2.79554	0.000119399	0.0172345	1.76360027117062	significant up	HC_3mo_WT_vs_KO	Cytokine-cytokine receptor interaction;Chemokine signaling pathway;Toll-like receptor signaling pathway;Cytosolic DNA-sensing pathway;TNF signaling pathway
ENSMUSG00000034855	15945	Cxcl10	chemokine (C-X-C motif) ligand 10	3.54628	4.26248e-06	9.25832e-05	4.03346761263691	significant up	CB_3mo_WT_vs_KO	Cytokine-cytokine receptor interaction;Chemokine signaling pathway;Toll-like receptor signaling pathway;TNF signaling pathway;Cytosolic DNA-sensing pathway
ENSMUSG00000034855	15945	Cxcl10	chemokine (C-X-C motif) ligand 10	4.06669	8.14446e-09	2.43311e-07	6.61383881877066	significant up	CB_6mo_WT_vs_KO	Cytokine-cytokine receptor interaction;Cytosolic DNA-sensing pathway;Chemokine signaling pathway;Toll-like receptor signaling pathway;TNF signaling pathway
ENSMUSG00000034855	15945	Cxcl10	chemokine (C-X-C motif) ligand 10	4.18149	5.48657e-12	3.2263e-09	8.49129480709362	significant up	CB_1mo_WT_vs_KO	Cytokine-cytokine receptor interaction
ENSMUSG00000034855	15945	Cxcl10	chemokine (C-X-C motif) ligand 10	4.2082	1.75527e-08	4.17348e-06	5.37950119098041	significant up	HC_6mo_WT_vs_KO	Cytokine-cytokine receptor interaction;Cytosolic DNA-sensing pathway;Chemokine signaling pathway;TNF signaling pathway;Toll-like receptor signaling pathway
ENSMUSG00000034855	15945	Cxcl10	chemokine (C-X-C motif) ligand 10	4.92543	9.19731e-13	1.07378e-10	9.96908395893691	significant up	CTX_6mo_WT_vs_KO	Cytokine-cytokine receptor interaction;Toll-like receptor signaling pathway;Cytosolic DNA-sensing pathway;Chemokine signaling pathway;TNF signaling pathway
ENSMUSG00000034855	15945	Cxcl10	chemokine (C-X-C motif) ligand 10	5.78589	2.48068e-16	3.12283e-14	13.505451196204721	significant up	CTX_3mo_WT_vs_KO	Cytokine-cytokine receptor interaction;Toll-like receptor signaling pathway;Cytosolic DNA-sensing pathway;Chemokine signaling pathway;TNF signaling pathway
ENSMUSG00000034855	15945	Cxcl10	chemokine (C-X-C motif) ligand 10	6.90881	2.97923e-24	8.66989e-22	21.0619863431773	significant up	CTX_1mo_WT_vs_KO	Cytokine-cytokine receptor interaction;Toll-like receptor signaling pathway;Cytosolic DNA-sensing pathway;Chemokine signaling pathway;TNF signaling pathway
ENSMUSG00000061353	20315	Cxcl12	chemokine (C-X-C motif) ligand 12	0.436207	0.000252774	0.00511907	2.29080855746672	significant up	CTX_1mo_WT_vs_KO	Cytokine-cytokine receptor interaction;NF-kappa B signaling pathway;Chemokine signaling pathway;Leukocyte transendothelial migration
ENSMUSG00000023078	55985	Cxcl13	chemokine (C-X-C motif) ligand 13	3.26327	5.21861e-09	1.67399e-07	6.77624690190116	significant up	CB_6mo_WT_vs_KO	Cytokine-cytokine receptor interaction;Chemokine signaling pathway
ENSMUSG00000023078	55985	Cxcl13	chemokine (C-X-C motif) ligand 13	5.37733	6.37324e-29	3.47029e-25	24.4596347555694	significant up	HC_1mo_WT_vs_KO	Cytokine-cytokine receptor interaction;Chemokine signaling pathway
ENSMUSG00000023078	55985	Cxcl13	chemokine (C-X-C motif) ligand 13	6.21511	5.46244e-25	8.74724e-22	21.0581290702321	significant up	CB_3mo_WT_vs_KO	Cytokine-cytokine receptor interaction;Chemokine signaling pathway
ENSMUSG00000023078	55985	Cxcl13	chemokine (C-X-C motif) ligand 13	6.4375	2.4972e-77	2.36357e-73	72.62643161463	significant up	HC_6mo_WT_vs_KO	Cytokine-cytokine receptor interaction;Chemokine signaling pathway
ENSMUSG00000023078	55985	Cxcl13	chemokine (C-X-C motif) ligand 13	7.1598	1.16088e-80	1.28417e-76	75.8913764995687	significant up	HC_3mo_WT_vs_KO	Cytokine-cytokine receptor interaction;Chemokine signaling pathway
ENSMUSG00000023078	55985	Cxcl13	chemokine (C-X-C motif) ligand 13	8.62992	2.38208e-150	1.93042e-146	145.714347707691	significant up	CTX_6mo_WT_vs_KO	Cytokine-cytokine receptor interaction;Chemokine signaling pathway
ENSMUSG00000023078	55985	Cxcl13	chemokine (C-X-C motif) ligand 13	8.94535	1.58579e-76	6.99377e-73	72.1552884664002	significant up	CB_1mo_WT_vs_KO	Cytokine-cytokine receptor interaction
ENSMUSG00000023078	55985	Cxcl13	chemokine (C-X-C motif) ligand 13	9.12423	0	0	Inf	significant up	CTX_3mo_WT_vs_KO	Cytokine-cytokine receptor interaction;Chemokine signaling pathway
ENSMUSG00000023078	55985	Cxcl13	chemokine (C-X-C motif) ligand 13	9.36381	2.89246e-104	2.61892e-100	99.5818778472049	significant up	CTX_1mo_WT_vs_KO	Cytokine-cytokine receptor interaction;Chemokine signaling pathway
ENSMUSG00000021508	57266	Cxcl14	chemokine (C-X-C motif) ligand 14	0.268008	0.0127346	0.0181848	1.74029131020148	significant up	CB_6mo_WT_vs_KO	Cytokine-cytokine receptor interaction
ENSMUSG00000018920	66102	Cxcl16	chemokine (C-X-C motif) ligand 16	1.54348	0.000661319	0.0188375	1.72497619499533	significant up	HC_6mo_WT_vs_KO	Cytokine-cytokine receptor interaction;Chemokine signaling pathway
ENSMUSG00000018920	66102	Cxcl16	chemokine (C-X-C motif) ligand 16	1.85498	4.80369e-05	0.000247188	3.6069722894461	significant up	CB_6mo_WT_vs_KO	Cytokine-cytokine receptor interaction;Chemokine signaling pathway
ENSMUSG00000018920	66102	Cxcl16	chemokine (C-X-C motif) ligand 16	1.8993	0.000148293	0.0176117	1.75419807261792	significant up	HC_1mo_WT_vs_KO	Cytokine-cytokine receptor interaction;Chemokine signaling pathway
ENSMUSG00000018920	66102	Cxcl16	chemokine (C-X-C motif) ligand 16	2.29029	1.29448e-08	1.28383e-06	5.89149316718742	significant up	CB_3mo_WT_vs_KO	Cytokine-cytokine receptor interaction;Chemokine signaling pathway
ENSMUSG00000018920	66102	Cxcl16	chemokine (C-X-C motif) ligand 16	2.42188	5.96797e-13	7.11236e-11	10.1479859943986	significant up	CTX_6mo_WT_vs_KO	Cytokine-cytokine receptor interaction;Chemokine signaling pathway
ENSMUSG00000018920	66102	Cxcl16	chemokine (C-X-C motif) ligand 16	2.75251	1.16799e-14	1.65048e-12	11.7823906730515	significant up	CTX_1mo_WT_vs_KO	Cytokine-cytokine receptor interaction;Chemokine signaling pathway
ENSMUSG00000018920	66102	Cxcl16	chemokine (C-X-C motif) ligand 16	2.81242	4.00011e-15	4.46e-13	12.350664712626561	significant up	CTX_3mo_WT_vs_KO	Cytokine-cytokine receptor interaction;Chemokine signaling pathway
ENSMUSG00000029371	20311	Cxcl5	chemokine (C-X-C motif) ligand 5	2.03845	0.00287153	0.00932017	2.03057595794245	significant up	CB_3mo_WT_vs_KO	Cytokine-cytokine receptor interaction;Chemokine signaling pathway
ENSMUSG00000029371	20311	Cxcl5	chemokine (C-X-C motif) ligand 5	2.93881	0.00430605	0.0380578	1.41955643769742	significant up	CB_1mo_WT_vs_KO	Cytokine-cytokine receptor interaction
ENSMUSG00000029371	20311	Cxcl5	chemokine (C-X-C motif) ligand 5	3.00754	0.000187891	0.00298121	2.5256080936747081	significant up	CTX_3mo_WT_vs_KO	Cytokine-cytokine receptor interaction;Chemokine signaling pathway
ENSMUSG00000045382	12767	Cxcr4	chemokine (C-X-C motif) receptor 4	2.07771	0.000629929	0.0018643	2.72948489274903	significant up	CB_6mo_WT_vs_KO	Cytokine-cytokine receptor interaction;Leukocyte transendothelial migration;Chemokine signaling pathway
ENSMUSG00000006519	13057	Cyba	cytochrome b-245, alpha polypeptide	0.692644	0.000160325	0.00701753	2.15381564389133	significant up	HC_6mo_WT_vs_KO	Phagosome;NOD-like receptor signaling pathway;Osteoclast differentiation;Leukocyte transendothelial migration
ENSMUSG00000006519	13057	Cyba	cytochrome b-245, alpha polypeptide	0.881024	4.76559e-06	9.93913e-05	4.00265143964786	significant up	CB_3mo_WT_vs_KO	Phagosome;NOD-like receptor signaling pathway;Osteoclast differentiation;Leukocyte transendothelial migration
ENSMUSG00000006519	13057	Cyba	cytochrome b-245, alpha polypeptide	0.881769	3.55937e-06	3.19278e-05	4.4958312209495	significant up	CB_6mo_WT_vs_KO	Phagosome;Leukocyte transendothelial migration;NOD-like receptor signaling pathway;Osteoclast differentiation
ENSMUSG00000006519	13057	Cyba	cytochrome b-245, alpha polypeptide	0.91448	2.15132e-07	8.58873e-06	5.06607092340438	significant up	CTX_6mo_WT_vs_KO	Phagosome;NOD-like receptor signaling pathway;Osteoclast differentiation;Leukocyte transendothelial migration
ENSMUSG00000006519	13057	Cyba	cytochrome b-245, alpha polypeptide	0.979456	1.14081e-07	4.76953e-06	5.3215240177994616	significant up	CTX_3mo_WT_vs_KO	Phagosome;NOD-like receptor signaling pathway;Leukocyte transendothelial migration;Osteoclast differentiation
ENSMUSG00000006519	13057	Cyba	cytochrome b-245, alpha polypeptide	1.25887	5.21054e-11	5.03074e-09	8.29836803251236	significant up	CTX_1mo_WT_vs_KO	Phagosome;NOD-like receptor signaling pathway;Osteoclast differentiation;Leukocyte transendothelial migration
ENSMUSG00000015340	13058	Cybb	cytochrome b-245, beta polypeptide	3.16266	1.89726e-10	1.27555e-08	7.8943028168362668	significant up	CTX_3mo_WT_vs_KO	Phagosome;NOD-like receptor signaling pathway;Leukocyte transendothelial migration;Osteoclast differentiation
ENSMUSG00000015340	13058	Cybb	cytochrome b-245, beta polypeptide	3.8473	6.48282e-09	7.31712e-07	6.135660050582	significant up	CB_3mo_WT_vs_KO	Phagosome;NOD-like receptor signaling pathway;Osteoclast differentiation;Leukocyte transendothelial migration
ENSMUSG00000015340	13058	Cybb	cytochrome b-245, beta polypeptide	3.86061	8.64821e-07	0.000117952	3.92829325444158	significant up	HC_6mo_WT_vs_KO	Phagosome;NOD-like receptor signaling pathway;Osteoclast differentiation;Leukocyte transendothelial migration
ENSMUSG00000015340	13058	Cybb	cytochrome b-245, beta polypeptide	3.97015	1.73699e-10	1.03216e-08	7.9862544528368	significant up	CB_6mo_WT_vs_KO	Phagosome;Leukocyte transendothelial migration;NOD-like receptor signaling pathway;Osteoclast differentiation
ENSMUSG00000015340	13058	Cybb	cytochrome b-245, beta polypeptide	4.6765	7.5724e-08	1.28761e-05	4.890214696589	significant up	CB_1mo_WT_vs_KO	Phagosome
ENSMUSG00000015340	13058	Cybb	cytochrome b-245, beta polypeptide	4.83106	1.80657e-19	4.84842e-17	16.3143995313319	significant up	CTX_6mo_WT_vs_KO	Phagosome;NOD-like receptor signaling pathway;Osteoclast differentiation;Leukocyte transendothelial migration
ENSMUSG00000015340	13058	Cybb	cytochrome b-245, beta polypeptide	5.59354	2.81069e-14	3.83813e-12	11.4158804122207	significant up	CTX_1mo_WT_vs_KO	Phagosome;NOD-like receptor signaling pathway;Osteoclast differentiation;Leukocyte transendothelial migration
ENSMUSG00000027015	73649	Cybrd1	cytochrome b reductase 1	1.843	0.000303981	0.00379244	2.42108133381265	significant up	CTX_6mo_WT_vs_KO	Mineral absorption
ENSMUSG00000027015	73649	Cybrd1	cytochrome b reductase 1	2.44255	1.23017e-06	4.14459e-05	4.3825185344627764	significant up	CTX_3mo_WT_vs_KO	Mineral absorption
ENSMUSG00000027015	73649	Cybrd1	cytochrome b reductase 1	3.31428	3.77562e-06	3.34742e-05	4.47528971469531	significant up	CB_6mo_WT_vs_KO	Mineral absorption
ENSMUSG00000027015	73649	Cybrd1	cytochrome b reductase 1	3.49687	4.60403e-07	1.96056e-05	4.70761966950659	significant up	CB_3mo_WT_vs_KO	Mineral absorption
ENSMUSG00000022551	66445	Cyc1	cytochrome c-1	-0.254357	0.000462574	0.00145871	2.8360312523706	significant down	CB_6mo_WT_vs_KO	Oxidative phosphorylation
ENSMUSG00000063694	13063	Cycs	cytochrome c, somatic	-0.408102	2.3147e-05	0.000467695	3.33003764486489	significant down	CTX_6mo_WT_vs_KO	Apoptosis
ENSMUSG00000036712	74256	Cyld	CYLD lysine 63 deubiquitinase	-0.285146	0.000398528	0.00535326	2.2713814532846781	significant down	CTX_3mo_WT_vs_KO	Osteoclast differentiation
ENSMUSG00000036712	74256	Cyld	CYLD lysine 63 deubiquitinase	0.20884	0.00913647	0.0441664	1.3549081157202	significant up	CTX_6mo_WT_vs_KO	Osteoclast differentiation
ENSMUSG00000026170	104086	Cyp27a1	cytochrome P450, family 27, subfamily a, polypeptide 1	0.434498	0.0307772	0.0351664	1.45387169082364	significant up	CB_6mo_WT_vs_KO	PPAR signaling pathway
ENSMUSG00000026170	104086	Cyp27a1	cytochrome P450, family 27, subfamily a, polypeptide 1	0.5375	0.00501705	0.0140247	1.85310767876275	significant up	CB_3mo_WT_vs_KO	PPAR signaling pathway
ENSMUSG00000026883	69601	Dab2ip	disabled 2 interacting protein	-0.629898	3.32742e-10	1.71773e-08	7.76504609329785	significant down	CB_6mo_WT_vs_KO	Apoptosis;TNF signaling pathway
ENSMUSG00000026883	69601	Dab2ip	disabled 2 interacting protein	-0.195619	0.00686723	0.0361595	1.4417775794451	significant down	CTX_6mo_WT_vs_KO	Apoptosis;TNF signaling pathway
ENSMUSG00000002307	13163	Daxx	Fas death domain-associated protein	-0.50255	0.00089198	0.00241817	2.6165129803157	significant down	CB_6mo_WT_vs_KO	Apoptosis
ENSMUSG00000026385	13167	Dbi	diazepam binding inhibitor	0.188287	0.00154352	0.00364557	2.43823489235164	significant up	CB_6mo_WT_vs_KO	PPAR signaling pathway
ENSMUSG00000026385	13167	Dbi	diazepam binding inhibitor	0.239839	4.58373e-05	0.00280851	2.55152371329283	significant up	HC_6mo_WT_vs_KO	PPAR signaling pathway
ENSMUSG00000026385	13167	Dbi	diazepam binding inhibitor	0.308534	3.13816e-10	2.64911e-08	7.5768993689128	significant up	CTX_6mo_WT_vs_KO	PPAR signaling pathway
ENSMUSG00000026385	13167	Dbi	diazepam binding inhibitor	0.386925	2.46279e-12	2.75084e-10	9.5605339665872	significant up	CTX_1mo_WT_vs_KO	PPAR signaling pathway
ENSMUSG00000026385	13167	Dbi	diazepam binding inhibitor	0.599413	2.76704e-34	1.07134e-31	30.970071203064549	significant up	CTX_3mo_WT_vs_KO	PPAR signaling pathway
ENSMUSG00000029027	13368	Dffb	DNA fragmentation factor, beta subunit	-0.803156	0.0384807	0.0415622	1.38130125265627	significant down	CB_6mo_WT_vs_KO	Apoptosis
ENSMUSG00000040620	216877	Dhx33	DEAH (Asp-Glu-Ala-His) box polypeptide 33	0.7226	9.54092e-05	0.000824186	3.08397470403496	significant up	CB_3mo_WT_vs_KO	NOD-like receptor signaling pathway
ENSMUSG00000024456	13367	Diaph1	diaphanous related formin 1	-0.338005	0.0123973	0.0268195	1.57154996495008	significant down	CB_3mo_WT_vs_KO	Focal adhesion
ENSMUSG00000024456	13367	Diaph1	diaphanous related formin 1	-0.294536	0.0212073	0.0266676	1.57401571315594	significant down	CB_6mo_WT_vs_KO	Focal adhesion
ENSMUSG00000003812	13423	Dnase2a	deoxyribonuclease II alpha	-0.924753	8.02191e-07	9.79369e-06	5.00905373715949	significant down	CB_6mo_WT_vs_KO	Lysosome
ENSMUSG00000003812	13423	Dnase2a	deoxyribonuclease II alpha	-0.571483	0.000264674	0.00174079	2.75925428073836	significant down	CB_3mo_WT_vs_KO	Lysosome
ENSMUSG00000003812	13423	Dnase2a	deoxyribonuclease II alpha	-0.549361	0.00363583	0.0342049	1.46591159531753	significant down	CB_1mo_WT_vs_KO	Lysosome
ENSMUSG00000022789	74006	Dnm1l	dynamin 1-like	-0.229486	0.000839969	0.00970631	2.0129460157663921	significant down	CTX_3mo_WT_vs_KO	NOD-like receptor signaling pathway;TNF signaling pathway
ENSMUSG00000058325	330662	Dock1	dedicator of cytokinesis 1	0.439319	0.0194374	0.0363703	1.43925360707429	significant up	CB_3mo_WT_vs_KO	Focal adhesion
ENSMUSG00000058325	330662	Dock1	dedicator of cytokinesis 1	0.442211	0.0393809	0.0422865	1.3737986795489	significant up	CB_6mo_WT_vs_KO	Focal adhesion
ENSMUSG00000058325	330662	Dock1	dedicator of cytokinesis 1	0.638542	0.000919217	0.0235011	1.6289119126443	significant up	HC_6mo_WT_vs_KO	Focal adhesion
ENSMUSG00000058325	330662	Dock1	dedicator of cytokinesis 1	0.672321	0.00170644	0.0200682	1.69749118182903	significant up	CTX_1mo_WT_vs_KO	Focal adhesion
ENSMUSG00000018707	13424	Dync1h1	dynein cytoplasmic 1 heavy chain 1	0.271256	0.000488812	0.00844101	2.07360552508595	significant up	CTX_1mo_WT_vs_KO	Phagosome
ENSMUSG00000018707	13424	Dync1h1	dynein cytoplasmic 1 heavy chain 1	0.29647	0.00100137	0.00262399	2.581038131142	significant up	CB_6mo_WT_vs_KO	Phagosome
ENSMUSG00000018707	13424	Dync1h1	dynein cytoplasmic 1 heavy chain 1	0.718467	3.56428e-09	4.30765e-07	6.36575991969338	significant up	CB_3mo_WT_vs_KO	Phagosome
ENSMUSG00000029757	13426	Dync1i1	dynein cytoplasmic 1 intermediate chain 1	0.250378	0.0050168	0.0140242	1.85312241843513	significant up	CB_3mo_WT_vs_KO	Phagosome
ENSMUSG00000027012	13427	Dync1i2	dynein cytoplasmic 1 intermediate chain 2	-0.393571	0.00547579	0.0440813	1.35574584385749	significant down	CB_1mo_WT_vs_KO	Phagosome
ENSMUSG00000027012	13427	Dync1i2	dynein cytoplasmic 1 intermediate chain 2	-0.287158	0.00204658	0.00453831	2.34310620031073	significant down	CB_6mo_WT_vs_KO	Phagosome
ENSMUSG00000032435	235661	Dync1li1	dynein cytoplasmic 1 light intermediate chain 1	0.225153	0.0350108	0.0387027	1.41225898017442	significant up	CB_6mo_WT_vs_KO	Phagosome
ENSMUSG00000035770	234663	Dync1li2	dynein, cytoplasmic 1 light intermediate chain 2	-0.453948	1.15526e-05	0.000188695	3.72423961518437	significant down	CB_3mo_WT_vs_KO	Phagosome
ENSMUSG00000035770	234663	Dync1li2	dynein, cytoplasmic 1 light intermediate chain 2	-0.210993	0.020913	0.0263905	1.57855252189672	significant down	CB_6mo_WT_vs_KO	Phagosome
ENSMUSG00000035770	234663	Dync1li2	dynein, cytoplasmic 1 light intermediate chain 2	-0.194948	0.00571179	0.03912	1.407600897428066	significant down	CTX_3mo_WT_vs_KO	Phagosome
ENSMUSG00000021367	13614	Edn1	endothelin 1	-1.04444	0.0131339	0.0186237	1.72993350671726	significant down	CB_6mo_WT_vs_KO	TNF signaling pathway
ENSMUSG00000036499	216238	Eea1	early endosome antigen 1	-0.453927	8.30656e-05	0.00074808	3.12605204686596	significant down	CB_3mo_WT_vs_KO	Phagosome
ENSMUSG00000036499	216238	Eea1	early endosome antigen 1	-0.332362	0.0114787	0.0167836	1.77511608389493	significant down	CB_6mo_WT_vs_KO	Phagosome
ENSMUSG00000020122	13649	Egfr	epidermal growth factor receptor	0.649963	0.00397642	0.0251576	1.59933126419706	significant up	CTX_6mo_WT_vs_KO	Cytokine-cytokine receptor interaction;Focal adhesion
ENSMUSG00000020122	13649	Egfr	epidermal growth factor receptor	0.650498	0.0110463	0.0163121	1.78749021999469	significant up	CB_6mo_WT_vs_KO	Cytokine-cytokine receptor interaction;Focal adhesion
ENSMUSG00000022853	74147	Ehhadh	enoyl-Coenzyme A, hydratase/3-hydroxyacyl Coenzyme A dehydrogenase	1.10904	0.0101105	0.0152966	1.81540478791861	significant up	CB_6mo_WT_vs_KO	PPAR signaling pathway
ENSMUSG00000021116	13665	Eif2s1	eukaryotic translation initiation factor 2, subunit 1 alpha	-0.287659	0.000720841	0.0200059	1.69884090354832	significant down	HC_6mo_WT_vs_KO	Apoptosis
ENSMUSG00000021116	13665	Eif2s1	eukaryotic translation initiation factor 2, subunit 1 alpha	-0.256385	0.00754911	0.0189674	1.72199309007433	significant down	CB_3mo_WT_vs_KO	Apoptosis
ENSMUSG00000015337	13804	Endog	endonuclease G	-0.337343	0.00128715	0.00533018	2.27325817588387	significant down	CB_3mo_WT_vs_KO	Apoptosis
ENSMUSG00000015337	13804	Endog	endonuclease G	-0.246071	0.00681193	0.0114282	1.94202347844291	significant down	CB_6mo_WT_vs_KO	Apoptosis
ENSMUSG00000006235	13857	Epor	erythropoietin receptor	-0.766414	0.00399045	0.0302414	1.519398200517553	significant down	CTX_3mo_WT_vs_KO	Cytokine-cytokine receptor interaction;Hematopoietic cell lineage
ENSMUSG00000021709	59079	Erbin	Erbb2 interacting protein	0.562474	4.44477e-09	2.39951e-07	6.6198777807305564	significant up	CTX_3mo_WT_vs_KO	NOD-like receptor signaling pathway
ENSMUSG00000021709	59079	Erbin	Erbb2 interacting protein	0.607458	2.97363e-09	8.1922e-07	6.08659964845276	significant up	HC_6mo_WT_vs_KO	NOD-like receptor signaling pathway
ENSMUSG00000021709	59079	Erbin	Erbb2 interacting protein	0.645652	2.22112e-05	0.00408369	2.38894770515472	significant up	HC_1mo_WT_vs_KO	NOD-like receptor signaling pathway
ENSMUSG00000021709	59079	Erbin	Erbb2 interacting protein	0.65864	4.56378e-06	9.66655e-05	4.01472830396005	significant up	CB_3mo_WT_vs_KO	NOD-like receptor signaling pathway
ENSMUSG00000021709	59079	Erbin	Erbb2 interacting protein	0.689773	2.606e-13	3.29983e-11	10.4815087380076	significant up	CTX_6mo_WT_vs_KO	NOD-like receptor signaling pathway
ENSMUSG00000021709	59079	Erbin	Erbb2 interacting protein	0.72424	4.07104e-10	3.50806e-08	7.45493255133526	significant up	CTX_1mo_WT_vs_KO	NOD-like receptor signaling pathway
ENSMUSG00000021709	59079	Erbin	Erbb2 interacting protein	0.843923	1.194e-08	3.30868e-07	6.48034534266721	significant up	CB_6mo_WT_vs_KO	NOD-like receptor signaling pathway
ENSMUSG00000030172	111173	Erc1	ELKS/RAB6-interacting/CAST family member 1	-0.967323	1.02706e-08	2.93822e-07	6.53191578510182	significant down	CB_6mo_WT_vs_KO	NF-kappa B signaling pathway
ENSMUSG00000030172	111173	Erc1	ELKS/RAB6-interacting/CAST family member 1	-0.679694	4.79348e-06	9.97635e-05	4.00102845150174	significant down	CB_3mo_WT_vs_KO	NF-kappa B signaling pathway
ENSMUSG00000030172	111173	Erc1	ELKS/RAB6-interacting/CAST family member 1	-0.321686	0.00028256	0.00410436	2.3867543099434978	significant down	CTX_3mo_WT_vs_KO	NF-kappa B signaling pathway
ENSMUSG00000001946	69524	Esam	endothelial cell-specific adhesion molecule	0.488706	0.000287451	0.00184815	2.73326172466943	significant up	CB_3mo_WT_vs_KO	Cell adhesion molecules (CAMs);Leukocyte transendothelial migration
ENSMUSG00000001946	69524	Esam	endothelial cell-specific adhesion molecule	0.53417	0.00093608	0.00250236	2.60164944233814	significant up	CB_6mo_WT_vs_KO	Leukocyte transendothelial migration;Cell adhesion molecules (CAMs)
ENSMUSG00000052397	22350	Ezr	ezrin	0.225048	0.00249521	0.0214921	1.6677207942310861	significant up	CTX_3mo_WT_vs_KO	Leukocyte transendothelial migration
ENSMUSG00000052397	22350	Ezr	ezrin	0.229817	0.0032913	0.0220433	1.65672421565784	significant up	CTX_6mo_WT_vs_KO	Leukocyte transendothelial migration
ENSMUSG00000052397	22350	Ezr	ezrin	0.234	0.00580819	0.0451192	1.3456385581274	significant up	CTX_1mo_WT_vs_KO	Leukocyte transendothelial migration
ENSMUSG00000052397	22350	Ezr	ezrin	0.28473	0.000400971	0.0133609	1.87416495511722	significant up	HC_6mo_WT_vs_KO	Leukocyte transendothelial migration
ENSMUSG00000052397	22350	Ezr	ezrin	0.361062	0.0142535	0.0198222	1.70284880699185	significant up	CB_6mo_WT_vs_KO	Leukocyte transendothelial migration
ENSMUSG00000052397	22350	Ezr	ezrin	0.537026	9.22454e-05	0.000805262	3.09406303025281	significant up	CB_3mo_WT_vs_KO	Leukocyte transendothelial migration
ENSMUSG00000038235	16456	F11r	F11 receptor	0.651053	0.00359566	0.00697996	2.15614698045585	significant up	CB_6mo_WT_vs_KO	Leukocyte transendothelial migration;Cell adhesion molecules (CAMs)
ENSMUSG00000039109	74145	F13a1	coagulation factor XIII, A1 subunit	0.805593	0.0144317	0.0297509	1.52649931186149	significant up	CB_3mo_WT_vs_KO	Complement and coagulation cascades
ENSMUSG00000039109	74145	F13a1	coagulation factor XIII, A1 subunit	1.14814	0.00520921	0.00930207	2.0314202266008	significant up	CB_6mo_WT_vs_KO	Complement and coagulation cascades
ENSMUSG00000039109	74145	F13a1	coagulation factor XIII, A1 subunit	1.4811	0.00430856	0.0265465	1.57599205285207	significant up	CTX_6mo_WT_vs_KO	Complement and coagulation cascades
ENSMUSG00000039109	74145	F13a1	coagulation factor XIII, A1 subunit	1.99811	0.00133373	0.0297627	1.52632699465773	significant up	HC_6mo_WT_vs_KO	Complement and coagulation cascades
ENSMUSG00000048376	14062	F2r	coagulation factor II (thrombin) receptor	0.472363	0.0106235	0.0241274	1.61748958638631	significant up	CB_3mo_WT_vs_KO	Complement and coagulation cascades;Platelet activation
ENSMUSG00000048376	14062	F2r	coagulation factor II (thrombin) receptor	1.24497	0.00256197	0.0264145	1.5781569080852	significant up	CTX_1mo_WT_vs_KO	Complement and coagulation cascades;Platelet activation
ENSMUSG00000048376	14062	F2r	coagulation factor II (thrombin) receptor	1.3576	2.67219e-10	1.45242e-08	7.83790634347613	significant up	CB_6mo_WT_vs_KO	Complement and coagulation cascades;Platelet activation
ENSMUSG00000028128	14066	F3	coagulation factor III	0.491617	0.000248433	0.00166251	2.77923652116183	significant up	CB_3mo_WT_vs_KO	Complement and coagulation cascades
ENSMUSG00000028128	14066	F3	coagulation factor III	0.527336	1.24388e-05	8.52445e-05	4.069333387786	significant up	CB_6mo_WT_vs_KO	Complement and coagulation cascades
ENSMUSG00000026579	14067	F5	coagulation factor V	1.1979	0.0260957	0.0446896	1.34979311596864	significant up	CB_3mo_WT_vs_KO	Complement and coagulation cascades
ENSMUSG00000026579	14067	F5	coagulation factor V	1.60998	0.0192889	0.0248593	1.60451091234239	significant up	CB_6mo_WT_vs_KO	Complement and coagulation cascades
ENSMUSG00000028773	14077	Fabp3	fatty acid binding protein 3, muscle and heart	-0.35134	0.000497228	0.0015432	2.81157685984826	significant down	CB_6mo_WT_vs_KO	PPAR signaling pathway
ENSMUSG00000027533	16592	Fabp5	fatty acid binding protein 5, epidermal	0.294104	0.000412806	0.0055007	2.259581887842395	significant up	CTX_3mo_WT_vs_KO	PPAR signaling pathway
ENSMUSG00000027533	16592	Fabp5	fatty acid binding protein 5, epidermal	0.370264	2.88029e-05	0.000876395	3.05730016500234	significant up	CTX_1mo_WT_vs_KO	PPAR signaling pathway
ENSMUSG00000027533	16592	Fabp5	fatty acid binding protein 5, epidermal	0.420294	0.000895135	0.00411665	2.3854555399651	significant up	CB_3mo_WT_vs_KO	PPAR signaling pathway
ENSMUSG00000027533	16592	Fabp5	fatty acid binding protein 5, epidermal	0.729149	1.48023e-08	3.92004e-07	6.40670904015803	significant up	CB_6mo_WT_vs_KO	PPAR signaling pathway
ENSMUSG00000019874	12140	Fabp7	fatty acid binding protein 7, brain	-0.588272	6.11925e-08	1.24281e-06	5.90559475436375	significant down	CB_6mo_WT_vs_KO	PPAR signaling pathway
ENSMUSG00000019874	12140	Fabp7	fatty acid binding protein 7, brain	0.494639	3.18326e-07	1.81254e-05	4.74171318631888	significant up	CTX_1mo_WT_vs_KO	PPAR signaling pathway
ENSMUSG00000019874	12140	Fabp7	fatty acid binding protein 7, brain	0.782202	6.78262e-17	9.24821e-15	14.03394221401283	significant up	CTX_3mo_WT_vs_KO	PPAR signaling pathway
ENSMUSG00000031077	14082	Fadd	Fas (TNFRSF6)-associated via death domain	0.613529	0.0217181	0.0271439	1.56632773752162	significant up	CB_6mo_WT_vs_KO	NOD-like receptor signaling pathway;Toll-like receptor signaling pathway;Apoptosis;TNF signaling pathway
ENSMUSG00000024665	56473	Fads2	fatty acid desaturase 2	0.294484	0.00678379	0.011393	1.94336307004275	significant up	CB_6mo_WT_vs_KO	PPAR signaling pathway
ENSMUSG00000024665	56473	Fads2	fatty acid desaturase 2	0.299669	0.00359328	0.0110409	1.95699745715434	significant up	CB_3mo_WT_vs_KO	PPAR signaling pathway
ENSMUSG00000024665	56473	Fads2	fatty acid desaturase 2	0.566619	5.21806e-10	3.30794e-08	7.4804421208654066	significant up	CTX_3mo_WT_vs_KO	PPAR signaling pathway
ENSMUSG00000024778	14102	Fas	Fas (TNF receptor superfamily member 6)	0.837376	0.0126394	0.0180793	1.74281952319264	significant up	CB_6mo_WT_vs_KO	Cytokine-cytokine receptor interaction;Natural killer cell mediated cytotoxicity;Apoptosis;TNF signaling pathway
ENSMUSG00000024778	14102	Fas	Fas (TNF receptor superfamily member 6)	1.18219	0.00318639	0.0257901	1.58854759903519	significant up	CTX_3mo_WT_vs_KO	Apoptosis;Cytokine-cytokine receptor interaction;TNF signaling pathway;Natural killer cell mediated cytotoxicity
ENSMUSG00000058715	14127	Fcer1g	Fc receptor, IgE, high affinity I, gamma polypeptide	0.658416	2.90851e-10	1.01958e-07	6.99157808909313	significant up	HC_6mo_WT_vs_KO	Natural killer cell mediated cytotoxicity;Platelet activation
ENSMUSG00000058715	14127	Fcer1g	Fc receptor, IgE, high affinity I, gamma polypeptide	0.698988	5.93228e-14	8.22243e-12	11.0849997865365	significant up	CTX_6mo_WT_vs_KO	Natural killer cell mediated cytotoxicity;Platelet activation
ENSMUSG00000058715	14127	Fcer1g	Fc receptor, IgE, high affinity I, gamma polypeptide	0.790921	9.34287e-09	7.82659e-06	5.10642765995644	significant up	HC_1mo_WT_vs_KO	Natural killer cell mediated cytotoxicity;Platelet activation
ENSMUSG00000058715	14127	Fcer1g	Fc receptor, IgE, high affinity I, gamma polypeptide	1.11552	1.0974e-10	2.42387e-08	7.61549012805116	significant up	CB_3mo_WT_vs_KO	Natural killer cell mediated cytotoxicity;Platelet activation
ENSMUSG00000058715	14127	Fcer1g	Fc receptor, IgE, high affinity I, gamma polypeptide	1.18853	9.59933e-37	4.27418e-34	33.369147614335503	significant up	CTX_3mo_WT_vs_KO	Natural killer cell mediated cytotoxicity;Platelet activation
ENSMUSG00000058715	14127	Fcer1g	Fc receptor, IgE, high affinity I, gamma polypeptide	1.26753	6.47225e-13	1.37544e-10	9.86155924437064	significant up	CB_6mo_WT_vs_KO	Platelet activation;Natural killer cell mediated cytotoxicity
ENSMUSG00000058715	14127	Fcer1g	Fc receptor, IgE, high affinity I, gamma polypeptide	1.42821	4.943e-40	3.19681e-37	36.4952828822697	significant up	CTX_1mo_WT_vs_KO	Natural killer cell mediated cytotoxicity;Platelet activation
ENSMUSG00000015947	14129	Fcgr1	Fc receptor, IgG, high affinity I	1.08184	0.00257714	0.0220286	1.657012383897257	significant up	CTX_3mo_WT_vs_KO	Phagosome;Hematopoietic cell lineage;Osteoclast differentiation
ENSMUSG00000015947	14129	Fcgr1	Fc receptor, IgG, high affinity I	1.74879	0.000201002	0.0014298	2.84472432410884	significant up	CB_3mo_WT_vs_KO	Phagosome;Hematopoietic cell lineage;Osteoclast differentiation
ENSMUSG00000015947	14129	Fcgr1	Fc receptor, IgG, high affinity I	2.02934	4.71912e-07	2.5535e-05	4.59286471329145	significant up	CTX_1mo_WT_vs_KO	Phagosome;Osteoclast differentiation;Hematopoietic cell lineage
ENSMUSG00000026656	14130	Fcgr2b	Fc receptor, IgG, low affinity IIb	0.844394	0.00589278	0.0399992	1.3979488829850031	significant up	CTX_3mo_WT_vs_KO	Phagosome;Osteoclast differentiation
ENSMUSG00000026656	14130	Fcgr2b	Fc receptor, IgG, low affinity IIb	1.24725	0.0026562	0.00879925	2.05555450410982	significant up	CB_3mo_WT_vs_KO	Phagosome;Osteoclast differentiation
ENSMUSG00000026656	14130	Fcgr2b	Fc receptor, IgG, low affinity IIb	2.55914	2.55141e-06	2.45134e-05	4.6105961723627	significant up	CB_6mo_WT_vs_KO	Phagosome;Osteoclast differentiation
ENSMUSG00000059498	14131	Fcgr3	Fc receptor, IgG, low affinity III	0.737468	3.71242e-06	0.000111035	3.954538303887202	significant up	CTX_3mo_WT_vs_KO	Phagosome;Osteoclast differentiation
ENSMUSG00000059498	14131	Fcgr3	Fc receptor, IgG, low affinity III	0.753209	5.68377e-07	3.0012e-05	4.52270475412854	significant up	CTX_1mo_WT_vs_KO	Phagosome;Osteoclast differentiation
ENSMUSG00000059498	14131	Fcgr3	Fc receptor, IgG, low affinity III	0.898092	0.00264643	0.0279879	1.55303040376392	significant up	CB_1mo_WT_vs_KO	Phagosome
ENSMUSG00000024965	108101	Fermt3	fermitin family member 3	0.978028	0.00241843	0.021005	1.6776779525248939	significant up	CTX_3mo_WT_vs_KO	Platelet activation
ENSMUSG00000008136	14200	Fhl2	four and a half LIM domains 2	-0.354476	0.00364522	0.0334437	1.47568585445512	significant down	CTX_1mo_WT_vs_KO	Osteoclast differentiation
ENSMUSG00000031328	192176	Flna	filamin, alpha	0.554669	0.00499653	0.00899958	2.0457778704292	significant up	CB_6mo_WT_vs_KO	Focal adhesion
ENSMUSG00000031328	192176	Flna	filamin, alpha	0.90965	8.70743e-06	0.000153921	3.8127015305534	significant up	CB_3mo_WT_vs_KO	Focal adhesion
ENSMUSG00000031328	192176	Flna	filamin, alpha	1.02545	0.00340887	0.0320236	1.49452945095818	significant up	CTX_1mo_WT_vs_KO	Focal adhesion
ENSMUSG00000025278	286940	Flnb	filamin, beta	0.709721	0.0112465	0.0165257	1.78184096909863	significant up	CB_6mo_WT_vs_KO	Focal adhesion
ENSMUSG00000068699	68794	Flnc	filamin C, gamma	2.92167	0.000143588	0.00112162	2.95015386300096	significant up	CB_3mo_WT_vs_KO	Focal adhesion
ENSMUSG00000068699	68794	Flnc	filamin C, gamma	3.86356	3.08138e-06	2.84833e-05	4.54540952177435	significant up	CB_6mo_WT_vs_KO	Focal adhesion
ENSMUSG00000068699	68794	Flnc	filamin C, gamma	4.26514	5.94679e-06	0.000149386	3.8256892577679	significant up	CTX_6mo_WT_vs_KO	Focal adhesion
ENSMUSG00000029648	14254	Flt1	FMS-like tyrosine kinase 1	0.280651	0.0096416	0.0147688	1.83065471888846	significant up	CB_6mo_WT_vs_KO	Cytokine-cytokine receptor interaction;Focal adhesion
ENSMUSG00000029648	14254	Flt1	FMS-like tyrosine kinase 1	0.340447	0.00094879	0.00897553	2.04693977528169	significant up	CTX_6mo_WT_vs_KO	Cytokine-cytokine receptor interaction;Focal adhesion
ENSMUSG00000029648	14254	Flt1	FMS-like tyrosine kinase 1	0.514739	4.14324e-06	0.000172189	3.76399473079972	significant up	CTX_1mo_WT_vs_KO	Cytokine-cytokine receptor interaction;Focal adhesion
ENSMUSG00000020357	14257	Flt4	FMS-like tyrosine kinase 4	1.59349	0.00535939	0.00951256	2.02170268388868	significant up	CB_6mo_WT_vs_KO	Cytokine-cytokine receptor interaction;Focal adhesion
ENSMUSG00000026193	14268	Fn1	fibronectin 1	0.636829	0.00683308	0.044359	1.3530183237008551	significant up	CTX_3mo_WT_vs_KO	Focal adhesion
ENSMUSG00000026193	14268	Fn1	fibronectin 1	0.806545	6.72883e-05	0.000648073	3.18837589126266	significant up	CB_3mo_WT_vs_KO	Focal adhesion
ENSMUSG00000026193	14268	Fn1	fibronectin 1	0.852328	2.64323e-05	0.000154462	3.81117782681228	significant up	CB_6mo_WT_vs_KO	Focal adhesion
ENSMUSG00000021250	14281	Fos	FBJ osteosarcoma oncogene	-1.18604	5.30342e-07	2.13279e-05	4.6710517936849	significant down	CB_3mo_WT_vs_KO	Apoptosis;Toll-like receptor signaling pathway;Osteoclast differentiation;TNF signaling pathway
ENSMUSG00000021250	14281	Fos	FBJ osteosarcoma oncogene	-0.512591	1.74903e-05	0.000429981	3.3665504172212999	significant down	CTX_3mo_WT_vs_KO	Apoptosis;Toll-like receptor signaling pathway;TNF signaling pathway;Osteoclast differentiation
ENSMUSG00000029135	14284	Fosl2	fos-like antigen 2	0.627349	0.000894926	0.00858045	2.06649012416438	significant up	CTX_6mo_WT_vs_KO	Osteoclast differentiation
ENSMUSG00000024661	14319	Fth1	ferritin heavy polypeptide 1	0.120179	0.00570422	0.0317737	1.49793227236452	significant up	CTX_6mo_WT_vs_KO	Mineral absorption
ENSMUSG00000024661	14319	Fth1	ferritin heavy polypeptide 1	0.171723	0.00677348	0.0113801	1.94385567322634	significant up	CB_6mo_WT_vs_KO	Mineral absorption
ENSMUSG00000024661	14319	Fth1	ferritin heavy polypeptide 1	0.214177	0.000713483	0.0494457	1.30587132916153	significant up	HC_3mo_WT_vs_KO	Mineral absorption
ENSMUSG00000024661	14319	Fth1	ferritin heavy polypeptide 1	0.344792	1.9548e-17	2.80771e-15	14.55164716415304	significant up	CTX_3mo_WT_vs_KO	Mineral absorption
ENSMUSG00000050708	14325	Ftl1	ferritin light polypeptide 1	0.173386	0.000681375	0.00700492	2.15459695216109	significant up	CTX_6mo_WT_vs_KO	Mineral absorption
ENSMUSG00000050708	14325	Ftl1	ferritin light polypeptide 1	0.186224	0.00950127	0.0223075	1.65154841429243	significant up	CB_3mo_WT_vs_KO	Mineral absorption
ENSMUSG00000050708	14325	Ftl1	ferritin light polypeptide 1	0.232092	1.64868e-05	0.000550229	3.25945641920198	significant up	CTX_1mo_WT_vs_KO	Mineral absorption
ENSMUSG00000050708	14325	Ftl1	ferritin light polypeptide 1	0.491802	1.44253e-20	2.73318e-18	17.563332048476109	significant up	CTX_3mo_WT_vs_KO	Mineral absorption
ENSMUSG00000028673	71665	Fuca1	fucosidase, alpha-L- 1, tissue	0.293857	0.00032713	0.00626114	2.20334651036084	significant up	CTX_1mo_WT_vs_KO	Lysosome
ENSMUSG00000028673	71665	Fuca1	fucosidase, alpha-L- 1, tissue	0.334409	3.15254e-05	0.000705663	3.1514025375042811	significant up	CTX_3mo_WT_vs_KO	Lysosome
ENSMUSG00000028673	71665	Fuca1	fucosidase, alpha-L- 1, tissue	0.380091	1.978e-06	6.00372e-05	4.22157946941622	significant up	CTX_6mo_WT_vs_KO	Lysosome
ENSMUSG00000059412	11936	Fxyd2	FXYD domain-containing ion transport regulator 2	-0.250518	0.00516989	0.0298903	1.52447021950019	significant down	CTX_6mo_WT_vs_KO	Mineral absorption
ENSMUSG00000019843	14360	Fyn	Fyn proto-oncogene	0.212476	0.0123783	0.026791	1.57201154127082	significant up	CB_3mo_WT_vs_KO	Natural killer cell mediated cytotoxicity;Focal adhesion;Osteoclast differentiation;Platelet activation
ENSMUSG00000019843	14360	Fyn	Fyn proto-oncogene	0.223176	0.00641947	0.0424802	1.371813331693039	significant up	CTX_3mo_WT_vs_KO	Osteoclast differentiation;Natural killer cell mediated cytotoxicity;Platelet activation;Focal adhesion
ENSMUSG00000025579	14387	Gaa	glucosidase, alpha, acid	0.41035	0.000463571	0.00146111	2.83531761512091	significant up	CB_6mo_WT_vs_KO	Lysosome
ENSMUSG00000025579	14387	Gaa	glucosidase, alpha, acid	0.54674	4.26377e-07	1.87062e-05	4.72801410154847	significant up	CB_3mo_WT_vs_KO	Lysosome
ENSMUSG00000018567	56486	Gabarap	gamma-aminobutyric acid receptor associated protein	0.149872	0.00621469	0.0415305	1.3816327185243631	significant up	CTX_3mo_WT_vs_KO	NOD-like receptor signaling pathway
ENSMUSG00000031950	93739	Gabarapl2	gamma-aminobutyric acid (GABA) A receptor-associated protein-like 2	-0.310361	0.000306186	0.00193325	2.71371197495713	significant down	CB_3mo_WT_vs_KO	NOD-like receptor signaling pathway
ENSMUSG00000031950	93739	Gabarapl2	gamma-aminobutyric acid (GABA) A receptor-associated protein-like 2	-0.307167	0.000293446	0.00369238	2.43269379658437	significant down	CTX_6mo_WT_vs_KO	NOD-like receptor signaling pathway
ENSMUSG00000031950	93739	Gabarapl2	gamma-aminobutyric acid (GABA) A receptor-associated protein-like 2	-0.220987	0.00327129	0.00649117	2.18767696798919	significant down	CB_6mo_WT_vs_KO	NOD-like receptor signaling pathway
ENSMUSG00000036390	13197	Gadd45a	growth arrest and DNA-damage-inducible 45 alpha	-0.520944	0.00546461	0.0379029	1.421327461834714	significant down	CTX_3mo_WT_vs_KO	Apoptosis
ENSMUSG00000036390	13197	Gadd45a	growth arrest and DNA-damage-inducible 45 alpha	-0.358703	0.0279228	0.0468885	1.32893321927823	significant down	CB_3mo_WT_vs_KO	Apoptosis
ENSMUSG00000021453	23882	Gadd45g	growth arrest and DNA-damage-inducible 45 gamma	0.350606	0.00454506	0.0274981	1.5606969119445	significant up	CTX_6mo_WT_vs_KO	Apoptosis
ENSMUSG00000021453	23882	Gadd45g	growth arrest and DNA-damage-inducible 45 gamma	0.535594	7.94556e-06	0.000216647	3.6642465407950531	significant up	CTX_3mo_WT_vs_KO	Apoptosis
ENSMUSG00000021003	14420	Galc	galactosylceramidase	0.399968	0.0197543	0.0253013	1.59685787644272	significant up	CB_6mo_WT_vs_KO	Lysosome
ENSMUSG00000021003	14420	Galc	galactosylceramidase	0.639606	0.000420874	0.00757918	2.12037749961268	significant up	CTX_1mo_WT_vs_KO	Lysosome
ENSMUSG00000028048	14466	Gba	glucosidase, beta, acid	0.323449	0.0237133	0.0418063	1.37875775459435	significant up	CB_3mo_WT_vs_KO	Lysosome
ENSMUSG00000028048	14466	Gba	glucosidase, beta, acid	0.384916	0.00614145	0.0411863	1.385247102810174	significant up	CTX_3mo_WT_vs_KO	Lysosome
ENSMUSG00000028270	14469	Gbp2	guanylate binding protein 2	1.01148	0.00224546	0.00785017	2.10512094673414	significant up	CB_3mo_WT_vs_KO	NOD-like receptor signaling pathway
ENSMUSG00000028270	14469	Gbp2	guanylate binding protein 2	1.2392	0.00127867	0.00316666	2.4993987336781	significant up	CB_6mo_WT_vs_KO	NOD-like receptor signaling pathway
ENSMUSG00000028270	14469	Gbp2	guanylate binding protein 2	1.57254	7.43481e-05	0.00397191	2.40100104717762	significant up	HC_6mo_WT_vs_KO	NOD-like receptor signaling pathway
ENSMUSG00000028270	14469	Gbp2	guanylate binding protein 2	1.68979	1.93881e-05	0.000467491	3.3302264934521828	significant up	CTX_3mo_WT_vs_KO	NOD-like receptor signaling pathway
ENSMUSG00000028270	14469	Gbp2	guanylate binding protein 2	2.476	3.32635e-09	2.28941e-07	6.64027684221038	significant up	CTX_6mo_WT_vs_KO	NOD-like receptor signaling pathway
ENSMUSG00000040264	14468	Gbp2b	guanylate binding protein 2b	0.845154	0.022335	0.0401092	1.39675625255684	significant up	CB_3mo_WT_vs_KO	NOD-like receptor signaling pathway
ENSMUSG00000040264	14468	Gbp2b	guanylate binding protein 2b	0.957758	0.00129915	0.0292765	1.53348152168101	significant up	HC_6mo_WT_vs_KO	NOD-like receptor signaling pathway
ENSMUSG00000040264	14468	Gbp2b	guanylate binding protein 2b	1.24164	0.000283108	0.000995403	3.00200113185522	significant up	CB_6mo_WT_vs_KO	NOD-like receptor signaling pathway
ENSMUSG00000040264	14468	Gbp2b	guanylate binding protein 2b	2.23161	2.86831e-14	2.83562e-12	11.547351830748321	significant up	CTX_3mo_WT_vs_KO	NOD-like receptor signaling pathway
ENSMUSG00000040264	14468	Gbp2b	guanylate binding protein 2b	2.57478	7.78779e-19	1.91248e-16	15.7184033912955	significant up	CTX_6mo_WT_vs_KO	NOD-like receptor signaling pathway
ENSMUSG00000040264	14468	Gbp2b	guanylate binding protein 2b	2.62789	4.59607e-12	4.88484e-10	9.31114968253839	significant up	CTX_1mo_WT_vs_KO	NOD-like receptor signaling pathway
ENSMUSG00000028268	55932	Gbp3	guanylate binding protein 3	0.752511	0.0284981	0.0475633	1.32272769751543	significant up	CB_3mo_WT_vs_KO	NOD-like receptor signaling pathway
ENSMUSG00000028268	55932	Gbp3	guanylate binding protein 3	1.21609	0.0134838	0.0190033	1.7211711472722	significant up	CB_6mo_WT_vs_KO	NOD-like receptor signaling pathway
ENSMUSG00000028268	55932	Gbp3	guanylate binding protein 3	1.24895	1.31569e-06	4.29598e-05	4.36693784036973	significant up	CTX_6mo_WT_vs_KO	NOD-like receptor signaling pathway
ENSMUSG00000028268	55932	Gbp3	guanylate binding protein 3	1.3349	3.09842e-08	1.45556e-06	5.8369697145817074	significant up	CTX_3mo_WT_vs_KO	NOD-like receptor signaling pathway
ENSMUSG00000028268	55932	Gbp3	guanylate binding protein 3	1.88369	1.91429e-12	2.16657e-10	9.66422776499797	significant up	CTX_1mo_WT_vs_KO	NOD-like receptor signaling pathway
ENSMUSG00000028268	55932	Gbp3	guanylate binding protein 3	1.88584	4.7745e-07	7.24918e-05	4.13971105792972	significant up	HC_6mo_WT_vs_KO	NOD-like receptor signaling pathway
ENSMUSG00000105504	229898	Gbp5	guanylate binding protein 5	1.77248	0.00521744	0.0300636	1.52195838094061	significant up	CTX_6mo_WT_vs_KO	NOD-like receptor signaling pathway
ENSMUSG00000105504	229898	Gbp5	guanylate binding protein 5	2.41687	2.28256e-05	0.000722583	3.14111201785125	significant up	CTX_1mo_WT_vs_KO	NOD-like receptor signaling pathway
ENSMUSG00000040253	229900	Gbp7	guanylate binding protein 7	0.496981	0.0015236	0.0322726	1.49116620675452	significant up	HC_6mo_WT_vs_KO	NOD-like receptor signaling pathway
ENSMUSG00000040253	229900	Gbp7	guanylate binding protein 7	0.614832	0.00878038	0.0137694	1.86108575474143	significant up	CB_6mo_WT_vs_KO	NOD-like receptor signaling pathway
ENSMUSG00000040253	229900	Gbp7	guanylate binding protein 7	0.793563	1.13142e-07	4.73393e-06	5.3247783132068909	significant up	CTX_3mo_WT_vs_KO	NOD-like receptor signaling pathway
ENSMUSG00000040253	229900	Gbp7	guanylate binding protein 7	0.886933	1.38043e-08	7.93402e-07	6.1005069716614	significant up	CTX_6mo_WT_vs_KO	NOD-like receptor signaling pathway
ENSMUSG00000040253	229900	Gbp7	guanylate binding protein 7	1.10462	9.41772e-11	8.7908e-09	8.05597148096382	significant up	CTX_1mo_WT_vs_KO	NOD-like receptor signaling pathway
ENSMUSG00000033128	106039	Gga1	golgi associated, gamma adaptin ear containing, ARF binding protein 1	-0.275311	0.0180311	0.0345212	1.461914474486	significant down	CB_3mo_WT_vs_KO	Lysosome
ENSMUSG00000033128	106039	Gga1	golgi associated, gamma adaptin ear containing, ARF binding protein 1	0.510761	0.000255345	0.0173981	1.75949754439518	significant up	CTX_P14_WT_vs_KO	Lysosome
ENSMUSG00000055737	14600	Ghr	growth hormone receptor	0.766796	0.00659391	0.0171896	1.76473495892169	significant up	CB_3mo_WT_vs_KO	Cytokine-cytokine receptor interaction
ENSMUSG00000025059	14933	Gk	glycerol kinase	-0.488446	0.00177263	0.00664272	2.17765433664376	significant down	CB_3mo_WT_vs_KO	PPAR signaling pathway
ENSMUSG00000025059	14933	Gk	glycerol kinase	0.516022	0.00605443	0.0104545	1.98069524879379	significant up	CB_6mo_WT_vs_KO	PPAR signaling pathway
ENSMUSG00000045594	12091	Glb1	galactosidase, beta 1	1.11185	0.000255501	0.000919898	3.03626032123195	significant up	CB_6mo_WT_vs_KO	Lysosome
ENSMUSG00000003316	20340	Glg1	golgi apparatus protein 1	0.163578	0.0218244	0.0272423	1.56475674799106	significant up	CB_6mo_WT_vs_KO	Cell adhesion molecules (CAMs)
ENSMUSG00000003316	20340	Glg1	golgi apparatus protein 1	0.201461	0.00297066	0.0292027	1.53457753779576	significant up	CTX_1mo_WT_vs_KO	Cell adhesion molecules (CAMs)
ENSMUSG00000003316	20340	Glg1	golgi apparatus protein 1	0.273715	4.09881e-05	0.000751991	3.12378756580525	significant up	CTX_6mo_WT_vs_KO	Cell adhesion molecules (CAMs)
ENSMUSG00000022491	14663	Glycam1	glycosylation dependent cell adhesion molecule 1	2.86425	1.52924e-08	1.16313e-05	4.93437052719181	significant up	HC_1mo_WT_vs_KO	Cell adhesion molecules (CAMs)
ENSMUSG00000022491	14663	Glycam1	glycosylation dependent cell adhesion molecule 1	3.47015	3.16197e-06	0.000136391	3.86521376339131	significant up	CTX_1mo_WT_vs_KO	Cell adhesion molecules (CAMs)
ENSMUSG00000073877	100039863	Gm13306	predicted gene 13306	-2.02443	0.0265483	0.0315336	1.50122712046273	significant down	CB_6mo_WT_vs_KO	Cytokine-cytokine receptor interaction;Chemokine signaling pathway
ENSMUSG00000000594	14667	Gm2a	GM2 ganglioside activator protein	0.26588	0.00986993	0.0150274	1.82311488421841	significant up	CB_6mo_WT_vs_KO	Lysosome
ENSMUSG00000000594	14667	Gm2a	GM2 ganglioside activator protein	0.348073	1.20242e-05	0.000313252	3.5041060057702871	significant up	CTX_3mo_WT_vs_KO	Lysosome
ENSMUSG00000000594	14667	Gm2a	GM2 ganglioside activator protein	0.423552	1.94469e-05	0.000271621	3.56603700001687	significant up	CB_3mo_WT_vs_KO	Lysosome
ENSMUSG00000020611	14674	Gna13	guanine nucleotide binding protein, alpha 13	0.287457	0.00910008	0.0141427	1.84946813048639	significant up	CB_6mo_WT_vs_KO	Platelet activation
ENSMUSG00000020611	14674	Gna13	guanine nucleotide binding protein, alpha 13	0.434813	1.51951e-06	4.84155e-05	4.31501565004626	significant up	CTX_6mo_WT_vs_KO	Platelet activation
ENSMUSG00000020611	14674	Gna13	guanine nucleotide binding protein, alpha 13	0.447323	4.39504e-07	1.63073e-05	4.7876191452688488	significant up	CTX_3mo_WT_vs_KO	Platelet activation
ENSMUSG00000057614	14677	Gnai1	guanine nucleotide binding protein (G protein), alpha inhibiting 1	-0.252058	0.00175281	0.00658875	2.18119718131312	significant down	CB_3mo_WT_vs_KO	Chemokine signaling pathway;Leukocyte transendothelial migration;Platelet activation
ENSMUSG00000057614	14677	Gnai1	guanine nucleotide binding protein (G protein), alpha inhibiting 1	-0.23312	0.00672313	0.0113168	1.94627446078771	significant down	CB_6mo_WT_vs_KO	Leukocyte transendothelial migration;Platelet activation;Chemokine signaling pathway
ENSMUSG00000032562	14678	Gnai2	guanine nucleotide binding protein (G protein), alpha inhibiting 2	0.210778	0.00222	0.0239725	1.62028706670447	significant up	CTX_1mo_WT_vs_KO	Chemokine signaling pathway;Leukocyte transendothelial migration;Platelet activation
ENSMUSG00000032562	14678	Gnai2	guanine nucleotide binding protein (G protein), alpha inhibiting 2	0.235227	0.00355761	0.0109601	1.96018370917966	significant up	CB_3mo_WT_vs_KO	Chemokine signaling pathway;Leukocyte transendothelial migration;Platelet activation
ENSMUSG00000032562	14678	Gnai2	guanine nucleotide binding protein (G protein), alpha inhibiting 2	0.26046	0.000678376	0.0480759	1.31807231190642	significant up	HC_3mo_WT_vs_KO	Chemokine signaling pathway
ENSMUSG00000032562	14678	Gnai2	guanine nucleotide binding protein (G protein), alpha inhibiting 2	0.266412	0.000129657	0.00192077	2.71652388481264	significant up	CTX_6mo_WT_vs_KO	Chemokine signaling pathway;Leukocyte transendothelial migration;Platelet activation
ENSMUSG00000032562	14678	Gnai2	guanine nucleotide binding protein (G protein), alpha inhibiting 2	0.304195	0.000131775	0.000550666	3.25911211630985	significant up	CB_6mo_WT_vs_KO	Leukocyte transendothelial migration;Platelet activation;Chemokine signaling pathway
ENSMUSG00000032562	14678	Gnai2	guanine nucleotide binding protein (G protein), alpha inhibiting 2	0.352759	1.64829e-06	5.37429e-05	4.2696792467679057	significant up	CTX_3mo_WT_vs_KO	Chemokine signaling pathway;Leukocyte transendothelial migration;Platelet activation
ENSMUSG00000000001	14679	Gnai3	guanine nucleotide binding protein (G protein), alpha inhibiting 3	0.327346	0.0149035	0.020497	1.68830977984753	significant up	CB_6mo_WT_vs_KO	Leukocyte transendothelial migration;Platelet activation;Chemokine signaling pathway
ENSMUSG00000000001	14679	Gnai3	guanine nucleotide binding protein (G protein), alpha inhibiting 3	0.37539	0.00692924	0.0363901	1.43901656868419	significant up	CTX_6mo_WT_vs_KO	Chemokine signaling pathway;Leukocyte transendothelial migration;Platelet activation
ENSMUSG00000000001	14679	Gnai3	guanine nucleotide binding protein (G protein), alpha inhibiting 3	0.430952	0.000810916	0.00382403	2.41747820056426	significant up	CB_3mo_WT_vs_KO	Chemokine signaling pathway;Leukocyte transendothelial migration;Platelet activation
ENSMUSG00000024639	14682	Gnaq	guanine nucleotide binding protein, alpha q polypeptide	-0.222573	6.1486e-05	0.00122111	2.913246801174151	significant down	CTX_3mo_WT_vs_KO	Platelet activation
ENSMUSG00000024639	14682	Gnaq	guanine nucleotide binding protein, alpha q polypeptide	0.300706	2.72279e-05	0.000158124	3.8010020627003	significant up	CB_6mo_WT_vs_KO	Platelet activation
ENSMUSG00000024639	14682	Gnaq	guanine nucleotide binding protein, alpha q polypeptide	0.341326	2.49316e-05	0.000323532	3.49008336262107	significant up	CB_3mo_WT_vs_KO	Platelet activation
ENSMUSG00000027523	14683	Gnas	GNAS (guanine nucleotide binding protein, alpha stimulating) complex locus	0.156357	0.0163475	0.0323414	1.49024116192356	significant up	CB_3mo_WT_vs_KO	Platelet activation
ENSMUSG00000029064	14688	Gnb1	guanine nucleotide binding protein (G protein), beta 1	0.167241	0.00128417	0.0132197	1.878776953154349	significant up	CTX_3mo_WT_vs_KO	Chemokine signaling pathway
ENSMUSG00000029064	14688	Gnb1	guanine nucleotide binding protein (G protein), beta 1	0.20864	0.0191171	0.0359498	1.44430347521355	significant up	CB_3mo_WT_vs_KO	Chemokine signaling pathway
ENSMUSG00000029713	14693	Gnb2	guanine nucleotide binding protein (G protein), beta 2	0.24002	0.00252322	0.00850305	2.0704250657797	significant up	CB_3mo_WT_vs_KO	Chemokine signaling pathway
ENSMUSG00000027669	14696	Gnb4	guanine nucleotide binding protein (G protein), beta 4	-0.448774	9.63169e-06	0.000225007	3.64780418564143	significant down	CTX_6mo_WT_vs_KO	Chemokine signaling pathway
ENSMUSG00000032192	14697	Gnb5	guanine nucleotide binding protein (G protein), beta 5	-0.221528	0.000926877	0.0104587	1.980520624183284	significant down	CTX_3mo_WT_vs_KO	Chemokine signaling pathway
ENSMUSG00000032192	14697	Gnb5	guanine nucleotide binding protein (G protein), beta 5	-0.197975	0.0112422	0.0165209	1.78196720797172	significant down	CB_6mo_WT_vs_KO	Chemokine signaling pathway
ENSMUSG00000032766	66066	Gng11	guanine nucleotide binding protein (G protein), gamma 11	0.165669	0.0415116	0.0439674	1.35686874207377	significant up	CB_6mo_WT_vs_KO	Chemokine signaling pathway
ENSMUSG00000032766	66066	Gng11	guanine nucleotide binding protein (G protein), gamma 11	0.351884	0.000869341	0.0125522	1.90128052985604	significant up	CTX_1mo_WT_vs_KO	Chemokine signaling pathway
ENSMUSG00000036402	14701	Gng12	guanine nucleotide binding protein (G protein), gamma 12	0.22305	0.00300001	0.0293998	1.53165625612003	significant up	CTX_1mo_WT_vs_KO	Chemokine signaling pathway
ENSMUSG00000036402	14701	Gng12	guanine nucleotide binding protein (G protein), gamma 12	0.250659	0.000987421	0.0109623	1.9600965969203039	significant up	CTX_3mo_WT_vs_KO	Chemokine signaling pathway
ENSMUSG00000036402	14701	Gng12	guanine nucleotide binding protein (G protein), gamma 12	0.338671	5.34576e-05	0.000935339	3.02903081165822	significant up	CTX_6mo_WT_vs_KO	Chemokine signaling pathway
ENSMUSG00000025739	64337	Gng13	guanine nucleotide binding protein (G protein), gamma 13	-0.340617	9.67799e-06	0.000350966	3.45473504017635	significant down	CTX_1mo_WT_vs_KO	Chemokine signaling pathway
ENSMUSG00000025739	64337	Gng13	guanine nucleotide binding protein (G protein), gamma 13	-0.262243	2.89257e-05	0.0005607	3.25126929162045	significant down	CTX_6mo_WT_vs_KO	Chemokine signaling pathway
ENSMUSG00000025739	64337	Gng13	guanine nucleotide binding protein (G protein), gamma 13	0.297581	0.000326533	0.00202238	2.69413723894624	significant up	CB_3mo_WT_vs_KO	Chemokine signaling pathway
ENSMUSG00000025739	64337	Gng13	guanine nucleotide binding protein (G protein), gamma 13	0.568595	8.0309e-10	3.51914e-08	7.45356304823908	significant up	CB_6mo_WT_vs_KO	Chemokine signaling pathway
ENSMUSG00000071658	14704	Gng3	guanine nucleotide binding protein (G protein), gamma 3	-0.311605	2.24884e-05	0.000135613	3.86769780574816	significant down	CB_6mo_WT_vs_KO	Chemokine signaling pathway
ENSMUSG00000071658	14704	Gng3	guanine nucleotide binding protein (G protein), gamma 3	-0.139552	0.0109159	0.0498178	1.30261584166528	significant down	CTX_6mo_WT_vs_KO	Chemokine signaling pathway
ENSMUSG00000068523	14707	Gng5	G protein subunit gamma 5	0.339549	0.00567859	0.00995161	2.002106796516	significant up	CB_6mo_WT_vs_KO	Chemokine signaling pathway
ENSMUSG00000068523	14707	Gng5	G protein subunit gamma 5	0.393106	0.00576085	0.0448917	1.34783401514501	significant up	CTX_1mo_WT_vs_KO	Chemokine signaling pathway
ENSMUSG00000068523	14707	Gng5	G protein subunit gamma 5	0.479659	6.25359e-05	0.00123754	2.9074413827723848	significant up	CTX_3mo_WT_vs_KO	Chemokine signaling pathway
ENSMUSG00000063594	14709	Gng8	guanine nucleotide binding protein (G protein), gamma 8	1.81206	0.00607506	0.0104817	1.97956759481188	significant up	CB_6mo_WT_vs_KO	Chemokine signaling pathway
ENSMUSG00000038811	14710	Gngt2	guanine nucleotide binding protein (G protein), gamma transducing activity polypeptide 2	0.913429	0.00259781	0.0266599	1.57414214579419	significant up	CTX_1mo_WT_vs_KO	Chemokine signaling pathway
ENSMUSG00000038811	14710	Gngt2	guanine nucleotide binding protein (G protein), gamma transducing activity polypeptide 2	0.953925	0.000104192	0.00160307	2.79504686543245	significant up	CTX_6mo_WT_vs_KO	Chemokine signaling pathway
ENSMUSG00000038811	14710	Gngt2	guanine nucleotide binding protein (G protein), gamma transducing activity polypeptide 2	1.75627	0.000131212	0.000548889	3.26051511832642	significant up	CB_6mo_WT_vs_KO	Chemokine signaling pathway
ENSMUSG00000038811	14710	Gngt2	guanine nucleotide binding protein (G protein), gamma transducing activity polypeptide 2	1.84283	5.51816e-06	0.000109545	3.96040628967894	significant up	CB_3mo_WT_vs_KO	Chemokine signaling pathway
ENSMUSG00000038811	14710	Gngt2	guanine nucleotide binding protein (G protein), gamma transducing activity polypeptide 2	1.85244	8.37109e-11	5.82433e-09	8.2347538768258257	significant up	CTX_3mo_WT_vs_KO	Chemokine signaling pathway
ENSMUSG00000035311	432486	Gnptab	N-acetylglucosamine-1-phosphate transferase, alpha and beta subunits	0.473207	0.00205393	0.0159342	1.79766889280245	significant up	CTX_6mo_WT_vs_KO	Lysosome
ENSMUSG00000034707	75612	Gns	glucosamine (N-acetyl)-6-sulfatase	0.415986	0.00092274	0.0130358	1.88486293621819	significant up	CTX_1mo_WT_vs_KO	Lysosome
ENSMUSG00000034707	75612	Gns	glucosamine (N-acetyl)-6-sulfatase	0.505513	4.95006e-05	0.000253083	3.59673728825929	significant up	CB_6mo_WT_vs_KO	Lysosome
ENSMUSG00000034707	75612	Gns	glucosamine (N-acetyl)-6-sulfatase	0.562275	1.25161e-06	4.11883e-05	4.38522567441164	significant up	CTX_6mo_WT_vs_KO	Lysosome
ENSMUSG00000034707	75612	Gns	glucosamine (N-acetyl)-6-sulfatase	0.635461	5.30626e-07	2.13346e-05	4.67091489789272	significant up	CB_3mo_WT_vs_KO	Lysosome
ENSMUSG00000059923	14784	Grb2	growth factor receptor bound protein 2	0.27138	0.000927748	0.00422611	2.37405896077511	significant up	CB_3mo_WT_vs_KO	Chemokine signaling pathway;Natural killer cell mediated cytotoxicity;Focal adhesion;Osteoclast differentiation
ENSMUSG00000042249	320129	Grk3	G protein-coupled receptor kinase 3	-0.274048	0.00635365	0.0342047	1.46591367049252	significant down	CTX_6mo_WT_vs_KO	Chemokine signaling pathway
ENSMUSG00000057177	606496	Gsk3a	glycogen synthase kinase 3 alpha	-0.435708	0.000376797	0.00697944	2.15617964761608	significant down	CTX_1mo_WT_vs_KO	Chemokine signaling pathway
ENSMUSG00000057177	606496	Gsk3a	glycogen synthase kinase 3 alpha	0.547209	0.000790714	0.00375162	2.42578138733698	significant up	CB_3mo_WT_vs_KO	Chemokine signaling pathway
ENSMUSG00000022812	56637	Gsk3b	glycogen synthase kinase 3 beta	-0.1792	0.00107356	0.0116515	1.9336172056243559	significant down	CTX_3mo_WT_vs_KO	Chemokine signaling pathway;Focal adhesion
ENSMUSG00000033910	60596	Gucy1a1	guanylate cyclase 1, soluble, alpha 1	-0.328654	0.00813121	0.0200015	1.69893650081572	significant down	CB_3mo_WT_vs_KO	Platelet activation
ENSMUSG00000041624	234889	Gucy1a2	guanylate cyclase 1, soluble, alpha 2	-0.661968	0.0247298	0.0430187	1.36634241710273	significant down	CB_3mo_WT_vs_KO	Platelet activation
ENSMUSG00000028005	54195	Gucy1b1	guanylate cyclase 1, soluble, beta 1	-0.244826	0.000326421	0.00457224	2.3398707580198592	significant down	CTX_3mo_WT_vs_KO	Platelet activation
ENSMUSG00000025534	110006	Gusb	glucuronidase, beta	0.476361	0.000425056	0.00562532	2.2498524757924492	significant up	CTX_3mo_WT_vs_KO	Lysosome
ENSMUSG00000025534	110006	Gusb	glucuronidase, beta	0.486598	0.000862793	0.00400601	2.39728770429233	significant up	CB_3mo_WT_vs_KO	Lysosome
ENSMUSG00000036594	14960	H2-Aa	histocompatibility 2, class II antigen A, alpha	1.2378	1.97347e-05	0.000474188	3.3240493044039638	significant up	CTX_3mo_WT_vs_KO	Phagosome;Antigen processing and presentation;Cell adhesion molecules (CAMs);Hematopoietic cell lineage
ENSMUSG00000036594	14960	H2-Aa	histocompatibility 2, class II antigen A, alpha	1.27844	0.000372186	0.0126556	1.89771764583439	significant up	HC_6mo_WT_vs_KO	Antigen processing and presentation;Phagosome;Hematopoietic cell lineage;Cell adhesion molecules (CAMs)
ENSMUSG00000036594	14960	H2-Aa	histocompatibility 2, class II antigen A, alpha	1.29545	4.84143e-07	6.44878e-06	5.19052274898833	significant up	CB_6mo_WT_vs_KO	Phagosome;Antigen processing and presentation;Hematopoietic cell lineage;Cell adhesion molecules (CAMs)
ENSMUSG00000036594	14960	H2-Aa	histocompatibility 2, class II antigen A, alpha	1.30123	4.23744e-07	1.86419e-05	4.72951080487497	significant up	CB_3mo_WT_vs_KO	Phagosome;Hematopoietic cell lineage;Antigen processing and presentation;Cell adhesion molecules (CAMs)
ENSMUSG00000036594	14960	H2-Aa	histocompatibility 2, class II antigen A, alpha	2.00003	7.72038e-16	1.30345e-13	12.8849065897277	significant up	CTX_6mo_WT_vs_KO	Cell adhesion molecules (CAMs);Phagosome;Antigen processing and presentation;Hematopoietic cell lineage
ENSMUSG00000036594	14960	H2-Aa	histocompatibility 2, class II antigen A, alpha	2.91654	7.58752e-19	1.43124e-16	15.8442868760113	significant up	CTX_1mo_WT_vs_KO	Antigen processing and presentation;Phagosome;Cell adhesion molecules (CAMs);Hematopoietic cell lineage
ENSMUSG00000073421	14961	H2-Ab1	histocompatibility 2, class II antigen A, beta 1	0.876895	9.7322e-06	0.000167086	3.77705934496553	significant up	CB_3mo_WT_vs_KO	Phagosome;Hematopoietic cell lineage;Antigen processing and presentation;Cell adhesion molecules (CAMs)
ENSMUSG00000073421	14961	H2-Ab1	histocompatibility 2, class II antigen A, beta 1	1.23422	2.08374e-07	3.25233e-06	5.48780536871187	significant up	CB_6mo_WT_vs_KO	Phagosome;Antigen processing and presentation;Hematopoietic cell lineage;Cell adhesion molecules (CAMs)
ENSMUSG00000073421	14961	H2-Ab1	histocompatibility 2, class II antigen A, beta 1	1.55589	3.7002e-14	5.40328e-12	11.2673422453829	significant up	CTX_6mo_WT_vs_KO	Cell adhesion molecules (CAMs);Phagosome;Antigen processing and presentation;Hematopoietic cell lineage
ENSMUSG00000073421	14961	H2-Ab1	histocompatibility 2, class II antigen A, beta 1	1.58554	2.7254e-14	2.70299e-12	11.56815573179405	significant up	CTX_3mo_WT_vs_KO	Phagosome;Antigen processing and presentation;Cell adhesion molecules (CAMs);Hematopoietic cell lineage
ENSMUSG00000073421	14961	H2-Ab1	histocompatibility 2, class II antigen A, beta 1	2.13883	4.03886e-11	1.63343e-08	7.78689855212744	significant up	HC_6mo_WT_vs_KO	Antigen processing and presentation;Phagosome;Hematopoietic cell lineage;Cell adhesion molecules (CAMs)
ENSMUSG00000073421	14961	H2-Ab1	histocompatibility 2, class II antigen A, beta 1	3.35233	1.31848e-31	6.28311e-29	28.2018250403648	significant up	CTX_1mo_WT_vs_KO	Antigen processing and presentation;Phagosome;Cell adhesion molecules (CAMs);Hematopoietic cell lineage
ENSMUSG00000073406	14963	H2-Bl	histocompatibility 2, blastocyst	-0.747324	0.0026713	0.0226352	1.6452161653911681	significant down	CTX_3mo_WT_vs_KO	Phagosome;Antigen processing and presentation;Cell adhesion molecules (CAMs)
ENSMUSG00000073411	14964	H2-D1	histocompatibility 2, D region locus 1	0.420072	1.78958e-07	1.06304e-05	4.97344872288439	significant up	CB_3mo_WT_vs_KO	Phagosome;Antigen processing and presentation;Cell adhesion molecules (CAMs);Natural killer cell mediated cytotoxicity
ENSMUSG00000073411	14964	H2-D1	histocompatibility 2, D region locus 1	0.465876	0.00158567	0.0201662	1.69537669712231	significant up	CB_1mo_WT_vs_KO	Phagosome
ENSMUSG00000073411	14964	H2-D1	histocompatibility 2, D region locus 1	0.491627	9.24623e-09	2.70031e-07	6.56858643260007	significant up	CB_6mo_WT_vs_KO	Phagosome;Antigen processing and presentation;Cell adhesion molecules (CAMs);Natural killer cell mediated cytotoxicity
ENSMUSG00000073411	14964	H2-D1	histocompatibility 2, D region locus 1	0.706106	1.43442e-11	1.44251e-08	7.84088018658722	significant up	HC_3mo_WT_vs_KO	Antigen processing and presentation;Phagosome;Natural killer cell mediated cytotoxicity
ENSMUSG00000073411	14964	H2-D1	histocompatibility 2, D region locus 1	1.11569	3.79362e-13	6.88553e-10	9.16206245227586	significant up	HC_1mo_WT_vs_KO	Antigen processing and presentation;Natural killer cell mediated cytotoxicity;Phagosome;Cell adhesion molecules (CAMs)
ENSMUSG00000073411	14964	H2-D1	histocompatibility 2, D region locus 1	1.22369	3.13151e-31	5.92788e-28	27.2271009165353	significant up	HC_6mo_WT_vs_KO	Antigen processing and presentation;Phagosome;Natural killer cell mediated cytotoxicity;Cell adhesion molecules (CAMs)
ENSMUSG00000073411	14964	H2-D1	histocompatibility 2, D region locus 1	1.33023	3.25678e-48	4.39879e-45	44.3566670234006	significant up	CTX_6mo_WT_vs_KO	Cell adhesion molecules (CAMs);Phagosome;Antigen processing and presentation;Natural killer cell mediated cytotoxicity
ENSMUSG00000073411	14964	H2-D1	histocompatibility 2, D region locus 1	1.37126	1.22e-68	1.55204e-65	64.809095774508137	significant up	CTX_3mo_WT_vs_KO	Phagosome;Antigen processing and presentation;Cell adhesion molecules (CAMs);Natural killer cell mediated cytotoxicity
ENSMUSG00000073411	14964	H2-D1	histocompatibility 2, D region locus 1	1.57285	6.06677e-48	6.10336e-45	44.2144308694112	significant up	CTX_1mo_WT_vs_KO	Antigen processing and presentation;Phagosome;Cell adhesion molecules (CAMs);Natural killer cell mediated cytotoxicity
ENSMUSG00000037649	14998	H2-DMa	histocompatibility 2, class II, locus DMa	0.497616	0.000686742	0.00828752	2.081575295496993	significant up	CTX_3mo_WT_vs_KO	Phagosome;Antigen processing and presentation;Cell adhesion molecules (CAMs);Hematopoietic cell lineage
ENSMUSG00000037649	14998	H2-DMa	histocompatibility 2, class II, locus DMa	0.502637	0.000406599	0.00738863	2.13143590789111	significant up	CTX_1mo_WT_vs_KO	Antigen processing and presentation;Phagosome;Cell adhesion molecules (CAMs);Hematopoietic cell lineage
ENSMUSG00000037649	14998	H2-DMa	histocompatibility 2, class II, locus DMa	0.765607	0.000514422	0.00275513	2.55985762836647	significant up	CB_3mo_WT_vs_KO	Phagosome;Hematopoietic cell lineage;Antigen processing and presentation;Cell adhesion molecules (CAMs)
ENSMUSG00000079547	14999	H2-DMb1	histocompatibility 2, class II, locus Mb1	1.0831	0.00186555	0.0148971	1.82689735654453	significant up	CTX_6mo_WT_vs_KO	Cell adhesion molecules (CAMs);Phagosome;Antigen processing and presentation;Hematopoietic cell lineage
ENSMUSG00000079547	14999	H2-DMb1	histocompatibility 2, class II, locus Mb1	1.23816	0.000905053	0.0102731	1.988296877323626	significant up	CTX_3mo_WT_vs_KO	Phagosome;Antigen processing and presentation;Cell adhesion molecules (CAMs);Hematopoietic cell lineage
ENSMUSG00000060586	14969	H2-Eb1	histocompatibility 2, class II antigen E beta	0.985405	0.000135578	0.00107486	2.96865007140168	significant up	CB_3mo_WT_vs_KO	Phagosome;Hematopoietic cell lineage;Antigen processing and presentation;Cell adhesion molecules (CAMs)
ENSMUSG00000060586	14969	H2-Eb1	histocompatibility 2, class II antigen E beta	1.20149	0.000488113	0.00628563	2.2016513773278068	significant up	CTX_3mo_WT_vs_KO	Phagosome;Antigen processing and presentation;Cell adhesion molecules (CAMs);Hematopoietic cell lineage
ENSMUSG00000060586	14969	H2-Eb1	histocompatibility 2, class II antigen E beta	1.47002	3.50689e-06	3.15596e-05	4.50086826790097	significant up	CB_6mo_WT_vs_KO	Phagosome;Antigen processing and presentation;Hematopoietic cell lineage;Cell adhesion molecules (CAMs)
ENSMUSG00000060586	14969	H2-Eb1	histocompatibility 2, class II antigen E beta	2.06966	6.96166e-12	7.48891e-10	9.12558137077632	significant up	CTX_6mo_WT_vs_KO	Cell adhesion molecules (CAMs);Phagosome;Antigen processing and presentation;Hematopoietic cell lineage
ENSMUSG00000060586	14969	H2-Eb1	histocompatibility 2, class II antigen E beta	2.13011	1.50299e-10	1.3823e-08	7.85939647598015	significant up	CTX_1mo_WT_vs_KO	Antigen processing and presentation;Phagosome;Cell adhesion molecules (CAMs);Hematopoietic cell lineage
ENSMUSG00000061232	14972	H2-K1	histocompatibility 2, K1, K region	0.795881	2.08114e-07	0.000107801	3.96737670869696	significant up	HC_1mo_WT_vs_KO	Antigen processing and presentation;Natural killer cell mediated cytotoxicity;Phagosome;Cell adhesion molecules (CAMs)
ENSMUSG00000061232	14972	H2-K1	histocompatibility 2, K1, K region	0.975018	8.88485e-16	3.27617e-12	11.4846339773894	significant up	HC_3mo_WT_vs_KO	Antigen processing and presentation;Phagosome;Natural killer cell mediated cytotoxicity
ENSMUSG00000061232	14972	H2-K1	histocompatibility 2, K1, K region	0.991923	2.9202e-18	2.30328e-15	14.6376534413247	significant up	HC_6mo_WT_vs_KO	Antigen processing and presentation;Phagosome;Natural killer cell mediated cytotoxicity;Cell adhesion molecules (CAMs)
ENSMUSG00000061232	14972	H2-K1	histocompatibility 2, K1, K region	1.02459	3.24649e-10	1.11993e-07	6.95081006270117	significant up	CB_1mo_WT_vs_KO	Phagosome
ENSMUSG00000061232	14972	H2-K1	histocompatibility 2, K1, K region	1.19173	1.06556e-12	1.94986e-10	9.70999656605273	significant up	CB_6mo_WT_vs_KO	Phagosome;Antigen processing and presentation;Cell adhesion molecules (CAMs);Natural killer cell mediated cytotoxicity
ENSMUSG00000061232	14972	H2-K1	histocompatibility 2, K1, K region	1.35894	6.36016e-17	6.78986e-14	13.1681388984949	significant up	CB_3mo_WT_vs_KO	Phagosome;Antigen processing and presentation;Cell adhesion molecules (CAMs);Natural killer cell mediated cytotoxicity
ENSMUSG00000061232	14972	H2-K1	histocompatibility 2, K1, K region	1.39142	5.1274e-42	4.15522e-39	38.3814064893761	significant up	CTX_6mo_WT_vs_KO	Cell adhesion molecules (CAMs);Phagosome;Antigen processing and presentation;Natural killer cell mediated cytotoxicity
ENSMUSG00000061232	14972	H2-K1	histocompatibility 2, K1, K region	1.64264	1.29819e-70	1.92676e-67	66.715172463696646	significant up	CTX_3mo_WT_vs_KO	Phagosome;Antigen processing and presentation;Cell adhesion molecules (CAMs);Natural killer cell mediated cytotoxicity
ENSMUSG00000061232	14972	H2-K1	histocompatibility 2, K1, K region	1.65805	1.37689e-42	9.58981e-40	39.0181901127753	significant up	CTX_1mo_WT_vs_KO	Antigen processing and presentation;Phagosome;Cell adhesion molecules (CAMs);Natural killer cell mediated cytotoxicity
ENSMUSG00000016206	14991	H2-M3	histocompatibility 2, M region locus 3	1.18279	0.00819962	0.0201219	1.69633106795578	significant up	CB_3mo_WT_vs_KO	Phagosome;Antigen processing and presentation;Cell adhesion molecules (CAMs)
ENSMUSG00000024334	15001	H2-Oa	histocompatibility 2, O region alpha locus	1.69309	0.00307067	0.0298694	1.52477419845625	significant up	CTX_1mo_WT_vs_KO	Antigen processing and presentation;Phagosome;Cell adhesion molecules (CAMs);Hematopoietic cell lineage
ENSMUSG00000035929	15015	H2-Q4	histocompatibility 2, Q region locus 4	1.47573	0.00807536	0.0129541	1.88759352983913	significant up	CB_6mo_WT_vs_KO	Phagosome;Antigen processing and presentation;Cell adhesion molecules (CAMs)
ENSMUSG00000035929	15015	H2-Q4	histocompatibility 2, Q region locus 4	2.77433	0.000148533	0.00249729	2.602530630006314	significant up	CTX_3mo_WT_vs_KO	Phagosome;Antigen processing and presentation;Cell adhesion molecules (CAMs)
ENSMUSG00000073409	110557	H2-Q6	histocompatibility 2, Q region locus 6	2.78922	9.14297e-05	0.000800317	3.09673793236751	significant up	CB_3mo_WT_vs_KO	Phagosome;Antigen processing and presentation;Cell adhesion molecules (CAMs)
ENSMUSG00000073409	110557	H2-Q6	histocompatibility 2, Q region locus 6	3.42712	0.000798388	0.0128063	1.89257504556026	significant up	CB_1mo_WT_vs_KO	Phagosome
ENSMUSG00000073409	110557	H2-Q6	histocompatibility 2, Q region locus 6	3.83716	0.000457733	0.00144702	2.83952564466529	significant up	CB_6mo_WT_vs_KO	Phagosome;Antigen processing and presentation;Cell adhesion molecules (CAMs)
ENSMUSG00000073409	110557	H2-Q6	histocompatibility 2, Q region locus 6	3.84691	7.88789e-05	0.00207618	2.68273409595242	significant up	CTX_1mo_WT_vs_KO	Antigen processing and presentation;Phagosome;Cell adhesion molecules (CAMs)
ENSMUSG00000073409	110557	H2-Q6	histocompatibility 2, Q region locus 6	4.58303	1.93962e-07	7.64274e-06	5.1167508659557548	significant up	CTX_3mo_WT_vs_KO	Phagosome;Antigen processing and presentation;Cell adhesion molecules (CAMs)
ENSMUSG00000060550	15018	H2-Q7	histocompatibility 2, Q region locus 7	2.97515	7.41208e-06	5.68471e-05	4.24529190609932	significant up	CB_6mo_WT_vs_KO	Phagosome;Antigen processing and presentation;Cell adhesion molecules (CAMs)
ENSMUSG00000060550	15018	H2-Q7	histocompatibility 2, Q region locus 7	3.07301	7.41351e-07	2.61638e-05	4.5822987757461373	significant up	CTX_3mo_WT_vs_KO	Phagosome;Antigen processing and presentation;Cell adhesion molecules (CAMs)
ENSMUSG00000060550	15018	H2-Q7	histocompatibility 2, Q region locus 7	3.25034	0.000544489	0.0100115	1.99949904121289	significant up	CB_1mo_WT_vs_KO	Phagosome
ENSMUSG00000060550	15018	H2-Q7	histocompatibility 2, Q region locus 7	3.31201	5.69248e-08	2.77347e-06	5.55697705271075	significant up	CTX_6mo_WT_vs_KO	Cell adhesion molecules (CAMs);Phagosome;Antigen processing and presentation
ENSMUSG00000060550	15018	H2-Q7	histocompatibility 2, Q region locus 7	3.43971	8.94082e-08	6.18874e-06	5.20839794146726	significant up	CB_3mo_WT_vs_KO	Phagosome;Antigen processing and presentation;Cell adhesion molecules (CAMs)
ENSMUSG00000060550	15018	H2-Q7	histocompatibility 2, Q region locus 7	3.56233	2.23606e-05	0.00161733	2.79120092688987	significant up	HC_6mo_WT_vs_KO	Antigen processing and presentation;Phagosome;Cell adhesion molecules (CAMs)
ENSMUSG00000060550	15018	H2-Q7	histocompatibility 2, Q region locus 7	4.90721	3.03735e-09	2.29725e-07	6.6387913531447	significant up	CTX_1mo_WT_vs_KO	Antigen processing and presentation;Phagosome;Cell adhesion molecules (CAMs)
ENSMUSG00000056116	15039	H2-T22	histocompatibility 2, T region locus 22	0.929279	0.00106492	0.0046646	2.33118519664569	significant up	CB_3mo_WT_vs_KO	Phagosome;Antigen processing and presentation;Cell adhesion molecules (CAMs)
ENSMUSG00000056116	15039	H2-T22	histocompatibility 2, T region locus 22	1.12727	0.00111468	0.0157659	1.80228228824352	significant up	CB_1mo_WT_vs_KO	Phagosome
ENSMUSG00000056116	15039	H2-T22	histocompatibility 2, T region locus 22	1.31433	0.000654733	0.0103726	1.9841107730947	significant up	CTX_1mo_WT_vs_KO	Antigen processing and presentation;Phagosome;Cell adhesion molecules (CAMs)
ENSMUSG00000056116	15039	H2-T22	histocompatibility 2, T region locus 22	1.45701	0.000108643	0.00194415	2.711269303223061	significant up	CTX_3mo_WT_vs_KO	Phagosome;Antigen processing and presentation;Cell adhesion molecules (CAMs)
ENSMUSG00000067212	15040	H2-T23	histocompatibility 2, T region locus 23	0.779482	0.0304015	0.0348536	1.45775296145862	significant up	CB_6mo_WT_vs_KO	Phagosome;Antigen processing and presentation;Cell adhesion molecules (CAMs);Natural killer cell mediated cytotoxicity
ENSMUSG00000067212	15040	H2-T23	histocompatibility 2, T region locus 23	2.08618	8.39695e-06	0.000312829	3.5046925712399	significant up	CTX_1mo_WT_vs_KO	Antigen processing and presentation;Phagosome;Cell adhesion molecules (CAMs);Natural killer cell mediated cytotoxicity
ENSMUSG00000064109	23900	Hcst	hematopoietic cell signal transducer	1.83045	0.0116043	0.0256397	1.59108645361075	significant up	CB_3mo_WT_vs_KO	Natural killer cell mediated cytotoxicity
ENSMUSG00000031209	15203	Heph	hephaestin	0.847504	0.00041671	0.00239526	2.62064783616386	significant up	CB_3mo_WT_vs_KO	Mineral absorption
ENSMUSG00000031209	15203	Heph	hephaestin	1.16838	1.4408e-05	9.57993e-05	4.01863763125544	significant up	CB_6mo_WT_vs_KO	Mineral absorption
ENSMUSG00000025232	15211	Hexa	hexosaminidase A	0.294077	0.0227333	0.0280773	1.55164433956297	significant up	CB_6mo_WT_vs_KO	Lysosome
ENSMUSG00000025232	15211	Hexa	hexosaminidase A	0.311546	0.00149978	0.0127135	1.89573597608939	significant up	CTX_6mo_WT_vs_KO	Lysosome
ENSMUSG00000025232	15211	Hexa	hexosaminidase A	0.410331	3.57135e-05	0.000784566	3.1053706387058728	significant up	CTX_3mo_WT_vs_KO	Lysosome
ENSMUSG00000025232	15211	Hexa	hexosaminidase A	0.443565	1.88505e-05	0.000616641	3.20996777511696	significant up	CTX_1mo_WT_vs_KO	Lysosome
ENSMUSG00000025232	15211	Hexa	hexosaminidase A	0.471293	5.21997e-05	0.000547295	3.26177868837655	significant up	CB_3mo_WT_vs_KO	Lysosome
ENSMUSG00000021665	15212	Hexb	hexosaminidase B	0.334053	0.00676183	0.0175117	1.75667139046112	significant up	CB_3mo_WT_vs_KO	Lysosome
ENSMUSG00000021665	15212	Hexb	hexosaminidase B	0.492828	4.90288e-11	4.78707e-09	8.31993021153753	significant up	CTX_6mo_WT_vs_KO	Lysosome
ENSMUSG00000021665	15212	Hexb	hexosaminidase B	0.497047	6.92984e-06	5.40028e-05	4.2675838184071	significant up	CB_6mo_WT_vs_KO	Lysosome
ENSMUSG00000021665	15212	Hexb	hexosaminidase B	0.713447	5.50058e-22	1.18129e-19	18.92764319213325	significant up	CTX_3mo_WT_vs_KO	Lysosome
ENSMUSG00000021665	15212	Hexb	hexosaminidase B	0.805577	2.83769e-23	7.34094e-21	20.1342483007552	significant up	CTX_1mo_WT_vs_KO	Lysosome
ENSMUSG00000021665	15212	Hexb	hexosaminidase B	0.962402	2.01127e-08	4.54888e-06	5.34209549322984	significant up	CB_1mo_WT_vs_KO	Lysosome
ENSMUSG00000027875	15360	Hmgcs2	3-hydroxy-3-methylglutaryl-Coenzyme A synthase 2	0.537531	0.0105919	0.0240773	1.61839289579327	significant up	CB_3mo_WT_vs_KO	PPAR signaling pathway
ENSMUSG00000027875	15360	Hmgcs2	3-hydroxy-3-methylglutaryl-Coenzyme A synthase 2	0.845823	5.85174e-05	0.000289748	3.53797894892348	significant up	CB_6mo_WT_vs_KO	PPAR signaling pathway
ENSMUSG00000004070	15369	Hmox2	heme oxygenase 2	-0.197184	0.00428853	0.0264648	1.57733120662333	significant down	CTX_6mo_WT_vs_KO	Mineral absorption
ENSMUSG00000046607	12123	Hrk	harakiri, BCL2 interacting protein (contains only BH3 domain)	-0.386089	0.00578227	0.0449948	1.34683738544692	significant down	CTX_1mo_WT_vs_KO	Apoptosis
ENSMUSG00000021270	15519	Hsp90aa1	heat shock protein 90, alpha (cytosolic), class A member 1	-0.248552	0.00406425	0.0120806	1.91791280558708	significant down	CB_3mo_WT_vs_KO	Antigen processing and presentation;NOD-like receptor signaling pathway
ENSMUSG00000059970	15512	Hspa2	heat shock protein 2	0.308969	0.0239591	0.0421025	1.3756919784954	significant up	CB_3mo_WT_vs_KO	Antigen processing and presentation
ENSMUSG00000059970	15512	Hspa2	heat shock protein 2	0.700403	1.13421e-05	7.91333e-05	4.10164062493653	significant up	CB_6mo_WT_vs_KO	Antigen processing and presentation
ENSMUSG00000015656	15481	Hspa8	heat shock protein 8	-0.489188	0.00620707	0.0471854	1.32619255516579	significant down	CTX_1mo_WT_vs_KO	Antigen processing and presentation
ENSMUSG00000015656	15481	Hspa8	heat shock protein 8	-0.388393	0.0112926	0.016577	1.780494284347	significant down	CB_6mo_WT_vs_KO	Antigen processing and presentation
ENSMUSG00000015656	15481	Hspa8	heat shock protein 8	-0.375696	0.0065101	0.0428946	1.3675968794837039	significant down	CTX_3mo_WT_vs_KO	Antigen processing and presentation
ENSMUSG00000015656	15481	Hspa8	heat shock protein 8	-0.358485	0.0218787	0.0395333	1.40303665814377	significant down	CB_3mo_WT_vs_KO	Antigen processing and presentation
ENSMUSG00000068329	64704	Htra2	HtrA serine peptidase 2	-0.425119	0.00429907	0.0265079	1.57662530242461	significant down	CTX_6mo_WT_vs_KO	Apoptosis
ENSMUSG00000010051	15586	Hyal1	hyaluronoglucosaminidase 1	0.874287	0.00896981	0.0139893	1.85420314500932	significant up	CB_6mo_WT_vs_KO	Lysosome
ENSMUSG00000010051	15586	Hyal1	hyaluronoglucosaminidase 1	1.25962	0.00839098	0.0416703	1.38017340047261	significant up	CTX_6mo_WT_vs_KO	Lysosome
ENSMUSG00000037405	15894	Icam1	intercellular adhesion molecule 1	1.38571	0.000204681	0.00277957	2.55602257843555	significant up	CTX_6mo_WT_vs_KO	Cell adhesion molecules (CAMs);NF-kappa B signaling pathway;Natural killer cell mediated cytotoxicity;TNF signaling pathway;Leukocyte transendothelial migration
ENSMUSG00000001029	15896	Icam2	intercellular adhesion molecule 2	0.93817	0.00664584	0.0494198	1.30609941094544	significant up	CTX_1mo_WT_vs_KO	Cell adhesion molecules (CAMs);Natural killer cell mediated cytotoxicity
ENSMUSG00000000732	50723	Icosl	icos ligand	1.53044	1.3189e-05	8.93413e-05	4.0489476385102	significant up	CB_6mo_WT_vs_KO	Cell adhesion molecules (CAMs)
ENSMUSG00000035847	15931	Ids	iduronate 2-sulfatase	0.249409	0.000257134	0.0097757	2.0098523420668	significant up	HC_6mo_WT_vs_KO	Lysosome
ENSMUSG00000035847	15931	Ids	iduronate 2-sulfatase	0.254338	0.000560646	0.0436525	1.35999136685307	significant up	HC_3mo_WT_vs_KO	Lysosome
ENSMUSG00000035847	15931	Ids	iduronate 2-sulfatase	0.302492	0.00025533	0.00515984	2.28736411894185	significant up	CTX_1mo_WT_vs_KO	Lysosome
ENSMUSG00000035847	15931	Ids	iduronate 2-sulfatase	0.345966	2.05317e-06	6.18542e-05	4.20863069849034	significant up	CTX_6mo_WT_vs_KO	Lysosome
ENSMUSG00000035847	15931	Ids	iduronate 2-sulfatase	0.351415	5.72315e-05	0.00676189	2.16993165870637	significant up	CTX_P14_WT_vs_KO	Lysosome
ENSMUSG00000035847	15931	Ids	iduronate 2-sulfatase	0.396556	0.00369549	0.00712617	2.14714398345441	significant up	CB_6mo_WT_vs_KO	Lysosome
ENSMUSG00000035847	15931	Ids	iduronate 2-sulfatase	0.439875	1.64665e-10	1.11594e-08	7.9523591836802687	significant up	CTX_3mo_WT_vs_KO	Lysosome
ENSMUSG00000026535	26388	Ifi202b	interferon activated gene 202B	2.44042	0.000916448	0.0234561	1.62974429193122	significant up	HC_6mo_WT_vs_KO	Cytosolic DNA-sensing pathway
ENSMUSG00000026535	26388	Ifi202b	interferon activated gene 202B	2.4723	0.000810483	0.00944273	2.0249026438519349	significant up	CTX_3mo_WT_vs_KO	Cytosolic DNA-sensing pathway
ENSMUSG00000026535	26388	Ifi202b	interferon activated gene 202B	2.72577	0.00475324	0.0135009	1.86963636189485	significant up	CB_3mo_WT_vs_KO	Cytosolic DNA-sensing pathway
ENSMUSG00000026535	26388	Ifi202b	interferon activated gene 202B	3.8519	1.38152e-08	9.85962e-07	6.00613971282471	significant up	CTX_1mo_WT_vs_KO	Cytosolic DNA-sensing pathway
ENSMUSG00000026535	26388	Ifi202b	interferon activated gene 202B	4.91593	7.63986e-09	4.85672e-07	6.31365674398449	significant up	CTX_6mo_WT_vs_KO	Cytosolic DNA-sensing pathway
ENSMUSG00000031838	65972	Ifi30	interferon gamma inducible protein 30	0.988775	0.000827249	0.00229019	2.64012853558136	significant up	CB_6mo_WT_vs_KO	Antigen processing and presentation
ENSMUSG00000031838	65972	Ifi30	interferon gamma inducible protein 30	1.2247	1.07755e-05	0.000179734	3.74537090446629	significant up	CB_3mo_WT_vs_KO	Antigen processing and presentation
ENSMUSG00000031838	65972	Ifi30	interferon gamma inducible protein 30	1.32199	0.000232272	0.00307569	2.51205804052714	significant up	CTX_6mo_WT_vs_KO	Antigen processing and presentation
ENSMUSG00000031838	65972	Ifi30	interferon gamma inducible protein 30	1.48102	7.14355e-05	0.0019113	2.71867087591644	significant up	CTX_1mo_WT_vs_KO	Antigen processing and presentation
ENSMUSG00000031838	65972	Ifi30	interferon gamma inducible protein 30	2.08418	4.02504e-09	2.18811e-07	6.6599306941578718	significant up	CTX_3mo_WT_vs_KO	Antigen processing and presentation
ENSMUSG00000078920	15953	Ifi47	interferon gamma inducible protein 47	1.75387	0.00144151	0.00346102	2.46079628796433	significant up	CB_6mo_WT_vs_KO	TNF signaling pathway
ENSMUSG00000078920	15953	Ifi47	interferon gamma inducible protein 47	1.79717	0.00420959	0.0365802	1.43675451284098	significant up	CTX_1mo_WT_vs_KO	TNF signaling pathway
ENSMUSG00000020009	15979	Ifngr1	interferon gamma receptor 1	-0.527613	0.00247797	0.00523655	2.28095491777233	significant down	CB_6mo_WT_vs_KO	Cytokine-cytokine receptor interaction;Natural killer cell mediated cytotoxicity;Osteoclast differentiation
ENSMUSG00000020009	15979	Ifngr1	interferon gamma receptor 1	-0.462145	0.00188777	0.00694978	2.15802865247977	significant down	CB_3mo_WT_vs_KO	Cytokine-cytokine receptor interaction;Natural killer cell mediated cytotoxicity;Osteoclast differentiation
ENSMUSG00000020053	16000	Igf1	insulin-like growth factor 1	0.514494	0.00358664	0.0280791	1.551617044436671	significant up	CTX_3mo_WT_vs_KO	Focal adhesion
ENSMUSG00000020053	16000	Igf1	insulin-like growth factor 1	0.715248	9.06418e-06	0.000332949	3.47762197984116	significant up	CTX_1mo_WT_vs_KO	Focal adhesion
ENSMUSG00000020053	16000	Igf1	insulin-like growth factor 1	0.947032	4.88081e-06	0.000100918	3.99602970466	significant up	CB_3mo_WT_vs_KO	Focal adhesion
ENSMUSG00000020053	16000	Igf1	insulin-like growth factor 1	1.04067	1.46156e-05	9.68758e-05	4.01378462952955	significant up	CB_6mo_WT_vs_KO	Focal adhesion
ENSMUSG00000004221	16151	Ikbkg	inhibitor of kappaB kinase gamma	0.645399	0.000593002	0.00303701	2.51755372021265	significant up	CB_3mo_WT_vs_KO	NOD-like receptor signaling pathway;Chemokine signaling pathway;Apoptosis;Toll-like receptor signaling pathway;Osteoclast differentiation;TNF signaling pathway;NF-kappa B signaling pathway;Cytosolic DNA-sensing pathway
ENSMUSG00000022969	16155	Il10rb	interleukin 10 receptor, beta	0.400551	0.0375139	0.040775	1.38960647993069	significant up	CB_6mo_WT_vs_KO	Cytokine-cytokine receptor interaction
ENSMUSG00000022969	16155	Il10rb	interleukin 10 receptor, beta	0.847768	0.00552937	0.0443469	1.35313710836412	significant up	CB_1mo_WT_vs_KO	Cytokine-cytokine receptor interaction
ENSMUSG00000004371	16156	Il11	interleukin 11	-1.66286	0.0109302	0.0161887	1.79078877093522	significant down	CB_6mo_WT_vs_KO	Cytokine-cytokine receptor interaction;Hematopoietic cell lineage
ENSMUSG00000017057	16164	Il13ra1	interleukin 13 receptor, alpha 1	0.855073	0.000756891	0.00214479	2.6686157494584	significant up	CB_6mo_WT_vs_KO	Cytokine-cytokine receptor interaction
ENSMUSG00000002897	16172	Il17ra	interleukin 17 receptor A	0.566551	0.0362	0.0396954	1.40126013709416	significant up	CB_6mo_WT_vs_KO	Cytokine-cytokine receptor interaction
ENSMUSG00000030281	171095	Il17rc	interleukin 17 receptor C	0.719639	0.0044814	0.0129538	1.88760232880261	significant up	CB_3mo_WT_vs_KO	Cytokine-cytokine receptor interaction
ENSMUSG00000043088	57890	Il17re	interleukin 17 receptor E	-0.659562	0.0318864	0.0360779	1.44275848204001	significant down	CB_6mo_WT_vs_KO	Cytokine-cytokine receptor interaction
ENSMUSG00000027398	16176	Il1b	interleukin 1 beta	1.30462	0.00507773	0.0414425	1.3825536738849	significant up	CTX_1mo_WT_vs_KO	Cytokine-cytokine receptor interaction;NOD-like receptor signaling pathway;Toll-like receptor signaling pathway;Osteoclast differentiation;Hematopoietic cell lineage;Cytosolic DNA-sensing pathway;NF-kappa B signaling pathway;TNF signaling pathway
ENSMUSG00000026073	16178	Il1r2	interleukin 1 receptor, type II	3.14454	0.00168255	0.0209745	1.67830857856978	significant up	CB_1mo_WT_vs_KO	Cytokine-cytokine receptor interaction
ENSMUSG00000022514	16180	Il1rap	interleukin 1 receptor accessory protein	0.425899	0.00206927	0.0160161	1.79544322481728	significant up	CTX_6mo_WT_vs_KO	Cytokine-cytokine receptor interaction
ENSMUSG00000022514	16180	Il1rap	interleukin 1 receptor accessory protein	0.484717	0.00134367	0.00548939	2.26047618718979	significant up	CB_3mo_WT_vs_KO	Cytokine-cytokine receptor interaction
ENSMUSG00000022514	16180	Il1rap	interleukin 1 receptor accessory protein	0.715715	8.76907e-05	0.000402801	3.39490961702607	significant up	CB_6mo_WT_vs_KO	Cytokine-cytokine receptor interaction
ENSMUSG00000044244	213208	Il20rb	interleukin 20 receptor beta	-1.05042	2.93234e-08	6.90703e-07	6.16070846193783	significant down	CB_6mo_WT_vs_KO	Cytokine-cytokine receptor interaction
ENSMUSG00000030745	60504	Il21r	interleukin 21 receptor	2.61068	0.00702393	0.03674	1.4348613615499	significant up	CTX_6mo_WT_vs_KO	Cytokine-cytokine receptor interaction
ENSMUSG00000074695	50929	Il22	interleukin 22	-0.183225	0.026402	0.0450644	1.34616649320319	significant down	CB_3mo_WT_vs_KO	Cytokine-cytokine receptor interaction
ENSMUSG00000024810	77125	Il33	interleukin 33	0.2683	0.00199019	0.01559	1.80715465168791	significant up	CTX_6mo_WT_vs_KO	Cytosolic DNA-sensing pathway
ENSMUSG00000024810	77125	Il33	interleukin 33	0.301386	0.00168293	0.03419	1.46610067496859	significant up	HC_6mo_WT_vs_KO	Cytosolic DNA-sensing pathway
ENSMUSG00000024810	77125	Il33	interleukin 33	0.44062	0.00268245	0.00885653	2.05273644548627	significant up	CB_3mo_WT_vs_KO	Cytosolic DNA-sensing pathway
ENSMUSG00000024810	77125	Il33	interleukin 33	0.598344	5.72558e-12	4.60784e-10	9.3365022823812716	significant up	CTX_3mo_WT_vs_KO	Cytosolic DNA-sensing pathway
ENSMUSG00000024810	77125	Il33	interleukin 33	0.676072	9.10973e-06	6.66939e-05	4.1759141648059	significant up	CB_6mo_WT_vs_KO	Cytosolic DNA-sensing pathway
ENSMUSG00000027947	16194	Il6ra	interleukin 6 receptor, alpha	-0.709348	0.000477949	0.00618158	2.2089007696971001	significant down	CTX_3mo_WT_vs_KO	Cytokine-cytokine receptor interaction;Hematopoietic cell lineage
ENSMUSG00000021756	16195	Il6st	interleukin 6 signal transducer	0.421979	0.000507154	0.00273006	2.56382762289068	significant up	CB_3mo_WT_vs_KO	Cytokine-cytokine receptor interaction
ENSMUSG00000021756	16195	Il6st	interleukin 6 signal transducer	0.495858	0.00018661	0.00404764	2.39279819971309	significant up	CTX_1mo_WT_vs_KO	Cytokine-cytokine receptor interaction
ENSMUSG00000021756	16195	Il6st	interleukin 6 signal transducer	0.613901	6.98307e-07	8.70154e-06	5.06040405122609	significant up	CB_6mo_WT_vs_KO	Cytokine-cytokine receptor interaction
ENSMUSG00000030890	16202	Ilk	integrin linked kinase	-0.272704	0.00534592	0.00949377	2.02256118589818	significant down	CB_6mo_WT_vs_KO	PPAR signaling pathway;Focal adhesion
ENSMUSG00000041324	16323	Inhba	inhibin beta-A	0.496971	0.000343758	0.00415538	2.3813896855028	significant up	CTX_6mo_WT_vs_KO	Cytokine-cytokine receptor interaction
ENSMUSG00000041324	16323	Inhba	inhibin beta-A	0.641943	0.0144915	0.0298351	1.52527270655634	significant up	CB_3mo_WT_vs_KO	Cytokine-cytokine receptor interaction
ENSMUSG00000031392	16179	Irak1	interleukin-1 receptor-associated kinase 1	0.341552	0.00371679	0.00715711	2.14526231854984	significant up	CB_6mo_WT_vs_KO	NF-kappa B signaling pathway;Toll-like receptor signaling pathway
ENSMUSG00000031392	16179	Irak1	interleukin-1 receptor-associated kinase 1	0.421045	0.000435811	0.00246969	2.60735710445761	significant up	CB_3mo_WT_vs_KO	Toll-like receptor signaling pathway;NF-kappa B signaling pathway
ENSMUSG00000059883	266632	Irak4	interleukin-1 receptor-associated kinase 4	1.37235	0.00147182	0.0145713	1.836501343131836	significant up	CTX_3mo_WT_vs_KO	NOD-like receptor signaling pathway;Toll-like receptor signaling pathway;NF-kappa B signaling pathway
ENSMUSG00000003184	54131	Irf3	interferon regulatory factor 3	-0.306138	0.0351516	0.038821	1.41093322588988	significant down	CB_6mo_WT_vs_KO	Cytosolic DNA-sensing pathway;NOD-like receptor signaling pathway;Toll-like receptor signaling pathway
ENSMUSG00000029771	27056	Irf5	interferon regulatory factor 5	1.70034	0.021004	0.0384248	1.41538826730659	significant up	CB_3mo_WT_vs_KO	Toll-like receptor signaling pathway
ENSMUSG00000029771	27056	Irf5	interferon regulatory factor 5	1.89001	0.0162692	0.0218675	1.66020121634418	significant up	CB_6mo_WT_vs_KO	Toll-like receptor signaling pathway
ENSMUSG00000025498	54123	Irf7	interferon regulatory factor 7	1.11111	0.0133878	0.0282644	1.54876056329328	significant up	CB_3mo_WT_vs_KO	NOD-like receptor signaling pathway;Toll-like receptor signaling pathway;Cytosolic DNA-sensing pathway
ENSMUSG00000025498	54123	Irf7	interferon regulatory factor 7	1.36663	0.0012184	0.0127467	1.8946012152248559	significant up	CTX_3mo_WT_vs_KO	NOD-like receptor signaling pathway;Toll-like receptor signaling pathway;Cytosolic DNA-sensing pathway
ENSMUSG00000025498	54123	Irf7	interferon regulatory factor 7	1.56272	0.00104493	0.0254444	1.59440816251742	significant up	HC_6mo_WT_vs_KO	NOD-like receptor signaling pathway;Cytosolic DNA-sensing pathway;Toll-like receptor signaling pathway
ENSMUSG00000025498	54123	Irf7	interferon regulatory factor 7	1.8187	0.000431137	0.0382789	1.41704013517448	significant up	HC_3mo_WT_vs_KO	Toll-like receptor signaling pathway;NOD-like receptor signaling pathway;Cytosolic DNA-sensing pathway
ENSMUSG00000025498	54123	Irf7	interferon regulatory factor 7	2.76919	1.37097e-13	1.74833e-11	10.7573757561317	significant up	CTX_1mo_WT_vs_KO	NOD-like receptor signaling pathway;Toll-like receptor signaling pathway;Cytosolic DNA-sensing pathway
ENSMUSG00000002325	16391	Irf9	interferon regulatory factor 9	0.890299	0.00116189	0.00294446	2.53099394765207	significant up	CB_6mo_WT_vs_KO	NOD-like receptor signaling pathway;Osteoclast differentiation
ENSMUSG00000002325	16391	Irf9	interferon regulatory factor 9	1.13534	0.000142638	0.00643066	2.19174419766485	significant up	HC_6mo_WT_vs_KO	NOD-like receptor signaling pathway;Osteoclast differentiation
ENSMUSG00000002325	16391	Irf9	interferon regulatory factor 9	1.6421	2.13539e-10	1.88099e-08	7.72561411661255	significant up	CTX_6mo_WT_vs_KO	NOD-like receptor signaling pathway;Osteoclast differentiation
ENSMUSG00000002325	16391	Irf9	interferon regulatory factor 9	1.77372	1.31874e-13	1.68484e-11	10.773440415593	significant up	CTX_1mo_WT_vs_KO	NOD-like receptor signaling pathway;Osteoclast differentiation
ENSMUSG00000002325	16391	Irf9	interferon regulatory factor 9	1.77724	6.05502e-12	4.85698e-10	9.3136340752438951	significant up	CTX_3mo_WT_vs_KO	NOD-like receptor signaling pathway;Osteoclast differentiation
ENSMUSG00000027598	16396	Itch	itchy, E3 ubiquitin protein ligase	-0.411092	0.00320834	0.0101467	1.99367702289006	significant down	CB_3mo_WT_vs_KO	TNF signaling pathway
ENSMUSG00000027598	16396	Itch	itchy, E3 ubiquitin protein ligase	-0.304426	0.0232471	0.0285584	1.54426545762255	significant down	CB_6mo_WT_vs_KO	TNF signaling pathway
ENSMUSG00000042284	109700	Itga1	integrin alpha 1	1.02234	5.03926e-06	4.20566e-05	4.37616625126048	significant up	CB_6mo_WT_vs_KO	Hematopoietic cell lineage;Focal adhesion
ENSMUSG00000090210	213119	Itga10	integrin, alpha 10	1.92261	0.0199731	0.0370833	1.43082158686697	significant up	CB_3mo_WT_vs_KO	Focal adhesion
ENSMUSG00000015533	16398	Itga2	integrin alpha 2	2.42749	0.0064731	0.0169552	1.77069806651527	significant up	CB_3mo_WT_vs_KO	Phagosome;Hematopoietic cell lineage;Focal adhesion;Platelet activation
ENSMUSG00000001507	16400	Itga3	integrin alpha 3	0.541515	0.0143609	0.0199347	1.70039057373666	significant up	CB_6mo_WT_vs_KO	Hematopoietic cell lineage;Focal adhesion
ENSMUSG00000001507	16400	Itga3	integrin alpha 3	0.608169	0.00989231	0.0229438	1.63933513535101	significant up	CB_3mo_WT_vs_KO	Hematopoietic cell lineage;Focal adhesion
ENSMUSG00000027111	16403	Itga6	integrin alpha 6	0.48709	0.00661853	0.0433858	1.3626525729639329	significant up	CTX_3mo_WT_vs_KO	Cell adhesion molecules (CAMs);Hematopoietic cell lineage;Focal adhesion
ENSMUSG00000027111	16403	Itga6	integrin alpha 6	0.551299	0.000776476	0.00772288	2.11222083132971	significant up	CTX_6mo_WT_vs_KO	Cell adhesion molecules (CAMs);Hematopoietic cell lineage;Focal adhesion
ENSMUSG00000027111	16403	Itga6	integrin alpha 6	0.705088	0.00022184	0.000824662	3.08372427424946	significant up	CB_6mo_WT_vs_KO	Hematopoietic cell lineage;Focal adhesion;Cell adhesion molecules (CAMs)
ENSMUSG00000027111	16403	Itga6	integrin alpha 6	0.73159	5.04689e-05	0.003012	2.52114523790558	significant up	HC_6mo_WT_vs_KO	Hematopoietic cell lineage;Cell adhesion molecules (CAMs);Focal adhesion
ENSMUSG00000025348	16404	Itga7	integrin alpha 7	0.565743	0.00615905	0.0163352	1.78687514947529	significant up	CB_3mo_WT_vs_KO	Focal adhesion
ENSMUSG00000030786	16409	Itgam	integrin alpha M	1.3605	0.0280644	0.0470554	1.3273905527013	significant up	CB_3mo_WT_vs_KO	Phagosome;Complement and coagulation cascades;Hematopoietic cell lineage;Cell adhesion molecules (CAMs);Leukocyte transendothelial migration
ENSMUSG00000027087	16410	Itgav	integrin alpha V	0.554251	2.79417e-06	7.88982e-05	4.10293296669392	significant up	CTX_6mo_WT_vs_KO	Cell adhesion molecules (CAMs);Phagosome;Focal adhesion
ENSMUSG00000027087	16410	Itgav	integrin alpha V	0.633184	1.25949e-05	0.00101743	2.99249440307514	significant up	HC_6mo_WT_vs_KO	Phagosome;Cell adhesion molecules (CAMs);Focal adhesion
ENSMUSG00000027087	16410	Itgav	integrin alpha V	0.870445	0.000292142	0.00646778	2.18924494239117	significant up	CB_1mo_WT_vs_KO	Phagosome
ENSMUSG00000027087	16410	Itgav	integrin alpha V	0.901363	1.0762e-05	7.60145e-05	4.11910378840581	significant up	CB_6mo_WT_vs_KO	Phagosome;Focal adhesion;Cell adhesion molecules (CAMs)
ENSMUSG00000030789	16411	Itgax	integrin alpha X	3.29482	0.00186185	0.0212295	1.67305976947348	significant up	CTX_1mo_WT_vs_KO	Complement and coagulation cascades
ENSMUSG00000030789	16411	Itgax	integrin alpha X	3.44697	0.00057565	0.010395	1.98317505022943	significant up	CB_1mo_WT_vs_KO	Complement and coagulation cascades
ENSMUSG00000030789	16411	Itgax	integrin alpha X	4.36086	6.52096e-06	0.000182026	3.739866764009224	significant up	CTX_3mo_WT_vs_KO	Complement and coagulation cascades
ENSMUSG00000025809	16412	Itgb1	integrin beta 1 (fibronectin receptor beta)	0.247126	0.00697536	0.0365609	1.43698352629624	significant up	CTX_6mo_WT_vs_KO	Cell adhesion molecules (CAMs);Phagosome;Leukocyte transendothelial migration;Focal adhesion;Platelet activation
ENSMUSG00000025809	16412	Itgb1	integrin beta 1 (fibronectin receptor beta)	0.257745	0.00384602	0.0345989	1.46093734224762	significant up	CTX_1mo_WT_vs_KO	Phagosome;Cell adhesion molecules (CAMs);Leukocyte transendothelial migration;Platelet activation;Focal adhesion
ENSMUSG00000025809	16412	Itgb1	integrin beta 1 (fibronectin receptor beta)	0.258476	0.0117994	0.0171355	1.76610299569098	significant up	CB_6mo_WT_vs_KO	Phagosome;Leukocyte transendothelial migration;Focal adhesion;Platelet activation;Cell adhesion molecules (CAMs)
ENSMUSG00000000290	16414	Itgb2	integrin beta 2	1.32842	0.00203877	0.0158529	1.79989009377979	significant up	CTX_6mo_WT_vs_KO	Cell adhesion molecules (CAMs);Phagosome;Complement and coagulation cascades;Natural killer cell mediated cytotoxicity;Leukocyte transendothelial migration
ENSMUSG00000000290	16414	Itgb2	integrin beta 2	1.8386	0.0248681	0.0300434	1.52225148803554	significant up	CB_6mo_WT_vs_KO	Complement and coagulation cascades;Phagosome;Leukocyte transendothelial migration;Cell adhesion molecules (CAMs);Natural killer cell mediated cytotoxicity
ENSMUSG00000000290	16414	Itgb2	integrin beta 2	2.72395	4.22786e-08	2.84803e-06	5.54545582464641	significant up	CTX_1mo_WT_vs_KO	Phagosome;Complement and coagulation cascades;Cell adhesion molecules (CAMs);Natural killer cell mediated cytotoxicity;Leukocyte transendothelial migration
ENSMUSG00000000290	16414	Itgb2	integrin beta 2	2.92613	0.00066683	0.0114422	1.94149132701204	significant up	CB_1mo_WT_vs_KO	Complement and coagulation cascades;Phagosome
ENSMUSG00000020758	192897	Itgb4	integrin beta 4	1.16502	4.00598e-05	0.000214974	3.6676140259954	significant up	CB_6mo_WT_vs_KO	Focal adhesion
ENSMUSG00000022817	16419	Itgb5	integrin beta 5	0.450057	0.00117079	0.00498836	2.30204243975836	significant up	CB_3mo_WT_vs_KO	Phagosome;Focal adhesion
ENSMUSG00000022817	16419	Itgb5	integrin beta 5	0.588925	0.000258873	0.00384016	2.4156512013626368	significant up	CTX_3mo_WT_vs_KO	Phagosome;Focal adhesion
ENSMUSG00000022817	16419	Itgb5	integrin beta 5	0.636152	9.54669e-05	0.00149517	2.82530822546467	significant up	CTX_6mo_WT_vs_KO	Phagosome;Focal adhesion
ENSMUSG00000026971	16420	Itgb6	integrin beta 6	1.19441	0.00198576	0.00720274	2.14250236622234	significant up	CB_3mo_WT_vs_KO	Focal adhesion
ENSMUSG00000026971	16420	Itgb6	integrin beta 6	1.50278	0.000223188	0.000828593	3.08165856083409	significant up	CB_6mo_WT_vs_KO	Focal adhesion
ENSMUSG00000025321	320910	Itgb8	integrin beta 8	0.494119	0.000721463	0.0200178	1.69858285089693	significant up	HC_6mo_WT_vs_KO	Cell adhesion molecules (CAMs);Focal adhesion
ENSMUSG00000025321	320910	Itgb8	integrin beta 8	0.597139	0.000199251	0.00425019	2.37159177087339	significant up	CTX_1mo_WT_vs_KO	Cell adhesion molecules (CAMs);Focal adhesion
ENSMUSG00000025321	320910	Itgb8	integrin beta 8	0.709383	2.95751e-07	1.12907e-05	4.9472792663459666	significant up	CTX_3mo_WT_vs_KO	Cell adhesion molecules (CAMs);Focal adhesion
ENSMUSG00000025321	320910	Itgb8	integrin beta 8	0.876694	6.36845e-10	5.09105e-08	7.29319291849025	significant up	CTX_6mo_WT_vs_KO	Cell adhesion molecules (CAMs);Focal adhesion
ENSMUSG00000025321	320910	Itgb8	integrin beta 8	0.99962	1.53096e-09	5.91951e-08	7.22771409014634	significant up	CB_6mo_WT_vs_KO	Focal adhesion;Cell adhesion molecules (CAMs)
ENSMUSG00000030102	16438	Itpr1	inositol 1,4,5-trisphosphate receptor 1	0.226409	0.0045447	0.0385155	1.41436409173975	significant up	CTX_1mo_WT_vs_KO	NOD-like receptor signaling pathway;Apoptosis;Platelet activation
ENSMUSG00000030102	16438	Itpr1	inositol 1,4,5-trisphosphate receptor 1	0.449405	9.20175e-08	6.33653e-06	5.19814873608	significant up	CB_3mo_WT_vs_KO	NOD-like receptor signaling pathway;Apoptosis;Platelet activation
ENSMUSG00000030102	16438	Itpr1	inositol 1,4,5-trisphosphate receptor 1	0.606167	2.27847e-12	3.67212e-10	9.4350835240556	significant up	CB_6mo_WT_vs_KO	Platelet activation;NOD-like receptor signaling pathway;Apoptosis
ENSMUSG00000030287	16439	Itpr2	inositol 1,4,5-triphosphate receptor 2	0.435054	0.000675453	0.0191205	1.71850031345144	significant up	HC_6mo_WT_vs_KO	NOD-like receptor signaling pathway;Apoptosis;Platelet activation
ENSMUSG00000030287	16439	Itpr2	inositol 1,4,5-triphosphate receptor 2	0.481553	0.000388022	0.00453363	2.34355391140565	significant up	CTX_6mo_WT_vs_KO	NOD-like receptor signaling pathway;Apoptosis;Platelet activation
ENSMUSG00000028530	16451	Jak1	Janus kinase 1	-0.285289	0.00649701	0.0170017	1.7695068988115	significant down	CB_3mo_WT_vs_KO	NOD-like receptor signaling pathway;Osteoclast differentiation
ENSMUSG00000028530	16451	Jak1	Janus kinase 1	-0.191355	0.00835957	0.0415622	1.38130191786963	significant down	CTX_6mo_WT_vs_KO	NOD-like receptor signaling pathway;Osteoclast differentiation
ENSMUSG00000024789	16452	Jak2	Janus kinase 2	0.433651	0.0114021	0.0253347	1.59628470264529	significant up	CB_3mo_WT_vs_KO	Chemokine signaling pathway
ENSMUSG00000053062	67374	Jam2	junction adhesion molecule 2	0.52298	8.21406e-05	0.000382094	3.41782995341632	significant up	CB_6mo_WT_vs_KO	Leukocyte transendothelial migration;Cell adhesion molecules (CAMs)
ENSMUSG00000031990	83964	Jam3	junction adhesion molecule 3	0.368657	0.00439665	0.0323646	1.489930382584989	significant up	CTX_3mo_WT_vs_KO	Cell adhesion molecules (CAMs);Leukocyte transendothelial migration
ENSMUSG00000031990	83964	Jam3	junction adhesion molecule 3	0.414472	0.00158604	0.019121	1.71848998342158	significant up	CTX_1mo_WT_vs_KO	Cell adhesion molecules (CAMs);Leukocyte transendothelial migration
ENSMUSG00000031990	83964	Jam3	junction adhesion molecule 3	0.428127	0.00797524	0.0128354	1.89158998465376	significant up	CB_6mo_WT_vs_KO	Leukocyte transendothelial migration;Cell adhesion molecules (CAMs)
ENSMUSG00000031990	83964	Jam3	junction adhesion molecule 3	0.456063	0.00138143	0.00559339	2.25232492943029	significant up	CB_3mo_WT_vs_KO	Cell adhesion molecules (CAMs);Leukocyte transendothelial migration
ENSMUSG00000052684	16476	Jun	jun proto-oncogene	-0.97261	6.00816e-11	4.45511e-09	8.35114172739755	significant down	CB_6mo_WT_vs_KO	Focal adhesion;NOD-like receptor signaling pathway;Osteoclast differentiation;Toll-like receptor signaling pathway;Apoptosis;TNF signaling pathway
ENSMUSG00000052684	16476	Jun	jun proto-oncogene	-0.808296	2.92605e-10	5.73414e-08	7.24153168832596	significant down	CB_3mo_WT_vs_KO	NOD-like receptor signaling pathway;Apoptosis;Toll-like receptor signaling pathway;Focal adhesion;Osteoclast differentiation;TNF signaling pathway
ENSMUSG00000052684	16476	Jun	jun proto-oncogene	-0.201698	0.00231438	0.0414525	1.38244954021539	significant down	HC_6mo_WT_vs_KO	NOD-like receptor signaling pathway;Osteoclast differentiation;TNF signaling pathway;Toll-like receptor signaling pathway;Focal adhesion;Apoptosis
ENSMUSG00000052837	16477	Junb	jun B proto-oncogene	-0.547288	6.54918e-10	4.07824e-08	7.3895275625623729	significant down	CTX_3mo_WT_vs_KO	TNF signaling pathway;Osteoclast differentiation
ENSMUSG00000071076	16478	Jund	jun D proto-oncogene	-0.431633	0.00185215	0.00420629	2.3761010412292	significant down	CB_6mo_WT_vs_KO	Osteoclast differentiation
ENSMUSG00000071076	16478	Jund	jun D proto-oncogene	-0.363872	0.00438942	0.0127654	1.89396473665557	significant down	CB_3mo_WT_vs_KO	Osteoclast differentiation
ENSMUSG00000071076	16478	Jund	jun D proto-oncogene	-0.301833	0.000385721	0.00710361	2.14852105437168	significant down	CTX_1mo_WT_vs_KO	Osteoclast differentiation
ENSMUSG00000062960	16542	Kdr	kinase insert domain protein receptor	0.6915	0.00376555	0.0341414	1.46671861686976	significant up	CTX_1mo_WT_vs_KO	Cytokine-cytokine receptor interaction;Focal adhesion
ENSMUSG00000005672	16590	Kit	KIT proto-oncogene receptor tyrosine kinase	-0.570484	0.00338103	0.0318519	1.49686499762027	significant down	CTX_1mo_WT_vs_KO	Cytokine-cytokine receptor interaction;Hematopoietic cell lineage
ENSMUSG00000005672	16590	Kit	KIT proto-oncogene receptor tyrosine kinase	-0.548091	2.6413e-05	0.00033727	3.47202168904064	significant down	CB_3mo_WT_vs_KO	Cytokine-cytokine receptor interaction;Hematopoietic cell lineage
ENSMUSG00000005672	16590	Kit	KIT proto-oncogene receptor tyrosine kinase	-0.43737	0.000245273	0.0008916	3.04982970232463	significant down	CB_6mo_WT_vs_KO	Cytokine-cytokine receptor interaction;Hematopoietic cell lineage
ENSMUSG00000019966	17311	Kitl	kit ligand	-0.530684	1.01278e-05	0.000171968	3.76455193738395	significant down	CB_3mo_WT_vs_KO	Cytokine-cytokine receptor interaction;Hematopoietic cell lineage
ENSMUSG00000019966	17311	Kitl	kit ligand	-0.36524	1.42553e-05	0.000362541	3.4406423042543639	significant down	CTX_3mo_WT_vs_KO	Cytokine-cytokine receptor interaction;Hematopoietic cell lineage
ENSMUSG00000019966	17311	Kitl	kit ligand	0.334353	0.00656049	0.011111	1.95424539498996	significant up	CB_6mo_WT_vs_KO	Cytokine-cytokine receptor interaction;Hematopoietic cell lineage
ENSMUSG00000030265	16653	Kras	Kirsten rat sarcoma viral oncogene homolog	-0.6175	1.96309e-06	5.52286e-05	4.25783559677319	significant down	CB_3mo_WT_vs_KO	Chemokine signaling pathway;Apoptosis;Natural killer cell mediated cytotoxicity
ENSMUSG00000030265	16653	Kras	Kirsten rat sarcoma viral oncogene homolog	-0.395829	0.000897032	0.00242794	2.61476278354938	significant down	CB_6mo_WT_vs_KO	Natural killer cell mediated cytotoxicity;Chemokine signaling pathway;Apoptosis
ENSMUSG00000030265	16653	Kras	Kirsten rat sarcoma viral oncogene homolog	-0.259473	0.000655398	0.04426	1.35398817442853	significant down	HC_1mo_WT_vs_KO	Natural killer cell mediated cytotoxicity;Chemokine signaling pathway
ENSMUSG00000030265	16653	Kras	Kirsten rat sarcoma viral oncogene homolog	-0.193384	0.00178401	0.0206542	1.68499090855669	significant down	CTX_1mo_WT_vs_KO	Natural killer cell mediated cytotoxicity;Chemokine signaling pathway;Apoptosis
ENSMUSG00000032796	16772	Lama1	laminin, alpha 1	1.35499	0.0277957	0.0326247	1.48645330796841	significant up	CB_6mo_WT_vs_KO	Focal adhesion
ENSMUSG00000019899	16773	Lama2	laminin, alpha 2	0.547639	0.00889206	0.0213086	1.67144474569452	significant up	CB_3mo_WT_vs_KO	Focal adhesion
ENSMUSG00000019899	16773	Lama2	laminin, alpha 2	0.847778	9.12703e-05	0.000415883	3.38102887412053	significant up	CB_6mo_WT_vs_KO	Focal adhesion
ENSMUSG00000019846	16775	Lama4	laminin, alpha 4	0.96027	0.0278571	0.0326784	1.48573891364611	significant up	CB_6mo_WT_vs_KO	Focal adhesion
ENSMUSG00000002900	16777	Lamb1	laminin B1	0.464045	0.0213239	0.0267768	1.57224074083755	significant up	CB_6mo_WT_vs_KO	Focal adhesion
ENSMUSG00000002900	16777	Lamb1	laminin B1	0.582559	0.00335673	0.0104975	1.97891429459414	significant up	CB_3mo_WT_vs_KO	Focal adhesion
ENSMUSG00000052911	16779	Lamb2	laminin, beta 2	0.591449	0.00264891	0.00878328	2.05634313147862	significant up	CB_3mo_WT_vs_KO	Focal adhesion
ENSMUSG00000052911	16779	Lamb2	laminin, beta 2	0.86897	4.23283e-06	3.66283e-05	4.43618310127241	significant up	CB_6mo_WT_vs_KO	Focal adhesion
ENSMUSG00000052911	16779	Lamb2	laminin, beta 2	0.943754	4.05581e-05	0.000872258	3.059355129125136	significant up	CTX_3mo_WT_vs_KO	Focal adhesion
ENSMUSG00000052911	16779	Lamb2	laminin, beta 2	1.18876	1.27426e-06	4.18175e-05	4.37864166114705	significant up	CTX_6mo_WT_vs_KO	Focal adhesion
ENSMUSG00000026639	16780	Lamb3	laminin, beta 3	-0.986282	0.0193007	0.0248706	1.60431302759538	significant down	CB_6mo_WT_vs_KO	Focal adhesion
ENSMUSG00000026639	16780	Lamb3	laminin, beta 3	2.14649	0.000449923	0.00507354	2.29468880567187	significant up	CTX_6mo_WT_vs_KO	Focal adhesion
ENSMUSG00000026478	226519	Lamc1	laminin, gamma 1	0.832429	0.00287693	0.00587954	2.23065639503694	significant up	CB_6mo_WT_vs_KO	Focal adhesion
ENSMUSG00000026478	226519	Lamc1	laminin, gamma 1	0.88692	0.00308683	0.0498741	1.30212492209378	significant up	HC_6mo_WT_vs_KO	Focal adhesion
ENSMUSG00000026479	16782	Lamc2	laminin, gamma 2	1.31373	0.0239193	0.0291801	1.53491267109211	significant up	CB_6mo_WT_vs_KO	Focal adhesion
ENSMUSG00000026840	23928	Lamc3	laminin gamma 3	1.34398	0.00478185	0.00868889	2.06103587697261	significant up	CB_6mo_WT_vs_KO	Focal adhesion
ENSMUSG00000031447	16783	Lamp1	lysosomal-associated membrane protein 1	0.200917	0.000500839	0.00551433	2.2585072005721	significant up	CTX_6mo_WT_vs_KO	Phagosome;Lysosome
ENSMUSG00000031447	16783	Lamp1	lysosomal-associated membrane protein 1	0.249848	1.4487e-05	0.000367526	3.4347119982893228	significant up	CTX_3mo_WT_vs_KO	Phagosome;Lysosome
ENSMUSG00000031447	16783	Lamp1	lysosomal-associated membrane protein 1	0.380417	1.30566e-06	1.45502e-05	4.8371296214846	significant up	CB_6mo_WT_vs_KO	Phagosome;Lysosome
ENSMUSG00000016534	16784	Lamp2	lysosomal-associated membrane protein 2	0.345306	0.00138217	0.00335571	2.47421550921243	significant up	CB_6mo_WT_vs_KO	Phagosome;Lysosome
ENSMUSG00000016534	16784	Lamp2	lysosomal-associated membrane protein 2	0.399547	7.94247e-06	0.000298794	3.52462848260457	significant up	CTX_1mo_WT_vs_KO	Phagosome;Lysosome
ENSMUSG00000016534	16784	Lamp2	lysosomal-associated membrane protein 2	0.400067	0.00044866	0.0347668	1.45883532389593	significant up	HC_1mo_WT_vs_KO	Phagosome;Lysosome
ENSMUSG00000016534	16784	Lamp2	lysosomal-associated membrane protein 2	0.429133	3.17882e-07	1.20818e-05	4.9178677045192662	significant up	CTX_3mo_WT_vs_KO	Phagosome;Lysosome
ENSMUSG00000016534	16784	Lamp2	lysosomal-associated membrane protein 2	0.52726	1.08972e-09	8.12494e-08	7.09017976121125	significant up	CTX_6mo_WT_vs_KO	Phagosome;Lysosome
ENSMUSG00000016534	16784	Lamp2	lysosomal-associated membrane protein 2	0.567593	0.000530952	0.00984055	2.00698053679569	significant up	CB_1mo_WT_vs_KO	Lysosome;Phagosome
ENSMUSG00000020585	17775	Laptm4a	lysosomal-associated protein transmembrane 4A	0.168384	0.01047	0.0156926	1.80430588669949	significant up	CB_6mo_WT_vs_KO	Lysosome
ENSMUSG00000020585	17775	Laptm4a	lysosomal-associated protein transmembrane 4A	0.211434	0.000201756	0.00315443	2.501079361198697	significant up	CTX_3mo_WT_vs_KO	Lysosome
ENSMUSG00000022257	114128	Laptm4b	lysosomal-associated protein transmembrane 4B	0.173577	0.0289012	0.0480313	1.31847563352017	significant up	CB_3mo_WT_vs_KO	Lysosome
ENSMUSG00000022257	114128	Laptm4b	lysosomal-associated protein transmembrane 4B	0.597134	1.41046e-09	5.55995e-08	7.25492898795328	significant up	CB_6mo_WT_vs_KO	Lysosome
ENSMUSG00000028581	16792	Laptm5	lysosomal-associated protein transmembrane 5	0.426718	0.0416377	0.0440655	1.3559013306375	significant up	CB_6mo_WT_vs_KO	Lysosome
ENSMUSG00000028581	16792	Laptm5	lysosomal-associated protein transmembrane 5	0.537343	9.83798e-07	3.34769e-05	4.4752553378088	significant up	CTX_6mo_WT_vs_KO	Lysosome
ENSMUSG00000028581	16792	Laptm5	lysosomal-associated protein transmembrane 5	0.576408	0.00196577	0.00715175	2.14558764566621	significant up	CB_3mo_WT_vs_KO	Lysosome
ENSMUSG00000028581	16792	Laptm5	lysosomal-associated protein transmembrane 5	0.762639	9.03158e-13	7.8085e-11	10.107432135829161	significant up	CTX_3mo_WT_vs_KO	Lysosome
ENSMUSG00000028581	16792	Laptm5	lysosomal-associated protein transmembrane 5	0.812503	7.28033e-16	1.13652e-13	12.944422355724	significant up	CTX_1mo_WT_vs_KO	Lysosome
ENSMUSG00000028581	16792	Laptm5	lysosomal-associated protein transmembrane 5	0.817383	0.000432737	0.00853716	2.06868642189889	significant up	CB_1mo_WT_vs_KO	Lysosome
ENSMUSG00000016024	16803	Lbp	lipopolysaccharide binding protein	1.31824	0.0171163	0.033323	1.47725551845227	significant up	CB_3mo_WT_vs_KO	Toll-like receptor signaling pathway;NF-kappa B signaling pathway
ENSMUSG00000016024	16803	Lbp	lipopolysaccharide binding protein	2.16037	0.00559544	0.0314015	1.50304965885707	significant up	CTX_6mo_WT_vs_KO	Toll-like receptor signaling pathway;NF-kappa B signaling pathway
ENSMUSG00000016024	16803	Lbp	lipopolysaccharide binding protein	2.75429	0.00292425	0.0242136	1.6159407076185901	significant up	CTX_3mo_WT_vs_KO	Toll-like receptor signaling pathway;NF-kappa B signaling pathway
ENSMUSG00000002699	16822	Lcp2	lymphocyte cytosolic protein 2	1.12255	0.0182924	0.0348659	1.45759904950392	significant up	CB_3mo_WT_vs_KO	Natural killer cell mediated cytotoxicity;Osteoclast differentiation;Platelet activation
ENSMUSG00000057722	16847	Lepr	leptin receptor	1.19587	0.0316274	0.0358666	1.44530921335187	significant up	CB_6mo_WT_vs_KO	Cytokine-cytokine receptor interaction
ENSMUSG00000054263	16880	Lifr	LIF receptor alpha	0.273511	0.0437835	0.0457731	1.3393901000426	significant up	CB_6mo_WT_vs_KO	Cytokine-cytokine receptor interaction
ENSMUSG00000054263	16880	Lifr	LIF receptor alpha	0.364922	0.00152411	0.0128652	1.8905824037321	significant up	CTX_6mo_WT_vs_KO	Cytokine-cytokine receptor interaction
ENSMUSG00000024781	16889	Lipa	lysosomal acid lipase A	0.567024	0.00439667	0.00814334	2.08919768288163	significant up	CB_6mo_WT_vs_KO	Lysosome
ENSMUSG00000022500	56722	Litaf	LPS-induced TN factor	0.3938	0.000738024	0.00877616	2.0566955463215542	significant up	CTX_3mo_WT_vs_KO	Lysosome
ENSMUSG00000022500	56722	Litaf	LPS-induced TN factor	0.440169	0.000111206	0.00169152	2.7717219954264	significant up	CTX_6mo_WT_vs_KO	Lysosome
ENSMUSG00000022500	56722	Litaf	LPS-induced TN factor	0.484293	0.000286246	0.00100378	2.99836099764849	significant up	CB_6mo_WT_vs_KO	Lysosome
ENSMUSG00000028063	16905	Lmna	lamin A	0.326629	0.0128543	0.0274948	1.56074940033687	significant up	CB_3mo_WT_vs_KO	Apoptosis
ENSMUSG00000062075	16907	Lmnb2	lamin B2	-0.330044	0.0313733	0.0356585	1.44783742679386	significant down	CB_6mo_WT_vs_KO	Apoptosis
ENSMUSG00000015568	16956	Lpl	lipoprotein lipase	0.237181	0.00126819	0.0288329	1.54011150679446	significant up	HC_6mo_WT_vs_KO	PPAR signaling pathway
ENSMUSG00000015568	16956	Lpl	lipoprotein lipase	0.428022	0.000271171	0.00397871	2.4002577310796211	significant up	CTX_3mo_WT_vs_KO	PPAR signaling pathway
ENSMUSG00000015568	16956	Lpl	lipoprotein lipase	0.431435	5.89908e-05	0.00101331	2.99425931649508	significant up	CTX_6mo_WT_vs_KO	PPAR signaling pathway
ENSMUSG00000015568	16956	Lpl	lipoprotein lipase	0.839475	1.18863e-12	1.3913e-10	9.85657778089878	significant up	CTX_1mo_WT_vs_KO	PPAR signaling pathway
ENSMUSG00000015568	16956	Lpl	lipoprotein lipase	1.07713	0.00208473	0.00745077	2.12779855960995	significant up	CB_3mo_WT_vs_KO	PPAR signaling pathway
ENSMUSG00000015568	16956	Lpl	lipoprotein lipase	1.71465	0.00022452	0.000832469	3.07963216334374	significant up	CB_6mo_WT_vs_KO	PPAR signaling pathway
ENSMUSG00000047085	272381	Lrrc4b	leucine rich repeat containing 4B	0.514878	0.00697541	0.0116312	1.93437670460202	significant up	CB_6mo_WT_vs_KO	Cell adhesion molecules (CAMs)
ENSMUSG00000050587	241568	Lrrc4c	leucine rich repeat containing 4C	-0.249929	0.000421676	0.00559111	2.2525022593752708	significant down	CTX_3mo_WT_vs_KO	Cell adhesion molecules (CAMs)
ENSMUSG00000030339	17000	Ltbr	lymphotoxin B receptor	0.59822	0.00296881	0.00956331	2.01939165463707	significant up	CB_3mo_WT_vs_KO	Cytokine-cytokine receptor interaction;NF-kappa B signaling pathway
ENSMUSG00000030339	17000	Ltbr	lymphotoxin B receptor	0.766032	0.00662103	0.043397	1.362539869532442	significant up	CTX_3mo_WT_vs_KO	Cytokine-cytokine receptor interaction;NF-kappa B signaling pathway
ENSMUSG00000030339	17000	Ltbr	lymphotoxin B receptor	0.832916	0.000261771	0.000937244	3.02814732296072	significant up	CB_6mo_WT_vs_KO	Cytokine-cytokine receptor interaction;NF-kappa B signaling pathway
ENSMUSG00000025779	17087	Ly96	lymphocyte antigen 96	0.604827	0.0362565	0.0397421	1.40074929138327	significant up	CB_6mo_WT_vs_KO	NF-kappa B signaling pathway;Toll-like receptor signaling pathway
ENSMUSG00000042228	17096	Lyn	LYN proto-oncogene, Src family tyrosine kinase	-0.622369	0.00249751	0.00526667	2.27846385255936	significant down	CB_6mo_WT_vs_KO	Platelet activation;NF-kappa B signaling pathway;Chemokine signaling pathway
ENSMUSG00000007458	17113	M6pr	mannose-6-phosphate receptor, cation dependent	0.265549	0.00710368	0.0455933	1.341098583718942	significant up	CTX_3mo_WT_vs_KO	Phagosome;Lysosome
ENSMUSG00000007458	17113	M6pr	mannose-6-phosphate receptor, cation dependent	0.307744	0.00181664	0.00414391	2.38258938724281	significant up	CB_6mo_WT_vs_KO	Phagosome;Lysosome
ENSMUSG00000036634	17136	Mag	myelin-associated glycoprotein	0.263047	0.00016296	0.00268124	2.5716650401745502	significant up	CTX_3mo_WT_vs_KO	Cell adhesion molecules (CAMs)
ENSMUSG00000036634	17136	Mag	myelin-associated glycoprotein	0.459692	1.46354e-10	1.34283e-08	7.87197958065776	significant up	CTX_6mo_WT_vs_KO	Cell adhesion molecules (CAMs)
ENSMUSG00000036634	17136	Mag	myelin-associated glycoprotein	0.510291	4.20866e-10	1.42266e-07	6.84689944008798	significant up	HC_6mo_WT_vs_KO	Cell adhesion molecules (CAMs)
ENSMUSG00000005142	17159	Man2b1	mannosidase 2, alpha B1	0.443709	0.0139	0.0194488	1.7111065490587	significant up	CB_6mo_WT_vs_KO	Lysosome
ENSMUSG00000005142	17159	Man2b1	mannosidase 2, alpha B1	0.531475	0.000208085	0.00323403	2.4902557460330388	significant up	CTX_3mo_WT_vs_KO	Lysosome
ENSMUSG00000005142	17159	Man2b1	mannosidase 2, alpha B1	0.538107	0.0015152	0.00595113	2.22540045227028	significant up	CB_3mo_WT_vs_KO	Lysosome
ENSMUSG00000005142	17159	Man2b1	mannosidase 2, alpha B1	0.738759	2.56262e-06	7.38066e-05	4.13190503948159	significant up	CTX_6mo_WT_vs_KO	Lysosome
ENSMUSG00000004936	26395	Map2k1	mitogen-activated protein kinase kinase 1	-0.275534	0.000481458	0.00835116	2.07825298424943	significant down	CTX_1mo_WT_vs_KO	Toll-like receptor signaling pathway;Osteoclast differentiation;Natural killer cell mediated cytotoxicity;Chemokine signaling pathway;Apoptosis;TNF signaling pathway;Focal adhesion
ENSMUSG00000004936	26395	Map2k1	mitogen-activated protein kinase kinase 1	0.20224	0.0304437	0.0348888	1.45731353032865	significant up	CB_6mo_WT_vs_KO	Focal adhesion;Natural killer cell mediated cytotoxicity;Osteoclast differentiation;Chemokine signaling pathway;Toll-like receptor signaling pathway;Apoptosis;TNF signaling pathway
ENSMUSG00000033352	26398	Map2k4	mitogen-activated protein kinase kinase 4	-0.282045	0.000301169	0.00430434	2.366093115956049	significant down	CTX_3mo_WT_vs_KO	Toll-like receptor signaling pathway;TNF signaling pathway
ENSMUSG00000002948	26400	Map2k7	mitogen-activated protein kinase kinase 7	-0.326645	0.0156495	0.0212534	1.6725706973692	significant down	CB_6mo_WT_vs_KO	Osteoclast differentiation;Toll-like receptor signaling pathway;TNF signaling pathway
ENSMUSG00000071369	26408	Map3k5	mitogen-activated protein kinase kinase kinase 5	0.326305	0.0404218	0.0431134	1.36538756902744	significant up	CB_6mo_WT_vs_KO	Apoptosis;TNF signaling pathway
ENSMUSG00000063358	26413	Mapk1	mitogen-activated protein kinase 1	0.279702	0.00774247	0.0125582	1.90107334832198	significant up	CB_6mo_WT_vs_KO	Focal adhesion;Platelet activation;Natural killer cell mediated cytotoxicity;NOD-like receptor signaling pathway;Osteoclast differentiation;Chemokine signaling pathway;Toll-like receptor signaling pathway;Apoptosis;TNF signaling pathway
ENSMUSG00000046709	26414	Mapk10	mitogen-activated protein kinase 10	0.231135	0.0085938	0.0208044	1.68184562845124	significant up	CB_3mo_WT_vs_KO	NOD-like receptor signaling pathway;Apoptosis;Toll-like receptor signaling pathway;Focal adhesion;Osteoclast differentiation;TNF signaling pathway
ENSMUSG00000053137	19094	Mapk11	mitogen-activated protein kinase 11	-0.631159	0.00547065	0.0434653	1.36185747334979	significant down	CTX_1mo_WT_vs_KO	NOD-like receptor signaling pathway;Toll-like receptor signaling pathway;Osteoclast differentiation;Leukocyte transendothelial migration;TNF signaling pathway;Platelet activation
ENSMUSG00000022610	29857	Mapk12	mitogen-activated protein kinase 12	-1.10613	1.62633e-07	2.66128e-06	5.57490969340703	significant down	CB_6mo_WT_vs_KO	Leukocyte transendothelial migration;Platelet activation;NOD-like receptor signaling pathway;Osteoclast differentiation;Toll-like receptor signaling pathway;TNF signaling pathway
ENSMUSG00000022610	29857	Mapk12	mitogen-activated protein kinase 12	-0.439793	0.00374199	0.0113728	1.944131703041	significant down	CB_3mo_WT_vs_KO	NOD-like receptor signaling pathway;Toll-like receptor signaling pathway;Osteoclast differentiation;Leukocyte transendothelial migration;TNF signaling pathway;Platelet activation
ENSMUSG00000022610	29857	Mapk12	mitogen-activated protein kinase 12	1.09908	0.000164731	0.00270327	2.5681108866782281	significant up	CTX_3mo_WT_vs_KO	NOD-like receptor signaling pathway;Toll-like receptor signaling pathway;TNF signaling pathway;Leukocyte transendothelial migration;Osteoclast differentiation;Platelet activation
ENSMUSG00000063065	26417	Mapk3	mitogen-activated protein kinase 3	0.32604	0.000964414	0.0107729	1.967667705341456	significant up	CTX_3mo_WT_vs_KO	Apoptosis;NOD-like receptor signaling pathway;Toll-like receptor signaling pathway;Chemokine signaling pathway;TNF signaling pathway;Osteoclast differentiation;Natural killer cell mediated cytotoxicity;Platelet activation;Focal adhesion
ENSMUSG00000020366	26420	Mapk9	mitogen-activated protein kinase 9	0.281304	0.00283077	0.00580562	2.2361514323848	significant up	CB_6mo_WT_vs_KO	Focal adhesion;NOD-like receptor signaling pathway;Osteoclast differentiation;Toll-like receptor signaling pathway;Apoptosis;TNF signaling pathway
ENSMUSG00000028979	17175	Masp2	mannan-binding lectin serine peptidase 2	-1.57076	0.00817635	0.013073	1.88362543412537	significant down	CB_6mo_WT_vs_KO	Complement and coagulation cascades
ENSMUSG00000037523	228607	Mavs	mitochondrial antiviral signaling protein	1.06843	0.00214154	0.00469704	2.32817580908992	significant up	CB_6mo_WT_vs_KO	Cytosolic DNA-sensing pathway;NOD-like receptor signaling pathway
ENSMUSG00000037523	228607	Mavs	mitochondrial antiviral signaling protein	1.38656	0.000503081	0.00553363	2.25698961309706	significant up	CTX_6mo_WT_vs_KO	Cytosolic DNA-sensing pathway;NOD-like receptor signaling pathway
ENSMUSG00000038612	17210	Mcl1	myeloid cell leukemia sequence 1	0.306834	0.0259795	0.0445469	1.35118214366782	significant up	CB_3mo_WT_vs_KO	Apoptosis
ENSMUSG00000038612	17210	Mcl1	myeloid cell leukemia sequence 1	0.516439	0.000373646	0.00123434	2.9085656949635	significant up	CB_6mo_WT_vs_KO	Apoptosis
ENSMUSG00000004567	94178	Mcoln1	mucolipin 1	-0.428915	0.000446892	0.00142063	2.84751798695134	significant down	CB_6mo_WT_vs_KO	Lysosome
ENSMUSG00000009647	215999	Mcu	mitochondrial calcium uniporter	-0.387476	0.00627298	0.0107409	1.96895779570405	significant down	CB_6mo_WT_vs_KO	NOD-like receptor signaling pathway
ENSMUSG00000032418	17436	Me1	malic enzyme 1, NADP(+)-dependent, cytosolic	0.421842	0.000387983	0.00127194	2.89553172080182	significant up	CB_6mo_WT_vs_KO	PPAR signaling pathway
ENSMUSG00000032418	17436	Me1	malic enzyme 1, NADP(+)-dependent, cytosolic	0.440111	0.000262134	0.00387719	2.4114825344533659	significant up	CTX_3mo_WT_vs_KO	PPAR signaling pathway
ENSMUSG00000009376	17295	Met	met proto-oncogene	1.54939	0.00341208	0.0226185	1.64553657341327	significant up	CTX_6mo_WT_vs_KO	Cytokine-cytokine receptor interaction;Focal adhesion
ENSMUSG00000009376	17295	Met	met proto-oncogene	1.77942	0.00561675	0.00986742	2.00579649139668	significant up	CB_6mo_WT_vs_KO	Cytokine-cytokine receptor interaction;Focal adhesion
ENSMUSG00000009376	17295	Met	met proto-oncogene	2.30921	0.00151258	0.00594421	2.22590563708534	significant up	CB_3mo_WT_vs_KO	Cytokine-cytokine receptor interaction;Focal adhesion
ENSMUSG00000027668	67414	Mfn1	mitofusin 1	0.460167	0.00493666	0.035204	1.4534074947425339	significant up	CTX_3mo_WT_vs_KO	NOD-like receptor signaling pathway
ENSMUSG00000035158	17342	Mitf	melanogenesis associated transcription factor	0.721957	0.00181059	0.0208508	1.68087633942599	significant up	CTX_1mo_WT_vs_KO	Osteoclast differentiation
ENSMUSG00000027820	17380	Mme	membrane metallo endopeptidase	-0.611974	0.0010202	0.0112283	1.949687123313036	significant down	CTX_3mo_WT_vs_KO	Hematopoietic cell lineage
ENSMUSG00000000957	17387	Mmp14	matrix metallopeptidase 14 (membrane-inserted)	0.609204	8.31943e-05	0.000386066	3.41333884458269	significant up	CB_6mo_WT_vs_KO	TNF signaling pathway
ENSMUSG00000000957	17387	Mmp14	matrix metallopeptidase 14 (membrane-inserted)	0.80367	6.06086e-08	4.54707e-06	5.34226883092381	significant up	CB_3mo_WT_vs_KO	TNF signaling pathway
ENSMUSG00000026566	68481	Mpzl1	myelin protein zero-like 1	0.579902	0.000381045	0.0044757	2.3491392969822	significant up	CTX_6mo_WT_vs_KO	Cell adhesion molecules (CAMs)
ENSMUSG00000026712	17533	Mrc1	mannose receptor, C type 1	0.952429	0.000219844	0.0015241	2.81698617626787	significant up	CB_3mo_WT_vs_KO	Phagosome
ENSMUSG00000026712	17533	Mrc1	mannose receptor, C type 1	1.04351	0.00134754	0.0117379	1.93040874200114	significant up	CTX_6mo_WT_vs_KO	Phagosome
ENSMUSG00000026712	17533	Mrc1	mannose receptor, C type 1	1.19343	0.00189506	0.0226402	1.64511949071274	significant up	CB_1mo_WT_vs_KO	Phagosome
ENSMUSG00000026712	17533	Mrc1	mannose receptor, C type 1	1.80532	5.50581e-09	1.75022e-07	6.75690815273587	significant up	CB_6mo_WT_vs_KO	Phagosome
ENSMUSG00000031207	17698	Msn	moesin	0.671794	1.63446e-05	0.000546148	3.26268985566821	significant up	CTX_1mo_WT_vs_KO	Leukocyte transendothelial migration
ENSMUSG00000031207	17698	Msn	moesin	0.755585	3.39161e-06	0.000102388	3.989752761227483	significant up	CTX_3mo_WT_vs_KO	Leukocyte transendothelial migration
ENSMUSG00000031207	17698	Msn	moesin	0.875145	5.67436e-08	2.76589e-06	5.55816488776555	significant up	CTX_6mo_WT_vs_KO	Leukocyte transendothelial migration
ENSMUSG00000025044	20288	Msr1	macrophage scavenger receptor 1	2.13977	0.00272449	0.00894748	2.04829911629632	significant up	CB_3mo_WT_vs_KO	Phagosome
ENSMUSG00000064357	17705	mt-Atp6	mitochondrially encoded ATP synthase 6	1.55252	0.0236576	0.0289392	1.53851391961093	significant up	CB_6mo_WT_vs_KO	Oxidative phosphorylation
ENSMUSG00000064357	17705	mt-Atp6	mitochondrially encoded ATP synthase 6	3.61728	0.000227098	0.00544196	2.26424454850296	significant up	CB_1mo_WT_vs_KO	Oxidative phosphorylation
ENSMUSG00000064351	17708	mt-Co1	mitochondrially encoded cytochrome c oxidase I	-0.423531	0.00198437	0.0227168	1.64365228764732	significant down	CB_P14_WT_vs_KO	Oxidative phosphorylation
ENSMUSG00000064351	17708	mt-Co1	mitochondrially encoded cytochrome c oxidase I	-0.282529	6.72779e-05	0.000648009	3.18841878475459	significant down	CB_3mo_WT_vs_KO	Oxidative phosphorylation
ENSMUSG00000064351	17708	mt-Co1	mitochondrially encoded cytochrome c oxidase I	0.297519	3.19445e-11	2.35861e-09	8.6273442115116978	significant up	CTX_3mo_WT_vs_KO	Oxidative phosphorylation
ENSMUSG00000064370	17711	mt-Cytb	mitochondrially encoded cytochrome b	0.177079	0.00433679	0.00805881	2.09372896337285	significant up	CB_6mo_WT_vs_KO	Oxidative phosphorylation
ENSMUSG00000064370	17711	mt-Cytb	mitochondrially encoded cytochrome b	0.267318	4.13288e-11	3.01672e-09	8.520465164933146	significant up	CTX_3mo_WT_vs_KO	Oxidative phosphorylation
ENSMUSG00000064341	17716	mt-Nd1	mitochondrially encoded NADH dehydrogenase 1	0.153692	0.0141204	0.0196821	1.70592876595875	significant up	CB_6mo_WT_vs_KO	Oxidative phosphorylation
ENSMUSG00000064341	17716	mt-Nd1	mitochondrially encoded NADH dehydrogenase 1	0.253806	7.18473e-10	4.44152e-08	7.3524681171465573	significant up	CTX_3mo_WT_vs_KO	Oxidative phosphorylation
ENSMUSG00000064345	17717	mt-Nd2	mitochondrially encoded NADH dehydrogenase 2	0.254962	0.000289829	0.00101329	2.99426561329904	significant up	CB_6mo_WT_vs_KO	Oxidative phosphorylation
ENSMUSG00000064345	17717	mt-Nd2	mitochondrially encoded NADH dehydrogenase 2	0.261512	1.08248e-09	6.42462e-08	7.192152310403011	significant up	CTX_3mo_WT_vs_KO	Oxidative phosphorylation
ENSMUSG00000064363	17719	mt-Nd4	mitochondrially encoded NADH dehydrogenase 4	0.250886	0.000206466	0.000779073	3.10842193090466	significant up	CB_6mo_WT_vs_KO	Oxidative phosphorylation
ENSMUSG00000064363	17719	mt-Nd4	mitochondrially encoded NADH dehydrogenase 4	0.281248	9.64721e-12	7.53596e-10	9.1228616918452641	significant up	CTX_3mo_WT_vs_KO	Oxidative phosphorylation
ENSMUSG00000064367	17721	mt-Nd5	mitochondrially encoded NADH dehydrogenase 5	-0.270029	6.98133e-05	0.000663357	3.17825256916055	significant down	CB_3mo_WT_vs_KO	Oxidative phosphorylation
ENSMUSG00000064367	17721	mt-Nd5	mitochondrially encoded NADH dehydrogenase 5	0.119992	0.0104009	0.0482437	1.31655908809956	significant up	CTX_6mo_WT_vs_KO	Oxidative phosphorylation
ENSMUSG00000064367	17721	mt-Nd5	mitochondrially encoded NADH dehydrogenase 5	0.226675	6.74806e-07	2.40715e-05	4.6184968843426937	significant up	CTX_3mo_WT_vs_KO	Oxidative phosphorylation
ENSMUSG00000031765	17748	Mt1	metallothionein 1	0.27964	1.73479e-06	0.000205941	3.68625629944489	significant up	HC_6mo_WT_vs_KO	Mineral absorption
ENSMUSG00000031765	17748	Mt1	metallothionein 1	0.293289	0.000179433	0.00132041	2.87929120962177	significant up	CB_3mo_WT_vs_KO	Mineral absorption
ENSMUSG00000031765	17748	Mt1	metallothionein 1	0.374011	7.41798e-09	5.12865e-06	5.28999681203265	significant up	HC_3mo_WT_vs_KO	Mineral absorption
ENSMUSG00000031765	17748	Mt1	metallothionein 1	0.409361	2.3937e-18	5.24282e-16	15.2804349561165	significant up	CTX_6mo_WT_vs_KO	Mineral absorption
ENSMUSG00000031765	17748	Mt1	metallothionein 1	0.426353	3.25031e-17	5.44987e-15	14.2636141593474	significant up	CTX_1mo_WT_vs_KO	Mineral absorption
ENSMUSG00000031765	17748	Mt1	metallothionein 1	0.507281	3.16111e-09	1.08459e-07	6.96473332600789	significant up	CB_6mo_WT_vs_KO	Mineral absorption
ENSMUSG00000031765	17748	Mt1	metallothionein 1	0.552327	1.38904e-34	5.62254e-32	31.25006717280354	significant up	CTX_3mo_WT_vs_KO	Mineral absorption
ENSMUSG00000031762	17750	Mt2	metallothionein 2	0.354515	1.48871e-06	0.000485487	3.31382199848901	significant up	HC_3mo_WT_vs_KO	Mineral absorption
ENSMUSG00000031762	17750	Mt2	metallothionein 2	0.422906	2.59459e-06	6.72e-05	4.17263084725712	significant up	CB_3mo_WT_vs_KO	Mineral absorption
ENSMUSG00000031762	17750	Mt2	metallothionein 2	0.58263	1.34055e-16	9.4624e-14	13.0239987266168	significant up	HC_6mo_WT_vs_KO	Mineral absorption
ENSMUSG00000031762	17750	Mt2	metallothionein 2	0.668741	4.18842e-22	1.01625e-19	18.9930008929056	significant up	CTX_1mo_WT_vs_KO	Mineral absorption
ENSMUSG00000031762	17750	Mt2	metallothionein 2	0.717231	1.84319e-26	7.86161e-24	23.1044882561398	significant up	CTX_6mo_WT_vs_KO	Mineral absorption
ENSMUSG00000031762	17750	Mt2	metallothionein 2	0.741939	5.93859e-32	2.06649e-29	28.684766787128218	significant up	CTX_3mo_WT_vs_KO	Mineral absorption
ENSMUSG00000031762	17750	Mt2	metallothionein 2	0.903039	1.4677e-11	1.52023e-09	8.81809101346377	significant up	CB_6mo_WT_vs_KO	Mineral absorption
ENSMUSG00000032508	17874	Myd88	myeloid differentiation primary response gene 88	0.782859	0.0326485	0.0366939	1.43540583215613	significant up	CB_6mo_WT_vs_KO	NOD-like receptor signaling pathway;NF-kappa B signaling pathway;Toll-like receptor signaling pathway
ENSMUSG00000024048	67268	Myl12a	myosin, light chain 12A, regulatory, non-sarcomeric	0.351149	0.000908353	0.023324	1.63219704550234	significant up	HC_6mo_WT_vs_KO	Focal adhesion;Leukocyte transendothelial migration;Platelet activation
ENSMUSG00000022836	107589	Mylk	myosin, light polypeptide kinase	0.72423	0.00364311	0.0070497	2.15182965008098	significant up	CB_6mo_WT_vs_KO	Focal adhesion;Platelet activation
ENSMUSG00000022453	17939	Naga	N-acetyl galactosaminidase, alpha	0.527142	0.00132693	0.00325555	2.48737580204989	significant up	CB_6mo_WT_vs_KO	Lysosome
ENSMUSG00000001751	27419	Naglu	alpha-N-acetylglucosaminidase (Sanfilippo disease IIIB)	0.701069	0.0201718	0.025693	1.59018469255593	significant up	CB_6mo_WT_vs_KO	Lysosome
ENSMUSG00000002204	16541	Napsa	napsin A aspartic peptidase	3.36411	0.000634371	0.0110816	1.95539909428	significant up	CB_1mo_WT_vs_KO	Lysosome
ENSMUSG00000039542	17967	Ncam1	neural cell adhesion molecule 1	0.223031	0.00100858	0.0111346	1.953326687940361	significant up	CTX_3mo_WT_vs_KO	Cell adhesion molecules (CAMs)
ENSMUSG00000022762	17968	Ncam2	neural cell adhesion molecule 2	0.219207	0.00919452	0.0443552	1.35305529775461	significant up	CTX_6mo_WT_vs_KO	Cell adhesion molecules (CAMs)
ENSMUSG00000015950	17969	Ncf1	neutrophil cytosolic factor 1	1.16196	0.00102855	0.0112953	1.9471012575084929	significant up	CTX_3mo_WT_vs_KO	Phagosome;Chemokine signaling pathway;Leukocyte transendothelial migration;Osteoclast differentiation
ENSMUSG00000015950	17969	Ncf1	neutrophil cytosolic factor 1	2.26717	7.64562e-05	0.000705908	3.15125176367682	significant up	CB_3mo_WT_vs_KO	Phagosome;Chemokine signaling pathway;Osteoclast differentiation;Leukocyte transendothelial migration
ENSMUSG00000071715	17972	Ncf4	neutrophil cytosolic factor 4	1.55316	0.0382054	0.0413391	1.38363927806149	significant up	CB_6mo_WT_vs_KO	Phagosome;Leukocyte transendothelial migration;Osteoclast differentiation
ENSMUSG00000071715	17972	Ncf4	neutrophil cytosolic factor 4	1.85639	0.00158355	0.0191009	1.71894640744986	significant up	CTX_1mo_WT_vs_KO	Phagosome;Osteoclast differentiation;Leukocyte transendothelial migration
ENSMUSG00000071715	17972	Ncf4	neutrophil cytosolic factor 4	2.52483	0.000235572	0.0031106	2.50715638749357	significant up	CTX_6mo_WT_vs_KO	Phagosome;Osteoclast differentiation;Leukocyte transendothelial migration
ENSMUSG00000071715	17972	Ncf4	neutrophil cytosolic factor 4	3.45965	0.000498728	0.00942235	2.02584073492347	significant up	CB_1mo_WT_vs_KO	Phagosome
ENSMUSG00000016427	54405	Ndufa1	NADH:ubiquinone oxidoreductase subunit A1	-0.367974	0.00297502	0.0267921	1.57199318981169	significant down	CB_P14_WT_vs_KO	Oxidative phosphorylation
ENSMUSG00000026260	67273	Ndufa10	NADH:ubiquinone oxidoreductase subunit A10	-0.237688	0.00577279	0.0100791	1.99657990305057	significant down	CB_6mo_WT_vs_KO	Oxidative phosphorylation
ENSMUSG00000002379	69875	Ndufa11	NADH:ubiquinone oxidoreductase subunit A11	-0.660632	2.17485e-05	0.00106781	2.9715058578706	significant down	CB_1mo_WT_vs_KO	Oxidative phosphorylation
ENSMUSG00000002379	69875	Ndufa11	NADH:ubiquinone oxidoreductase subunit A11	-0.385577	0.00202355	0.0229195	1.63979402013607	significant down	CB_P14_WT_vs_KO	Oxidative phosphorylation
ENSMUSG00000002379	69875	Ndufa11	NADH:ubiquinone oxidoreductase subunit A11	-0.192968	0.00013445	0.00197852	2.70365866097856	significant down	CTX_6mo_WT_vs_KO	Oxidative phosphorylation
ENSMUSG00000002379	69875	Ndufa11	NADH:ubiquinone oxidoreductase subunit A11	-0.170606	0.0163509	0.0219475	1.65861465199969	significant down	CB_6mo_WT_vs_KO	Oxidative phosphorylation
ENSMUSG00000002379	69875	Ndufa11	NADH:ubiquinone oxidoreductase subunit A11	0.150837	0.00244161	0.0211453	1.6747870824459641	significant up	CTX_3mo_WT_vs_KO	Oxidative phosphorylation
ENSMUSG00000020022	66414	Ndufa12	NADH:ubiquinone oxidoreductase subunit A12	-0.171485	0.00284798	0.0199125	1.70087470469426	significant down	CTX_6mo_WT_vs_KO	Oxidative phosphorylation
ENSMUSG00000020022	66414	Ndufa12	NADH:ubiquinone oxidoreductase subunit A12	-0.169977	0.00607807	0.0465094	1.3324589730037	significant down	CTX_1mo_WT_vs_KO	Oxidative phosphorylation
ENSMUSG00000020022	66414	Ndufa12	NADH:ubiquinone oxidoreductase subunit A12	-0.16717	0.0181409	0.0237454	1.62442064290348	significant down	CB_6mo_WT_vs_KO	Oxidative phosphorylation
ENSMUSG00000036199	67184	Ndufa13	NADH:ubiquinone oxidoreductase subunit A13	-0.593822	0.000106139	0.00322102	2.49200611873403	significant down	CB_1mo_WT_vs_KO	Oxidative phosphorylation
ENSMUSG00000036199	67184	Ndufa13	NADH:ubiquinone oxidoreductase subunit A13	-0.325386	0.00272391	0.025933	1.58614709933442	significant down	CB_P14_WT_vs_KO	Oxidative phosphorylation
ENSMUSG00000036199	67184	Ndufa13	NADH:ubiquinone oxidoreductase subunit A13	-0.163207	0.00946375	0.0145652	1.8366844516116	significant down	CB_6mo_WT_vs_KO	Oxidative phosphorylation
ENSMUSG00000036199	67184	Ndufa13	NADH:ubiquinone oxidoreductase subunit A13	0.134264	0.00367848	0.0285833	1.543887394117855	significant up	CTX_3mo_WT_vs_KO	Oxidative phosphorylation
ENSMUSG00000014294	17991	Ndufa2	NADH:ubiquinone oxidoreductase subunit A2	-0.559084	0.000285045	0.00635477	2.19690022846784	significant down	CB_1mo_WT_vs_KO	Oxidative phosphorylation
ENSMUSG00000014294	17991	Ndufa2	NADH:ubiquinone oxidoreductase subunit A2	-0.153823	0.0211439	0.0386038	1.41336940984479	significant down	CB_3mo_WT_vs_KO	Oxidative phosphorylation
ENSMUSG00000035674	66091	Ndufa3	NADH:ubiquinone oxidoreductase subunit A3	-0.333634	0.00259561	0.025455	1.59422676104663	significant down	CB_P14_WT_vs_KO	Oxidative phosphorylation
ENSMUSG00000035674	66091	Ndufa3	NADH:ubiquinone oxidoreductase subunit A3	-0.172133	0.0156877	0.0314731	1.50205993355728	significant down	CB_3mo_WT_vs_KO	Oxidative phosphorylation
ENSMUSG00000035674	66091	Ndufa3	NADH:ubiquinone oxidoreductase subunit A3	-0.135454	0.0291663	0.0338101	1.47095330368022	significant down	CB_6mo_WT_vs_KO	Oxidative phosphorylation
ENSMUSG00000035674	66091	Ndufa3	NADH:ubiquinone oxidoreductase subunit A3	0.165294	0.00319147	0.0258201	1.5880424201891199	significant up	CTX_3mo_WT_vs_KO	Oxidative phosphorylation
ENSMUSG00000029632	17992	Ndufa4	Ndufa4, mitochondrial complex associated	-0.170655	0.000194127	0.00266535	2.57424576059349	significant down	CTX_6mo_WT_vs_KO	Oxidative phosphorylation
ENSMUSG00000029632	17992	Ndufa4	Ndufa4, mitochondrial complex associated	-0.159612	0.0123355	0.0267269	1.5730507924094	significant down	CB_3mo_WT_vs_KO	Oxidative phosphorylation
ENSMUSG00000029632	17992	Ndufa4	Ndufa4, mitochondrial complex associated	-0.145572	0.0203766	0.0258837	1.58697417877425	significant down	CB_6mo_WT_vs_KO	Oxidative phosphorylation
ENSMUSG00000023089	68202	Ndufa5	NADH:ubiquinone oxidoreductase subunit A5	-0.593742	0.000178749	0.004635	2.33395001175524	significant down	CB_1mo_WT_vs_KO	Oxidative phosphorylation
ENSMUSG00000023089	68202	Ndufa5	NADH:ubiquinone oxidoreductase subunit A5	-0.320296	0.00584385	0.0369864	1.43195820975406	significant down	CB_P14_WT_vs_KO	Oxidative phosphorylation
ENSMUSG00000023089	68202	Ndufa5	NADH:ubiquinone oxidoreductase subunit A5	-0.158617	0.0141427	0.0293413	1.53252109489496	significant down	CB_3mo_WT_vs_KO	Oxidative phosphorylation
ENSMUSG00000023089	68202	Ndufa5	NADH:ubiquinone oxidoreductase subunit A5	-0.126309	0.0492223	0.0499351	1.30159442784603	significant down	CB_6mo_WT_vs_KO	Oxidative phosphorylation
ENSMUSG00000022450	67130	Ndufa6	NADH:ubiquinone oxidoreductase subunit A6	-0.435186	0.00567372	0.0450526	1.34627988097223	significant down	CB_1mo_WT_vs_KO	Oxidative phosphorylation
ENSMUSG00000022450	67130	Ndufa6	NADH:ubiquinone oxidoreductase subunit A6	-0.344777	0.00299702	0.026863	1.57084623060147	significant down	CB_P14_WT_vs_KO	Oxidative phosphorylation
ENSMUSG00000041881	66416	Ndufa7	NADH:ubiquinone oxidoreductase subunit A7	-0.563858	0.000272978	0.00616936	2.20975989885831	significant down	CB_1mo_WT_vs_KO	Oxidative phosphorylation
ENSMUSG00000041881	66416	Ndufa7	NADH:ubiquinone oxidoreductase subunit A7	-0.457224	0.000496326	0.0122459	1.91200925023006	significant down	CB_P14_WT_vs_KO	Oxidative phosphorylation
ENSMUSG00000041881	66416	Ndufa7	NADH:ubiquinone oxidoreductase subunit A7	-0.274584	0.000156616	0.000630038	3.20063304077473	significant down	CB_6mo_WT_vs_KO	Oxidative phosphorylation
ENSMUSG00000041881	66416	Ndufa7	NADH:ubiquinone oxidoreductase subunit A7	-0.254567	6.83091e-07	2.41735e-05	4.61666094899244	significant down	CTX_6mo_WT_vs_KO	Oxidative phosphorylation
ENSMUSG00000041881	66416	Ndufa7	NADH:ubiquinone oxidoreductase subunit A7	-0.232082	0.00108364	0.00472186	2.32588719477013	significant down	CB_3mo_WT_vs_KO	Oxidative phosphorylation
ENSMUSG00000026895	68375	Ndufa8	NADH:ubiquinone oxidoreductase subunit A8	-0.334594	0.00243671	0.0248216	1.60516970855802	significant down	CB_P14_WT_vs_KO	Oxidative phosphorylation
ENSMUSG00000026895	68375	Ndufa8	NADH:ubiquinone oxidoreductase subunit A8	-0.278648	0.000328747	0.00203187	2.69210328721527	significant down	CB_3mo_WT_vs_KO	Oxidative phosphorylation
ENSMUSG00000026895	68375	Ndufa8	NADH:ubiquinone oxidoreductase subunit A8	-0.241653	0.000974013	0.00257354	2.5894685511047	significant down	CB_6mo_WT_vs_KO	Oxidative phosphorylation
ENSMUSG00000026895	68375	Ndufa8	NADH:ubiquinone oxidoreductase subunit A8	-0.194445	0.000204585	0.00277855	2.5561820946443	significant down	CTX_6mo_WT_vs_KO	Oxidative phosphorylation
ENSMUSG00000030869	70316	Ndufab1	NADH:ubiquinone oxidoreductase subunit AB1	-0.454527	0.000305136	0.00958095	2.01859159176982	significant down	CB_P14_WT_vs_KO	Oxidative phosphorylation
ENSMUSG00000030869	70316	Ndufab1	NADH:ubiquinone oxidoreductase subunit AB1	-0.306623	0.000574139	0.002969	2.52738980565451	significant down	CB_3mo_WT_vs_KO	Oxidative phosphorylation
ENSMUSG00000030869	70316	Ndufab1	NADH:ubiquinone oxidoreductase subunit AB1	-0.287569	0.000166432	0.000660805	3.17992678824533	significant down	CB_6mo_WT_vs_KO	Oxidative phosphorylation
ENSMUSG00000030869	70316	Ndufab1	NADH:ubiquinone oxidoreductase subunit AB1	-0.192946	0.00293707	0.0203146	1.69219222838703	significant down	CTX_6mo_WT_vs_KO	Oxidative phosphorylation
ENSMUSG00000040048	68342	Ndufb10	NADH:ubiquinone oxidoreductase subunit B10	-0.48802	0.00176522	0.0216394	1.66475516858206	significant down	CB_1mo_WT_vs_KO	Oxidative phosphorylation
ENSMUSG00000040048	68342	Ndufb10	NADH:ubiquinone oxidoreductase subunit B10	-0.405546	0.000472555	0.0119784	1.921600519237	significant down	CB_P14_WT_vs_KO	Oxidative phosphorylation
ENSMUSG00000040048	68342	Ndufb10	NADH:ubiquinone oxidoreductase subunit B10	-0.283684	6.54067e-05	0.000316354	3.49982616032897	significant down	CB_6mo_WT_vs_KO	Oxidative phosphorylation
ENSMUSG00000040048	68342	Ndufb10	NADH:ubiquinone oxidoreductase subunit B10	-0.233667	0.00121944	0.00513364	2.2895744031519	significant down	CB_3mo_WT_vs_KO	Oxidative phosphorylation
ENSMUSG00000040048	68342	Ndufb10	NADH:ubiquinone oxidoreductase subunit B10	-0.153406	0.00160529	0.0133624	1.87411417013076	significant down	CTX_6mo_WT_vs_KO	Oxidative phosphorylation
ENSMUSG00000031059	104130	Ndufb11	NADH:ubiquinone oxidoreductase subunit B11	-0.453569	0.0032907	0.0321272	1.49312748918962	significant down	CB_1mo_WT_vs_KO	Oxidative phosphorylation
ENSMUSG00000031059	104130	Ndufb11	NADH:ubiquinone oxidoreductase subunit B11	-0.371504	0.00155919	0.0202005	1.69463720225499	significant down	CB_P14_WT_vs_KO	Oxidative phosphorylation
ENSMUSG00000031059	104130	Ndufb11	NADH:ubiquinone oxidoreductase subunit B11	-0.185378	0.00837506	0.0133047	1.87599560200667	significant down	CB_6mo_WT_vs_KO	Oxidative phosphorylation
ENSMUSG00000031059	104130	Ndufb11	NADH:ubiquinone oxidoreductase subunit B11	-0.161418	0.0304147	0.0497533	1.30317853819674	significant down	CB_3mo_WT_vs_KO	Oxidative phosphorylation
ENSMUSG00000002416	68198	Ndufb2	NADH:ubiquinone oxidoreductase subunit B2	-0.739197	2.17099e-06	0.000182304	3.73920330092223	significant down	CB_1mo_WT_vs_KO	Oxidative phosphorylation
ENSMUSG00000002416	68198	Ndufb2	NADH:ubiquinone oxidoreductase subunit B2	-0.3762	0.00237497	0.0245621	1.60973497256657	significant down	CB_P14_WT_vs_KO	Oxidative phosphorylation
ENSMUSG00000002416	68198	Ndufb2	NADH:ubiquinone oxidoreductase subunit B2	-0.309295	0.000113722	0.000493381	3.30681759646638	significant down	CB_6mo_WT_vs_KO	Oxidative phosphorylation
ENSMUSG00000002416	68198	Ndufb2	NADH:ubiquinone oxidoreductase subunit B2	-0.23201	0.00152212	0.00596936	2.22407243219448	significant down	CB_3mo_WT_vs_KO	Oxidative phosphorylation
ENSMUSG00000002416	68198	Ndufb2	NADH:ubiquinone oxidoreductase subunit B2	-0.205143	2.19988e-05	0.000449037	3.34771779512077	significant down	CTX_6mo_WT_vs_KO	Oxidative phosphorylation
ENSMUSG00000026032	66495	Ndufb3	NADH:ubiquinone oxidoreductase subunit B3	-0.297517	0.00762182	0.0420397	1.3763406627966	significant down	CB_P14_WT_vs_KO	Oxidative phosphorylation
ENSMUSG00000026032	66495	Ndufb3	NADH:ubiquinone oxidoreductase subunit B3	-0.179405	0.0149699	0.0305004	1.51569429502682	significant down	CB_3mo_WT_vs_KO	Oxidative phosphorylation
ENSMUSG00000026032	66495	Ndufb3	NADH:ubiquinone oxidoreductase subunit B3	-0.176107	0.00295636	0.0204005	1.69035825265438	significant down	CTX_6mo_WT_vs_KO	Oxidative phosphorylation
ENSMUSG00000022820	68194	Ndufb4	NADH:ubiquinone oxidoreductase subunit B4	-0.43023	0.00261602	0.025533	1.59289879527356	significant down	CB_P14_WT_vs_KO	Oxidative phosphorylation
ENSMUSG00000022820	68194	Ndufb4	NADH:ubiquinone oxidoreductase subunit B4	-0.362713	1.81316e-05	0.000383503	3.41623127178758	significant down	CTX_6mo_WT_vs_KO	Oxidative phosphorylation
ENSMUSG00000022820	68194	Ndufb4	NADH:ubiquinone oxidoreductase subunit B4	-0.246384	0.00911726	0.0216826	1.66388765444305	significant down	CB_3mo_WT_vs_KO	Oxidative phosphorylation
ENSMUSG00000022820	68194	Ndufb4	NADH:ubiquinone oxidoreductase subunit B4	-0.225029	0.0184361	0.0240351	1.6191543919138	significant down	CB_6mo_WT_vs_KO	Oxidative phosphorylation
ENSMUSG00000027673	66046	Ndufb5	NADH:ubiquinone oxidoreductase subunit B5	-0.42334	0.000891257	0.0154229	1.8118338923105	significant down	CB_P14_WT_vs_KO	Oxidative phosphorylation
ENSMUSG00000027673	66046	Ndufb5	NADH:ubiquinone oxidoreductase subunit B5	-0.415981	3.92054e-07	1.78386e-05	4.74863920876377	significant down	CB_3mo_WT_vs_KO	Oxidative phosphorylation
ENSMUSG00000027673	66046	Ndufb5	NADH:ubiquinone oxidoreductase subunit B5	-0.22118	0.00535776	0.00951029	2.021806305884	significant down	CB_6mo_WT_vs_KO	Oxidative phosphorylation
ENSMUSG00000027673	66046	Ndufb5	NADH:ubiquinone oxidoreductase subunit B5	-0.19417	0.000121951	0.00182638	2.73840888627645	significant down	CTX_6mo_WT_vs_KO	Oxidative phosphorylation
ENSMUSG00000071014	230075	Ndufb6	NADH:ubiquinone oxidoreductase subunit B6	-0.385814	0.00225833	0.0240495	1.61889409643567	significant down	CB_P14_WT_vs_KO	Oxidative phosphorylation
ENSMUSG00000071014	230075	Ndufb6	NADH:ubiquinone oxidoreductase subunit B6	-0.254721	0.000274	0.00178512	2.7483331189373	significant down	CB_3mo_WT_vs_KO	Oxidative phosphorylation
ENSMUSG00000071014	230075	Ndufb6	NADH:ubiquinone oxidoreductase subunit B6	-0.234742	0.00126599	0.00314302	2.50265239432269	significant down	CB_6mo_WT_vs_KO	Oxidative phosphorylation
ENSMUSG00000071014	230075	Ndufb6	NADH:ubiquinone oxidoreductase subunit B6	-0.20536	5.74603e-05	0.000991971	3.00350110157872	significant down	CTX_6mo_WT_vs_KO	Oxidative phosphorylation
ENSMUSG00000071014	230075	Ndufb6	NADH:ubiquinone oxidoreductase subunit B6	-0.196437	0.0010742	0.0258706	1.58719346553064	significant down	HC_6mo_WT_vs_KO	Oxidative phosphorylation
ENSMUSG00000033938	66916	Ndufb7	NADH:ubiquinone oxidoreductase subunit B7	-0.739066	1.8404e-06	0.000161282	3.79241517483862	significant down	CB_1mo_WT_vs_KO	Oxidative phosphorylation
ENSMUSG00000033938	66916	Ndufb7	NADH:ubiquinone oxidoreductase subunit B7	-0.323589	0.00563963	0.0363944	1.43896557592654	significant down	CB_P14_WT_vs_KO	Oxidative phosphorylation
ENSMUSG00000033938	66916	Ndufb7	NADH:ubiquinone oxidoreductase subunit B7	-0.296603	8.86961e-05	0.000406497	3.39094293439723	significant down	CB_6mo_WT_vs_KO	Oxidative phosphorylation
ENSMUSG00000033938	66916	Ndufb7	NADH:ubiquinone oxidoreductase subunit B7	0.16723	0.00103024	0.0113088	1.9465825642139349	significant up	CTX_3mo_WT_vs_KO	Oxidative phosphorylation
ENSMUSG00000025204	67264	Ndufb8	NADH:ubiquinone oxidoreductase subunit B8	-0.622276	4.62917e-05	0.00176282	2.7537922479375	significant down	CB_1mo_WT_vs_KO	Oxidative phosphorylation
ENSMUSG00000025204	67264	Ndufb8	NADH:ubiquinone oxidoreductase subunit B8	-0.298426	6.25242e-05	0.000305374	3.51516781229566	significant down	CB_6mo_WT_vs_KO	Oxidative phosphorylation
ENSMUSG00000025204	67264	Ndufb8	NADH:ubiquinone oxidoreductase subunit B8	-0.159742	0.0246785	0.0429584	1.36695219384268	significant down	CB_3mo_WT_vs_KO	Oxidative phosphorylation
ENSMUSG00000025204	67264	Ndufb8	NADH:ubiquinone oxidoreductase subunit B8	-0.127847	0.00488696	0.0288339	1.54009624293492	significant down	CTX_6mo_WT_vs_KO	Oxidative phosphorylation
ENSMUSG00000025204	67264	Ndufb8	NADH:ubiquinone oxidoreductase subunit B8	0.194743	7.72686e-06	0.000211212	3.6752805011365699	significant up	CTX_3mo_WT_vs_KO	Oxidative phosphorylation
ENSMUSG00000022354	66218	Ndufb9	NADH:ubiquinone oxidoreductase subunit B9	-0.648761	2.65197e-05	0.0012256	2.91165123671224	significant down	CB_1mo_WT_vs_KO	Oxidative phosphorylation
ENSMUSG00000022354	66218	Ndufb9	NADH:ubiquinone oxidoreductase subunit B9	-0.363494	0.00262053	0.0255501	1.59260772564718	significant down	CB_P14_WT_vs_KO	Oxidative phosphorylation
ENSMUSG00000022354	66218	Ndufb9	NADH:ubiquinone oxidoreductase subunit B9	-0.284831	0.000144444	0.000591134	3.2283138557723	significant down	CB_6mo_WT_vs_KO	Oxidative phosphorylation
ENSMUSG00000022354	66218	Ndufb9	NADH:ubiquinone oxidoreductase subunit B9	-0.278854	7.31566e-05	0.00068405	3.16491244941947	significant down	CB_3mo_WT_vs_KO	Oxidative phosphorylation
ENSMUSG00000022354	66218	Ndufb9	NADH:ubiquinone oxidoreductase subunit B9	-0.185072	6.23452e-05	0.00105933	2.97496944680088	significant down	CTX_6mo_WT_vs_KO	Oxidative phosphorylation
ENSMUSG00000037152	66377	Ndufc1	NADH:ubiquinone oxidoreductase subunit C1	-0.779756	6.64646e-07	7.51268e-05	4.12420533963771	significant down	CB_1mo_WT_vs_KO	Oxidative phosphorylation
ENSMUSG00000037152	66377	Ndufc1	NADH:ubiquinone oxidoreductase subunit C1	-0.403087	0.00135634	0.0187694	1.7265492424017	significant down	CB_P14_WT_vs_KO	Oxidative phosphorylation
ENSMUSG00000037152	66377	Ndufc1	NADH:ubiquinone oxidoreductase subunit C1	-0.156742	0.0159306	0.0317956	1.49763279241987	significant down	CB_3mo_WT_vs_KO	Oxidative phosphorylation
ENSMUSG00000030647	68197	Ndufc2	NADH:ubiquinone oxidoreductase subunit C2	-0.318251	0.00783772	0.0426625	1.36995333983331	significant down	CB_P14_WT_vs_KO	Oxidative phosphorylation
ENSMUSG00000030647	68197	Ndufc2	NADH:ubiquinone oxidoreductase subunit C2	-0.240853	0.000354565	0.00213974	2.66963891586979	significant down	CB_3mo_WT_vs_KO	Oxidative phosphorylation
ENSMUSG00000030647	68197	Ndufc2	NADH:ubiquinone oxidoreductase subunit C2	-0.177386	0.00737564	0.0121209	1.91646553501171	significant down	CB_6mo_WT_vs_KO	Oxidative phosphorylation
ENSMUSG00000030647	68197	Ndufc2	NADH:ubiquinone oxidoreductase subunit C2	-0.166398	0.00063396	0.00662862	2.17857700666671	significant down	CTX_6mo_WT_vs_KO	Oxidative phosphorylation
ENSMUSG00000025968	227197	Ndufs1	NADH:ubiquinone oxidoreductase core subunit S1	0.229076	0.00410317	0.00772368	2.11217589724238	significant up	CB_6mo_WT_vs_KO	Oxidative phosphorylation
ENSMUSG00000013593	226646	Ndufs2	NADH:ubiquinone oxidoreductase core subunit S2	0.295453	0.00370133	0.029574	1.52908958599345	significant up	CB_P14_WT_vs_KO	Oxidative phosphorylation
ENSMUSG00000013593	226646	Ndufs2	NADH:ubiquinone oxidoreductase core subunit S2	0.427869	0.00314095	0.0312032	1.50580082997712	significant up	CB_1mo_WT_vs_KO	Oxidative phosphorylation
ENSMUSG00000021764	17993	Ndufs4	NADH:ubiquinone oxidoreductase core subunit S4	-0.244502	3.58347e-05	0.000671665	3.17284746362236	significant down	CTX_6mo_WT_vs_KO	Oxidative phosphorylation
ENSMUSG00000021764	17993	Ndufs4	NADH:ubiquinone oxidoreductase core subunit S4	-0.215855	0.00182812	0.00416415	2.38047373894774	significant down	CB_6mo_WT_vs_KO	Oxidative phosphorylation
ENSMUSG00000021764	17993	Ndufs4	NADH:ubiquinone oxidoreductase core subunit S4	-0.166031	0.0249611	0.0432902	1.36361038134706	significant down	CB_3mo_WT_vs_KO	Oxidative phosphorylation
ENSMUSG00000028648	595136	Ndufs5	NADH:ubiquinone oxidoreductase core subunit S5	-0.46974	0.0158131	0.0214168	1.66924599642936	significant down	CB_6mo_WT_vs_KO	Oxidative phosphorylation
ENSMUSG00000021606	407785	Ndufs6	NADH:ubiquinone oxidoreductase core subunit S6	-0.53557	0.000392964	0.00799841	2.09699613846618	significant down	CB_1mo_WT_vs_KO	Oxidative phosphorylation
ENSMUSG00000021606	407785	Ndufs6	NADH:ubiquinone oxidoreductase core subunit S6	-0.204596	0.0019141	0.0043138	2.36513956405426	significant down	CB_6mo_WT_vs_KO	Oxidative phosphorylation
ENSMUSG00000021606	407785	Ndufs6	NADH:ubiquinone oxidoreductase core subunit S6	-0.169027	0.0016813	0.0138222	1.85942179158614	significant down	CTX_6mo_WT_vs_KO	Oxidative phosphorylation
ENSMUSG00000020153	75406	Ndufs7	NADH:ubiquinone oxidoreductase core subunit S7	-0.510995	0.0010187	0.0149013	1.82677592138624	significant down	CB_1mo_WT_vs_KO	Oxidative phosphorylation
ENSMUSG00000020153	75406	Ndufs7	NADH:ubiquinone oxidoreductase core subunit S7	-0.315371	0.00347259	0.028665	1.5426479827457	significant down	CB_P14_WT_vs_KO	Oxidative phosphorylation
ENSMUSG00000020153	75406	Ndufs7	NADH:ubiquinone oxidoreductase core subunit S7	-0.249831	0.000415052	0.00134141	2.87243929523495	significant down	CB_6mo_WT_vs_KO	Oxidative phosphorylation
ENSMUSG00000020153	75406	Ndufs7	NADH:ubiquinone oxidoreductase core subunit S7	-0.216563	0.00152749	0.00598344	2.22304926506884	significant down	CB_3mo_WT_vs_KO	Oxidative phosphorylation
ENSMUSG00000020153	75406	Ndufs7	NADH:ubiquinone oxidoreductase core subunit S7	-0.152039	0.00171135	0.0140018	1.85381525042565	significant down	CTX_6mo_WT_vs_KO	Oxidative phosphorylation
ENSMUSG00000059734	225887	Ndufs8	NADH:ubiquinone oxidoreductase core subunit S8	-0.148482	0.00223483	0.0169051	1.77198324692528	significant down	CTX_6mo_WT_vs_KO	Oxidative phosphorylation
ENSMUSG00000037916	17995	Ndufv1	NADH:ubiquinone oxidoreductase core subunit V1	-0.227043	0.00337498	0.0105401	1.97715557174948	significant down	CB_3mo_WT_vs_KO	Oxidative phosphorylation
ENSMUSG00000037916	17995	Ndufv1	NADH:ubiquinone oxidoreductase core subunit V1	-0.159763	0.0161948	0.0217944	1.66165409042672	significant down	CB_6mo_WT_vs_KO	Oxidative phosphorylation
ENSMUSG00000024099	72900	Ndufv2	NADH:ubiquinone oxidoreductase core subunit V2	-0.357783	0.00325951	0.0278673	1.55490474863401	significant down	CB_P14_WT_vs_KO	Oxidative phosphorylation
ENSMUSG00000024099	72900	Ndufv2	NADH:ubiquinone oxidoreductase core subunit V2	-0.34796	2.29425e-05	0.00030468	3.51615597508988	significant down	CB_3mo_WT_vs_KO	Oxidative phosphorylation
ENSMUSG00000024099	72900	Ndufv2	NADH:ubiquinone oxidoreductase core subunit V2	-0.304171	0.00031108	0.00107028	2.97050372075008	significant down	CB_6mo_WT_vs_KO	Oxidative phosphorylation
ENSMUSG00000024099	72900	Ndufv2	NADH:ubiquinone oxidoreductase core subunit V2	-0.250416	1.90216e-07	7.81445e-06	5.10710143606615	significant down	CTX_6mo_WT_vs_KO	Oxidative phosphorylation
ENSMUSG00000024099	72900	Ndufv2	NADH:ubiquinone oxidoreductase core subunit V2	-0.143069	0.00659141	0.0491479	1.30849521218994	significant down	CTX_1mo_WT_vs_KO	Oxidative phosphorylation
ENSMUSG00000024038	78330	Ndufv3	NADH:ubiquinone oxidoreductase core subunit V3	-0.522635	0.000660195	0.0113695	1.94425842967002	significant down	CB_1mo_WT_vs_KO	Oxidative phosphorylation
ENSMUSG00000024038	78330	Ndufv3	NADH:ubiquinone oxidoreductase core subunit V3	-0.254463	0.000353556	0.00118124	2.9276633134543	significant down	CB_6mo_WT_vs_KO	Oxidative phosphorylation
ENSMUSG00000024038	78330	Ndufv3	NADH:ubiquinone oxidoreductase core subunit V3	-0.200731	0.00585279	0.0157155	1.8036729214283	significant down	CB_3mo_WT_vs_KO	Oxidative phosphorylation
ENSMUSG00000024038	78330	Ndufv3	NADH:ubiquinone oxidoreductase core subunit V3	-0.163727	0.00276606	0.0195349	1.70918925956065	significant down	CTX_6mo_WT_vs_KO	Oxidative phosphorylation
ENSMUSG00000062300	19294	Nectin2	nectin cell adhesion molecule 2	0.430444	0.0447989	0.0465685	1.33190800286435	significant up	CB_6mo_WT_vs_KO	Cell adhesion molecules (CAMs)
ENSMUSG00000062300	19294	Nectin2	nectin cell adhesion molecule 2	0.781293	0.00753989	0.0386486	1.41286587946367	significant up	CTX_6mo_WT_vs_KO	Cell adhesion molecules (CAMs)
ENSMUSG00000022656	58998	Nectin3	nectin cell adhesion molecule 3	0.270223	0.0286596	0.0477513	1.32101486717371	significant up	CB_3mo_WT_vs_KO	Cell adhesion molecules (CAMs)
ENSMUSG00000022656	58998	Nectin3	nectin cell adhesion molecule 3	0.311148	0.0063626	0.0342384	1.46548647144579	significant up	CTX_6mo_WT_vs_KO	Cell adhesion molecules (CAMs)
ENSMUSG00000040037	320840	Negr1	neuronal growth regulator 1	0.221463	0.0234947	0.0415413	1.38151951326314	significant up	CB_3mo_WT_vs_KO	Cell adhesion molecules (CAMs)
ENSMUSG00000040037	320840	Negr1	neuronal growth regulator 1	0.25455	0.00109016	0.009998	2.00008694257866	significant up	CTX_6mo_WT_vs_KO	Cell adhesion molecules (CAMs)
ENSMUSG00000026393	59125	Nek7	NIMA (never in mitosis gene a)-related expressed kinase 7	0.250703	0.010445	0.0156653	1.80506187020607	significant up	CB_6mo_WT_vs_KO	NOD-like receptor signaling pathway
ENSMUSG00000026393	59125	Nek7	NIMA (never in mitosis gene a)-related expressed kinase 7	0.256366	0.00526772	0.0302457	1.5193361302354	significant up	CTX_6mo_WT_vs_KO	NOD-like receptor signaling pathway
ENSMUSG00000032340	18007	Neo1	neogenin	0.356943	0.00513802	0.0362495	1.440697458659703	significant up	CTX_3mo_WT_vs_KO	Cell adhesion molecules (CAMs)
ENSMUSG00000032340	18007	Neo1	neogenin	0.433888	0.000660838	0.00684349	2.1647222050006	significant up	CTX_6mo_WT_vs_KO	Cell adhesion molecules (CAMs)
ENSMUSG00000032340	18007	Neo1	neogenin	0.436648	0.00196129	0.00439461	2.35707960015255	significant up	CB_6mo_WT_vs_KO	Cell adhesion molecules (CAMs)
ENSMUSG00000032340	18007	Neo1	neogenin	0.514106	0.000155481	0.00118996	2.92446718307518	significant up	CB_3mo_WT_vs_KO	Cell adhesion molecules (CAMs)
ENSMUSG00000026442	269116	Nfasc	neurofascin	0.334416	9.59203e-05	0.00243424	2.61363718934821	significant up	CTX_1mo_WT_vs_KO	Cell adhesion molecules (CAMs)
ENSMUSG00000026442	269116	Nfasc	neurofascin	0.342942	0.000563431	0.00170721	2.76771325923835	significant up	CB_6mo_WT_vs_KO	Cell adhesion molecules (CAMs)
ENSMUSG00000026442	269116	Nfasc	neurofascin	0.365337	0.000433641	0.00246134	2.60882798079538	significant up	CB_3mo_WT_vs_KO	Cell adhesion molecules (CAMs)
ENSMUSG00000027544	18019	Nfatc2	nuclear factor of activated T cells, cytoplasmic, calcineurin dependent 2	-0.859877	0.00548231	0.0379909	1.420320508063982	significant down	CTX_3mo_WT_vs_KO	Osteoclast differentiation;Natural killer cell mediated cytotoxicity
ENSMUSG00000025225	18034	Nfkb2	nuclear factor of kappa light polypeptide gene enhancer in B cells 2, p49/p100	0.793335	0.000546499	0.00687803	2.1625356618107121	significant up	CTX_3mo_WT_vs_KO	Osteoclast differentiation;NF-kappa B signaling pathway
ENSMUSG00000021025	18035	Nfkbia	nuclear factor of kappa light polypeptide gene enhancer in B cells inhibitor, alpha	0.325437	0.00032085	0.00394916	2.40349508099133	significant up	CTX_6mo_WT_vs_KO	Toll-like receptor signaling pathway;Cytosolic DNA-sensing pathway;NOD-like receptor signaling pathway;Chemokine signaling pathway;Apoptosis;NF-kappa B signaling pathway;TNF signaling pathway;Osteoclast differentiation
ENSMUSG00000021025	18035	Nfkbia	nuclear factor of kappa light polypeptide gene enhancer in B cells inhibitor, alpha	0.330634	0.00669739	0.0173886	1.75973592102151	significant up	CB_3mo_WT_vs_KO	NOD-like receptor signaling pathway;Chemokine signaling pathway;Apoptosis;Toll-like receptor signaling pathway;Osteoclast differentiation;TNF signaling pathway;NF-kappa B signaling pathway;Cytosolic DNA-sensing pathway
ENSMUSG00000021025	18035	Nfkbia	nuclear factor of kappa light polypeptide gene enhancer in B cells inhibitor, alpha	0.515968	9.22504e-09	4.61519e-07	6.33581027615522	significant up	CTX_3mo_WT_vs_KO	Apoptosis;NOD-like receptor signaling pathway;Toll-like receptor signaling pathway;Cytosolic DNA-sensing pathway;Chemokine signaling pathway;TNF signaling pathway;Osteoclast differentiation;NF-kappa B signaling pathway
ENSMUSG00000023994	18044	Nfya	nuclear transcription factor-Y alpha	0.770312	0.0202322	0.0257493	1.5892338103287	significant up	CB_6mo_WT_vs_KO	Antigen processing and presentation
ENSMUSG00000000120	18053	Ngfr	nerve growth factor receptor (TNFR superfamily, member 16)	0.956969	0.00165283	0.00384887	2.41466668768622	significant up	CB_6mo_WT_vs_KO	Cytokine-cytokine receptor interaction
ENSMUSG00000051790	216856	Nlgn2	neuroligin 2	0.962876	1.86953e-05	0.000264301	3.57790084961964	significant up	CB_3mo_WT_vs_KO	Cell adhesion molecules (CAMs)
ENSMUSG00000038058	107607	Nod1	nucleotide-binding oligomerization domain containing 1	1.20087	0.00759399	0.0123826	1.90718948808467	significant up	CB_6mo_WT_vs_KO	NOD-like receptor signaling pathway
ENSMUSG00000029361	18125	Nos1	nitric oxide synthase 1, neuronal	0.465669	0.000470904	0.00147869	2.83012382304608	significant up	CB_6mo_WT_vs_KO	Phagosome
ENSMUSG00000029361	18125	Nos1	nitric oxide synthase 1, neuronal	0.769317	1.55586e-06	0.000142763	3.84538476617924	significant up	CB_1mo_WT_vs_KO	Phagosome
ENSMUSG00000029361	18125	Nos1	nitric oxide synthase 1, neuronal	0.8901	2.70459e-09	3.38718e-07	6.4701620180981	significant up	CB_3mo_WT_vs_KO	Phagosome
ENSMUSG00000024413	18145	Npc1	NPC intracellular cholesterol transporter 1	0.318097	0.0169122	0.0330655	1.4806249978077	significant up	CB_3mo_WT_vs_KO	Lysosome
ENSMUSG00000024413	18145	Npc1	NPC intracellular cholesterol transporter 1	0.332521	0.0068521	0.0444467	1.3521605695071639	significant up	CTX_3mo_WT_vs_KO	Lysosome
ENSMUSG00000024413	18145	Npc1	NPC intracellular cholesterol transporter 1	0.404249	0.00137845	0.0119378	1.92307491432726	significant up	CTX_6mo_WT_vs_KO	Lysosome
ENSMUSG00000024413	18145	Npc1	NPC intracellular cholesterol transporter 1	0.491128	0.000461054	0.00145505	2.83712327522031	significant up	CB_6mo_WT_vs_KO	Lysosome
ENSMUSG00000024413	18145	Npc1	NPC intracellular cholesterol transporter 1	0.512664	7.31317e-05	0.00194935	2.71010980997383	significant up	CTX_1mo_WT_vs_KO	Lysosome
ENSMUSG00000021242	67963	Npc2	NPC intracellular cholesterol transporter 2	0.164507	0.0367958	0.0401867	1.39591749588607	significant up	CB_6mo_WT_vs_KO	Lysosome
ENSMUSG00000021242	67963	Npc2	NPC intracellular cholesterol transporter 2	0.280668	0.000243915	0.0276692	1.55800398156357	significant up	HC_3mo_WT_vs_KO	Lysosome
ENSMUSG00000021242	67963	Npc2	NPC intracellular cholesterol transporter 2	0.371664	2.46819e-08	1.33705e-06	5.8738527444512	significant up	CTX_6mo_WT_vs_KO	Lysosome
ENSMUSG00000021242	67963	Npc2	NPC intracellular cholesterol transporter 2	0.420683	2.70763e-09	2.06894e-07	6.68425121028938	significant up	CTX_1mo_WT_vs_KO	Lysosome
ENSMUSG00000021242	67963	Npc2	NPC intracellular cholesterol transporter 2	0.529783	2.67958e-15	3.08827e-13	12.510284453485699	significant up	CTX_3mo_WT_vs_KO	Lysosome
ENSMUSG00000002108	22259	Nr1h3	nuclear receptor subfamily 1, group H, member 3	-0.426096	0.0212627	0.0267196	1.57317068086611	significant down	CB_6mo_WT_vs_KO	PPAR signaling pathway
ENSMUSG00000027852	18176	Nras	neuroblastoma ras oncogene	-0.355995	0.000140711	0.00328337	2.48367998212475	significant down	CTX_1mo_WT_vs_KO	Natural killer cell mediated cytotoxicity;Chemokine signaling pathway;Apoptosis
ENSMUSG00000024109	18189	Nrxn1	neurexin I	-0.469907	1.53819e-06	1.66392e-05	4.77886872690012	significant down	CB_6mo_WT_vs_KO	Cell adhesion molecules (CAMs)
ENSMUSG00000024109	18189	Nrxn1	neurexin I	-0.38311	5.17271e-06	0.000104672	3.9801707418694	significant down	CB_3mo_WT_vs_KO	Cell adhesion molecules (CAMs)
ENSMUSG00000033768	18190	Nrxn2	neurexin II	0.214516	0.00201936	0.0157484	1.80276449698011	significant up	CTX_6mo_WT_vs_KO	Cell adhesion molecules (CAMs)
ENSMUSG00000033768	18190	Nrxn2	neurexin II	0.25176	0.000309886	0.00439583	2.3569594687131832	significant up	CTX_3mo_WT_vs_KO	Cell adhesion molecules (CAMs)
ENSMUSG00000059857	80883	Ntng1	netrin G1	-0.4472	0.00630339	0.0107805	1.96736264504375	significant down	CB_6mo_WT_vs_KO	Cell adhesion molecules (CAMs)
ENSMUSG00000059857	80883	Ntng1	netrin G1	-0.292797	0.0018319	0.0358462	1.44555647202793	significant down	HC_6mo_WT_vs_KO	Cell adhesion molecules (CAMs)
ENSMUSG00000052776	246730	Oas1a	2'-5' oligoadenylate synthetase 1A	1.45319	0.0270027	0.0319279	1.49582957190087	significant up	CB_6mo_WT_vs_KO	NOD-like receptor signaling pathway
ENSMUSG00000052776	246730	Oas1a	2'-5' oligoadenylate synthetase 1A	1.55103	0.0269434	0.0457207	1.33988717090937	significant up	CB_3mo_WT_vs_KO	NOD-like receptor signaling pathway
ENSMUSG00000052776	246730	Oas1a	2'-5' oligoadenylate synthetase 1A	3.33282	0.00104368	0.0142667	1.84567557779354	significant up	CTX_1mo_WT_vs_KO	NOD-like receptor signaling pathway
ENSMUSG00000049686	109305	Orai1	ORAI calcium release-activated calcium modulator 1	0.250013	0.0403818	0.0430819	1.36570539091743	significant up	CB_6mo_WT_vs_KO	Platelet activation
ENSMUSG00000022146	18414	Osmr	oncostatin M receptor	1.14073	0.000387477	0.0130338	1.88492864140472	significant up	HC_6mo_WT_vs_KO	Cytokine-cytokine receptor interaction
ENSMUSG00000022146	18414	Osmr	oncostatin M receptor	1.92857	4.80848e-07	2.0121e-05	4.69634988609102	significant up	CB_3mo_WT_vs_KO	Cytokine-cytokine receptor interaction
ENSMUSG00000022146	18414	Osmr	oncostatin M receptor	1.99997	1.32708e-06	4.43384e-05	4.3532199332910277	significant up	CTX_3mo_WT_vs_KO	Cytokine-cytokine receptor interaction
ENSMUSG00000022146	18414	Osmr	oncostatin M receptor	2.04942	2.14282e-07	3.32826e-06	5.47778340142239	significant up	CB_6mo_WT_vs_KO	Cytokine-cytokine receptor interaction
ENSMUSG00000022146	18414	Osmr	oncostatin M receptor	2.50014	1.62515e-11	1.69704e-09	8.77030735504831	significant up	CTX_6mo_WT_vs_KO	Cytokine-cytokine receptor interaction
ENSMUSG00000022146	18414	Osmr	oncostatin M receptor	3.64302	3.51766e-12	3.83257e-10	9.41651016318798	significant up	CTX_1mo_WT_vs_KO	Cytokine-cytokine receptor interaction
ENSMUSG00000029468	18439	P2rx7	purinergic receptor P2X, ligand-gated ion channel, 7	2.05453	8.46078e-05	0.000391364	3.40741963655258	significant up	CB_6mo_WT_vs_KO	NOD-like receptor signaling pathway
ENSMUSG00000027765	18441	P2ry1	purinergic receptor P2Y, G-protein coupled 1	0.819245	0.0011867	0.00299253	2.52396145390811	significant up	CB_6mo_WT_vs_KO	Platelet activation
ENSMUSG00000027765	18441	P2ry1	purinergic receptor P2Y, G-protein coupled 1	0.854304	0.000976325	0.00438535	2.35799594517162	significant up	CB_3mo_WT_vs_KO	Platelet activation
ENSMUSG00000036353	70839	P2ry12	purinergic receptor P2Y, G-protein coupled 12	-0.644956	0.00218856	0.00771034	2.11292645541762	significant down	CB_3mo_WT_vs_KO	Platelet activation
ENSMUSG00000036353	70839	P2ry12	purinergic receptor P2Y, G-protein coupled 12	-0.308385	0.0109002	0.0497703	1.30302957148278	significant down	CTX_6mo_WT_vs_KO	Platelet activation
ENSMUSG00000030774	18479	Pak1	p21 (RAC1) activated kinase 1	-0.599231	1.97297e-10	1.14011e-08	7.94305449244576	significant down	CB_6mo_WT_vs_KO	Focal adhesion;Natural killer cell mediated cytotoxicity;Chemokine signaling pathway
ENSMUSG00000030774	18479	Pak1	p21 (RAC1) activated kinase 1	-0.390756	2.68107e-06	6.8693e-05	4.16308752913288	significant down	CB_3mo_WT_vs_KO	Chemokine signaling pathway;Natural killer cell mediated cytotoxicity;Focal adhesion
ENSMUSG00000030602	70584	Pak4	p21 (RAC1) activated kinase 4	0.685981	0.0417846	0.0441803	1.3547711435922	significant up	CB_6mo_WT_vs_KO	Focal adhesion
ENSMUSG00000030602	70584	Pak4	p21 (RAC1) activated kinase 4	0.776297	0.00543958	0.014877	1.82748375003009	significant up	CB_3mo_WT_vs_KO	Focal adhesion
ENSMUSG00000074923	214230	Pak6	p21 (RAC1) activated kinase 6	0.345422	0.0021824	0.0195289	1.7093219539504121	significant up	CTX_3mo_WT_vs_KO	Focal adhesion
ENSMUSG00000025812	93742	Pard3	par-3 family cell polarity regulator	0.413364	0.0362273	0.039718	1.40101313951709	significant up	CB_6mo_WT_vs_KO	Chemokine signaling pathway
ENSMUSG00000025812	93742	Pard3	par-3 family cell polarity regulator	0.578922	4.44074e-05	0.000803436	3.09504891765526	significant up	CTX_6mo_WT_vs_KO	Chemokine signaling pathway
ENSMUSG00000026496	11545	Parp1	poly (ADP-ribose) polymerase family, member 1	-0.369134	0.00373117	0.0113489	1.94504572773439	significant down	CB_3mo_WT_vs_KO	Apoptosis;NF-kappa B signaling pathway
ENSMUSG00000036023	11546	Parp2	poly (ADP-ribose) polymerase family, member 2	-0.557125	0.000109951	0.000480888	3.31795599279259	significant down	CB_6mo_WT_vs_KO	Apoptosis
ENSMUSG00000054509	328417	Parp4	poly (ADP-ribose) polymerase family, member 4	0.45092	0.023808	0.0290778	1.53643806401023	significant up	CB_6mo_WT_vs_KO	Apoptosis
ENSMUSG00000054509	328417	Parp4	poly (ADP-ribose) polymerase family, member 4	0.812972	0.00444544	0.027098	1.56706213347127	significant up	CTX_6mo_WT_vs_KO	Apoptosis
ENSMUSG00000022438	170736	Parvb	parvin, beta	0.952434	0.000101508	0.000860109	3.06544659064399	significant up	CB_3mo_WT_vs_KO	Focal adhesion
ENSMUSG00000040618	74551	Pck2	phosphoenolpyruvate carboxykinase 2 (mitochondrial)	-0.552587	0.000383874	0.00449926	2.34685925192829	significant down	CTX_6mo_WT_vs_KO	PPAR signaling pathway
ENSMUSG00000040618	74551	Pck2	phosphoenolpyruvate carboxykinase 2 (mitochondrial)	-0.469802	0.000537653	0.00164428	2.78402394288622	significant down	CB_6mo_WT_vs_KO	PPAR signaling pathway
ENSMUSG00000026285	18566	Pdcd1	programmed cell death 1	3.88991	0.000144758	0.00244783	2.6112184134217098	significant up	CTX_3mo_WT_vs_KO	Cell adhesion molecules (CAMs)
ENSMUSG00000000489	18591	Pdgfb	platelet derived growth factor, B polypeptide	0.844283	0.00051394	0.00275348	2.56011855175119	significant up	CB_3mo_WT_vs_KO	Cytokine-cytokine receptor interaction;Focal adhesion
ENSMUSG00000000489	18591	Pdgfb	platelet derived growth factor, B polypeptide	0.988123	0.000916245	0.00246479	2.6082202284626	significant up	CB_6mo_WT_vs_KO	Cytokine-cytokine receptor interaction;Focal adhesion
ENSMUSG00000028019	54635	Pdgfc	platelet-derived growth factor, C polypeptide	0.558858	0.0280942	0.0470905	1.32706681126495	significant up	CB_3mo_WT_vs_KO	Cytokine-cytokine receptor interaction;Focal adhesion
ENSMUSG00000028019	54635	Pdgfc	platelet-derived growth factor, C polypeptide	0.85468	0.00591001	0.010263	1.98872402030256	significant up	CB_6mo_WT_vs_KO	Cytokine-cytokine receptor interaction;Focal adhesion
ENSMUSG00000032006	71785	Pdgfd	platelet-derived growth factor, D polypeptide	1.03332	0.00122957	0.0168918	1.77232412937759	significant up	CB_1mo_WT_vs_KO	Cytokine-cytokine receptor interaction
ENSMUSG00000032006	71785	Pdgfd	platelet-derived growth factor, D polypeptide	1.30667	6.25995e-06	4.99354e-05	4.30159166466005	significant up	CB_6mo_WT_vs_KO	Cytokine-cytokine receptor interaction;Focal adhesion
ENSMUSG00000029231	18595	Pdgfra	platelet derived growth factor receptor, alpha polypeptide	0.5235	0.00030799	0.00597141	2.22392291467319	significant up	CTX_1mo_WT_vs_KO	Cytokine-cytokine receptor interaction;Focal adhesion
ENSMUSG00000029231	18595	Pdgfra	platelet derived growth factor receptor, alpha polypeptide	0.628982	1.78508e-05	0.000378588	3.4218327836741	significant up	CTX_6mo_WT_vs_KO	Cytokine-cytokine receptor interaction;Focal adhesion
ENSMUSG00000029231	18595	Pdgfra	platelet derived growth factor receptor, alpha polypeptide	0.840093	4.97376e-05	0.000254039	3.59510026363659	significant up	CB_6mo_WT_vs_KO	Cytokine-cytokine receptor interaction;Focal adhesion
ENSMUSG00000029231	18595	Pdgfra	platelet derived growth factor receptor, alpha polypeptide	1.02891	7.52902e-07	2.76665e-05	4.55804604717794	significant up	CB_3mo_WT_vs_KO	Cytokine-cytokine receptor interaction;Focal adhesion
ENSMUSG00000024620	18596	Pdgfrb	platelet derived growth factor receptor, beta polypeptide	0.534603	0.0141663	0.0197305	1.70486216023906	significant up	CB_6mo_WT_vs_KO	Cytokine-cytokine receptor interaction;Focal adhesion
ENSMUSG00000024620	18596	Pdgfrb	platelet derived growth factor receptor, beta polypeptide	0.750014	0.00408942	0.0307504	1.5121490223967491	significant up	CTX_3mo_WT_vs_KO	Cytokine-cytokine receptor interaction;Focal adhesion
ENSMUSG00000024620	18596	Pdgfrb	platelet derived growth factor receptor, beta polypeptide	0.839481	0.000708848	0.00346304	2.46054282586791	significant up	CB_3mo_WT_vs_KO	Cytokine-cytokine receptor interaction;Focal adhesion
ENSMUSG00000027248	14827	Pdia3	protein disulfide isomerase associated 3	-0.607953	8.02345e-05	0.000730272	3.13651533557794	significant down	CB_3mo_WT_vs_KO	Antigen processing and presentation
ENSMUSG00000027248	14827	Pdia3	protein disulfide isomerase associated 3	-0.291505	0.0462035	0.0476541	1.32190001495777	significant down	CB_6mo_WT_vs_KO	Antigen processing and presentation
ENSMUSG00000029373	56744	Pf4	platelet factor 4	1.39609	4.86548e-06	0.000100717	3.99689876395289	significant up	CB_3mo_WT_vs_KO	Cytokine-cytokine receptor interaction;Chemokine signaling pathway
ENSMUSG00000029373	56744	Pf4	platelet factor 4	1.72409	2.19531e-07	8.72091e-06	5.05943805978512	significant up	CTX_6mo_WT_vs_KO	Cytokine-cytokine receptor interaction;Chemokine signaling pathway
ENSMUSG00000029373	56744	Pf4	platelet factor 4	1.77289	4.53308e-07	6.12867e-06	5.21263393128643	significant up	CB_6mo_WT_vs_KO	Cytokine-cytokine receptor interaction;Chemokine signaling pathway
ENSMUSG00000029500	72542	Pgam5	phosphoglycerate mutase family member 5	-0.397653	0.00243225	0.00829449	2.08121037073286	significant down	CB_3mo_WT_vs_KO	TNF signaling pathway
ENSMUSG00000029500	72542	Pgam5	phosphoglycerate mutase family member 5	-0.348802	0.00216669	0.0165437	1.78136831183346	significant down	CTX_6mo_WT_vs_KO	TNF signaling pathway
ENSMUSG00000029500	72542	Pgam5	phosphoglycerate mutase family member 5	-0.309049	0.00323202	0.0309158	1.50981900179805	significant down	CTX_1mo_WT_vs_KO	TNF signaling pathway
ENSMUSG00000029500	72542	Pgam5	phosphoglycerate mutase family member 5	-0.273148	0.0486892	0.049537	1.30507031256472	significant down	CB_6mo_WT_vs_KO	TNF signaling pathway
ENSMUSG00000004791	18654	Pgf	placental growth factor	0.642847	0.0202327	0.0374249	1.42683986234548	significant up	CB_3mo_WT_vs_KO	Focal adhesion
ENSMUSG00000004791	18654	Pgf	placental growth factor	0.779767	0.0166235	0.0222183	1.65328917191789	significant up	CB_6mo_WT_vs_KO	Focal adhesion
ENSMUSG00000004934	59004	Pias4	protein inhibitor of activated STAT 4	-0.288474	0.0214821	0.0269246	1.56985091774116	significant down	CB_6mo_WT_vs_KO	NF-kappa B signaling pathway
ENSMUSG00000027665	18706	Pik3ca	phosphatidylinositol-4,5-bisphosphate 3-kinase catalytic subunit alpha	0.24331	0.00484012	0.040165	1.39615272653379	significant up	CTX_1mo_WT_vs_KO	Toll-like receptor signaling pathway;Osteoclast differentiation;Natural killer cell mediated cytotoxicity;Chemokine signaling pathway;Leukocyte transendothelial migration;Apoptosis;TNF signaling pathway;Platelet activation;Focal adhesion
ENSMUSG00000032462	74769	Pik3cb	phosphatidylinositol-4,5-bisphosphate 3-kinase catalytic subunit beta	-0.497948	0.00254569	0.00855383	2.06783949708285	significant down	CB_3mo_WT_vs_KO	Chemokine signaling pathway;Apoptosis;Toll-like receptor signaling pathway;Natural killer cell mediated cytotoxicity;Focal adhesion;Osteoclast differentiation;Leukocyte transendothelial migration;TNF signaling pathway;Platelet activation
ENSMUSG00000020573	30955	Pik3cg	phosphatidylinositol-4,5-bisphosphate 3-kinase catalytic subunit gamma	1.35263	0.00280109	0.0196973	1.7055937955816	significant up	CTX_6mo_WT_vs_KO	Platelet activation
ENSMUSG00000020573	30955	Pik3cg	phosphatidylinositol-4,5-bisphosphate 3-kinase catalytic subunit gamma	2.66466	3.08836e-05	0.000929001	3.03198400745409	significant up	CTX_1mo_WT_vs_KO	Platelet activation
ENSMUSG00000031834	18709	Pik3r2	phosphoinositide-3-kinase regulatory subunit 2	0.427985	0.000169356	0.00126676	2.89730417474214	significant up	CB_3mo_WT_vs_KO	Chemokine signaling pathway;Apoptosis;Toll-like receptor signaling pathway;Natural killer cell mediated cytotoxicity;Focal adhesion;Osteoclast differentiation;Leukocyte transendothelial migration;TNF signaling pathway;Platelet activation
ENSMUSG00000028698	18710	Pik3r3	phosphoinositide-3-kinase regulatory subunit 3	-0.737964	0.00169247	0.0161633	1.79146927771597	significant down	CTX_3mo_WT_vs_KO	Apoptosis;Toll-like receptor signaling pathway;Chemokine signaling pathway;TNF signaling pathway;Leukocyte transendothelial migration;Osteoclast differentiation;Natural killer cell mediated cytotoxicity;Platelet activation;Focal adhesion
ENSMUSG00000025949	18711	Pikfyve	phosphoinositide kinase, FYVE type zinc finger containing	0.336683	0.0313679	0.035654	1.44789114852546	significant up	CB_6mo_WT_vs_KO	Phagosome
ENSMUSG00000034902	18717	Pip5k1c	phosphatidylinositol-4-phosphate 5-kinase, type 1 gamma	0.328901	0.00331635	0.0104028	1.982850154313	significant up	CB_3mo_WT_vs_KO	Focal adhesion
ENSMUSG00000058818	18733	Pirb	paired Ig-like receptor B	2.32232	0.00192803	0.00433775	2.36273508443774	significant up	CB_6mo_WT_vs_KO	Osteoclast differentiation
ENSMUSG00000031903	192654	Pla2g15	phospholipase A2, group XV	0.512076	0.00776972	0.0193598	1.71309907802493	significant up	CB_3mo_WT_vs_KO	Lysosome
ENSMUSG00000031538	18791	Plat	plasminogen activator, tissue	0.324617	0.0345667	0.0383278	1.41648585722262	significant up	CB_6mo_WT_vs_KO	Complement and coagulation cascades
ENSMUSG00000031538	18791	Plat	plasminogen activator, tissue	0.812384	5.18957e-06	0.00034595	3.46098608386931	significant up	CB_1mo_WT_vs_KO	Complement and coagulation cascades
ENSMUSG00000046223	18793	Plaur	plasminogen activator, urokinase receptor	1.82508	0.0103553	0.015567	1.80779369383127	significant up	CB_6mo_WT_vs_KO	Complement and coagulation cascades
ENSMUSG00000051177	18795	Plcb1	phospholipase C, beta 1	-0.494683	0.000160286	0.00121696	2.91472321127563	significant down	CB_3mo_WT_vs_KO	NOD-like receptor signaling pathway;Chemokine signaling pathway;Platelet activation
ENSMUSG00000051177	18795	Plcb1	phospholipase C, beta 1	-0.24768	4.86636e-06	0.000140861	3.851210019023386	significant down	CTX_3mo_WT_vs_KO	NOD-like receptor signaling pathway;Chemokine signaling pathway;Platelet activation
ENSMUSG00000024960	18797	Plcb3	phospholipase C, beta 3	0.325442	0.0211577	0.0266211	1.57477434909115	significant up	CB_6mo_WT_vs_KO	Platelet activation;NOD-like receptor signaling pathway;Chemokine signaling pathway
ENSMUSG00000024960	18797	Plcb3	phospholipase C, beta 3	0.758105	0.0013427	0.0298874	1.52451201055113	significant up	HC_6mo_WT_vs_KO	NOD-like receptor signaling pathway;Chemokine signaling pathway;Platelet activation
ENSMUSG00000039943	18798	Plcb4	phospholipase C, beta 4	-0.335599	6.68868e-06	0.00018604	3.7303940226309402	significant down	CTX_3mo_WT_vs_KO	NOD-like receptor signaling pathway;Chemokine signaling pathway;Platelet activation
ENSMUSG00000039943	18798	Plcb4	phospholipase C, beta 4	-0.253443	0.00669623	0.011283	1.94757618623091	significant down	CB_6mo_WT_vs_KO	Platelet activation;NOD-like receptor signaling pathway;Chemokine signaling pathway
ENSMUSG00000016933	18803	Plcg1	phospholipase C, gamma 1	0.664798	0.000643721	0.00322385	2.49162556897393	significant up	CB_3mo_WT_vs_KO	Natural killer cell mediated cytotoxicity;Leukocyte transendothelial migration;NF-kappa B signaling pathway
ENSMUSG00000034330	234779	Plcg2	phospholipase C, gamma 2	0.7569	0.0468123	0.0481193	1.31768049706985	significant up	CB_6mo_WT_vs_KO	Leukocyte transendothelial migration;Platelet activation;Natural killer cell mediated cytotoxicity;NF-kappa B signaling pathway;Osteoclast differentiation
ENSMUSG00000034330	234779	Plcg2	phospholipase C, gamma 2	1.29661	0.00619131	0.0471033	1.3269489729005	significant up	CTX_1mo_WT_vs_KO	Osteoclast differentiation;Natural killer cell mediated cytotoxicity;NF-kappa B signaling pathway;Leukocyte transendothelial migration;Platelet activation
ENSMUSG00000028494	11520	Plin2	perilipin 2	0.84129	0.000616217	0.00994283	2.00249017726439	significant up	CTX_1mo_WT_vs_KO	PPAR signaling pathway
ENSMUSG00000028494	11520	Plin2	perilipin 2	0.998702	4.43939e-05	0.000803236	3.09515710231831	significant up	CTX_6mo_WT_vs_KO	PPAR signaling pathway
ENSMUSG00000002831	57435	Plin4	perilipin 4	1.06751	0.00199407	0.0182855	1.737893335752309	significant up	CTX_3mo_WT_vs_KO	PPAR signaling pathway
ENSMUSG00000002831	57435	Plin4	perilipin 4	1.1792	0.000598449	0.00633827	2.1980293172804	significant up	CTX_6mo_WT_vs_KO	PPAR signaling pathway
ENSMUSG00000002831	57435	Plin4	perilipin 4	1.55719	7.95783e-05	0.000372356	3.42904154794592	significant up	CB_6mo_WT_vs_KO	PPAR signaling pathway
ENSMUSG00000002831	57435	Plin4	perilipin 4	1.59087	6.01729e-05	0.000602674	3.2199174147551	significant up	CB_3mo_WT_vs_KO	PPAR signaling pathway
ENSMUSG00000002831	57435	Plin4	perilipin 4	1.93121	2.54048e-05	0.00178053	2.749450502051	significant up	HC_6mo_WT_vs_KO	PPAR signaling pathway
ENSMUSG00000017754	18830	Pltp	phospholipid transfer protein	0.520761	9.73699e-06	0.000167146	3.77690408602083	significant up	CB_3mo_WT_vs_KO	PPAR signaling pathway
ENSMUSG00000017754	18830	Pltp	phospholipid transfer protein	0.584762	2.99708e-06	2.78539e-05	4.55511408748306	significant up	CB_6mo_WT_vs_KO	PPAR signaling pathway
ENSMUSG00000017754	18830	Pltp	phospholipid transfer protein	0.682237	1.80896e-06	0.000212437	3.67277042323801	significant up	HC_6mo_WT_vs_KO	PPAR signaling pathway
ENSMUSG00000024521	58801	Pmaip1	phorbol-12-myristate-13-acetate-induced protein 1	0.854521	0.00231804	0.0173374	1.76101611603023	significant up	CTX_6mo_WT_vs_KO	Apoptosis
ENSMUSG00000024521	58801	Pmaip1	phorbol-12-myristate-13-acetate-induced protein 1	0.926805	0.00552766	0.0097454	2.0112003504822	significant up	CB_6mo_WT_vs_KO	Apoptosis
ENSMUSG00000029642	20018	Polr1d	polymerase (RNA) I polypeptide D	-0.449256	7.2873e-06	5.61163e-05	4.2509106552565	significant down	CB_6mo_WT_vs_KO	Cytosolic DNA-sensing pathway
ENSMUSG00000029642	20018	Polr1d	polymerase (RNA) I polypeptide D	-0.389759	8.29346e-05	0.000747264	3.12652611580212	significant down	CB_3mo_WT_vs_KO	Cytosolic DNA-sensing pathway
ENSMUSG00000004667	66420	Polr2e	polymerase (RNA) II (DNA directed) polypeptide E	-0.34149	0.000767448	0.00216704	2.66413292734383	significant down	CB_6mo_WT_vs_KO	Cytosolic DNA-sensing pathway
ENSMUSG00000004667	66420	Polr2e	polymerase (RNA) II (DNA directed) polypeptide E	-0.253139	0.0129306	0.0276061	1.5589946079232	significant down	CB_3mo_WT_vs_KO	Cytosolic DNA-sensing pathway
ENSMUSG00000033020	69833	Polr2f	polymerase (RNA) II (DNA directed) polypeptide F	-0.181542	0.0255861	0.0306864	1.51305456512268	significant down	CB_6mo_WT_vs_KO	Cytosolic DNA-sensing pathway
ENSMUSG00000033020	69833	Polr2f	polymerase (RNA) II (DNA directed) polypeptide F	-0.180206	0.0241065	0.0422792	1.3738730475258	significant down	CB_3mo_WT_vs_KO	Cytosolic DNA-sensing pathway
ENSMUSG00000033020	69833	Polr2f	polymerase (RNA) II (DNA directed) polypeptide F	0.229473	0.000493079	0.00633614	2.198175359661017	significant up	CTX_3mo_WT_vs_KO	Cytosolic DNA-sensing pathway
ENSMUSG00000000776	67065	Polr3d	polymerase (RNA) III (DNA directed) polypeptide D	-0.314003	0.00691011	0.0115504	1.93740356172998	significant down	CB_6mo_WT_vs_KO	Cytosolic DNA-sensing pathway
ENSMUSG00000028104	69870	Polr3gl	polymerase (RNA) III (DNA directed) polypeptide G like	-0.451244	0.0134518	0.0283554	1.54736496725806	significant down	CB_3mo_WT_vs_KO	Cytosolic DNA-sensing pathway
ENSMUSG00000028104	69870	Polr3gl	polymerase (RNA) III (DNA directed) polypeptide G like	-0.415055	0.0421827	0.0445005	1.35163547696313	significant down	CB_6mo_WT_vs_KO	Cytosolic DNA-sensing pathway
ENSMUSG00000022476	78929	Polr3h	polymerase (RNA) III (DNA directed) polypeptide H	-0.314495	0.000397084	0.00725968	2.13908238801922	significant down	CTX_1mo_WT_vs_KO	Cytosolic DNA-sensing pathway
ENSMUSG00000022476	78929	Polr3h	polymerase (RNA) III (DNA directed) polypeptide H	-0.309535	0.0126758	0.0272328	1.56490789630859	significant down	CB_3mo_WT_vs_KO	Cytosolic DNA-sensing pathway
ENSMUSG00000028013	74776	Ppa2	pyrophosphatase (inorganic) 2	-0.381418	1.84471e-06	5.67471e-05	4.24605644813423	significant down	CTX_6mo_WT_vs_KO	Oxidative phosphorylation
ENSMUSG00000028013	74776	Ppa2	pyrophosphatase (inorganic) 2	-0.325953	0.00094167	0.00251287	2.59982995618188	significant down	CB_6mo_WT_vs_KO	Oxidative phosphorylation
ENSMUSG00000002250	19015	Ppard	peroxisome proliferator activator receptor delta	0.969207	0.000354835	0.00118448	2.92647331469578	significant up	CB_6mo_WT_vs_KO	PPAR signaling pathway
ENSMUSG00000000440	19016	Pparg	peroxisome proliferator activated receptor gamma	-1.64822	0.00209033	0.0189286	1.7228813332886681	significant down	CTX_3mo_WT_vs_KO	Osteoclast differentiation;PPAR signaling pathway
ENSMUSG00000040385	19045	Ppp1ca	protein phosphatase 1 catalytic subunit alpha	-0.379594	7.87166e-06	5.94882e-05	4.22556883770515	significant down	CB_6mo_WT_vs_KO	Focal adhesion;Platelet activation
ENSMUSG00000040385	19045	Ppp1ca	protein phosphatase 1 catalytic subunit alpha	-0.196818	0.0114646	0.0254294	1.59466401296391	significant down	CB_3mo_WT_vs_KO	Focal adhesion;Platelet activation
ENSMUSG00000014956	19046	Ppp1cb	protein phosphatase 1 catalytic subunit beta	0.172789	0.00868147	0.042659	1.36998955730446	significant up	CTX_6mo_WT_vs_KO	Focal adhesion;Platelet activation
ENSMUSG00000014956	19046	Ppp1cb	protein phosphatase 1 catalytic subunit beta	0.258831	0.00327688	0.00649978	2.18710119753188	significant up	CB_6mo_WT_vs_KO	Focal adhesion;Platelet activation
ENSMUSG00000004455	19047	Ppp1cc	protein phosphatase 1 catalytic subunit gamma	-0.733876	0.000670193	0.00195591	2.70865090492043	significant down	CB_6mo_WT_vs_KO	Focal adhesion;Platelet activation
ENSMUSG00000004455	19047	Ppp1cc	protein phosphatase 1 catalytic subunit gamma	-0.432167	0.00792316	0.019632	1.70703565416767	significant down	CB_3mo_WT_vs_KO	Focal adhesion;Platelet activation
ENSMUSG00000073557	329251	Ppp1r12b	protein phosphatase 1, regulatory subunit 12B	-0.352039	0.00498172	0.00897832	2.04680469244407	significant down	CB_6mo_WT_vs_KO	Focal adhesion
ENSMUSG00000028161	19055	Ppp3ca	protein phosphatase 3, catalytic subunit, alpha isoform	0.248012	0.00165486	0.00631703	2.19948725462474	significant up	CB_3mo_WT_vs_KO	Natural killer cell mediated cytotoxicity;Osteoclast differentiation
ENSMUSG00000033953	19058	Ppp3r1	protein phosphatase 3, regulatory subunit B, alpha isoform (calcineurin B, type I)	-0.44102	5.1974e-13	4.58254e-11	10.33889370459451	significant down	CTX_3mo_WT_vs_KO	Osteoclast differentiation;Natural killer cell mediated cytotoxicity
ENSMUSG00000033953	19058	Ppp3r1	protein phosphatase 3, regulatory subunit B, alpha isoform (calcineurin B, type I)	-0.293063	0.00420853	0.0123881	1.90699432758309	significant down	CB_3mo_WT_vs_KO	Natural killer cell mediated cytotoxicity;Osteoclast differentiation
ENSMUSG00000039621	277360	Prex1	phosphatidylinositol-3,4,5-trisphosphate-dependent Rac exchange factor 1	0.465565	0.00166193	0.0339464	1.46920634525116	significant up	HC_6mo_WT_vs_KO	Chemokine signaling pathway
ENSMUSG00000005469	18747	Prkaca	protein kinase, cAMP dependent, catalytic, alpha	-0.303943	0.000295886	0.00578525	2.23767786817276	significant down	CTX_1mo_WT_vs_KO	Chemokine signaling pathway;Platelet activation
ENSMUSG00000005034	18749	Prkacb	protein kinase, cAMP dependent, catalytic, beta	-0.239675	0.00508301	0.014153	1.84915034244726	significant down	CB_3mo_WT_vs_KO	Chemokine signaling pathway;Platelet activation
ENSMUSG00000050965	18750	Prkca	protein kinase C, alpha	-0.54259	7.05114e-07	2.503e-05	4.6015388461184203	significant down	CTX_3mo_WT_vs_KO	Leukocyte transendothelial migration;Natural killer cell mediated cytotoxicity;Focal adhesion
ENSMUSG00000050965	18750	Prkca	protein kinase C, alpha	0.831319	6.46754e-06	5.12162e-05	4.29059277415803	significant up	CB_6mo_WT_vs_KO	Leukocyte transendothelial migration;Focal adhesion;Natural killer cell mediated cytotoxicity
ENSMUSG00000052889	18751	Prkcb	protein kinase C, beta	-0.410458	5.41052e-06	4.44952e-05	4.35168707748174	significant down	CB_6mo_WT_vs_KO	Leukocyte transendothelial migration;Focal adhesion;Natural killer cell mediated cytotoxicity;NF-kappa B signaling pathway;Chemokine signaling pathway
ENSMUSG00000052889	18751	Prkcb	protein kinase C, beta	0.263834	1.24679e-06	4.1054e-05	4.38664434453179	significant up	CTX_6mo_WT_vs_KO	Chemokine signaling pathway;NF-kappa B signaling pathway;Natural killer cell mediated cytotoxicity;Leukocyte transendothelial migration;Focal adhesion
ENSMUSG00000021948	18753	Prkcd	protein kinase C, delta	0.566228	1.52238e-05	9.99902e-05	4.00004261692747	significant up	CB_6mo_WT_vs_KO	NOD-like receptor signaling pathway;Chemokine signaling pathway
ENSMUSG00000078816	18752	Prkcg	protein kinase C, gamma	0.622892	2.20298e-07	1.23191e-05	4.90942221753855	significant up	CB_3mo_WT_vs_KO	Natural killer cell mediated cytotoxicity;Focal adhesion;Leukocyte transendothelial migration
ENSMUSG00000078816	18752	Prkcg	protein kinase C, gamma	0.904097	6.31238e-11	4.61361e-09	8.33595919890863	significant up	CB_6mo_WT_vs_KO	Leukocyte transendothelial migration;Focal adhesion;Natural killer cell mediated cytotoxicity
ENSMUSG00000026778	18761	Prkcq	protein kinase C, theta	0.937506	0.001527	0.00598216	2.22314180593496	significant up	CB_3mo_WT_vs_KO	NF-kappa B signaling pathway
ENSMUSG00000029053	18762	Prkcz	protein kinase C, zeta	-0.3703	5.71803e-05	0.000284437	3.54601318702914	significant down	CB_6mo_WT_vs_KO	Platelet activation;Chemokine signaling pathway
ENSMUSG00000052920	19091	Prkg1	protein kinase, cGMP-dependent, type I	0.497587	0.00183297	0.00417266	2.37958683694702	significant up	CB_6mo_WT_vs_KO	Platelet activation
ENSMUSG00000029334	19092	Prkg2	protein kinase, cGMP-dependent, type II	-1.97267	0.00504149	0.0140723	1.85163365745663	significant down	CB_3mo_WT_vs_KO	Platelet activation
ENSMUSG00000005268	19116	Prlr	prolactin receptor	1.22386	0.0248814	0.0300554	1.52207712383713	significant up	CB_6mo_WT_vs_KO	Cytokine-cytokine receptor interaction
ENSMUSG00000022912	19128	Pros1	protein S (alpha)	0.590361	0.00531114	0.0371329	1.430240606900679	significant up	CTX_3mo_WT_vs_KO	Complement and coagulation cascades
ENSMUSG00000022912	19128	Pros1	protein S (alpha)	0.664495	0.00539603	0.0307046	1.51279722584119	significant up	CTX_6mo_WT_vs_KO	Complement and coagulation cascades
ENSMUSG00000022912	19128	Pros1	protein S (alpha)	0.680012	0.0037611	0.00722156	2.14136915274499	significant up	CB_6mo_WT_vs_KO	Complement and coagulation cascades
ENSMUSG00000022912	19128	Pros1	protein S (alpha)	0.700377	0.00373773	0.0113634	1.94449099885487	significant up	CB_3mo_WT_vs_KO	Complement and coagulation cascades
ENSMUSG00000022912	19128	Pros1	protein S (alpha)	0.842411	0.000900704	0.0128388	1.89147665369507	significant up	CTX_1mo_WT_vs_KO	Complement and coagulation cascades
ENSMUSG00000022912	19128	Pros1	protein S (alpha)	0.998581	0.00234663	0.0260008	1.58501386767286	significant up	CB_1mo_WT_vs_KO	Complement and coagulation cascades
ENSMUSG00000004207	19156	Psap	prosaposin	0.183529	0.0148529	0.020445	1.68941189853014	significant up	CB_6mo_WT_vs_KO	Lysosome
ENSMUSG00000004207	19156	Psap	prosaposin	0.22363	0.00304223	0.0097444	2.01124491446449	significant up	CB_3mo_WT_vs_KO	Lysosome
ENSMUSG00000022216	19186	Psme1	proteasome (prosome, macropain) activator subunit 1 (PA28 alpha)	0.299728	0.0261613	0.0447702	1.34901104531662	significant up	CB_3mo_WT_vs_KO	Antigen processing and presentation
ENSMUSG00000078652	19192	Psme3	proteaseome (prosome, macropain) activator subunit 3 (PA28 gamma, Ki)	-0.352888	0.00437163	0.00810806	2.09108327376073	significant down	CB_6mo_WT_vs_KO	Antigen processing and presentation
ENSMUSG00000032322	19200	Pstpip1	proline-serine-threonine phosphatase-interacting protein 1	1.58792	0.00313152	0.0254642	1.594070600823019	significant up	CTX_3mo_WT_vs_KO	NOD-like receptor signaling pathway
ENSMUSG00000013663	19211	Pten	phosphatase and tensin homolog	0.251293	0.0197241	0.0252727	1.59734818877067	significant up	CB_6mo_WT_vs_KO	Focal adhesion
ENSMUSG00000013663	19211	Pten	phosphatase and tensin homolog	0.257853	0.0241386	0.0423176	1.37347913411109	significant up	CB_3mo_WT_vs_KO	Focal adhesion
ENSMUSG00000022607	14083	Ptk2	PTK2 protein tyrosine kinase 2	0.327614	0.0197873	0.0253324	1.59632370260734	significant up	CB_6mo_WT_vs_KO	Leukocyte transendothelial migration;Focal adhesion;Chemokine signaling pathway
ENSMUSG00000022607	14083	Ptk2	PTK2 protein tyrosine kinase 2	0.47043	0.00158218	0.00612521	2.21287883798045	significant up	CB_3mo_WT_vs_KO	Chemokine signaling pathway;Focal adhesion;Leukocyte transendothelial migration
ENSMUSG00000059456	19229	Ptk2b	PTK2 protein tyrosine kinase 2 beta	0.920403	0.0210059	0.0264782	1.57711131192767	significant up	CB_6mo_WT_vs_KO	Leukocyte transendothelial migration;Natural killer cell mediated cytotoxicity;Chemokine signaling pathway
ENSMUSG00000043733	19247	Ptpn11	protein tyrosine phosphatase, non-receptor type 11	-0.487577	1.68308e-05	0.000245711	3.60957559805375	significant down	CB_3mo_WT_vs_KO	Natural killer cell mediated cytotoxicity;Leukocyte transendothelial migration
ENSMUSG00000043733	19247	Ptpn11	protein tyrosine phosphatase, non-receptor type 11	-0.441672	0.000141467	0.000581762	3.23525492495021	significant down	CB_6mo_WT_vs_KO	Leukocyte transendothelial migration;Natural killer cell mediated cytotoxicity
ENSMUSG00000043733	19247	Ptpn11	protein tyrosine phosphatase, non-receptor type 11	0.226527	3.07891e-05	0.000590873	3.2285061399022	significant up	CTX_6mo_WT_vs_KO	Natural killer cell mediated cytotoxicity;Leukocyte transendothelial migration
ENSMUSG00000034573	19249	Ptpn13	protein tyrosine phosphatase, non-receptor type 13	0.714229	0.00251414	0.00848246	2.07147837830338	significant up	CB_3mo_WT_vs_KO	Apoptosis
ENSMUSG00000034573	19249	Ptpn13	protein tyrosine phosphatase, non-receptor type 13	0.735	0.00130329	0.00321222	2.49319470895074	significant up	CB_6mo_WT_vs_KO	Apoptosis
ENSMUSG00000004266	15170	Ptpn6	protein tyrosine phosphatase, non-receptor type 6	1.00183	0.001149	0.0122308	1.912546887209722	significant up	CTX_3mo_WT_vs_KO	Natural killer cell mediated cytotoxicity
ENSMUSG00000004266	15170	Ptpn6	protein tyrosine phosphatase, non-receptor type 6	1.01092	0.00260658	0.0187776	1.72636055899619	significant up	CTX_6mo_WT_vs_KO	Natural killer cell mediated cytotoxicity
ENSMUSG00000004266	15170	Ptpn6	protein tyrosine phosphatase, non-receptor type 6	1.03432	0.000831057	0.0121921	1.91392009128671	significant up	CTX_1mo_WT_vs_KO	Natural killer cell mediated cytotoxicity
ENSMUSG00000004266	15170	Ptpn6	protein tyrosine phosphatase, non-receptor type 6	1.60767	0.0015288	0.00598689	2.22279850490451	significant up	CB_3mo_WT_vs_KO	Natural killer cell mediated cytotoxicity
ENSMUSG00000026395	19264	Ptprc	protein tyrosine phosphatase receptor type C	0.923339	0.0475557	0.0486832	1.31262112073438	significant up	CB_6mo_WT_vs_KO	Cell adhesion molecules (CAMs)
ENSMUSG00000026395	19264	Ptprc	protein tyrosine phosphatase receptor type C	1.19931	3.95218e-05	0.000853811	3.068638145411744	significant up	CTX_3mo_WT_vs_KO	Cell adhesion molecules (CAMs)
ENSMUSG00000026395	19264	Ptprc	protein tyrosine phosphatase receptor type C	1.40152	0.000243679	0.00943654	2.02518736234681	significant up	HC_6mo_WT_vs_KO	Cell adhesion molecules (CAMs)
ENSMUSG00000026395	19264	Ptprc	protein tyrosine phosphatase receptor type C	1.48983	5.16974e-08	2.55211e-06	5.5931000579052	significant up	CTX_6mo_WT_vs_KO	Cell adhesion molecules (CAMs)
ENSMUSG00000026395	19264	Ptprc	protein tyrosine phosphatase receptor type C	2.224	2.03518e-11	2.04746e-09	8.68878467604336	significant up	CTX_1mo_WT_vs_KO	Cell adhesion molecules (CAMs)
ENSMUSG00000033295	19268	Ptprf	protein tyrosine phosphatase receptor type F	0.294756	0.00598231	0.0404299	1.3932971853037459	significant up	CTX_3mo_WT_vs_KO	Cell adhesion molecules (CAMs)
ENSMUSG00000033295	19268	Ptprf	protein tyrosine phosphatase receptor type F	0.673446	9.81296e-07	1.15779e-05	4.93637036123721	significant up	CB_6mo_WT_vs_KO	Cell adhesion molecules (CAMs)
ENSMUSG00000033295	19268	Ptprf	protein tyrosine phosphatase receptor type F	0.941694	4.80684e-10	8.55268e-08	7.06789792505424	significant up	CB_3mo_WT_vs_KO	Cell adhesion molecules (CAMs)
ENSMUSG00000033278	19274	Ptprm	protein tyrosine phosphatase receptor type M	0.59458	3.58126e-06	8.28415e-05	4.0817518538155	significant up	CB_3mo_WT_vs_KO	Cell adhesion molecules (CAMs)
ENSMUSG00000033278	19274	Ptprm	protein tyrosine phosphatase receptor type M	0.812191	1.22097e-08	3.36723e-07	6.47272704549322	significant up	CB_6mo_WT_vs_KO	Cell adhesion molecules (CAMs)
ENSMUSG00000030793	66824	Pycard	PYD and CARD domain containing	0.567935	0.00263988	0.0189382	1.72266140673129	significant up	CTX_6mo_WT_vs_KO	Cytosolic DNA-sensing pathway;NOD-like receptor signaling pathway
ENSMUSG00000030793	66824	Pycard	PYD and CARD domain containing	0.676756	0.0188806	0.0244671	1.61141770996962	significant up	CB_6mo_WT_vs_KO	Cytosolic DNA-sensing pathway;NOD-like receptor signaling pathway
ENSMUSG00000030793	66824	Pycard	PYD and CARD domain containing	0.898866	1.18065e-06	3.99492e-05	4.398491416620101	significant up	CTX_3mo_WT_vs_KO	NOD-like receptor signaling pathway;Cytosolic DNA-sensing pathway
ENSMUSG00000030793	66824	Pycard	PYD and CARD domain containing	0.966726	2.13263e-05	0.00155948	2.8070199252015	significant up	HC_6mo_WT_vs_KO	NOD-like receptor signaling pathway;Cytosolic DNA-sensing pathway
ENSMUSG00000030793	66824	Pycard	PYD and CARD domain containing	1.46331	1.38369e-14	1.92744e-12	11.7150198021739	significant up	CTX_1mo_WT_vs_KO	NOD-like receptor signaling pathway;Cytosolic DNA-sensing pathway
ENSMUSG00000017831	271457	Rab5a	RAB5A, member RAS oncogene family	-0.56505	0.00690059	0.0177747	1.75019684032287	significant down	CB_3mo_WT_vs_KO	Phagosome
ENSMUSG00000052688	226421	Rab7b	RAB7B, member RAS oncogene family	0.938613	0.00388304	0.0296798	1.5275384222701209	significant up	CTX_3mo_WT_vs_KO	Phagosome
ENSMUSG00000052688	226421	Rab7b	RAB7B, member RAS oncogene family	1.08946	1.33376e-07	8.21536e-06	5.08537318871113	significant up	CTX_1mo_WT_vs_KO	Phagosome
ENSMUSG00000052688	226421	Rab7b	RAB7B, member RAS oncogene family	1.25567	0.00154308	0.0129826	1.88663684066723	significant up	CTX_6mo_WT_vs_KO	Phagosome
ENSMUSG00000052688	226421	Rab7b	RAB7B, member RAS oncogene family	1.41245	0.0026278	0.00873685	2.05864508938644	significant up	CB_3mo_WT_vs_KO	Phagosome
ENSMUSG00000001847	19353	Rac1	Rac family small GTPase 1	0.234707	0.00131351	0.0168257	1.77402638383319	significant up	CTX_1mo_WT_vs_KO	Phagosome;Toll-like receptor signaling pathway;Osteoclast differentiation;Natural killer cell mediated cytotoxicity;Chemokine signaling pathway;Leukocyte transendothelial migration;Focal adhesion
ENSMUSG00000001847	19353	Rac1	Rac family small GTPase 1	0.238479	0.00217954	0.00476003	2.32239067297471	significant up	CB_6mo_WT_vs_KO	Phagosome;Leukocyte transendothelial migration;Focal adhesion;Natural killer cell mediated cytotoxicity;Osteoclast differentiation;Chemokine signaling pathway;Toll-like receptor signaling pathway
ENSMUSG00000033220	19354	Rac2	Rac family small GTPase 2	1.01977	0.000173103	0.00280591	2.5519269992862719	significant up	CTX_3mo_WT_vs_KO	Chemokine signaling pathway;Leukocyte transendothelial migration;Natural killer cell mediated cytotoxicity;Focal adhesion
ENSMUSG00000033220	19354	Rac2	Rac family small GTPase 2	1.05003	0.000107853	0.00267297	2.57300537394742	significant up	CTX_1mo_WT_vs_KO	Natural killer cell mediated cytotoxicity;Chemokine signaling pathway;Leukocyte transendothelial migration;Focal adhesion
ENSMUSG00000068798	109905	Rap1a	RAS-related protein 1a	0.214654	0.0140882	0.0196481	1.70667912685313	significant up	CB_6mo_WT_vs_KO	Leukocyte transendothelial migration;Focal adhesion;Platelet activation;Chemokine signaling pathway
ENSMUSG00000039844	107746	Rapgef1	Rap guanine nucleotide exchange factor (GEF) 1	0.375745	0.0147507	0.0203397	1.6916554212835	significant up	CB_6mo_WT_vs_KO	Focal adhesion
ENSMUSG00000039844	107746	Rapgef1	Rap guanine nucleotide exchange factor (GEF) 1	0.485087	0.00214754	0.0076082	2.11871813863021	significant up	CB_3mo_WT_vs_KO	Focal adhesion
ENSMUSG00000022469	223864	Rapgef3	Rap guanine nucleotide exchange factor (GEF) 3	0.689689	0.000532092	0.0067341	2.1717205042444152	significant up	CTX_3mo_WT_vs_KO	Leukocyte transendothelial migration
ENSMUSG00000022469	223864	Rapgef3	Rap guanine nucleotide exchange factor (GEF) 3	0.90516	3.80673e-05	0.000437287	3.35923392391244	significant up	CB_3mo_WT_vs_KO	Leukocyte transendothelial migration
ENSMUSG00000022469	223864	Rapgef3	Rap guanine nucleotide exchange factor (GEF) 3	1.11843	4.35607e-07	5.94052e-06	5.22617541620391	significant up	CB_6mo_WT_vs_KO	Leukocyte transendothelial migration
ENSMUSG00000049044	56508	Rapgef4	Rap guanine nucleotide exchange factor (GEF) 4	-0.549087	2.85082e-06	2.67456e-05	4.57274706627413	significant down	CB_6mo_WT_vs_KO	Leukocyte transendothelial migration
ENSMUSG00000049044	56508	Rapgef4	Rap guanine nucleotide exchange factor (GEF) 4	-0.238414	0.000700098	0.00715006	2.14569010374056	significant down	CTX_6mo_WT_vs_KO	Leukocyte transendothelial migration
ENSMUSG00000032356	19417	Rasgrf1	RAS protein-specific guanine nucleotide-releasing factor 1	-0.226401	0.0448073	0.046575	1.33184669770495	significant down	CB_6mo_WT_vs_KO	Focal adhesion
ENSMUSG00000032356	19417	Rasgrf1	RAS protein-specific guanine nucleotide-releasing factor 1	0.208282	0.001367	0.0302217	1.51968056649648	significant up	HC_6mo_WT_vs_KO	Focal adhesion
ENSMUSG00000027347	19419	Rasgrp1	RAS guanyl releasing protein 1	0.761402	1.20235e-07	7.84255e-06	5.10554284155995	significant up	CB_3mo_WT_vs_KO	Platelet activation
ENSMUSG00000027347	19419	Rasgrp1	RAS guanyl releasing protein 1	0.939205	4.08803e-09	1.35997e-07	6.86647015081825	significant up	CB_6mo_WT_vs_KO	Platelet activation
ENSMUSG00000026430	54354	Rassf5	Ras association (RalGDS/AF-6) domain family member 5	0.665322	0.0140916	0.0292684	1.5336013717741	significant up	CB_3mo_WT_vs_KO	Leukocyte transendothelial migration
ENSMUSG00000027466	24105	Rbck1	RanBP-type and C3HC4-type zinc finger containing 1	-0.328876	0.00348755	0.00681943	2.16625193604236	significant down	CB_6mo_WT_vs_KO	NOD-like receptor signaling pathway
ENSMUSG00000042453	19699	Reln	reelin	0.349888	0.00857124	0.0207658	1.68265140463078	significant up	CB_3mo_WT_vs_KO	Focal adhesion
ENSMUSG00000008318	320100	Relt	RELT tumor necrosis factor receptor	-0.610338	0.00209983	0.0189912	1.7214470805954409	significant down	CTX_3mo_WT_vs_KO	Cytokine-cytokine receptor interaction
ENSMUSG00000036615	170767	Rfxap	regulatory factor X-associated protein	-0.38841	0.00201985	0.0377823	1.42271190987038	significant down	HC_6mo_WT_vs_KO	Antigen processing and presentation
ENSMUSG00000036615	170767	Rfxap	regulatory factor X-associated protein	-0.28585	0.0465525	0.0479211	1.3194731502729	significant down	CB_6mo_WT_vs_KO	Antigen processing and presentation
ENSMUSG00000007815	11848	Rhoa	ras homolog family member A	0.454807	0.00154574	0.00364964	2.43775010696354	significant up	CB_6mo_WT_vs_KO	Leukocyte transendothelial migration;Focal adhesion;Platelet activation;NOD-like receptor signaling pathway;Chemokine signaling pathway
ENSMUSG00000066800	24014	Rnasel	ribonuclease L (2', 5'-oligoisoadenylate synthetase-dependent)	1.17942	0.0289007	0.0480307	1.31848126338255	significant up	CB_3mo_WT_vs_KO	NOD-like receptor signaling pathway
ENSMUSG00000066800	24014	Rnasel	ribonuclease L (2', 5'-oligoisoadenylate synthetase-dependent)	1.73445	0.0067286	0.0113237	1.94601062011468	significant up	CB_6mo_WT_vs_KO	NOD-like receptor signaling pathway
ENSMUSG00000024290	19877	Rock1	Rho-associated coiled-coil containing protein kinase 1	0.321046	0.00056637	0.00936717	2.02839157862306	significant up	CTX_1mo_WT_vs_KO	Chemokine signaling pathway;Leukocyte transendothelial migration;Platelet activation;Focal adhesion
ENSMUSG00000020580	19878	Rock2	Rho-associated coiled-coil containing protein kinase 2	-0.478951	3.53563e-06	8.21908e-05	4.0851768847776	significant down	CB_3mo_WT_vs_KO	Chemokine signaling pathway;Focal adhesion;Leukocyte transendothelial migration;Platelet activation
ENSMUSG00000020580	19878	Rock2	Rho-associated coiled-coil containing protein kinase 2	-0.478319	5.17967e-07	6.78921e-06	5.16818084182606	significant down	CB_6mo_WT_vs_KO	Leukocyte transendothelial migration;Focal adhesion;Platelet activation;Chemokine signaling pathway
ENSMUSG00000020580	19878	Rock2	Rho-associated coiled-coil containing protein kinase 2	-0.199034	0.000894797	0.0101851	1.9920325716014169	significant down	CTX_3mo_WT_vs_KO	Chemokine signaling pathway;Leukocyte transendothelial migration;Platelet activation;Focal adhesion
ENSMUSG00000021180	73086	Rps6ka5	ribosomal protein S6 kinase, polypeptide 5	-0.28723	0.0109639	0.0246617	1.60797680625724	significant down	CB_3mo_WT_vs_KO	TNF signaling pathway
ENSMUSG00000015846	20181	Rxra	retinoid X receptor alpha	0.869908	0.000296095	0.00102979	2.98725243747409	significant up	CB_6mo_WT_vs_KO	PPAR signaling pathway
ENSMUSG00000015846	20181	Rxra	retinoid X receptor alpha	0.91034	5.29562e-05	0.000552771	3.25745506577151	significant up	CB_3mo_WT_vs_KO	PPAR signaling pathway
ENSMUSG00000039656	20182	Rxrb	retinoid X receptor beta	-0.414695	0.000661533	0.0104482	1.98095932322323	significant down	CTX_1mo_WT_vs_KO	PPAR signaling pathway
ENSMUSG00000039656	20182	Rxrb	retinoid X receptor beta	0.335168	0.0166242	0.0326983	1.48547512573938	significant up	CB_3mo_WT_vs_KO	PPAR signaling pathway
ENSMUSG00000029426	12492	Scarb2	scavenger receptor class B, member 2	0.349642	0.000177337	0.00247835	2.60583785076656	significant up	CTX_6mo_WT_vs_KO	Lysosome
ENSMUSG00000029426	12492	Scarb2	scavenger receptor class B, member 2	0.54726	5.17494e-06	0.0001047	3.98005451170707	significant up	CB_3mo_WT_vs_KO	Lysosome
ENSMUSG00000029426	12492	Scarb2	scavenger receptor class B, member 2	0.650633	5.20871e-07	6.81794e-06	5.16634694846045	significant up	CB_6mo_WT_vs_KO	Lysosome
ENSMUSG00000037071	20249	Scd1	stearoyl-Coenzyme A desaturase 1	0.262703	0.0131244	0.0186133	1.73017722285674	significant up	CB_6mo_WT_vs_KO	PPAR signaling pathway
ENSMUSG00000037071	20249	Scd1	stearoyl-Coenzyme A desaturase 1	0.431795	0.000363035	0.0124253	1.90569362139755	significant up	HC_6mo_WT_vs_KO	PPAR signaling pathway
ENSMUSG00000025203	20250	Scd2	stearoyl-Coenzyme A desaturase 2	0.144321	0.00181516	0.0146093	1.83537029193658	significant up	CTX_6mo_WT_vs_KO	PPAR signaling pathway
ENSMUSG00000025203	20250	Scd2	stearoyl-Coenzyme A desaturase 2	0.231215	8.15471e-06	0.000305382	3.51515638366158	significant up	CTX_1mo_WT_vs_KO	PPAR signaling pathway
ENSMUSG00000025203	20250	Scd2	stearoyl-Coenzyme A desaturase 2	0.265717	4.24535e-05	0.000224686	3.64842457573074	significant up	CB_6mo_WT_vs_KO	PPAR signaling pathway
ENSMUSG00000025203	20250	Scd2	stearoyl-Coenzyme A desaturase 2	0.386624	2.68146e-17	3.79029e-15	14.42132768742494	significant up	CTX_3mo_WT_vs_KO	PPAR signaling pathway
ENSMUSG00000025203	20250	Scd2	stearoyl-Coenzyme A desaturase 2	0.443869	1.34109e-07	8.54343e-06	5.0683675261365	significant up	CB_3mo_WT_vs_KO	PPAR signaling pathway
ENSMUSG00000028603	20280	Scp2	sterol carrier protein 2, liver	-0.303794	0.00298338	0.00959942	2.01775498850233	significant down	CB_3mo_WT_vs_KO	PPAR signaling pathway
ENSMUSG00000022261	15529	Sdc2	syndecan 2	0.284047	0.00917111	0.0442792	1.35380049352179	significant up	CTX_6mo_WT_vs_KO	Cell adhesion molecules (CAMs)
ENSMUSG00000022261	15529	Sdc2	syndecan 2	0.294411	0.0130132	0.0184916	1.7330247627249	significant up	CB_6mo_WT_vs_KO	Cell adhesion molecules (CAMs)
ENSMUSG00000022261	15529	Sdc2	syndecan 2	0.343764	0.000688993	0.00339137	2.46962535766227	significant up	CB_3mo_WT_vs_KO	Cell adhesion molecules (CAMs)
ENSMUSG00000025743	20970	Sdc3	syndecan 3	0.536351	4.86863e-05	0.000866163	3.06240026322132	significant up	CTX_6mo_WT_vs_KO	Cell adhesion molecules (CAMs)
ENSMUSG00000025743	20970	Sdc3	syndecan 3	0.676436	3.95368e-07	1.79252e-05	4.74653645274337	significant up	CB_3mo_WT_vs_KO	Cell adhesion molecules (CAMs)
ENSMUSG00000025743	20970	Sdc3	syndecan 3	0.736979	7.47917e-08	1.44655e-06	5.83966646545523	significant up	CB_6mo_WT_vs_KO	Cell adhesion molecules (CAMs)
ENSMUSG00000017009	20971	Sdc4	syndecan 4	0.400318	1.23968e-07	2.36687e-05	4.62582477437952	significant up	HC_6mo_WT_vs_KO	Cell adhesion molecules (CAMs)
ENSMUSG00000017009	20971	Sdc4	syndecan 4	0.411352	5.48421e-08	3.63773e-06	5.43917012190237	significant up	CTX_1mo_WT_vs_KO	Cell adhesion molecules (CAMs)
ENSMUSG00000017009	20971	Sdc4	syndecan 4	0.57005	2.59943e-16	3.26033e-14	13.48673822995641	significant up	CTX_3mo_WT_vs_KO	Cell adhesion molecules (CAMs)
ENSMUSG00000017009	20971	Sdc4	syndecan 4	0.611664	1.43669e-17	2.83972e-15	14.5467248371947	significant up	CTX_6mo_WT_vs_KO	Cell adhesion molecules (CAMs)
ENSMUSG00000017009	20971	Sdc4	syndecan 4	0.629288	2.37429e-09	8.44513e-08	7.0733934801363	significant up	CB_6mo_WT_vs_KO	Cell adhesion molecules (CAMs)
ENSMUSG00000021577	66945	Sdha	succinate dehydrogenase complex, subunit A, flavoprotein (Fp)	0.14646	0.0333759	0.0373114	1.42815875105775	significant up	CB_6mo_WT_vs_KO	Oxidative phosphorylation
ENSMUSG00000009863	67680	Sdhb	succinate dehydrogenase complex, subunit B, iron sulfur (Ip)	-0.196355	0.000149226	0.00215181	2.66719570043633	significant down	CTX_6mo_WT_vs_KO	Oxidative phosphorylation
ENSMUSG00000009863	67680	Sdhb	succinate dehydrogenase complex, subunit B, iron sulfur (Ip)	-0.155125	0.0173119	0.022919	1.63980436100236	significant down	CB_6mo_WT_vs_KO	Oxidative phosphorylation
ENSMUSG00000058076	66052	Sdhc	succinate dehydrogenase complex, subunit C, integral membrane protein	0.3196	0.00809209	0.0433757	1.36275360342633	significant up	CB_P14_WT_vs_KO	Oxidative phosphorylation
ENSMUSG00000058076	66052	Sdhc	succinate dehydrogenase complex, subunit C, integral membrane protein	0.345734	6.2061e-05	0.000303589	3.51771365737274	significant up	CB_6mo_WT_vs_KO	Oxidative phosphorylation
ENSMUSG00000058076	66052	Sdhc	succinate dehydrogenase complex, subunit C, integral membrane protein	0.393384	2.80841e-05	0.000352249	3.45314998133172	significant up	CB_3mo_WT_vs_KO	Oxidative phosphorylation
ENSMUSG00000058076	66052	Sdhc	succinate dehydrogenase complex, subunit C, integral membrane protein	0.437182	0.00304755	0.0306103	1.51413186507383	significant up	CB_1mo_WT_vs_KO	Oxidative phosphorylation
ENSMUSG00000000171	66925	Sdhd	succinate dehydrogenase complex, subunit D, integral membrane protein	-0.309346	1.43156e-05	0.000314352	3.50258355959926	significant down	CTX_6mo_WT_vs_KO	Oxidative phosphorylation
ENSMUSG00000000171	66925	Sdhd	succinate dehydrogenase complex, subunit D, integral membrane protein	-0.257706	0.000325269	0.011507	1.93903720296831	significant down	HC_6mo_WT_vs_KO	Oxidative phosphorylation
ENSMUSG00000000171	66925	Sdhd	succinate dehydrogenase complex, subunit D, integral membrane protein	-0.212805	0.00385372	0.0346424	1.46039239026312	significant down	CTX_1mo_WT_vs_KO	Oxidative phosphorylation
ENSMUSG00000027879	20333	Sec22b	SEC22 homolog B, vesicle trafficking protein	0.29393	0.0049448	0.0138829	1.857520189301	significant up	CB_3mo_WT_vs_KO	Phagosome
ENSMUSG00000027879	20333	Sec22b	SEC22 homolog B, vesicle trafficking protein	0.364067	0.000560445	0.00169998	2.76955638385702	significant up	CB_6mo_WT_vs_KO	Phagosome
ENSMUSG00000030082	53421	Sec61a1	SEC61 translocon subunit alpha 1	0.297406	0.0199201	0.0370133	1.43164254682301	significant up	CB_3mo_WT_vs_KO	Phagosome
ENSMUSG00000030082	53421	Sec61a1	SEC61 translocon subunit alpha 1	0.346299	0.0106256	0.0489366	1.31036618997507	significant up	CTX_6mo_WT_vs_KO	Phagosome
ENSMUSG00000030082	53421	Sec61a1	SEC61 translocon subunit alpha 1	0.537573	5.87583e-06	4.75152e-05	4.32316763141994	significant up	CB_6mo_WT_vs_KO	Phagosome
ENSMUSG00000025816	57743	Sec61a2	SEC61 translocon subunit alpha 2	0.294819	0.022931	0.0408507	1.3888005265259	significant up	CB_3mo_WT_vs_KO	Phagosome
ENSMUSG00000053317	66212	Sec61b	SEC61 translocon subunit beta	-0.259793	0.00132173	0.00542811	2.26535114578315	significant down	CB_3mo_WT_vs_KO	Phagosome
ENSMUSG00000053317	66212	Sec61b	SEC61 translocon subunit beta	-0.225633	0.00875073	0.0137351	1.86216942204668	significant down	CB_6mo_WT_vs_KO	Phagosome
ENSMUSG00000078974	20335	Sec61g	SEC61 translocon subunit gamma	-0.486971	0.00140047	0.00564512	2.24832695033687	significant down	CB_3mo_WT_vs_KO	Phagosome
ENSMUSG00000048163	20345	Selplg	selectin, platelet (p-selectin) ligand	-1.41151	0.000225245	0.000834574	3.07853510579774	significant down	CB_6mo_WT_vs_KO	Cell adhesion molecules (CAMs)
ENSMUSG00000048163	20345	Selplg	selectin, platelet (p-selectin) ligand	-0.802451	0.00243888	0.00830985	2.0804070559094	significant down	CB_3mo_WT_vs_KO	Cell adhesion molecules (CAMs)
ENSMUSG00000048163	20345	Selplg	selectin, platelet (p-selectin) ligand	-0.492408	0.000964219	0.00908677	2.0415906928913	significant down	CTX_6mo_WT_vs_KO	Cell adhesion molecules (CAMs)
ENSMUSG00000048163	20345	Selplg	selectin, platelet (p-selectin) ligand	0.470545	0.000780376	0.00916907	2.037674894030487	significant up	CTX_3mo_WT_vs_KO	Cell adhesion molecules (CAMs)
ENSMUSG00000071178	20701	Serpina1b	serine (or cysteine) preptidase inhibitor, clade A, member 1B	1.47516	0.00383053	0.00732335	2.13529025900848	significant up	CB_6mo_WT_vs_KO	Complement and coagulation cascades
ENSMUSG00000023224	12258	Serping1	serine (or cysteine) peptidase inhibitor, clade G, member 1	0.652528	0.00109433	0.00281112	2.55112004481563	significant up	CB_6mo_WT_vs_KO	Complement and coagulation cascades
ENSMUSG00000023224	12258	Serping1	serine (or cysteine) peptidase inhibitor, clade G, member 1	0.708066	8.13667e-05	0.000737439	3.1322739350385	significant up	CB_3mo_WT_vs_KO	Complement and coagulation cascades
ENSMUSG00000023224	12258	Serping1	serine (or cysteine) peptidase inhibitor, clade G, member 1	0.838882	0.000863056	0.0099097	2.0039394223009839	significant up	CTX_3mo_WT_vs_KO	Complement and coagulation cascades
ENSMUSG00000023224	12258	Serping1	serine (or cysteine) peptidase inhibitor, clade G, member 1	1.01176	2.40057e-05	0.000481402	3.31749213040737	significant up	CTX_6mo_WT_vs_KO	Complement and coagulation cascades
ENSMUSG00000023224	12258	Serping1	serine (or cysteine) peptidase inhibitor, clade G, member 1	1.20694	1.2431e-05	0.00100631	2.99726629283169	significant up	HC_6mo_WT_vs_KO	Complement and coagulation cascades
ENSMUSG00000023224	12258	Serping1	serine (or cysteine) peptidase inhibitor, clade G, member 1	1.24131	1.11695e-05	0.000394387	3.4040777370074	significant up	CTX_1mo_WT_vs_KO	Complement and coagulation cascades
ENSMUSG00000005043	27029	Sgsh	N-sulfoglucosamine sulfohydrolase (sulfamidase)	0.937934	0.0040167	0.00759741	2.11933415512945	significant up	CB_6mo_WT_vs_KO	Lysosome
ENSMUSG00000005043	27029	Sgsh	N-sulfoglucosamine sulfohydrolase (sulfamidase)	1.13592	0.00196754	0.00715629	2.14531191070467	significant up	CB_3mo_WT_vs_KO	Lysosome
ENSMUSG00000035109	271849	Shc4	SHC (Src homology 2 domain containing) family, member 4	1.07108	0.00112173	0.0150416	1.8227062600412	significant up	CTX_1mo_WT_vs_KO	Natural killer cell mediated cytotoxicity;Chemokine signaling pathway;Focal adhesion
ENSMUSG00000051504	233274	Siglech	sialic acid binding Ig-like lectin H	-1.62394	2.46709e-08	5.99946e-07	6.22188780338653	significant down	CB_6mo_WT_vs_KO	Hematopoietic cell lineage
ENSMUSG00000051504	233274	Siglech	sialic acid binding Ig-like lectin H	-0.776294	0.000560446	0.00292016	2.53459340234511	significant down	CB_3mo_WT_vs_KO	Hematopoietic cell lineage
ENSMUSG00000051504	233274	Siglech	sialic acid binding Ig-like lectin H	0.558287	6.09201e-07	3.19294e-05	4.49580922511879	significant up	CTX_1mo_WT_vs_KO	Hematopoietic cell lineage
ENSMUSG00000051504	233274	Siglech	sialic acid binding Ig-like lectin H	0.622143	1.41685e-09	8.24468e-08	7.0838263639665184	significant up	CTX_3mo_WT_vs_KO	Hematopoietic cell lineage
ENSMUSG00000026177	18173	Slc11a1	solute carrier family 11 (proton-coupled divalent metal ion transporters), member 1	1.44061	0.000157241	0.00356891	2.44746430637594	significant up	CTX_1mo_WT_vs_KO	Lysosome;Mineral absorption
ENSMUSG00000026177	18173	Slc11a1	solute carrier family 11 (proton-coupled divalent metal ion transporters), member 1	3.25967	0.000996031	0.0146944	1.83284808618313	significant up	CB_1mo_WT_vs_KO	Lysosome
ENSMUSG00000049624	235504	Slc17a5	solute carrier family 17 (anion/sugar transporter), member 5	0.355735	0.0374188	0.0406969	1.39043845084474	significant up	CB_6mo_WT_vs_KO	Lysosome
ENSMUSG00000023259	171429	Slc26a6	solute carrier family 26, member 6	0.915891	0.00171063	0.00395436	2.40292343324896	significant up	CB_6mo_WT_vs_KO	Mineral absorption
ENSMUSG00000031808	26457	Slc27a1	solute carrier family 27 (fatty acid transporter), member 1	0.346563	0.00313758	0.00628738	2.2015303082038	significant up	CB_6mo_WT_vs_KO	PPAR signaling pathway
ENSMUSG00000037434	22782	Slc30a1	solute carrier family 30 (zinc transporter), member 1	0.582042	0.00410409	0.00772501	2.11210070701091	significant up	CB_6mo_WT_vs_KO	Mineral absorption
ENSMUSG00000037434	22782	Slc30a1	solute carrier family 30 (zinc transporter), member 1	0.812035	6.12446e-05	0.000609743	3.21485348538289	significant up	CB_3mo_WT_vs_KO	Mineral absorption
ENSMUSG00000020829	52466	Slc46a1	solute carrier family 46, member 1	-0.650511	0.00182187	0.0209337	1.67915354653912	significant down	CTX_1mo_WT_vs_KO	Mineral absorption
ENSMUSG00000020829	52466	Slc46a1	solute carrier family 46, member 1	0.511656	0.0263939	0.0313987	1.50308897076601	significant up	CB_6mo_WT_vs_KO	Mineral absorption
ENSMUSG00000011034	20537	Slc5a1	solute carrier family 5 (sodium/glucose cotransporter), member 1	0.714093	0.00335557	0.00662024	2.17912610823152	significant up	CB_6mo_WT_vs_KO	Mineral absorption
ENSMUSG00000054640	20541	Slc8a1	solute carrier family 8 (sodium/calcium exchanger), member 1	0.219406	0.00115183	0.0153325	1.81438665606913	significant up	CTX_1mo_WT_vs_KO	Mineral absorption
ENSMUSG00000036123	105243	Slc9a3	solute carrier family 9 (sodium/hydrogen exchanger), member 3	0.729955	0.0125104	0.0179356	1.74628366177036	significant up	CB_6mo_WT_vs_KO	Mineral absorption
ENSMUSG00000037049	20597	Smpd1	sphingomyelin phosphodiesterase 1, acid lysosomal	0.543296	0.000672695	0.011506	1.93907678362425	significant up	CB_1mo_WT_vs_KO	Lysosome
ENSMUSG00000027287	20619	Snap23	synaptosomal-associated protein 23	0.431598	0.00481687	0.0136288	1.86554293863779	significant up	CB_3mo_WT_vs_KO	Platelet activation
ENSMUSG00000027287	20619	Snap23	synaptosomal-associated protein 23	0.608317	0.00170244	0.00393951	2.40455833146937	significant up	CB_6mo_WT_vs_KO	Platelet activation
ENSMUSG00000027287	20619	Snap23	synaptosomal-associated protein 23	0.818977	4.70542e-06	0.000136817	3.8638604757937909	significant up	CTX_3mo_WT_vs_KO	Platelet activation
ENSMUSG00000038037	12703	Socs1	suppressor of cytokine signaling 1	1.36071	0.00607381	0.0464869	1.33266895460978	significant up	CTX_1mo_WT_vs_KO	Osteoclast differentiation
ENSMUSG00000025006	20411	Sorbs1	sorbin and SH3 domain containing 1	0.329431	0.000270425	0.00346764	2.45996564042995	significant up	CTX_6mo_WT_vs_KO	PPAR signaling pathway
ENSMUSG00000025006	20411	Sorbs1	sorbin and SH3 domain containing 1	0.41136	1.85723e-05	0.000451545	3.3452987210879601	significant up	CTX_3mo_WT_vs_KO	PPAR signaling pathway
ENSMUSG00000025006	20411	Sorbs1	sorbin and SH3 domain containing 1	0.49465	2.15927e-06	9.81176e-05	4.00825289896645	significant up	CTX_1mo_WT_vs_KO	PPAR signaling pathway
ENSMUSG00000068747	20661	Sort1	sortilin 1	0.540212	5.65241e-06	0.000111581	3.95241158747948	significant up	CB_3mo_WT_vs_KO	Lysosome
ENSMUSG00000068747	20661	Sort1	sortilin 1	0.690733	9.73334e-08	1.77667e-06	5.7503944394483	significant up	CB_6mo_WT_vs_KO	Lysosome
ENSMUSG00000024241	20662	Sos1	SOS Ras/Rac guanine nucleotide exchange factor 1	0.397085	0.0132664	0.018768	1.72658276296698	significant up	CB_6mo_WT_vs_KO	Focal adhesion;Natural killer cell mediated cytotoxicity;Chemokine signaling pathway
ENSMUSG00000002111	20375	Spi1	spleen focus forming virus (SFFV) proviral integration oncogene	1.00749	0.00103431	0.0141717	1.84857869120604	significant up	CTX_1mo_WT_vs_KO	Osteoclast differentiation
ENSMUSG00000002111	20375	Spi1	spleen focus forming virus (SFFV) proviral integration oncogene	1.74538	0.0019929	0.00722088	2.14140958191276	significant up	CB_3mo_WT_vs_KO	Osteoclast differentiation
ENSMUSG00000029304	20750	Spp1	secreted phosphoprotein 1	0.894119	2.44952e-06	0.000263211	3.57969606075606	significant up	HC_6mo_WT_vs_KO	Toll-like receptor signaling pathway;Focal adhesion
ENSMUSG00000029304	20750	Spp1	secreted phosphoprotein 1	1.31691	5.46512e-15	2.68394e-12	11.5712278213522	significant up	CB_6mo_WT_vs_KO	Focal adhesion;Toll-like receptor signaling pathway
ENSMUSG00000029304	20750	Spp1	secreted phosphoprotein 1	1.3639	8.75655e-09	7.5066e-06	5.12455689891366	significant up	HC_1mo_WT_vs_KO	Toll-like receptor signaling pathway;Focal adhesion
ENSMUSG00000029304	20750	Spp1	secreted phosphoprotein 1	1.40712	2.85737e-15	2.05398e-12	11.6874044304127	significant up	CB_3mo_WT_vs_KO	Toll-like receptor signaling pathway;Focal adhesion
ENSMUSG00000029304	20750	Spp1	secreted phosphoprotein 1	1.52561	1.36608e-30	4.50561e-28	27.346246752732341	significant up	CTX_3mo_WT_vs_KO	Toll-like receptor signaling pathway;Focal adhesion
ENSMUSG00000029304	20750	Spp1	secreted phosphoprotein 1	1.69652	9.06465e-30	4.59121e-27	26.3380725191554	significant up	CTX_6mo_WT_vs_KO	Toll-like receptor signaling pathway;Focal adhesion
ENSMUSG00000029304	20750	Spp1	secreted phosphoprotein 1	2.71659	1.61164e-58	2.91846e-55	54.5348469699531	significant up	CTX_1mo_WT_vs_KO	Toll-like receptor signaling pathway;Focal adhesion
ENSMUSG00000057738	20740	Sptan1	spectrin alpha, non-erythrocytic 1	0.185485	0.0249281	0.0300975	1.52146988901882	significant up	CB_6mo_WT_vs_KO	Apoptosis
ENSMUSG00000057738	20740	Sptan1	spectrin alpha, non-erythrocytic 1	0.428323	4.42933e-06	9.48692e-05	4.0228747084561	significant up	CB_3mo_WT_vs_KO	Apoptosis
ENSMUSG00000015837	18412	Sqstm1	sequestosome 1	0.220244	0.00950044	0.0146073	1.83542888123884	significant up	CB_6mo_WT_vs_KO	Osteoclast differentiation
ENSMUSG00000027646	20779	Src	Rous sarcoma oncogene	0.556866	0.00132592	0.00325371	2.48762141954305	significant up	CB_6mo_WT_vs_KO	Focal adhesion;Platelet activation;Chemokine signaling pathway
ENSMUSG00000026104	20846	Stat1	signal transducer and activator of transcription 1	0.399963	0.00341264	0.0106276	1.97356303565877	significant up	CB_3mo_WT_vs_KO	NOD-like receptor signaling pathway;Chemokine signaling pathway;Toll-like receptor signaling pathway;Osteoclast differentiation
ENSMUSG00000026104	20846	Stat1	signal transducer and activator of transcription 1	0.527957	0.00265296	0.0453587	1.34333931953166	significant up	HC_6mo_WT_vs_KO	NOD-like receptor signaling pathway;Osteoclast differentiation;Chemokine signaling pathway;Toll-like receptor signaling pathway
ENSMUSG00000026104	20846	Stat1	signal transducer and activator of transcription 1	0.546191	0.00125079	0.0129816	1.8866713981807379	significant up	CTX_3mo_WT_vs_KO	NOD-like receptor signaling pathway;Toll-like receptor signaling pathway;Chemokine signaling pathway;Osteoclast differentiation
ENSMUSG00000026104	20846	Stat1	signal transducer and activator of transcription 1	0.557706	0.000815759	0.00800598	2.09658546045182	significant up	CTX_6mo_WT_vs_KO	Toll-like receptor signaling pathway;NOD-like receptor signaling pathway;Chemokine signaling pathway;Osteoclast differentiation
ENSMUSG00000026104	20846	Stat1	signal transducer and activator of transcription 1	1.41264	9.87424e-13	1.17027e-10	9.93171499845061	significant up	CTX_1mo_WT_vs_KO	NOD-like receptor signaling pathway;Toll-like receptor signaling pathway;Osteoclast differentiation;Chemokine signaling pathway
ENSMUSG00000040033	20847	Stat2	signal transducer and activator of transcription 2	-0.466391	0.00664104	0.0353078	1.45212887337556	significant down	CTX_6mo_WT_vs_KO	NOD-like receptor signaling pathway;Chemokine signaling pathway;Osteoclast differentiation
ENSMUSG00000040033	20847	Stat2	signal transducer and activator of transcription 2	-0.431995	0.00437239	0.00810913	2.09102582153473	significant down	CB_6mo_WT_vs_KO	NOD-like receptor signaling pathway;Osteoclast differentiation;Chemokine signaling pathway
ENSMUSG00000040033	20847	Stat2	signal transducer and activator of transcription 2	0.250756	0.0240361	0.0421949	1.3747403788874	significant up	CB_3mo_WT_vs_KO	NOD-like receptor signaling pathway;Chemokine signaling pathway;Osteoclast differentiation
ENSMUSG00000004040	20848	Stat3	signal transducer and activator of transcription 3	0.323555	0.00805304	0.0198633	1.70194829921256	significant up	CB_3mo_WT_vs_KO	Chemokine signaling pathway
ENSMUSG00000004040	20848	Stat3	signal transducer and activator of transcription 3	0.397737	0.00236447	0.00505899	2.29593588021939	significant up	CB_6mo_WT_vs_KO	Chemokine signaling pathway
ENSMUSG00000004040	20848	Stat3	signal transducer and activator of transcription 3	0.472431	0.000111718	0.00274795	2.56099180248341	significant up	CTX_1mo_WT_vs_KO	Chemokine signaling pathway
ENSMUSG00000004040	20848	Stat3	signal transducer and activator of transcription 3	0.541792	6.40469e-06	0.000179227	3.7465976058264099	significant up	CTX_3mo_WT_vs_KO	Chemokine signaling pathway
ENSMUSG00000004040	20848	Stat3	signal transducer and activator of transcription 3	0.603574	4.4872e-07	1.66131e-05	4.77954836619038	significant up	CTX_6mo_WT_vs_KO	Chemokine signaling pathway
ENSMUSG00000020919	20851	Stat5b	signal transducer and activator of transcription 5B	0.344662	0.0170962	0.0332978	1.47758387364998	significant up	CB_3mo_WT_vs_KO	Chemokine signaling pathway
ENSMUSG00000015653	74051	Steap2	six transmembrane epithelial antigen of prostate 2	0.519533	8.30015e-05	0.00074768	3.12628406310779	significant up	CB_3mo_WT_vs_KO	Mineral absorption
ENSMUSG00000015653	74051	Steap2	six transmembrane epithelial antigen of prostate 2	0.956963	1.7077e-11	1.70449e-09	8.76840427449788	significant up	CB_6mo_WT_vs_KO	Mineral absorption
ENSMUSG00000030987	20866	Stim1	stromal interaction molecule 1	0.294983	0.00482301	0.00874887	2.05804810995831	significant up	CB_6mo_WT_vs_KO	Platelet activation
ENSMUSG00000028879	100226	Stx12	syntaxin 12	0.69441	8.91453e-06	0.000533969	3.27248355705122	significant up	CB_1mo_WT_vs_KO	Phagosome
ENSMUSG00000029125	71116	Stx18	syntaxin 18	-0.35148	0.0264999	0.0451837	1.34501845199667	significant down	CB_3mo_WT_vs_KO	Phagosome
ENSMUSG00000029125	71116	Stx18	syntaxin 18	-0.344587	0.00883721	0.013835	1.85902202552532	significant down	CB_6mo_WT_vs_KO	Phagosome
ENSMUSG00000029125	71116	Stx18	syntaxin 18	0.597484	0.00240181	0.0263806	1.57871577600208	significant up	CB_1mo_WT_vs_KO	Phagosome
ENSMUSG00000022024	67955	Sugt1	SGT1, suppressor of G2 allele of SKP1 (S. cerevisiae)	-0.302366	0.001068	0.00467408	2.33030372900043	significant down	CB_3mo_WT_vs_KO	NOD-like receptor signaling pathway
ENSMUSG00000022024	67955	Sugt1	SGT1, suppressor of G2 allele of SKP1 (S. cerevisiae)	-0.166882	0.00959951	0.0456896	1.34018231345034	significant down	CTX_6mo_WT_vs_KO	NOD-like receptor signaling pathway
ENSMUSG00000030101	58911	Sumf1	sulfatase modifying factor 1	0.355196	0.0136406	0.0286221	1.54329864118387	significant up	CB_3mo_WT_vs_KO	Lysosome
ENSMUSG00000030101	58911	Sumf1	sulfatase modifying factor 1	0.686484	2.54912e-05	0.000150071	3.82370230472729	significant up	CB_6mo_WT_vs_KO	Lysosome
ENSMUSG00000022414	66513	Tab1	TGF-beta activated kinase 1/MAP3K7 binding protein 1	0.38373	0.0107177	0.0242763	1.6148177255193	significant up	CB_3mo_WT_vs_KO	NOD-like receptor signaling pathway;Toll-like receptor signaling pathway;Osteoclast differentiation;TNF signaling pathway;NF-kappa B signaling pathway
ENSMUSG00000015755	68652	Tab2	TGF-beta activated kinase 1/MAP3K7 binding protein 2	0.24266	0.0176915	0.0340737	1.46758031667311	significant up	CB_3mo_WT_vs_KO	NOD-like receptor signaling pathway;Toll-like receptor signaling pathway;Osteoclast differentiation;TNF signaling pathway;NF-kappa B signaling pathway
ENSMUSG00000015755	68652	Tab2	TGF-beta activated kinase 1/MAP3K7 binding protein 2	0.273285	0.00757307	0.0476777	1.3216843667314011	significant up	CTX_3mo_WT_vs_KO	NOD-like receptor signaling pathway;Toll-like receptor signaling pathway;TNF signaling pathway;Osteoclast differentiation;NF-kappa B signaling pathway
ENSMUSG00000037321	21354	Tap1	transporter 1, ATP-binding cassette, sub-family B (MDR/TAP)	1.02139	0.0150595	0.0206568	1.6849378322612	significant up	CB_6mo_WT_vs_KO	Phagosome;Antigen processing and presentation
ENSMUSG00000037321	21354	Tap1	transporter 1, ATP-binding cassette, sub-family B (MDR/TAP)	1.13081	0.0065862	0.0495059	1.30534274153534	significant up	CB_1mo_WT_vs_KO	Phagosome
ENSMUSG00000037321	21354	Tap1	transporter 1, ATP-binding cassette, sub-family B (MDR/TAP)	1.23213	0.000715402	0.00348646	2.45761533208978	significant up	CB_3mo_WT_vs_KO	Phagosome;Antigen processing and presentation
ENSMUSG00000037321	21354	Tap1	transporter 1, ATP-binding cassette, sub-family B (MDR/TAP)	1.65213	0.00211399	0.0190843	1.719323957622495	significant up	CTX_3mo_WT_vs_KO	Phagosome;Antigen processing and presentation
ENSMUSG00000037321	21354	Tap1	transporter 1, ATP-binding cassette, sub-family B (MDR/TAP)	2.0677	1.5069e-05	0.000509088	3.29320719082173	significant up	CTX_1mo_WT_vs_KO	Antigen processing and presentation;Phagosome
ENSMUSG00000024339	21355	Tap2	transporter 2, ATP-binding cassette, sub-family B (MDR/TAP)	0.637163	0.00364085	0.00704639	2.1520331695344	significant up	CB_6mo_WT_vs_KO	Phagosome;Antigen processing and presentation
ENSMUSG00000024339	21355	Tap2	transporter 2, ATP-binding cassette, sub-family B (MDR/TAP)	1.08116	0.00130211	0.0133461	1.8746451567539939	significant up	CTX_3mo_WT_vs_KO	Phagosome;Antigen processing and presentation
ENSMUSG00000024308	21356	Tapbp	TAP binding protein	0.450475	0.00206287	0.0187468	1.727072395783287	significant up	CTX_3mo_WT_vs_KO	Antigen processing and presentation
ENSMUSG00000024308	21356	Tapbp	TAP binding protein	0.459446	0.000978808	0.00439337	2.35720243196355	significant up	CB_3mo_WT_vs_KO	Antigen processing and presentation
ENSMUSG00000024308	21356	Tapbp	TAP binding protein	0.722995	2.41286e-05	0.000143596	3.84285655946718	significant up	CB_6mo_WT_vs_KO	Antigen processing and presentation
ENSMUSG00000024308	21356	Tapbp	TAP binding protein	0.820133	8.16524e-07	4.12444e-05	4.38463455970723	significant up	CTX_1mo_WT_vs_KO	Antigen processing and presentation
ENSMUSG00000024308	21356	Tapbp	TAP binding protein	0.867172	8.31203e-08	3.90153e-06	5.40876483131951	significant up	CTX_6mo_WT_vs_KO	Antigen processing and presentation
ENSMUSG00000029925	21391	Tbxas1	thromboxane A synthase 1, platelet	3.38806	0.00046258	0.00257054	2.58997496197906	significant up	CB_3mo_WT_vs_KO	Platelet activation
ENSMUSG00000001750	27060	Tcirg1	T cell, immune regulator 1, ATPase, H+ transporting, lysosomal V0 protein A3	0.760888	0.0205825	0.0378812	1.42157660937552	significant up	CB_3mo_WT_vs_KO	Phagosome;Oxidative phosphorylation;Lysosome
ENSMUSG00000022797	22042	Tfrc	transferrin receptor	-0.368423	0.000375633	0.00123959	2.90672301787379	significant down	CB_6mo_WT_vs_KO	Phagosome;Hematopoietic cell lineage
ENSMUSG00000039239	21808	Tgfb2	transforming growth factor, beta 2	0.572852	0.000473948	0.0026122	2.58299392287923	significant up	CB_3mo_WT_vs_KO	Cytokine-cytokine receptor interaction;Osteoclast differentiation
ENSMUSG00000039239	21808	Tgfb2	transforming growth factor, beta 2	0.65765	0.000143161	0.000587106	3.23128324623113	significant up	CB_6mo_WT_vs_KO	Cytokine-cytokine receptor interaction;Osteoclast differentiation
ENSMUSG00000021253	21809	Tgfb3	transforming growth factor, beta 3	-0.487211	0.0237077	0.0289854	1.53782096607078	significant down	CB_6mo_WT_vs_KO	Cytokine-cytokine receptor interaction
ENSMUSG00000007613	21812	Tgfbr1	transforming growth factor, beta receptor I	0.603243	0.00308968	0.0252136	1.5983659156241661	significant up	CTX_3mo_WT_vs_KO	Cytokine-cytokine receptor interaction;Osteoclast differentiation
ENSMUSG00000007613	21812	Tgfbr1	transforming growth factor, beta receptor I	0.751842	0.000108952	0.0026944	2.56953860741245	significant up	CTX_1mo_WT_vs_KO	Cytokine-cytokine receptor interaction;Osteoclast differentiation
ENSMUSG00000007613	21812	Tgfbr1	transforming growth factor, beta receptor I	1.04759	3.22399e-05	0.000181277	3.74165673600281	significant up	CB_6mo_WT_vs_KO	Cytokine-cytokine receptor interaction;Osteoclast differentiation
ENSMUSG00000032440	21813	Tgfbr2	transforming growth factor, beta receptor II	0.736535	0.00368947	0.0286432	1.5429787827223349	significant up	CTX_3mo_WT_vs_KO	Cytokine-cytokine receptor interaction;Osteoclast differentiation
ENSMUSG00000032440	21813	Tgfbr2	transforming growth factor, beta receptor II	0.906615	0.000201531	0.00274574	2.56134012834347	significant up	CTX_6mo_WT_vs_KO	Cytokine-cytokine receptor interaction;Osteoclast differentiation
ENSMUSG00000032440	21813	Tgfbr2	transforming growth factor, beta receptor II	1.11522	7.58874e-06	5.78716e-05	4.2375347887484	significant up	CB_6mo_WT_vs_KO	Cytokine-cytokine receptor interaction;Osteoclast differentiation
ENSMUSG00000032440	21813	Tgfbr2	transforming growth factor, beta receptor II	1.25005	8.12093e-05	0.00212671	2.67229151562553	significant up	CTX_1mo_WT_vs_KO	Cytokine-cytokine receptor interaction;Osteoclast differentiation
ENSMUSG00000032440	21813	Tgfbr2	transforming growth factor, beta receptor II	1.34007	1.02658e-06	3.41789e-05	4.46624189518303	significant up	CB_3mo_WT_vs_KO	Cytokine-cytokine receptor interaction;Osteoclast differentiation
ENSMUSG00000074743	21824	Thbd	thrombomodulin	0.950414	4.36292e-05	0.000229358	3.63948555675549	significant up	CB_6mo_WT_vs_KO	Complement and coagulation cascades
ENSMUSG00000040152	21825	Thbs1	thrombospondin 1	2.19877	0.000472833	0.00148329	2.82877435471543	significant up	CB_6mo_WT_vs_KO	Phagosome;Focal adhesion
ENSMUSG00000023885	21826	Thbs2	thrombospondin 2	1.01014	0.000918991	0.00419693	2.37706858900136	significant up	CB_3mo_WT_vs_KO	Phagosome;Focal adhesion
ENSMUSG00000023885	21826	Thbs2	thrombospondin 2	1.29836	0.000169773	0.000671096	3.17321552394766	significant up	CB_6mo_WT_vs_KO	Phagosome;Focal adhesion
ENSMUSG00000028047	21827	Thbs3	thrombospondin 3	1.05646	7.57416e-05	0.000357558	3.44665356616043	significant up	CB_6mo_WT_vs_KO	Phagosome;Focal adhesion
ENSMUSG00000021702	21828	Thbs4	thrombospondin 4	1.17756	0.00163518	0.0135431	1.86828053311852	significant up	CTX_6mo_WT_vs_KO	Phagosome;Focal adhesion
ENSMUSG00000021702	21828	Thbs4	thrombospondin 4	1.52093	0.000183869	0.00293426	2.5325016912881182	significant up	CTX_3mo_WT_vs_KO	Phagosome;Focal adhesion
ENSMUSG00000032011	21838	Thy1	thymus cell antigen 1, theta	0.479824	1.26682e-07	2.17311e-06	5.66291886115247	significant up	CB_6mo_WT_vs_KO	Leukocyte transendothelial migration
ENSMUSG00000032011	21838	Thy1	thymus cell antigen 1, theta	0.543537	3.32645e-08	2.84096e-06	5.54653530188718	significant up	CB_3mo_WT_vs_KO	Leukocyte transendothelial migration
ENSMUSG00000047123	106759	Ticam1	TIR domain containing adaptor molecule 1	1.12478	0.0227619	0.0406416	1.39102917034568	significant up	CB_3mo_WT_vs_KO	NOD-like receptor signaling pathway;Toll-like receptor signaling pathway;NF-kappa B signaling pathway
ENSMUSG00000032041	117149	Tirap	toll-interleukin 1 receptor (TIR) domain-containing adaptor protein	-0.954275	0.00957633	0.0146943	1.83285118420514	significant down	CB_6mo_WT_vs_KO	NF-kappa B signaling pathway;Toll-like receptor signaling pathway
ENSMUSG00000028465	21894	Tln1	talin 1	-0.310504	0.00121488	0.00512018	2.29071490629579	significant down	CB_3mo_WT_vs_KO	Focal adhesion;Platelet activation
ENSMUSG00000028465	21894	Tln1	talin 1	-0.282483	0.00114186	0.00290531	2.53680751089856	significant down	CB_6mo_WT_vs_KO	Focal adhesion;Platelet activation
ENSMUSG00000027995	24088	Tlr2	toll-like receptor 2	1.47356	0.00254598	0.00855449	2.0678060657241	significant up	CB_3mo_WT_vs_KO	Phagosome;Toll-like receptor signaling pathway
ENSMUSG00000027995	24088	Tlr2	toll-like receptor 2	2.10355	0.000400222	0.00730238	2.13653529972093	significant up	CTX_1mo_WT_vs_KO	Phagosome;Toll-like receptor signaling pathway
ENSMUSG00000027995	24088	Tlr2	toll-like receptor 2	2.18506	0.000103983	0.00160053	2.79573591431743	significant up	CTX_6mo_WT_vs_KO	Phagosome;Toll-like receptor signaling pathway
ENSMUSG00000027995	24088	Tlr2	toll-like receptor 2	2.18941	6.76343e-06	5.301e-05	4.27564227286004	significant up	CB_6mo_WT_vs_KO	Phagosome;Toll-like receptor signaling pathway
ENSMUSG00000027995	24088	Tlr2	toll-like receptor 2	2.95805	1.90288e-05	0.000460501	3.3367697036870512	significant up	CTX_3mo_WT_vs_KO	Phagosome;Toll-like receptor signaling pathway
ENSMUSG00000031639	142980	Tlr3	toll-like receptor 3	1.05454	0.00138822	0.0139664	1.854914765901881	significant up	CTX_3mo_WT_vs_KO	Toll-like receptor signaling pathway
ENSMUSG00000031639	142980	Tlr3	toll-like receptor 3	1.15851	0.000676529	0.0019701	2.70551269898344	significant up	CB_6mo_WT_vs_KO	Toll-like receptor signaling pathway
ENSMUSG00000044583	170743	Tlr7	toll-like receptor 7	2.04336	0.000875136	0.0126057	1.89943323938859	significant up	CTX_1mo_WT_vs_KO	Toll-like receptor signaling pathway
ENSMUSG00000028364	21923	Tnc	tenascin C	0.92525	0.00059066	0.00302852	2.51877012903946	significant up	CB_3mo_WT_vs_KO	Focal adhesion
ENSMUSG00000022074	21933	Tnfrsf10b	tumor necrosis factor receptor superfamily, member 10b	2.11033	0.00776498	0.0125846	1.90015913473502	significant up	CB_6mo_WT_vs_KO	Cytokine-cytokine receptor interaction;Natural killer cell mediated cytotoxicity;Apoptosis
ENSMUSG00000026321	21934	Tnfrsf11a	tumor necrosis factor receptor superfamily, member 11a, NFKB activator	1.65714	0.00689755	0.0115348	1.93799025392628	significant up	CB_6mo_WT_vs_KO	Cytokine-cytokine receptor interaction;NF-kappa B signaling pathway;Osteoclast differentiation
ENSMUSG00000063727	18383	Tnfrsf11b	tumor necrosis factor receptor superfamily, member 11b (osteoprotegerin)	1.83197	0.000254053	0.000915925	3.03814017301132	significant up	CB_6mo_WT_vs_KO	Cytokine-cytokine receptor interaction;Osteoclast differentiation
ENSMUSG00000063727	18383	Tnfrsf11b	tumor necrosis factor receptor superfamily, member 11b (osteoprotegerin)	2.26421	0.00218117	0.0248207	1.60518548192674	significant up	CB_1mo_WT_vs_KO	Cytokine-cytokine receptor interaction
ENSMUSG00000023905	27279	Tnfrsf12a	tumor necrosis factor receptor superfamily, member 12a	-0.802207	3.61851e-07	5.12006e-06	5.29072478603497	significant down	CB_6mo_WT_vs_KO	Cytokine-cytokine receptor interaction
ENSMUSG00000023905	27279	Tnfrsf12a	tumor necrosis factor receptor superfamily, member 12a	-0.470132	0.00153051	0.0196912	1.70572799865548	significant down	CB_1mo_WT_vs_KO	Cytokine-cytokine receptor interaction
ENSMUSG00000023905	27279	Tnfrsf12a	tumor necrosis factor receptor superfamily, member 12a	-0.389277	0.00103401	0.00456878	2.34019983293281	significant down	CB_3mo_WT_vs_KO	Cytokine-cytokine receptor interaction
ENSMUSG00000023905	27279	Tnfrsf12a	tumor necrosis factor receptor superfamily, member 12a	0.494704	0.00650885	0.0348024	1.45839041641827	significant up	CTX_6mo_WT_vs_KO	Cytokine-cytokine receptor interaction
ENSMUSG00000023905	27279	Tnfrsf12a	tumor necrosis factor receptor superfamily, member 12a	0.738173	0.000326751	0.0115429	1.93768520130408	significant up	HC_6mo_WT_vs_KO	Cytokine-cytokine receptor interaction
ENSMUSG00000060548	29820	Tnfrsf19	tumor necrosis factor receptor superfamily, member 19	0.501789	0.00639507	0.0108991	1.96260980942306	significant up	CB_6mo_WT_vs_KO	Cytokine-cytokine receptor interaction
ENSMUSG00000060548	29820	Tnfrsf19	tumor necrosis factor receptor superfamily, member 19	0.548386	0.000539733	0.00905098	2.04330450978779	significant up	CTX_1mo_WT_vs_KO	Cytokine-cytokine receptor interaction
ENSMUSG00000030341	21937	Tnfrsf1a	tumor necrosis factor receptor superfamily, member 1a	0.870253	0.00109773	0.00281794	2.55006848209927	significant up	CB_6mo_WT_vs_KO	Cytokine-cytokine receptor interaction;NF-kappa B signaling pathway;Osteoclast differentiation;Apoptosis;TNF signaling pathway
ENSMUSG00000030341	21937	Tnfrsf1a	tumor necrosis factor receptor superfamily, member 1a	0.8949	0.00562358	0.0442239	1.35434344325933	significant up	CTX_1mo_WT_vs_KO	Cytokine-cytokine receptor interaction;Osteoclast differentiation;NF-kappa B signaling pathway;Apoptosis;TNF signaling pathway
ENSMUSG00000030341	21937	Tnfrsf1a	tumor necrosis factor receptor superfamily, member 1a	0.937888	0.00178958	0.0353882	1.45114115148193	significant up	HC_6mo_WT_vs_KO	Cytokine-cytokine receptor interaction;Osteoclast differentiation;TNF signaling pathway;Apoptosis;NF-kappa B signaling pathway
ENSMUSG00000030341	21937	Tnfrsf1a	tumor necrosis factor receptor superfamily, member 1a	1.01261	1.68525e-05	0.000245928	3.60919138932709	significant up	CB_3mo_WT_vs_KO	Cytokine-cytokine receptor interaction;Apoptosis;Osteoclast differentiation;TNF signaling pathway;NF-kappa B signaling pathway
ENSMUSG00000030341	21937	Tnfrsf1a	tumor necrosis factor receptor superfamily, member 1a	1.02754	0.000158617	0.00426797	2.36977886459334	significant up	CB_1mo_WT_vs_KO	Cytokine-cytokine receptor interaction
ENSMUSG00000030341	21937	Tnfrsf1a	tumor necrosis factor receptor superfamily, member 1a	1.21985	7.82304e-05	0.00127036	2.89607386680662	significant up	CTX_6mo_WT_vs_KO	Cytokine-cytokine receptor interaction;Apoptosis;NF-kappa B signaling pathway;TNF signaling pathway;Osteoclast differentiation
ENSMUSG00000023915	94185	Tnfrsf21	tumor necrosis factor receptor superfamily, member 21	0.546243	0.00207536	0.0074276	2.12915136889889	significant up	CB_3mo_WT_vs_KO	Cytokine-cytokine receptor interaction
ENSMUSG00000023915	94185	Tnfrsf21	tumor necrosis factor receptor superfamily, member 21	0.862385	2.09986e-06	2.12332e-05	4.6729855539991	significant up	CB_6mo_WT_vs_KO	Cytokine-cytokine receptor interaction
ENSMUSG00000028362	21949	Tnfsf8	tumor necrosis factor (ligand) superfamily, member 8	3.43667	0.00131973	0.0134692	1.870658466429165	significant up	CTX_3mo_WT_vs_KO	Cytokine-cytokine receptor interaction
ENSMUSG00000015829	21960	Tnr	tenascin R	0.346835	0.011726	0.0170554	1.76813774771843	significant up	CB_6mo_WT_vs_KO	Focal adhesion
ENSMUSG00000015829	21960	Tnr	tenascin R	0.370522	0.00207511	0.0228793	1.64055666725985	significant up	CTX_1mo_WT_vs_KO	Focal adhesion
ENSMUSG00000025139	54473	Tollip	toll interacting protein	-0.396724	5.78162e-05	0.00116274	2.9345188178517079	significant down	CTX_3mo_WT_vs_KO	Toll-like receptor signaling pathway
ENSMUSG00000030894	12751	Tpp1	tripeptidyl peptidase I	0.308289	0.00214271	0.0393264	1.4053156060431	significant up	HC_6mo_WT_vs_KO	Lysosome
ENSMUSG00000030894	12751	Tpp1	tripeptidyl peptidase I	0.311223	0.00341976	0.0271432	1.5663396545462309	significant up	CTX_3mo_WT_vs_KO	Lysosome
ENSMUSG00000030894	12751	Tpp1	tripeptidyl peptidase I	0.367967	0.000229506	0.00157198	2.80355334512035	significant up	CB_3mo_WT_vs_KO	Lysosome
ENSMUSG00000030894	12751	Tpp1	tripeptidyl peptidase I	0.402264	0.000117196	0.00285229	2.54480684091557	significant up	CTX_1mo_WT_vs_KO	Lysosome
ENSMUSG00000023992	83433	Trem2	triggering receptor expressed on myeloid cells 2	0.590291	1.22363e-05	0.000274688	3.56116018319466	significant up	CTX_6mo_WT_vs_KO	Osteoclast differentiation
ENSMUSG00000023992	83433	Trem2	triggering receptor expressed on myeloid cells 2	0.752221	0.000219207	0.0228174	1.64173467802859	significant up	HC_1mo_WT_vs_KO	Osteoclast differentiation
ENSMUSG00000023992	83433	Trem2	triggering receptor expressed on myeloid cells 2	1.14342	1.69061e-19	2.82181e-17	16.549472983264639	significant up	CTX_3mo_WT_vs_KO	Osteoclast differentiation
ENSMUSG00000023992	83433	Trem2	triggering receptor expressed on myeloid cells 2	1.43346	5.56176e-08	1.15557e-06	5.93720501549582	significant up	CB_6mo_WT_vs_KO	Osteoclast differentiation
ENSMUSG00000023992	83433	Trem2	triggering receptor expressed on myeloid cells 2	1.4612	2.80586e-10	5.53446e-08	7.25692452664423	significant up	CB_3mo_WT_vs_KO	Osteoclast differentiation
ENSMUSG00000023992	83433	Trem2	triggering receptor expressed on myeloid cells 2	1.69657	5.30892e-30	2.08993e-27	26.6798673826459	significant up	CTX_1mo_WT_vs_KO	Osteoclast differentiation
ENSMUSG00000032554	22041	Trf	transferrin	0.213677	0.00401364	0.0119712	1.92186056203845	significant up	CB_3mo_WT_vs_KO	Mineral absorption
ENSMUSG00000032554	22041	Trf	transferrin	0.374663	6.1165e-07	7.77846e-06	5.10910659820482	significant up	CB_6mo_WT_vs_KO	Mineral absorption
ENSMUSG00000032554	22041	Trf	transferrin	0.473898	1.28856e-09	1.09648e-06	5.96000090020948	significant up	HC_3mo_WT_vs_KO	Mineral absorption
ENSMUSG00000032554	22041	Trf	transferrin	0.559854	2.34435e-18	5.15175e-16	15.2880456048843	significant up	CTX_6mo_WT_vs_KO	Mineral absorption
ENSMUSG00000032554	22041	Trf	transferrin	0.61754	1.23986e-22	2.83106e-20	19.548050588272371	significant up	CTX_3mo_WT_vs_KO	Mineral absorption
ENSMUSG00000032554	22041	Trf	transferrin	0.671877	2.08744e-18	1.77407e-15	14.7510283019829	significant up	HC_6mo_WT_vs_KO	Mineral absorption
ENSMUSG00000000275	217069	Trim25	tripartite motif-containing 25	0.931282	0.028284	0.0330504	1.48082284021842	significant up	CB_6mo_WT_vs_KO	NF-kappa B signaling pathway
ENSMUSG00000000275	217069	Trim25	tripartite motif-containing 25	1.48272	0.000161193	0.00363488	2.43950978417324	significant up	CTX_1mo_WT_vs_KO	NF-kappa B signaling pathway
ENSMUSG00000023348	22051	Trip6	thyroid hormone receptor interactor 6	0.443809	0.0389125	0.0419107	1.3776747848047	significant up	CB_6mo_WT_vs_KO	NOD-like receptor signaling pathway
ENSMUSG00000023348	22051	Trip6	thyroid hormone receptor interactor 6	0.822862	4.08422e-05	0.00045914	3.33805463309983	significant up	CB_3mo_WT_vs_KO	NOD-like receptor signaling pathway
ENSMUSG00000023348	22051	Trip6	thyroid hormone receptor interactor 6	1.17341	0.000355978	0.00426239	2.37034690195168	significant up	CTX_6mo_WT_vs_KO	NOD-like receptor signaling pathway
ENSMUSG00000043909	27223	Trp53bp1	transformation related protein 53 binding protein 1	0.345248	0.0241294	0.0293727	1.53205633331328	significant up	CB_6mo_WT_vs_KO	NOD-like receptor signaling pathway
ENSMUSG00000009292	28240	Trpm2	transient receptor potential cation channel, subfamily M, member 2	0.63404	0.00479111	0.0087024	2.06036118904713	significant up	CB_6mo_WT_vs_KO	NOD-like receptor signaling pathway
ENSMUSG00000027365	58800	Trpm7	transient receptor potential cation channel, subfamily M, member 7	-0.241663	0.0212391	0.0266974	1.57353049534864	significant down	CB_6mo_WT_vs_KO	Mineral absorption;NOD-like receptor signaling pathway
ENSMUSG00000072235	22142	Tuba1a	tubulin, alpha 1A	0.278829	0.000450636	0.00252603	2.59756113989798	significant up	CB_3mo_WT_vs_KO	Phagosome;Apoptosis
ENSMUSG00000072235	22142	Tuba1a	tubulin, alpha 1A	0.469615	0.00233195	0.0258986	1.58672374561593	significant up	CB_1mo_WT_vs_KO	Phagosome
ENSMUSG00000023004	22143	Tuba1b	tubulin, alpha 1B	0.205604	0.00664348	0.0172851	1.76232821054366	significant up	CB_3mo_WT_vs_KO	Phagosome;Apoptosis
ENSMUSG00000043091	22146	Tuba1c	tubulin, alpha 1C	1.66247	0.000805684	0.0119471	1.92273850083765	significant up	CTX_1mo_WT_vs_KO	Phagosome;Apoptosis
ENSMUSG00000030137	53857	Tuba8	tubulin, alpha 8	-0.636402	1.47355e-05	0.000372843	3.4284737794476281	significant down	CTX_3mo_WT_vs_KO	Phagosome;Apoptosis
ENSMUSG00000030137	53857	Tuba8	tubulin, alpha 8	-0.527362	0.000703364	0.00717519	2.14416689444166	significant down	CTX_6mo_WT_vs_KO	Phagosome;Apoptosis
ENSMUSG00000030137	53857	Tuba8	tubulin, alpha 8	0.236797	0.0133889	0.0189008	1.72352081055494	significant up	CB_6mo_WT_vs_KO	Phagosome;Apoptosis
ENSMUSG00000058672	22151	Tubb2a	tubulin, beta 2A class IIA	-0.175097	0.000840878	0.00818311	2.08708172720142	significant down	CTX_6mo_WT_vs_KO	Phagosome
ENSMUSG00000058672	22151	Tubb2a	tubulin, beta 2A class IIA	0.234812	0.00243419	0.00516859	2.2866282783636	significant up	CB_6mo_WT_vs_KO	Phagosome
ENSMUSG00000058672	22151	Tubb2a	tubulin, beta 2A class IIA	0.263592	0.00125887	0.0052489	2.27993203205886	significant up	CB_3mo_WT_vs_KO	Phagosome
ENSMUSG00000045136	73710	Tubb2b	tubulin, beta 2B class IIB	-0.377945	0.00891329	0.0139226	1.85627978547624	significant down	CB_6mo_WT_vs_KO	Phagosome
ENSMUSG00000062380	22152	Tubb3	tubulin, beta 3 class III	-0.189979	0.00633435	0.0420877	1.375844505468202	significant down	CTX_3mo_WT_vs_KO	Phagosome
ENSMUSG00000062380	22152	Tubb3	tubulin, beta 3 class III	0.236902	0.0227217	0.0405917	1.39156257933298	significant up	CB_3mo_WT_vs_KO	Phagosome
ENSMUSG00000062591	22153	Tubb4a	tubulin, beta 4A class IVA	0.356709	4.64911e-05	0.000504349	3.29726886727299	significant up	CB_3mo_WT_vs_KO	Phagosome
ENSMUSG00000036752	227613	Tubb4b	tubulin, beta 4B class IVB	0.375336	0.00104749	0.00461076	2.33622790788703	significant up	CB_3mo_WT_vs_KO	Phagosome
ENSMUSG00000001525	22154	Tubb5	tubulin, beta 5 class I	-0.169347	0.0326491	0.0366944	1.43539970154713	significant down	CB_6mo_WT_vs_KO	Phagosome
ENSMUSG00000001525	22154	Tubb5	tubulin, beta 5 class I	0.411048	0.00462774	0.0397461	1.40070596263047	significant up	CB_1mo_WT_vs_KO	Phagosome
ENSMUSG00000001473	67951	Tubb6	tubulin, beta 6 class V	1.26259	0.000589362	0.00626276	2.20323391363076	significant up	CTX_6mo_WT_vs_KO	Phagosome
ENSMUSG00000001473	67951	Tubb6	tubulin, beta 6 class V	2.12279	4.38615e-06	0.000128686	3.8904701524317691	significant up	CTX_3mo_WT_vs_KO	Phagosome
ENSMUSG00000028367	22166	Txn1	thioredoxin 1	-0.204531	0.00132561	0.0296495	1.52798328155006	significant down	HC_6mo_WT_vs_KO	NOD-like receptor signaling pathway
ENSMUSG00000028367	22166	Txn1	thioredoxin 1	-0.200959	0.00142414	0.0122333	1.91245639416447	significant down	CTX_6mo_WT_vs_KO	NOD-like receptor signaling pathway
ENSMUSG00000005354	56551	Txn2	thioredoxin 2	-0.184423	0.0134159	0.0189299	1.72285085483	significant down	CB_6mo_WT_vs_KO	NOD-like receptor signaling pathway
ENSMUSG00000038393	56338	Txnip	thioredoxin interacting protein	0.735138	0.00457699	0.0131472	1.88116720160503	significant up	CB_3mo_WT_vs_KO	NOD-like receptor signaling pathway
ENSMUSG00000038393	56338	Txnip	thioredoxin interacting protein	1.31491	2.0225e-06	2.06363e-05	4.68536733494732	significant up	CB_6mo_WT_vs_KO	NOD-like receptor signaling pathway
ENSMUSG00000032175	54721	Tyk2	tyrosine kinase 2	0.69292	0.00778482	0.0193864	1.71250197178518	significant up	CB_3mo_WT_vs_KO	NOD-like receptor signaling pathway;Osteoclast differentiation
ENSMUSG00000030579	22177	Tyrobp	TYRO protein tyrosine kinase binding protein	0.80725	4.77946e-11	1.88487e-08	7.72471795482275	significant up	HC_6mo_WT_vs_KO	Natural killer cell mediated cytotoxicity;Osteoclast differentiation
ENSMUSG00000030579	22177	Tyrobp	TYRO protein tyrosine kinase binding protein	1.01527	7.4395e-15	1.58026e-11	10.8012721202984	significant up	HC_3mo_WT_vs_KO	Osteoclast differentiation;Natural killer cell mediated cytotoxicity
ENSMUSG00000030579	22177	Tyrobp	TYRO protein tyrosine kinase binding protein	1.03138	1.41382e-11	1.92459e-08	7.71566070887318	significant up	HC_1mo_WT_vs_KO	Natural killer cell mediated cytotoxicity;Osteoclast differentiation
ENSMUSG00000030579	22177	Tyrobp	TYRO protein tyrosine kinase binding protein	1.11915	1.63631e-24	5.99821e-22	21.2219785202793	significant up	CTX_6mo_WT_vs_KO	Natural killer cell mediated cytotoxicity;Osteoclast differentiation
ENSMUSG00000030579	22177	Tyrobp	TYRO protein tyrosine kinase binding protein	1.28165	1.23496e-10	7.80874e-09	8.10741929656222	significant up	CB_6mo_WT_vs_KO	Natural killer cell mediated cytotoxicity;Osteoclast differentiation
ENSMUSG00000030579	22177	Tyrobp	TYRO protein tyrosine kinase binding protein	1.46417	6.23521e-45	4.40964e-42	41.355597317334578	significant up	CTX_3mo_WT_vs_KO	Osteoclast differentiation;Natural killer cell mediated cytotoxicity
ENSMUSG00000030579	22177	Tyrobp	TYRO protein tyrosine kinase binding protein	1.58514	2.28567e-15	1.76071e-12	11.7543116271857	significant up	CB_3mo_WT_vs_KO	Natural killer cell mediated cytotoxicity;Osteoclast differentiation
ENSMUSG00000030579	22177	Tyrobp	TYRO protein tyrosine kinase binding protein	2.03007	2.24606e-52	2.54206e-49	48.5948133867973	significant up	CTX_1mo_WT_vs_KO	Osteoclast differentiation;Natural killer cell mediated cytotoxicity
ENSMUSG00000008348	22190	Ubc	ubiquitin C	0.253786	0.00337573	0.0268919	1.5703787428565299	significant up	CTX_3mo_WT_vs_KO	PPAR signaling pathway
ENSMUSG00000008348	22190	Ubc	ubiquitin C	0.267347	0.0148392	0.0303201	1.51826987929691	significant up	CB_3mo_WT_vs_KO	PPAR signaling pathway
ENSMUSG00000008348	22190	Ubc	ubiquitin C	0.30981	0.00533429	0.00947755	2.02330407624012	significant up	CB_6mo_WT_vs_KO	PPAR signaling pathway
ENSMUSG00000059534	66152	Uqcr10	ubiquinol-cytochrome c reductase, complex III subunit X	-0.748448	3.09746e-06	0.000236774	3.62566553958023	significant down	CB_1mo_WT_vs_KO	Oxidative phosphorylation
ENSMUSG00000059534	66152	Uqcr10	ubiquinol-cytochrome c reductase, complex III subunit X	-0.370306	0.00617555	0.0379701	1.42055878193071	significant down	CB_P14_WT_vs_KO	Oxidative phosphorylation
ENSMUSG00000059534	66152	Uqcr10	ubiquinol-cytochrome c reductase, complex III subunit X	-0.19806	0.00450694	0.0130057	1.88586603589589	significant down	CB_3mo_WT_vs_KO	Oxidative phosphorylation
ENSMUSG00000059534	66152	Uqcr10	ubiquinol-cytochrome c reductase, complex III subunit X	-0.194779	0.00560282	0.0098484	2.00663438628945	significant down	CB_6mo_WT_vs_KO	Oxidative phosphorylation
ENSMUSG00000059534	66152	Uqcr10	ubiquinol-cytochrome c reductase, complex III subunit X	-0.164126	0.00044843	0.0050608	2.29578060088093	significant down	CTX_6mo_WT_vs_KO	Oxidative phosphorylation
ENSMUSG00000020163	66594	Uqcr11	ubiquinol-cytochrome c reductase, complex III subunit XI	-0.71363	5.85731e-06	0.000379888	3.42034496988224	significant down	CB_1mo_WT_vs_KO	Oxidative phosphorylation
ENSMUSG00000020163	66594	Uqcr11	ubiquinol-cytochrome c reductase, complex III subunit XI	-0.141847	0.00255005	0.0185018	1.73278642611852	significant down	CTX_6mo_WT_vs_KO	Oxidative phosphorylation
ENSMUSG00000020163	66594	Uqcr11	ubiquinol-cytochrome c reductase, complex III subunit XI	0.147915	0.00196832	0.0181107	1.74206546486444	significant up	CTX_3mo_WT_vs_KO	Oxidative phosphorylation
ENSMUSG00000021520	67530	Uqcrb	ubiquinol-cytochrome c reductase binding protein	-0.172607	0.00293903	0.0203234	1.69200464125177	significant down	CTX_6mo_WT_vs_KO	Oxidative phosphorylation
ENSMUSG00000038462	66694	Uqcrfs1	ubiquinol-cytochrome c reductase, Rieske iron-sulfur polypeptide 1	-0.280028	0.000323378	0.00200878	2.69706711105876	significant down	CB_3mo_WT_vs_KO	Oxidative phosphorylation
ENSMUSG00000038462	66694	Uqcrfs1	ubiquinol-cytochrome c reductase, Rieske iron-sulfur polypeptide 1	-0.197065	0.00583851	0.0101674	1.99278889798663	significant down	CB_6mo_WT_vs_KO	Oxidative phosphorylation
ENSMUSG00000038462	66694	Uqcrfs1	ubiquinol-cytochrome c reductase, Rieske iron-sulfur polypeptide 1	-0.159713	0.00627354	0.0339021	1.46977375613857	significant down	CTX_6mo_WT_vs_KO	Oxidative phosphorylation
ENSMUSG00000063882	66576	Uqcrh	ubiquinol-cytochrome c reductase hinge protein	-0.323834	0.00698575	0.040236	1.39538491192502	significant down	CB_P14_WT_vs_KO	Oxidative phosphorylation
ENSMUSG00000063882	66576	Uqcrh	ubiquinol-cytochrome c reductase hinge protein	-0.250434	1.24817e-07	5.55064e-06	5.2556566107352	significant down	CTX_6mo_WT_vs_KO	Oxidative phosphorylation
ENSMUSG00000063882	66576	Uqcrh	ubiquinol-cytochrome c reductase hinge protein	-0.241498	0.000137785	0.00057004	3.24409451014758	significant down	CB_6mo_WT_vs_KO	Oxidative phosphorylation
ENSMUSG00000063882	66576	Uqcrh	ubiquinol-cytochrome c reductase hinge protein	-0.221178	0.0011929	0.00505483	2.29629379667831	significant down	CB_3mo_WT_vs_KO	Oxidative phosphorylation
ENSMUSG00000044894	22272	Uqcrq	ubiquinol-cytochrome c reductase, complex III subunit VII	-0.636946	3.15692e-05	0.00137724	2.86098992386252	significant down	CB_1mo_WT_vs_KO	Oxidative phosphorylation
ENSMUSG00000044894	22272	Uqcrq	ubiquinol-cytochrome c reductase, complex III subunit VII	-0.291692	0.0095204	0.0472675	1.32543705279468	significant down	CB_P14_WT_vs_KO	Oxidative phosphorylation
ENSMUSG00000044894	22272	Uqcrq	ubiquinol-cytochrome c reductase, complex III subunit VII	-0.128215	0.00489552	0.0288665	1.53960546296914	significant down	CTX_6mo_WT_vs_KO	Oxidative phosphorylation
ENSMUSG00000028955	22319	Vamp3	vesicle-associated membrane protein 3	0.409635	0.00525443	0.0368453	1.4336178762081471	significant up	CTX_3mo_WT_vs_KO	Phagosome
ENSMUSG00000028955	22319	Vamp3	vesicle-associated membrane protein 3	0.453891	0.000915323	0.00246303	2.6085302648724	significant up	CB_6mo_WT_vs_KO	Phagosome
ENSMUSG00000050732	22320	Vamp8	vesicle-associated membrane protein 8	-0.413906	8.49008e-06	6.30906e-05	4.20003554124647	significant down	CB_6mo_WT_vs_KO	Platelet activation
ENSMUSG00000050732	22320	Vamp8	vesicle-associated membrane protein 8	0.577001	8.46577e-08	5.41834e-06	5.26613346620094	significant up	CTX_1mo_WT_vs_KO	Platelet activation
ENSMUSG00000050732	22320	Vamp8	vesicle-associated membrane protein 8	0.591133	1.77045e-09	1.01672e-07	6.9927980023606446	significant up	CTX_3mo_WT_vs_KO	Platelet activation
ENSMUSG00000030403	22323	Vasp	vasodilator-stimulated phosphoprotein	0.92415	0.00632837	0.04206	1.376130477864286	significant up	CTX_3mo_WT_vs_KO	Leukocyte transendothelial migration;Platelet activation;Focal adhesion
ENSMUSG00000034116	22324	Vav1	vav 1 oncogene	1.49165	0.00216502	0.0165347	1.78160339726016	significant up	CTX_6mo_WT_vs_KO	Chemokine signaling pathway;Natural killer cell mediated cytotoxicity;Leukocyte transendothelial migration;Focal adhesion
ENSMUSG00000034116	22324	Vav1	vav 1 oncogene	1.74736	0.00677084	0.0113767	1.94398203541928	significant up	CB_6mo_WT_vs_KO	Leukocyte transendothelial migration;Focal adhesion;Natural killer cell mediated cytotoxicity;Chemokine signaling pathway
ENSMUSG00000027962	22329	Vcam1	vascular cell adhesion molecule 1	0.697381	6.70474e-07	2.39337e-05	4.6209892985125087	significant up	CTX_3mo_WT_vs_KO	Cell adhesion molecules (CAMs);TNF signaling pathway;Leukocyte transendothelial migration;NF-kappa B signaling pathway
ENSMUSG00000027962	22329	Vcam1	vascular cell adhesion molecule 1	0.80192	1.84911e-08	1.0342e-06	5.98539589054055	significant up	CTX_6mo_WT_vs_KO	Cell adhesion molecules (CAMs);NF-kappa B signaling pathway;TNF signaling pathway;Leukocyte transendothelial migration
ENSMUSG00000027962	22329	Vcam1	vascular cell adhesion molecule 1	0.986804	2.2565e-08	5.58375e-07	6.25307385929484	significant up	CB_6mo_WT_vs_KO	Leukocyte transendothelial migration;Cell adhesion molecules (CAMs);NF-kappa B signaling pathway;TNF signaling pathway
ENSMUSG00000021614	13003	Vcan	versican	0.626917	0.000901731	0.00243699	2.61314612457007	significant up	CB_6mo_WT_vs_KO	Cell adhesion molecules (CAMs)
ENSMUSG00000021614	13003	Vcan	versican	0.633388	0.00302261	0.0248081	1.605405730533386	significant up	CTX_3mo_WT_vs_KO	Cell adhesion molecules (CAMs)
ENSMUSG00000021823	22330	Vcl	vinculin	0.562553	0.00653504	0.0488647	1.31100441059115	significant up	CTX_1mo_WT_vs_KO	Leukocyte transendothelial migration;Focal adhesion
ENSMUSG00000021823	22330	Vcl	vinculin	0.692423	0.00204164	0.00453007	2.34389503799338	significant up	CB_6mo_WT_vs_KO	Leukocyte transendothelial migration;Focal adhesion
ENSMUSG00000020402	22333	Vdac1	voltage-dependent anion channel 1	0.261973	0.0083167	0.0132369	1.87821245185478	significant up	CB_6mo_WT_vs_KO	NOD-like receptor signaling pathway
ENSMUSG00000008892	22335	Vdac3	voltage-dependent anion channel 3	-0.309577	0.00350347	0.00684322	2.16473934845934	significant down	CB_6mo_WT_vs_KO	NOD-like receptor signaling pathway
ENSMUSG00000008892	22335	Vdac3	voltage-dependent anion channel 3	-0.225312	0.0143744	0.0296702	1.52767956134184	significant down	CB_3mo_WT_vs_KO	NOD-like receptor signaling pathway
ENSMUSG00000024962	22340	Vegfb	vascular endothelial growth factor B	0.265024	0.0115938	0.0169104	1.77184709847348	significant up	CB_6mo_WT_vs_KO	Cytokine-cytokine receptor interaction;Focal adhesion
ENSMUSG00000017344	22370	Vtn	vitronectin	0.429511	0.00011691	0.000960253	3.01761412746504	significant up	CB_3mo_WT_vs_KO	Complement and coagulation cascades;Focal adhesion
ENSMUSG00000017344	22370	Vtn	vitronectin	0.571984	9.19519e-08	4.26592e-06	5.36998683972224	significant up	CTX_6mo_WT_vs_KO	Complement and coagulation cascades;Focal adhesion
ENSMUSG00000017344	22370	Vtn	vitronectin	0.621828	5.90595e-05	0.00213101	2.67141545837018	significant up	CB_1mo_WT_vs_KO	Complement and coagulation cascades
ENSMUSG00000017344	22370	Vtn	vitronectin	0.80374	5.4937e-09	1.74703e-07	6.75770013351944	significant up	CB_6mo_WT_vs_KO	Complement and coagulation cascades;Focal adhesion
ENSMUSG00000001930	22371	Vwf	Von Willebrand factor	1.00768	0.000136881	0.000567142	3.2463085080732	significant up	CB_6mo_WT_vs_KO	Complement and coagulation cascades;Focal adhesion;Platelet activation
ENSMUSG00000029684	73178	Wasl	WASP like actin nucleation promoting factor	-0.231683	0.0243215	0.0425357	1.37124690331806	significant down	CB_3mo_WT_vs_KO	Chemokine signaling pathway
ENSMUSG00000029684	73178	Wasl	WASP like actin nucleation promoting factor	-0.177378	0.00186922	0.0174267	1.7587859329309721	significant down	CTX_3mo_WT_vs_KO	Chemokine signaling pathway
ENSMUSG00000025860	11798	Xiap	X-linked inhibitor of apoptosis	-0.271842	0.0289034	0.0480338	1.31845314165312	significant down	CB_3mo_WT_vs_KO	NOD-like receptor signaling pathway;Apoptosis;Focal adhesion;NF-kappa B signaling pathway
ENSMUSG00000025860	11798	Xiap	X-linked inhibitor of apoptosis	0.348795	0.00165929	0.0197029	1.70547071060111	significant up	CTX_1mo_WT_vs_KO	NOD-like receptor signaling pathway;NF-kappa B signaling pathway;Apoptosis;Focal adhesion
ENSMUSG00000026117	22637	Zap70	zeta-chain (TCR) associated protein kinase	1.74673	0.0162586	0.0218571	1.66040755870396	significant up	CB_6mo_WT_vs_KO	Natural killer cell mediated cytotoxicity;NF-kappa B signaling pathway
ENSMUSG00000027514	58203	Zbp1	Z-DNA binding protein 1	3.42833	0.000621264	0.00999955	2.00001956186219	significant up	CTX_1mo_WT_vs_KO	Cytosolic DNA-sensing pathway
ENSMUSG00000029860	22793	Zyx	zyxin	-0.460332	0.000236547	0.000867021	3.06197040565353	significant down	CB_6mo_WT_vs_KO	Focal adhesion
