# Supplementary material for: Transcriptomic and proteomic insights into progressive myoclonus epilepsy type 1
Source: Dis Model Mech. 2026 May 5;19(4):dmm052681. doi: 10.1242/dmm.052681 (PMC13225231; doi:10.1242/dmm.052681)
Supplement: Table S4. Genes linked to the immune system and inflammation response; extracted from associated GO pathways (GO:0007250, GO:0008009, GO:0006954, GO:0045087, GO:0006955, GO:0051607, GO:0007249, GO:0008063, GO:0032735, GO:0051092, GO:0002224, GO:0032722, GO:0002526, GO:0007252). [file dmm-19-052681-TableS4.xlsx]

## Sheet: Table_description
Table S4. Genes linked to the immune system and inflammation response,extracted from associated GO pathways (GO:0007250, GO:0008009, GO:0006954, GO:0045087, GO:0006955, GO:0051607, GO:0007249, GO:0008063, GO:0032735, GO:0051092, GO:0002224, GO:0032722, GO:0002526, GO:0007252). The table includes: gene name, Ensembl ID, and gene description.

## Sheet: Immune_and_inflam_genes
gene_name	ensembl_gene_id	description
Abcc9	ENSMUSG00000030249	ATP-binding cassette, sub-family C member 9
Abcf1	ENSMUSG00000038762	ATP-binding cassette, sub-family F member 1
Ackr2	ENSMUSG00000044534	atypical chemokine receptor 2
Ackr4	ENSMUSG00000079355	atypical chemokine receptor 4
Acvr1	ENSMUSG00000026836	activin A receptor, type 1
Adam17	ENSMUSG00000052593	a disintegrin and metallopeptidase domain 17
Adam8	ENSMUSG00000025473	a disintegrin and metallopeptidase domain 8
Adamdec1	ENSMUSG00000022057	ADAM-like, decysin 1
Adgre5	ENSMUSG00000002885	adhesion G protein-coupled receptor E5
Adora1	ENSMUSG00000042429	adenosine A1 receptor
Adora2a	ENSMUSG00000020178	adenosine A2a receptor
Adora2b	ENSMUSG00000018500	adenosine A2b receptor
Adora3	ENSMUSG00000000562	adenosine A3 receptor
Afap1l2	ENSMUSG00000025083	actin filament associated protein 1-like 2
Ager	ENSMUSG00000015452	advanced glycosylation end product-specific receptor
Agt	ENSMUSG00000031980	angiotensinogen
Agtr2	ENSMUSG00000068122	angiotensin II receptor, type 2
Aif1	ENSMUSG00000024397	allograft inflammatory factor 1
Aim2	ENSMUSG00000037860	absent in melanoma 2
Aimp1	ENSMUSG00000028029	aminoacyl tRNA synthetase complex-interacting multifunctional protein 1
Akirin2	ENSMUSG00000028291	akirin 2
Alk	ENSMUSG00000055471	anaplastic lymphoma kinase
Alox5	ENSMUSG00000025701	arachidonate 5-lipoxygenase
Anxa1	ENSMUSG00000024659	annexin A1
Aoc3	ENSMUSG00000019326	amine oxidase, copper containing 3
Aox1	ENSMUSG00000063558	aldehyde oxidase 1
Apln	ENSMUSG00000037010	apelin
Apoa2	ENSMUSG00000005681	apolipoprotein A-II
Apobec1	ENSMUSG00000040613	apolipoprotein B mRNA editing enzyme, catalytic polypeptide 1
App	ENSMUSG00000022892	amyloid beta precursor protein
Aqp9	ENSMUSG00000032204	aquaporin 9
Ar	ENSMUSG00000046532	androgen receptor
Arhgdib	ENSMUSG00000030220	Rho, GDP dissociation inhibitor beta
Arhgef2	ENSMUSG00000028059	Rho/Rac guanine nucleotide exchange factor 2
Art1	ENSMUSG00000030996	ADP-ribosyltransferase 1
Atf2	ENSMUSG00000027104	activating transcription factor 2
Atg12	ENSMUSG00000032905	autophagy related 12
Atg5	ENSMUSG00000038160	autophagy related 5
Atp6v0a2	ENSMUSG00000038023	ATPase, H+ transporting, lysosomal V0 subunit A2
Atrn	ENSMUSG00000027312	attractin
Avpr2	ENSMUSG00000031390	arginine vasopressin receptor 2
Axl	ENSMUSG00000002602	AXL receptor tyrosine kinase
Azgp1	ENSMUSG00000037053	alpha-2-glycoprotein 1, zinc
Azi2	ENSMUSG00000039285	5-azacytidine induced gene 2
B2m	ENSMUSG00000060802	beta-2 microglobulin
B4galt1	ENSMUSG00000028413	UDP-Gal:betaGlcNAc beta 1,4- galactosyltransferase, polypeptide 1
Bcap31	ENSMUSG00000002015	B cell receptor associated protein 31
Bcl10	ENSMUSG00000028191	B cell leukemia/lymphoma 10
Bcl2	ENSMUSG00000057329	B cell leukemia/lymphoma 2
Bcl2l1	ENSMUSG00000007659	BCL2-like 1
Bcl3	ENSMUSG00000053175	B cell leukemia/lymphoma 3
Bdkrb2	ENSMUSG00000021070	bradykinin receptor, beta 2
Blnk	ENSMUSG00000061132	B cell linker
Bmp2	ENSMUSG00000027358	bone morphogenetic protein 2
Bmp6	ENSMUSG00000039004	bone morphogenetic protein 6
Bmpr1a	ENSMUSG00000021796	bone morphogenetic protein receptor, type 1A
Bst2	ENSMUSG00000046718	bone marrow stromal cell antigen 2
Btk	ENSMUSG00000031264	Bruton agammaglobulinemia tyrosine kinase
C1qa	ENSMUSG00000036887	complement component 1, q subcomponent, alpha polypeptide
C1qb	ENSMUSG00000036905	complement component 1, q subcomponent, beta polypeptide
C1qbp	ENSMUSG00000018446	complement component 1, q subcomponent binding protein
C1qc	ENSMUSG00000036896	complement component 1, q subcomponent, C chain
C1rl	ENSMUSG00000038527	complement component 1, r subcomponent-like
C1s1	ENSMUSG00000038521	complement component 1, s subcomponent 1
C2	ENSMUSG00000024371	complement C2
C3	ENSMUSG00000024164	complement component 3
C3ar1	ENSMUSG00000040552	complement component 3a receptor 1
C5ar1	ENSMUSG00000049130	complement component 5a receptor 1
C6	ENSMUSG00000022181	complement component 6
C8a	ENSMUSG00000035031	complement component 8, alpha polypeptide
C8b	ENSMUSG00000029656	complement component 8, beta polypeptide
C8g	ENSMUSG00000015083	complement component 8, gamma polypeptide
C9	ENSMUSG00000022149	complement component 9
Camk1d	ENSMUSG00000039145	calcium/calmodulin-dependent protein kinase ID
Camk2a	ENSMUSG00000024617	calcium/calmodulin-dependent protein kinase II alpha
Camk4	ENSMUSG00000038128	calcium/calmodulin-dependent protein kinase IV
Capn3	ENSMUSG00000079110	calpain 3
Capza2	ENSMUSG00000015733	capping actin protein of muscle Z-line subunit alpha 2
Card10	ENSMUSG00000033170	caspase recruitment domain family, member 10
Card14	ENSMUSG00000013483	caspase recruitment domain family, member 14
Card9	ENSMUSG00000026928	caspase recruitment domain family, member 9
Casp1	ENSMUSG00000025888	caspase 1
Casp8	ENSMUSG00000026029	caspase 8
Cat	ENSMUSG00000027187	catalase
Cblb	ENSMUSG00000022637	Casitas B-lineage lymphoma b
Ccl12	ENSMUSG00000035352	C-C motif chemokine ligand 12
Ccl17	ENSMUSG00000031780	C-C motif chemokine ligand 17
Ccl2	ENSMUSG00000035385	C-C motif chemokine ligand 2
Ccl24	ENSMUSG00000004814	C-C motif chemokine ligand 24
Ccl25	ENSMUSG00000023235	C-C motif chemokine ligand 25
Ccl3	ENSMUSG00000000982	C-C motif chemokine ligand 3
Ccl4	ENSMUSG00000018930	C-C motif chemokine ligand 4
Ccl5	ENSMUSG00000035042	C-C motif chemokine ligand 5
Ccl7	ENSMUSG00000035373	C-C motif chemokine ligand 7
Ccr2	ENSMUSG00000049103	C-C motif chemokine receptor 2
Ccr3	ENSMUSG00000035448	C-C motif chemokine receptor 3
Ccr5	ENSMUSG00000079227	C-C motif chemokine receptor 5
Ccr6	ENSMUSG00000040899	C-C motif chemokine receptor 6
Ccrl2	ENSMUSG00000043953	C-C motif chemokine receptor-like 2
Cd14	ENSMUSG00000051439	CD14 antigen
Cd163	ENSMUSG00000008845	CD163 antigen
Cd164	ENSMUSG00000019818	CD164 antigen
Cd207	ENSMUSG00000034783	CD207 antigen
Cd274	ENSMUSG00000016496	CD274 antigen
Cd276	ENSMUSG00000035914	CD276 antigen
Cd28	ENSMUSG00000026012	CD28 antigen
Cd36	ENSMUSG00000002944	CD36 molecule
Cd4	ENSMUSG00000023274	CD4 antigen
Cd40	ENSMUSG00000017652	CD40 antigen
Cd46	ENSMUSG00000016493	CD46 antigen, complement regulatory protein
Cd7	ENSMUSG00000025163	CD7 antigen
Cd70	ENSMUSG00000019489	CD70 antigen
Cd74	ENSMUSG00000024610	CD74 antigen (invariant polypeptide of major histocompatibility complex, class II antigen-associated)
Cd79b	ENSMUSG00000040592	CD79B antigen
Cd86	ENSMUSG00000022901	CD86 antigen
Cdk1	ENSMUSG00000019942	cyclin dependent kinase 1
Cdkn2d	ENSMUSG00000096472	cyclin dependent kinase inhibitor 2D
Cdo1	ENSMUSG00000033022	cysteine dioxygenase 1, cytosolic
Cebpb	ENSMUSG00000056501	CCAAT/enhancer binding protein beta
Cebpg	ENSMUSG00000056216	CCAAT/enhancer binding protein gamma
Cela1	ENSMUSG00000023031	chymotrypsin-like elastase family, member 1
Cfb	ENSMUSG00000090231	complement factor B
Cfd	ENSMUSG00000061780	complement factor D
Cfi	ENSMUSG00000058952	complement component factor i
Cfp	ENSMUSG00000001128	complement factor properdin
Chia1	ENSMUSG00000062778	chitinase, acidic 1
Chid1	ENSMUSG00000025512	chitinase domain containing 1
Chst1	ENSMUSG00000027221	carbohydrate sulfotransferase 1
Chst2	ENSMUSG00000033350	carbohydrate sulfotransferase 2
Chuk	ENSMUSG00000025199	conserved helix-loop-helix ubiquitous kinase
Ciita	ENSMUSG00000022504	class II transactivator
Cklf	ENSMUSG00000054400	chemokine-like factor
Clec4n	ENSMUSG00000023349	C-type lectin domain family 4, member n
Clec5a	ENSMUSG00000029915	C-type lectin domain family 5, member a
Clec7a	ENSMUSG00000079293	C-type lectin domain family 7, member a
Clnk	ENSMUSG00000039315	cytokine-dependent hematopoietic cell linker
Clu	ENSMUSG00000022037	clusterin
Cmklr1	ENSMUSG00000042190	chemerin chemokine-like receptor 1
Cnih1	ENSMUSG00000015759	cornichon family AMPA receptor auxiliary protein 1
Cnpy3	ENSMUSG00000023973	canopy FGF signaling regulator 3
Cnr2	ENSMUSG00000062585	cannabinoid receptor 2
Colec12	ENSMUSG00000036103	collectin sub-family member 12
Coro1a	ENSMUSG00000030707	coronin, actin binding protein 1A
Crcp	ENSMUSG00000025532	calcitonin gene-related peptide-receptor component protein
Creb1	ENSMUSG00000025958	cAMP responsive element binding protein 1
Crebbp	ENSMUSG00000022521	CREB binding protein
Crh	ENSMUSG00000049796	corticotropin releasing hormone
Crhbp	ENSMUSG00000021680	corticotropin releasing hormone binding protein
Crhr1	ENSMUSG00000018634	corticotropin releasing hormone receptor 1
Crip1	ENSMUSG00000006360	cysteine-rich protein 1
Crp	ENSMUSG00000037942	C-reactive protein, pentraxin-related
Csf1	ENSMUSG00000014599	colony stimulating factor 1 (macrophage)
Csf1r	ENSMUSG00000024621	colony stimulating factor 1 receptor
Cst7	ENSMUSG00000068129	cystatin F (leukocystatin)
Ctsc	ENSMUSG00000030560	cathepsin C
Ctss	ENSMUSG00000038642	cathepsin S
Ctsw	ENSMUSG00000024910	cathepsin W
Cx3cl1	ENSMUSG00000031778	C-X3-C motif chemokine ligand 1
Cxadr	ENSMUSG00000022865	coxsackie virus and adenovirus receptor
Cxcl1	ENSMUSG00000029380	C-X-C motif chemokine ligand 1
Cxcl10	ENSMUSG00000034855	C-X-C motif chemokine ligand 10
Cxcl12	ENSMUSG00000061353	C-X-C motif chemokine ligand 12
Cxcl13	ENSMUSG00000023078	C-X-C motif chemokine ligand 13
Cxcl14	ENSMUSG00000021508	C-X-C motif chemokine ligand 14
Cxcl16	ENSMUSG00000018920	C-X-C motif chemokine ligand 16
Cxcl5	ENSMUSG00000029371	C-X-C motif chemokine ligand 5
Cxcl9	ENSMUSG00000029417	C-X-C motif chemokine ligand 9
Cxcr4	ENSMUSG00000045382	C-X-C motif chemokine receptor 4
Cyba	ENSMUSG00000006519	cytochrome b-245, alpha polypeptide
Cybb	ENSMUSG00000015340	cytochrome b-245, beta polypeptide
Cyld	ENSMUSG00000036712	CYLD lysine 63 deubiquitinase
Cysltr1	ENSMUSG00000052821	cysteinyl leukotriene receptor 1
Ddost	ENSMUSG00000028757	dolichyl-di-phosphooligosaccharide-protein glycotransferase
Dhx58	ENSMUSG00000017830	DExH-box helicase 58
Dicer1	ENSMUSG00000041415	dicer 1, ribonuclease type III
Dmbt1	ENSMUSG00000047517	deleted in malignant brain tumors 1
Dpp8	ENSMUSG00000032393	dipeptidylpeptidase 8
Dusp3	ENSMUSG00000003518	dual specificity phosphatase 3 (vaccinia virus phosphatase VH1-related)
Dusp4	ENSMUSG00000031530	dual specificity phosphatase 4
Dusp6	ENSMUSG00000019960	dual specificity phosphatase 6
Dusp7	ENSMUSG00000053716	dual specificity phosphatase 7
Ecsit	ENSMUSG00000066839	ECSIT signalling integrator
Eda	ENSMUSG00000059327	ectodysplasin-A
Elf3	ENSMUSG00000003051	E74-like factor 3
Elk1	ENSMUSG00000009406	ELK1, member of ETS oncogene family
Elp1	ENSMUSG00000028431	elongator complex protein 1
Endou	ENSMUSG00000022468	endonuclease, polyU-specific
Enpp1	ENSMUSG00000037370	ectonucleotide pyrophosphatase/phosphodiesterase 1
Enpp2	ENSMUSG00000022425	ectonucleotide pyrophosphatase/phosphodiesterase 2
Enpp3	ENSMUSG00000019989	ectonucleotide pyrophosphatase/phosphodiesterase 3
Ep300	ENSMUSG00000055024	E1A binding protein p300
Ephx2	ENSMUSG00000022040	epoxide hydrolase 2, cytoplasmic
Erc1	ENSMUSG00000030172	ELKS/RAB6-interacting/CAST family member 1
Ets1	ENSMUSG00000032035	E26 avian leukemia oncogene 1, 5' domain
Exosc9	ENSMUSG00000027714	exosome component 9
F11r	ENSMUSG00000038235	F11 receptor
F12	ENSMUSG00000021492	coagulation factor XII (Hageman factor)
F2r	ENSMUSG00000048376	coagulation factor II thrombin receptor
Fadd	ENSMUSG00000031077	Fas associated via death domain
Fas	ENSMUSG00000024778	Fas cell surface death receptor
Fcgr1	ENSMUSG00000015947	Fc receptor, IgG, high affinity I
Fcgr2b	ENSMUSG00000026656	Fc receptor, IgG, low affinity IIb
Fcgr4	ENSMUSG00000059089	Fc receptor, IgG, low affinity IV
Fcgrt	ENSMUSG00000003420	Fc fragment of IgG receptor and transporter
Fer	ENSMUSG00000000127	FER tyrosine kinase
Fos	ENSMUSG00000021250	FBJ osteosarcoma oncogene
Fpr2	ENSMUSG00000052270	formyl peptide receptor 2
Fth1	ENSMUSG00000024661	ferritin heavy polypeptide 1
Fyb
Gal	ENSMUSG00000024907	galanin and GMAP prepropeptide
Gbp2	ENSMUSG00000028270	guanylate binding protein 2
Gem	ENSMUSG00000028214	GTP binding protein overexpressed in skeletal muscle
Ggt5	ENSMUSG00000006344	gamma-glutamyltransferase 5
Gpam	ENSMUSG00000024978	glycerol-3-phosphate acyltransferase, mitochondrial
Gpr183	ENSMUSG00000051212	G protein-coupled receptor 183
Gpr65	ENSMUSG00000021886	G-protein coupled receptor 65
Gpr68	ENSMUSG00000047415	G protein-coupled receptor 68
Grem1	ENSMUSG00000074934	gremlin 1, DAN family BMP antagonist
Gtpbp1	ENSMUSG00000042535	GTP binding protein 1
Gzma	ENSMUSG00000023132	granzyme A
Gzmm	ENSMUSG00000054206	granzyme M (lymphocyte met-ase 1)
H2-Aa	ENSMUSG00000036594	histocompatibility 2, class II antigen A, alpha
H2-Eb1	ENSMUSG00000060586	histocompatibility 2, class II antigen E beta
H2-M3	ENSMUSG00000016206	histocompatibility 2, M region locus 3
H2-M5	ENSMUSG00000024459	histocompatibility 2, M region locus 5
H2-Oa	ENSMUSG00000024334	histocompatibility 2, O region alpha locus
H2-Ob	ENSMUSG00000041538	histocompatibility 2, O region beta locus
H2-Q10	ENSMUSG00000067235	histocompatibility 2, Q region locus 10
Hacd3	ENSMUSG00000033629	3-hydroxyacyl-CoA dehydratase 3
Hc	ENSMUSG00000026874	hemolytic complement
Hck	ENSMUSG00000003283	hemopoietic cell kinase
Hdac4	ENSMUSG00000026313	histone deacetylase 4
Hdac5	ENSMUSG00000008855	histone deacetylase 5
Hdac9	ENSMUSG00000004698	histone deacetylase 9
Hfe	ENSMUSG00000006611	homeostatic iron regulator
Hif1a	ENSMUSG00000021109	hypoxia inducible factor 1, alpha subunit
Hnrnpa0	ENSMUSG00000007836	heterogeneous nuclear ribonucleoprotein A0
Hrh1	ENSMUSG00000053004	histamine receptor H1
Hrh2	ENSMUSG00000034987	histamine receptor H2
Hsp90ab1	ENSMUSG00000023944	heat shock protein 90 alpha (cytosolic), class B member 1
Hspd1	ENSMUSG00000025980	heat shock protein 1 (chaperonin)
Hyal1	ENSMUSG00000010051	hyaluronoglucosaminidase 1
Hyal3	ENSMUSG00000036091	hyaluronoglucosaminidase 3
Icam1	ENSMUSG00000037405	intercellular adhesion molecule 1
Icos	ENSMUSG00000026009	inducible T cell co-stimulator
Ifi35	ENSMUSG00000010358	interferon-induced protein 35
Ifi44l	ENSMUSG00000039146	interferon-induced protein 44 like
Ifih1	ENSMUSG00000026896	interferon induced with helicase C domain 1
Ifitm2	ENSMUSG00000060591	interferon induced transmembrane protein 2
Ifitm3	ENSMUSG00000025492	interferon induced transmembrane protein 3
Ifnar1	ENSMUSG00000022967	interferon (alpha and beta) receptor 1
Igf1r	ENSMUSG00000005533	insulin-like growth factor I receptor
Igfbp4	ENSMUSG00000017493	insulin-like growth factor binding protein 4
Igsf6	ENSMUSG00000035004	immunoglobulin superfamily, member 6
Ik	ENSMUSG00000024474	IK cytokine
Ikbkb	ENSMUSG00000031537	inhibitor of kappaB kinase beta
Ikbke	ENSMUSG00000042349	inhibitor of kappaB kinase epsilon
Ikbkg	ENSMUSG00000004221	inhibitor of kappaB kinase gamma
Il10rb	ENSMUSG00000022969	interleukin 10 receptor, beta
Il12a	ENSMUSG00000027776	interleukin 12a
Il15	ENSMUSG00000031712	interleukin 15
Il16	ENSMUSG00000001741	interleukin 16
Il17d	ENSMUSG00000050222	interleukin 17D
Il18	ENSMUSG00000039217	interleukin 18
Il19	ENSMUSG00000016524	interleukin 19
Il1a	ENSMUSG00000027399	interleukin 1 alpha
Il1b	ENSMUSG00000027398	interleukin 1 beta
Il1r1	ENSMUSG00000026072	interleukin 1 receptor, type I
Il1r2	ENSMUSG00000026073	interleukin 1 receptor, type II
Il1rap	ENSMUSG00000022514	interleukin 1 receptor accessory protein
Il1rapl1	ENSMUSG00000052372	interleukin 1 receptor accessory protein-like 1
Il1rapl2	ENSMUSG00000059203	interleukin 1 receptor accessory protein-like 2
Il1rn	ENSMUSG00000026981	interleukin 1 receptor antagonist
Il2	ENSMUSG00000027720	interleukin 2
Il23a	ENSMUSG00000025383	interleukin 23, alpha subunit p19
Il27ra	ENSMUSG00000005465	interleukin 27 receptor, alpha
Il2rg	ENSMUSG00000031304	interleukin 2 receptor, gamma chain
Il34	ENSMUSG00000031750	interleukin 34
Il4ra	ENSMUSG00000030748	interleukin 4 receptor, alpha
Il6ra	ENSMUSG00000027947	interleukin 6 receptor, alpha
Il7	ENSMUSG00000040329	interleukin 7
Il7r	ENSMUSG00000003882	interleukin 7 receptor
Ilf2	ENSMUSG00000001016	interleukin enhancer binding factor 2
Ins2	ENSMUSG00000000215	insulin II
Irak1	ENSMUSG00000031392	interleukin-1 receptor-associated kinase 1
Irak1bp1	ENSMUSG00000032251	interleukin-1 receptor-associated kinase 1 binding protein 1
Irak2	ENSMUSG00000060477	interleukin-1 receptor-associated kinase 2
Irak3	ENSMUSG00000020227	interleukin-1 receptor-associated kinase 3
Irak4	ENSMUSG00000059883	interleukin-1 receptor-associated kinase 4
Irf1	ENSMUSG00000018899	interferon regulatory factor 1
Irf3	ENSMUSG00000003184	interferon regulatory factor 3
Irf7	ENSMUSG00000025498	interferon regulatory factor 7
Irf8	ENSMUSG00000041515	interferon regulatory factor 8
Irgm1	ENSMUSG00000046879	immunity-related GTPase family M member 1
Isg15	ENSMUSG00000035692	ISG15 ubiquitin-like modifier
Isg20	ENSMUSG00000039236	interferon-stimulated protein
Itch	ENSMUSG00000027598	itchy, E3 ubiquitin protein ligase
Itgad	ENSMUSG00000070369	integrin, alpha D
Itgal	ENSMUSG00000030830	integrin alpha L
Itgax	ENSMUSG00000030789	integrin alpha X
Itgb2	ENSMUSG00000000290	integrin beta 2
Itgb6	ENSMUSG00000026971	integrin beta 6
Jak2	ENSMUSG00000024789	Janus kinase 2
Jak3	ENSMUSG00000031805	Janus kinase 3
Jchain	ENSMUSG00000067149	immunoglobulin joining chain
Jun	ENSMUSG00000052684	jun proto-oncogene
Kcnj10	ENSMUSG00000044708	potassium inwardly-rectifying channel, subfamily J, member 10
Kcnj8	ENSMUSG00000030247	potassium inwardly-rectifying channel, subfamily J, member 8
Kdm6b	ENSMUSG00000018476	KDM1 lysine (K)-specific demethylase 6B
Kl	ENSMUSG00000058488	klotho
Klkb1	ENSMUSG00000109764	kallikrein B, plasma 1
Klrg1	ENSMUSG00000030114	killer cell lectin-like receptor subfamily G, member 1
Kng2	ENSMUSG00000060459	kininogen 2
Kras	ENSMUSG00000030265	Kirsten rat sarcoma viral oncogene homolog
Lat	ENSMUSG00000030742	linker for activation of T cells
Lbp	ENSMUSG00000016024	lipopolysaccharide binding protein
Lcn2	ENSMUSG00000026822	lipocalin 2
Lcp2	ENSMUSG00000002699	lymphocyte cytosolic protein 2
Lgals3	ENSMUSG00000050335	lectin, galactose binding, soluble 3
Lias	ENSMUSG00000029199	lipoic acid synthetase
Lilra5	ENSMUSG00000070873	leukocyte immunoglobulin-like receptor, subfamily A (with TM domain), member 5
Lipa	ENSMUSG00000024781	lysosomal acid lipase A
Lta4h	ENSMUSG00000015889	leukotriene A4 hydrolase
Ly75	ENSMUSG00000026980	lymphocyte antigen 75
Ly86	ENSMUSG00000021423	lymphocyte antigen 86
Ly96	ENSMUSG00000025779	lymphocyte antigen 96
Lyn	ENSMUSG00000042228	LYN proto-oncogene, Src family tyrosine kinase
Lyst	ENSMUSG00000019726	lysosomal trafficking regulator
Madcam1	ENSMUSG00000020310	mucosal vascular addressin cell adhesion molecule 1
Malt1	ENSMUSG00000032688	MALT1 paracaspase
Map2k1	ENSMUSG00000004936	mitogen-activated protein kinase kinase 1
Map2k2	ENSMUSG00000035027	mitogen-activated protein kinase kinase 2
Map2k3	ENSMUSG00000018932	mitogen-activated protein kinase kinase 3
Map2k4	ENSMUSG00000033352	mitogen-activated protein kinase kinase 4
Map2k6	ENSMUSG00000020623	mitogen-activated protein kinase kinase 6
Map2k7	ENSMUSG00000002948	mitogen-activated protein kinase kinase 7
Map3k1	ENSMUSG00000021754	mitogen-activated protein kinase kinase kinase 1
Map3k13	ENSMUSG00000033618	mitogen-activated protein kinase kinase kinase 13
Map3k14	ENSMUSG00000020941	mitogen-activated protein kinase kinase kinase 14
Map3k5	ENSMUSG00000071369	mitogen-activated protein kinase kinase kinase 5
Map3k7	ENSMUSG00000028284	mitogen-activated protein kinase kinase kinase 7
Map4k2	ENSMUSG00000024948	mitogen-activated protein kinase kinase kinase kinase 2
Mapk1	ENSMUSG00000063358	mitogen-activated protein kinase 1
Mapk10	ENSMUSG00000046709	mitogen-activated protein kinase 10
Mapk11	ENSMUSG00000053137	mitogen-activated protein kinase 11
Mapk14	ENSMUSG00000053436	mitogen-activated protein kinase 14
Mapk3	ENSMUSG00000063065	mitogen-activated protein kinase 3
Mapk7	ENSMUSG00000001034	mitogen-activated protein kinase 7
Mapk8	ENSMUSG00000021936	mitogen-activated protein kinase 8
Mapk9	ENSMUSG00000020366	mitogen-activated protein kinase 9
Mapkapk2	ENSMUSG00000016528	MAP kinase-activated protein kinase 2
Mapkapk3	ENSMUSG00000032577	mitogen-activated protein kinase-activated protein kinase 3
Marchf1	ENSMUSG00000036469	membrane associated ring-CH-type finger 1
Marco	ENSMUSG00000026390	macrophage receptor with collagenous structure
Mas1	ENSMUSG00000068037	MAS1 oncogene
Masp2	ENSMUSG00000028979	MBL associated serine protease 2
Mavs	ENSMUSG00000037523	mitochondrial antiviral signaling protein
Mbl2	ENSMUSG00000024863	mannose-binding lectin (protein C) 2
Mbp	ENSMUSG00000041607	myelin basic protein
Mecom	ENSMUSG00000027684	MDS1 and EVI1 complex locus
Mef2a	ENSMUSG00000030557	myocyte enhancer factor 2A
Mef2c	ENSMUSG00000005583	myocyte enhancer factor 2C
Mgll	ENSMUSG00000033174	monoglyceride lipase
Mif	ENSMUSG00000033307	macrophage migration inhibitory factor (glycosylation-inhibiting factor)
Mill2	ENSMUSG00000040987	MHC I like leukocyte 2
Mmp25	ENSMUSG00000023903	matrix metallopeptidase 25
Mr1	ENSMUSG00000026471	major histocompatibility complex, class I-related
Ms4a1	ENSMUSG00000024673	membrane-spanning 4-domains, subfamily A, member 1
Mst1r	ENSMUSG00000032584	macrophage stimulating 1 receptor (c-met-related tyrosine kinase)
Mtdh	ENSMUSG00000022255	metadherin
Mtpn	ENSMUSG00000029840	myotrophin
Myd88	ENSMUSG00000032508	myeloid differentiation primary response gene 88
Mylpf	ENSMUSG00000030672	myosin light chain, phosphorylatable, fast skeletal muscle
Ncf1	ENSMUSG00000015950	neutrophil cytosolic factor 1
Ncf2	ENSMUSG00000026480	neutrophil cytosolic factor 2
Ncf4	ENSMUSG00000071715	neutrophil cytosolic factor 4
Ndst1	ENSMUSG00000054008	N-deacetylase/N-sulfotransferase (heparan glucosaminyl) 1
Nectin1	ENSMUSG00000032012	nectin cell adhesion molecule 1
Nfam1	ENSMUSG00000058099	Nfat activating molecule with ITAM motif 1
Nfatc3	ENSMUSG00000031902	nuclear factor of activated T cells, cytoplasmic, calcineurin dependent 3
Nfatc4	ENSMUSG00000023411	nuclear factor of activated T cells, cytoplasmic, calcineurin dependent 4
Nfe2l1	ENSMUSG00000038615	nuclear factor, erythroid derived 2,-like 1
Nfil3	ENSMUSG00000056749	nuclear factor, interleukin 3, regulated
Nfkb1	ENSMUSG00000028163	nuclear factor of kappa light polypeptide gene enhancer in B cells 1, p105
Nfkb2	ENSMUSG00000025225	nuclear factor of kappa light polypeptide gene enhancer in B cells 2, p49/p100
Nfkbia	ENSMUSG00000021025	nuclear factor of kappa light polypeptide gene enhancer in B cells inhibitor, alpha
Nfkbib	ENSMUSG00000030595	nuclear factor of kappa light polypeptide gene enhancer in B cells inhibitor, beta
Nfkbid	ENSMUSG00000036931	nuclear factor of kappa light polypeptide gene enhancer in B cells inhibitor, delta
Nfkbiz	ENSMUSG00000035356	nuclear factor of kappa light polypeptide gene enhancer in B cells inhibitor, zeta
Nfrkb	ENSMUSG00000042185	nuclear factor related to kappa B binding protein
Nfx1	ENSMUSG00000028423	nuclear transcription factor, X-box binding 1
Ngf	ENSMUSG00000027859	nerve growth factor
Nkiras1	ENSMUSG00000021772	NFKB inhibitor interacting Ras-like protein 1
Nkiras2	ENSMUSG00000017837	NFKB inhibitor interacting Ras-like protein 2
Nlrc3	ENSMUSG00000049871	NLR family, CARD domain containing 3
Nlrp3	ENSMUSG00000032691	NLR family, pyrin domain containing 3
Nlrx1	ENSMUSG00000032109	NLR family member X1
Nmi	ENSMUSG00000026946	N-myc (and STAT) interactor
Nod1	ENSMUSG00000038058	nucleotide-binding oligomerization domain containing 1
Notch1	ENSMUSG00000026923	notch 1
Nox4	ENSMUSG00000030562	NADPH oxidase 4
Npm1	ENSMUSG00000057113	nucleophosmin 1
Ntrk1	ENSMUSG00000028072	neurotrophic tyrosine kinase, receptor, type 1
Oasl1	ENSMUSG00000041827	2'-5' oligoadenylate synthetase-like 1
Oprd1	ENSMUSG00000050511	opioid receptor, delta 1
Oprk1	ENSMUSG00000025905	opioid receptor, kappa 1
Otud5	ENSMUSG00000031154	OTU domain containing 5
P2rx7	ENSMUSG00000029468	purinergic receptor P2X, ligand-gated ion channel, 7
P2ry14	ENSMUSG00000036381	purinergic receptor P2Y, G-protein coupled, 14
P2ry2	ENSMUSG00000032860	purinergic receptor P2Y, G-protein coupled 2
Palm3	ENSMUSG00000047986	paralemmin 3
Panx1	ENSMUSG00000031934	pannexin 1
Parp4	ENSMUSG00000054509	poly (ADP-ribose) polymerase family, member 4
Pcbp2	ENSMUSG00000056851	poly(rC) binding protein 2
Pdpn	ENSMUSG00000028583	podoplanin
Peli1	ENSMUSG00000020134	pellino 1
Peli2	ENSMUSG00000021846	pellino 2
Pf4	ENSMUSG00000029373	platelet factor 4
Pglyrp1	ENSMUSG00000030413	peptidoglycan recognition protein 1
Pglyrp2	ENSMUSG00000079563	peptidoglycan recognition protein 2
Pik3c3	ENSMUSG00000033628	phosphatidylinositol 3-kinase catalytic subunit type 3
Pik3cd	ENSMUSG00000039936	phosphatidylinositol-4,5-bisphosphate 3-kinase catalytic subunit delta
Pik3cg	ENSMUSG00000020573	phosphatidylinositol-4,5-bisphosphate 3-kinase catalytic subunit gamma
Pik3r4	ENSMUSG00000032571	phosphoinositide-3-kinase regulatory subunit 4
Pin1	ENSMUSG00000032171	peptidyl-prolyl cis/trans isomerase, NIMA-interacting 1
Plaa	ENSMUSG00000028577	phospholipase A2, activating protein
Plcb1	ENSMUSG00000051177	phospholipase C, beta 1
Plscr1	ENSMUSG00000032369	phospholipid scramblase 1
Polr3a	ENSMUSG00000025280	polymerase (RNA) III (DNA directed) polypeptide A
Polr3e	ENSMUSG00000030880	polymerase (RNA) III (DNA directed) polypeptide E
Polr3h	ENSMUSG00000022476	polymerase (RNA) III (DNA directed) polypeptide H
Polr3k	ENSMUSG00000038628	polymerase (RNA) III (DNA directed) polypeptide K
Pparg	ENSMUSG00000000440	peroxisome proliferator activated receptor gamma
Ppbp	ENSMUSG00000029372	pro-platelet basic protein
Prdx3	ENSMUSG00000024997	peroxiredoxin 3
Prdx4	ENSMUSG00000025289	peroxiredoxin 4
Prdx5	ENSMUSG00000024953	peroxiredoxin 5
Prelid1	ENSMUSG00000021486	PRELI domain containing 1
Prg2	ENSMUSG00000027073	proteoglycan 2, bone marrow
Prg3	ENSMUSG00000027072	proteoglycan 3
Prkcb	ENSMUSG00000052889	protein kinase C, beta
Prkch	ENSMUSG00000021108	protein kinase C, eta
Prkci	ENSMUSG00000037643	protein kinase C, iota
Prkcq	ENSMUSG00000026778	protein kinase C, theta
Prkcsh	ENSMUSG00000003402	protein kinase C substrate 80K-H
Prkcz	ENSMUSG00000029053	protein kinase C, zeta
Prkd1	ENSMUSG00000002688	protein kinase D1
Prkd2	ENSMUSG00000041187	protein kinase D2
Prkra	ENSMUSG00000002731	protein kinase, interferon inducible double stranded RNA dependent activator
Procr	ENSMUSG00000027611	protein C receptor, endothelial
Prok2	ENSMUSG00000030069	prokineticin 2
Psma6	ENSMUSG00000021024	proteasome subunit alpha 6
Pstpip1	ENSMUSG00000032322	proline-serine-threonine phosphatase-interacting protein 1
Ptafr	ENSMUSG00000056529	platelet-activating factor receptor
Ptger4	ENSMUSG00000039942	prostaglandin E receptor 4 (subtype EP4)
Ptprc	ENSMUSG00000026395	protein tyrosine phosphatase receptor type C
Ptx3	ENSMUSG00000027832	pentraxin related gene
Pxdn	ENSMUSG00000020674	peroxidasin
Pxk	ENSMUSG00000033885	PX domain containing serine/threonine kinase
Pycard	ENSMUSG00000030793	PYD and CARD domain containing
Rac1	ENSMUSG00000001847	Rac family small GTPase 1
Rag1	ENSMUSG00000061311	recombination activating 1
Rbck1	ENSMUSG00000027466	RanBP-type and C3HC4-type zinc finger containing 1
Rela	ENSMUSG00000024927	v-rel reticuloendotheliosis viral oncogene homolog A (avian)
Rfx1	ENSMUSG00000031706	regulatory factor X, 1 (influences HLA class II expression)
Rgs1	ENSMUSG00000026358	regulator of G-protein signaling 1
Rhebl1	ENSMUSG00000023755	Ras homolog enriched in brain like 1
Ripk1	ENSMUSG00000021408	receptor (TNFRSF)-interacting serine-threonine kinase 1
Ripk2	ENSMUSG00000041135	receptor (TNFRSF)-interacting serine-threonine kinase 2
Ripk3	ENSMUSG00000022221	receptor-interacting serine-threonine kinase 3
Rnasel	ENSMUSG00000066800	ribonuclease L (2', 5'-oligoisoadenylate synthetase-dependent)
Rnf135	ENSMUSG00000020707	ring finger protein 135
Rnf25	ENSMUSG00000026171	ring finger protein 25
Rnf31	ENSMUSG00000047098	ring finger protein 31
Rps6ka1	ENSMUSG00000003644	ribosomal protein S6 kinase polypeptide 1
Rps6ka2	ENSMUSG00000023809	ribosomal protein S6 kinase, polypeptide 2
Rps6ka3	ENSMUSG00000031309	ribosomal protein S6 kinase polypeptide 3
Rps6ka4	ENSMUSG00000118668	ribosomal protein S6 kinase, polypeptide 4
Rps6ka5	ENSMUSG00000021180	ribosomal protein S6 kinase, polypeptide 5
Rsad2	ENSMUSG00000020641	radical S-adenosyl methionine domain containing 2
Rxra	ENSMUSG00000015846	retinoid X receptor alpha
S100a8	ENSMUSG00000056054	S100 calcium binding protein A8 (calgranulin A)
S100a9	ENSMUSG00000056071	S100 calcium binding protein A9 (calgranulin B)
S100b	ENSMUSG00000033208	S100 protein, beta polypeptide, neural
S1pr3	ENSMUSG00000067586	sphingosine-1-phosphate receptor 3
S1pr4	ENSMUSG00000044199	sphingosine-1-phosphate receptor 4
Saa3	ENSMUSG00000040026	serum amyloid A 3
Samhd1	ENSMUSG00000027639	SAM domain and HD domain, 1
Sarm1	ENSMUSG00000050132	sterile alpha and HEAT/Armadillo motif containing 1
Sbspon	ENSMUSG00000032719	somatomedin B and thrombospondin, type 1 domain containing
Scg2	ENSMUSG00000050711	secretogranin II
Scube1	ENSMUSG00000016763	signal peptide, CUB domain, EGF-like 1
Sectm1a	ENSMUSG00000025165	secreted and transmembrane 1A
Selp	ENSMUSG00000026580	selectin, platelet
Sema3c	ENSMUSG00000028780	sema domain, immunoglobulin domain (Ig), short basic domain, secreted, (semaphorin) 3C
Sema4d	ENSMUSG00000021451	sema domain, immunoglobulin domain (Ig), transmembrane domain (TM) and short cytoplasmic domain, (semaphorin) 4D
Sema7a	ENSMUSG00000038264	sema domain, immunoglobulin domain (Ig), and GPI membrane anchor, (semaphorin) 7A
Serpina3n	ENSMUSG00000021091	serine (or cysteine) peptidase inhibitor, clade A, member 3N
Serpinb9	ENSMUSG00000045827	serine (or cysteine) peptidase inhibitor, clade B, member 9
Serping1	ENSMUSG00000023224	serine (or cysteine) peptidase inhibitor, clade G, member 1
Sftpd	ENSMUSG00000021795	surfactant associated protein D
Sigirr	ENSMUSG00000025494	single immunoglobulin and toll-interleukin 1 receptor (TIR) domain
Sike1	ENSMUSG00000027854	suppressor of IKBKE 1
Slc11a1	ENSMUSG00000026177	solute carrier family 11 (proton-coupled divalent metal ion transporters), member 1
Smad1	ENSMUSG00000031681	SMAD family member 1
Smad3	ENSMUSG00000032402	SMAD family member 3
Smad6	ENSMUSG00000036867	SMAD family member 6
Snip1	ENSMUSG00000050213	Smad nuclear interacting protein 1
Sp2	ENSMUSG00000018678	Sp2 transcription factor
Sphk1	ENSMUSG00000061878	sphingosine kinase 1
Spn	ENSMUSG00000051457	sialophorin
Spon2	ENSMUSG00000037379	spondin 2, extracellular matrix protein
Spp1	ENSMUSG00000029304	secreted phosphoprotein 1
Srpk1	ENSMUSG00000004865	serine/arginine-rich protein specific kinase 1
Srpk2	ENSMUSG00000062604	serine/arginine-rich protein specific kinase 2
Stab1	ENSMUSG00000042286	stabilin 1
Sting1	ENSMUSG00000024349	stimulator of interferon response cGAMP interactor 1
Sugt1	ENSMUSG00000022024	SGT1, suppressor of G2 allele of SKP1 (S. cerevisiae)
Susd2	ENSMUSG00000006342	sushi domain containing 2
Syk	ENSMUSG00000021457	spleen tyrosine kinase
Tab1	ENSMUSG00000022414	TGF-beta activated kinase 1/MAP3K7 binding protein 1
Tab2	ENSMUSG00000015755	TGF-beta activated kinase 1/MAP3K7 binding protein 2
Tab3	ENSMUSG00000035476	TGF-beta activated kinase 1/MAP3K7 binding protein 3
Tac1	ENSMUSG00000061762	tachykinin 1
Tacr1	ENSMUSG00000030043	tachykinin receptor 1
Tank	ENSMUSG00000064289	TRAF family member-associated Nf-kappa B activator
Tapbp	ENSMUSG00000024308	TAP binding protein
Tax1bp1	ENSMUSG00000004535	Tax1 (human T cell leukemia virus type I) binding protein 1
Tbk1	ENSMUSG00000020115	TANK-binding kinase 1
Tbkbp1	ENSMUSG00000038517	TBK1 binding protein 1
Tcf12	ENSMUSG00000032228	transcription factor 12
Tcf7	ENSMUSG00000000782	transcription factor 7, T cell specific
Tenm1	ENSMUSG00000016150	teneurin transmembrane protein 1
Terf2ip	ENSMUSG00000033430	telomeric repeat binding factor 2, interacting protein
Tgfb1	ENSMUSG00000002603	transforming growth factor, beta 1
Tgfbr3	ENSMUSG00000029287	transforming growth factor, beta receptor III
Thbs1	ENSMUSG00000040152	thrombospondin 1
Themis2	ENSMUSG00000037731	thymocyte selection associated family member 2
Ticam1	ENSMUSG00000047123	TIR domain containing adaptor molecule 1
Tifa	ENSMUSG00000046688	TRAF-interacting protein with forkhead-associated domain
Tinagl1	ENSMUSG00000028776	tubulointerstitial nephritis antigen-like 1
Tirap	ENSMUSG00000032041	toll-interleukin 1 receptor (TIR) domain-containing adaptor protein
Tkfc	ENSMUSG00000034371	triokinase, FMN cyclase
Tlr1	ENSMUSG00000044827	toll-like receptor 1
Tlr2	ENSMUSG00000027995	toll-like receptor 2
Tlr3	ENSMUSG00000031639	toll-like receptor 3
Tlr4	ENSMUSG00000039005	toll-like receptor 4
Tlr5	ENSMUSG00000079164	toll-like receptor 5
Tlr7	ENSMUSG00000044583	toll-like receptor 7
Tnfaip1	ENSMUSG00000017615	tumor necrosis factor, alpha-induced protein 1 (endothelial)
Tnfaip3	ENSMUSG00000019850	tumor necrosis factor, alpha-induced protein 3
Tnfaip6	ENSMUSG00000053475	tumor necrosis factor alpha induced protein 6
Tnfaip8l2	ENSMUSG00000013707	tumor necrosis factor, alpha-induced protein 8-like 2
Tnfrsf10b	ENSMUSG00000022074	tumor necrosis factor receptor superfamily, member 10b
Tnfrsf11a	ENSMUSG00000026321	tumor necrosis factor receptor superfamily, member 11a, NFKB activator
Tnfrsf14	ENSMUSG00000042333	tumor necrosis factor receptor superfamily, member 14 (herpesvirus entry mediator)
Tnfrsf1a	ENSMUSG00000030341	tumor necrosis factor receptor superfamily, member 1a
Tnfrsf4	ENSMUSG00000029075	tumor necrosis factor receptor superfamily, member 4
Tnfsf10	ENSMUSG00000039304	tumor necrosis factor (ligand) superfamily, member 10
Tnfsf12	ENSMUSG00000097328	tumor necrosis factor (ligand) superfamily, member 12
Tnfsf8	ENSMUSG00000028362	tumor necrosis factor (ligand) superfamily, member 8
Tnfsfm13	ENSMUSG00000018752	tumor necrosis factor (ligand) superfamily, membrane-bound member 13
Tnip2	ENSMUSG00000059866	TNFAIP3 interacting protein 2
Tollip	ENSMUSG00000025139	toll interacting protein
Tpst1	ENSMUSG00000034118	protein-tyrosine sulfotransferase 1
Traf1	ENSMUSG00000026875	TNF receptor-associated factor 1
Traf2	ENSMUSG00000026942	TNF receptor-associated factor 2
Traf3	ENSMUSG00000021277	TNF receptor-associated factor 3
Traf5	ENSMUSG00000026637	TNF receptor-associated factor 5
Traf6	ENSMUSG00000027164	TNF receptor-associated factor 6
Tril	ENSMUSG00000043496	TLR4 interactor with leucine-rich repeats
Trim25	ENSMUSG00000000275	tripartite motif-containing 25
Trim32	ENSMUSG00000051675	tripartite motif-containing 32
Trim56	ENSMUSG00000043279	tripartite motif-containing 56
Trp73	ENSMUSG00000029026	transformation related protein 73
Txn1	ENSMUSG00000028367	thioredoxin 1
Txnip	ENSMUSG00000038393	thioredoxin interacting protein
Uba7	ENSMUSG00000032596	ubiquitin-like modifier activating enzyme 7
Ubc	ENSMUSG00000008348	ubiquitin C
Ube2d3	ENSMUSG00000078578	ubiquitin-conjugating enzyme E2D 3
Ube2l6	ENSMUSG00000027078	ubiquitin-conjugating enzyme E2L 6
Ube2n	ENSMUSG00000074781	ubiquitin-conjugating enzyme E2N
Ube2v1	ENSMUSG00000078923	ubiquitin-conjugating enzyme E2 variant 1
Ucn	ENSMUSG00000038676	urocortin
Unc13d	ENSMUSG00000057948	unc-13 homolog D
Unc93b1	ENSMUSG00000036908	unc-93 homolog B1, TLR signaling regulator
Vav1	ENSMUSG00000034116	vav 1 oncogene
Vcam1	ENSMUSG00000027962	vascular cell adhesion molecule 1
Vipr1	ENSMUSG00000032528	vasoactive intestinal peptide receptor 1
Vnn1	ENSMUSG00000037440	vanin 1
Vtn	ENSMUSG00000017344	vitronectin
Was	ENSMUSG00000031165	Wiskott-Aldrich syndrome
Wnt5a	ENSMUSG00000021994	wingless-type MMTV integration site family, member 5A
Xbp1	ENSMUSG00000020484	X-box binding protein 1
Xcl1	ENSMUSG00000026573	chemokine (C motif) ligand 1
Zap70	ENSMUSG00000026117	zeta-chain (TCR) associated protein kinase
Zbp1	ENSMUSG00000027514	Z-DNA binding protein 1
Zeb1	ENSMUSG00000024238	zinc finger E-box binding homeobox 1
