# Supplementary material for: Transcriptomic and proteomic insights into progressive myoclonus epilepsy type 1
Source: Dis Model Mech. 2026 May 5;19(4):dmm052681. doi: 10.1242/dmm.052681 (PMC13225231; doi:10.1242/dmm.052681)
Supplement: Table S5. Differentially expressed genes (DEGs) linked to immune and inflammatory Gene Ontology (GO) gene sets in cerebellum (CB), cerebral cortex (CTX), hippocampus (HC) across time points (P14, 1, 3, 6 months) of Cstb-/- (KO) vs. wild-type (WT) mice. [file dmm-19-052681-TableS5.xlsx]

## Sheet: Table_description
Table S5. Differentially expressed genes (DEGs) linked to immune and inflammatory Gene Ontology (GO) gene sets in cerebellum (CB), cerebral cortex (CTX), hippocampus (HC) across time points (P14, 1, 3, 6 months) of Cstb-/- (KO) versus wild-type (WT) mice. The table includes: Ensembl/Entrez gene ID, gene name, gene description, log2 fold change (log2FC), p-value, adjusted p-value (FDR), -log10(adj…

## Sheet: CB_P14_WT_vs_KO
ensembl_gene_id	entrezgene_id	gene_name	description	log2FC	p_value	adjusted_p_value	-log10(adjusted_p_value)	significance_in_KO
ENSMUSG00000034855	15945	Cxcl10	chemokine (C-X-C motif) ligand 10	4.691	9.88723e-06	0.00237242	2.62481	significant up
ENSMUSG00000000127	14158	Fer	fer (fms/fps related) protein kinase	-1.03156	4.77675e-05	0.00505574	2.29622	significant down
ENSMUSG00000038128	12326	Camk4	calcium/calmodulin-dependent protein kinase IV	-0.471494	9.23303e-05	0.00602194	2.22026	significant down
ENSMUSG00000030265	16653	Kras	Kirsten rat sarcoma viral oncogene homolog	-0.581313	9.71514e-05	0.00608621	2.21565	significant down
ENSMUSG00000018930	20303	Ccl4	chemokine (C-C motif) ligand 4	2.15829	0.000118831	0.00648408	2.18815	significant up
ENSMUSG00000021754	26401	Map3k1	mitogen-activated protein kinase kinase kinase 1	-1.22585	0.000222599	0.0083121	2.08029	significant down
ENSMUSG00000028059	16800	Arhgef2	rho/rac guanine nucleotide exchange factor (GEF) 2	0.639062	0.000266441	0.00889615	2.0508	significant up
ENSMUSG00000023078	55985	Cxcl13	chemokine (C-X-C motif) ligand 13	1.88928	0.000271775	0.0089721	2.04711	significant up
ENSMUSG00000042535	14904	Gtpbp1	GTP binding protein 1	0.862949	0.000313075	0.0097202	2.01232	significant up
ENSMUSG00000039004	12161	Bmp6	bone morphogenetic protein 6	0.902666	0.00034064	0.0101804	1.99224	significant up
ENSMUSG00000031980	11606	Agt	angiotensinogen (serpin peptidase inhibitor, clade A, member 8)	0.46522	0.000515509	0.0124516	1.90477	significant up
ENSMUSG00000016528	17164	Mapkapk2	MAP kinase-activated protein kinase 2	1.02205	0.000792806	0.0147546	1.83107	significant up
ENSMUSG00000036905	12260	C1qb	complement component 1, q subcomponent, beta polypeptide	0.4473	0.000808614	0.0148553	1.82812	significant up
ENSMUSG00000032251	65099	Irak1bp1	interleukin-1 receptor-associated kinase 1 binding protein 1	-0.566959	0.000827393	0.0149744	1.82465	significant down
ENSMUSG00000056529	19204	Ptafr	platelet-activating factor receptor	3.52152	0.0011928	0.0176932	1.75219	significant up
ENSMUSG00000038628	67005	Polr3k	polymerase (RNA) III (DNA directed) polypeptide K	-0.366389	0.00122521	0.0178995	1.74716	significant down
ENSMUSG00000017344	22370	Vtn	vitronectin	0.547063	0.00165152	0.0208017	1.6819	significant up
ENSMUSG00000003518	72349	Dusp3	dual specificity phosphatase 3 (vaccinia virus phosphatase VH1-related)	-0.557799	0.00202813	0.022943	1.63935	significant down
ENSMUSG00000022514	16180	Il1rap	interleukin 1 receptor accessory protein	0.68752	0.00211352	0.0233691	1.63136	significant up
ENSMUSG00000007659	12048	Bcl2l1	BCL2-like 1	-0.356242	0.00218914	0.0237308	1.62469	significant down
ENSMUSG00000021180	73086	Rps6ka5	ribosomal protein S6 kinase, polypeptide 5	-0.541533	0.00229194	0.0242003	1.61618	significant down
ENSMUSG00000031530	319520	Dusp4	dual specificity phosphatase 4	-1.10624	0.00273439	0.0259708	1.58551	significant down
ENSMUSG00000004221	16151	Ikbkg	inhibitor of kappaB kinase gamma	0.701344	0.00307953	0.0271552	1.56615	significant up
ENSMUSG00000036896	12262	C1qc	complement component 1, q subcomponent, C chain	0.457417	0.00341861	0.0284682	1.54564	significant up
ENSMUSG00000024621	12978	Csf1r	colony stimulating factor 1 receptor	0.872032	0.00348078	0.0286945	1.5422	significant up
ENSMUSG00000023944	15516	Hsp90ab1	heat shock protein 90 alpha (cytosolic), class B member 1	0.256973	0.0039299	0.0304589	1.51629	significant up
ENSMUSG00000054008	15531	Ndst1	N-deacetylase/N-sulfotransferase (heparan glucosaminyl) 1	0.535325	0.00399087	0.0306947	1.51294	significant up
ENSMUSG00000032402	17127	Smad3	SMAD family member 3	0.750002	0.00411223	0.0311536	1.50649	significant up
ENSMUSG00000047098	268749	Rnf31	ring finger protein 31	0.558629	0.00427448	0.0317514	1.49824	significant up
ENSMUSG00000054400	75458	Cklf	chemokine-like factor	-0.581549	0.00429353	0.0318247	1.49724	significant down
ENSMUSG00000020310	17123	Madcam1	mucosal vascular addressin cell adhesion molecule 1	-2.64505	0.00433781	0.0319965	1.4949	significant down
ENSMUSG00000008855	15184	Hdac5	histone deacetylase 5	0.529619	0.00492929	0.0341411	1.46672	significant up
ENSMUSG00000004535	52440	Tax1bp1	Tax1 (human T cell leukemia virus type I) binding protein 1	-0.324176	0.00493117	0.0341475	1.46664	significant down
ENSMUSG00000030220	11857	Arhgdib	Rho, GDP dissociation inhibitor (GDI) beta	0.522265	0.00535205	0.0355203	1.44952	significant up
ENSMUSG00000005583	17260	Mef2c	myocyte enhancer factor 2C	-0.400591	0.00575951	0.0367447	1.43481	significant down
ENSMUSG00000056851	18521	Pcbp2	poly(rC) binding protein 2	0.393559	0.00637426	0.0385537	1.41393	significant up
ENSMUSG00000051675	69807	Trim32	tripartite motif-containing 32	-0.546639	0.0063861	0.0385878	1.41355	significant down
ENSMUSG00000047123	106759	Ticam1	TIR domain containing adaptor molecule 1	2.588	0.00714029	0.0406447	1.391	significant up
ENSMUSG00000038264	20361	Sema7a	sema domain, immunoglobulin domain (Ig), and GPI membrane anchor, (semaphorin) 7A	0.601808	0.00747136	0.0415957	1.38095	significant up
ENSMUSG00000031309	110651	Rps6ka3	ribosomal protein S6 kinase polypeptide 3	0.52477	0.00769707	0.0422586	1.37408	significant up
ENSMUSG00000032719	226866	Sbspon	somatomedin B and thrombospondin, type 1 domain containing	-0.750403	0.00786378	0.0427366	1.3692	significant down
ENSMUSG00000032171	23988	Pin1	peptidyl-prolyl cis/trans isomerase, NIMA-interacting 1	-0.302748	0.00818843	0.0436402	1.36011	significant down
ENSMUSG00000027854	66641	Sike1	suppressor of IKBKE 1	-0.373316	0.00854271	0.0445871	1.35079	significant down
ENSMUSG00000039217	16173	Il18	interleukin 18	-0.400883	0.00856946	0.044657	1.35011	significant down
ENSMUSG00000043496	66873	Tril	TLR4 interactor with leucine-rich repeats	0.38984	0.00925151	0.0465206	1.33236	significant up
ENSMUSG00000027104	11909	Atf2	activating transcription factor 2	0.315614	0.00972792	0.0478312	1.32029	significant up
ENSMUSG00000030172	111173	Erc1	ELKS/RAB6-interacting/CAST family member 1	-0.306329	0.00985114	0.0481608	1.31731	significant down
ENSMUSG00000028029	13722	Aimp1	aminoacyl tRNA synthetase complex-interacting multifunctional protein 1	-0.300505	0.00995516	0.0484369	1.31482	significant down
ENSMUSG00000031392	16179	Irak1	interleukin-1 receptor-associated kinase 1	0.420074	0.0100478	0.0486817	1.31263	significant up
ENSMUSG00000036712	74256	Cyld	CYLD lysine 63 deubiquitinase	0.437876	0.0100891	0.0487901	1.31167	significant up
ENSMUSG00000032571	75669	Pik3r4	phosphoinositide-3-kinase regulatory subunit 4	0.674473	0.0104293	0.0496681	1.30392	significant up

## Sheet: CB_1mo_WT_vs_KO
ensembl_gene_id	entrezgene_id	gene_name	description	log2FC	p_value	adjusted_p_value	-log10(adjusted_p_value)	significance_in_KO
ENSMUSG00000023078	55985	Cxcl13	chemokine (C-X-C motif) ligand 13	8.94535	1.58579e-76	6.99377e-73	72.1553	significant up
ENSMUSG00000036905	12260	C1qb	complement component 1, q subcomponent, beta polypeptide	1.82836	1.43852e-26	3.17214e-23	22.4986	significant up
ENSMUSG00000018930	20303	Ccl4	chemokine (C-C motif) ligand 4	4.65114	5.78035e-16	8.49765e-13	12.0707	significant up
ENSMUSG00000060802	12010	B2m	beta-2 microglobulin	1.084	1.79681e-13	1.76098e-10	9.75425	significant up
ENSMUSG00000038642	13040	Ctss	cathepsin S	1.18539	5.66725e-13	4.56218e-10	9.34083	significant up
ENSMUSG00000034855	15945	Cxcl10	chemokine (C-X-C motif) ligand 10	4.18149	5.48657e-12	3.2263e-09	8.49129	significant up
ENSMUSG00000036887	12259	C1qa	complement component 1, q subcomponent, alpha polypeptide	1.5427	8.83805e-11	3.80088e-08	7.42012	significant up
ENSMUSG00000031980	11606	Agt	angiotensinogen (serpin peptidase inhibitor, clade A, member 8)	0.946032	1.29579e-10	5.0274e-08	7.29866	significant up
ENSMUSG00000046879	15944	Irgm1	immunity-related GTPase family M member 1	1.80165	1.33616e-10	5.13479e-08	7.28948	significant up
ENSMUSG00000079293	56644	Clec7a	C-type lectin domain family 7, member a	4.63318	5.95505e-10	1.81127e-07	6.74202	significant up
ENSMUSG00000036896	12262	C1qc	complement component 1, q subcomponent, C chain	1.02315	6.14828e-09	1.59503e-06	5.79723	significant up
ENSMUSG00000015340	13058	Cybb	cytochrome b-245, beta polypeptide	4.6765	7.5724e-08	1.28761e-05	4.89021	significant up
ENSMUSG00000050335	16854	Lgals3	lectin, galactose binding, soluble 3	1.50764	3.65375e-07	4.73047e-05	4.3251	significant up
ENSMUSG00000025498	54123	Irf7	interferon regulatory factor 7	2.08239	4.08198e-07	5.14362e-05	4.28873	significant up
ENSMUSG00000029304	20750	Spp1	secreted phosphoprotein 1	0.879523	8.04118e-07	8.60715e-05	4.06514	significant up
ENSMUSG00000021423	17084	Ly86	lymphocyte antigen 86	1.61322	8.11743e-07	8.66365e-05	4.0623	significant up
ENSMUSG00000020484	22433	Xbp1	X-box binding protein 1	0.770727	1.27848e-06	0.000122952	3.91026	significant up
ENSMUSG00000051439	12475	Cd14	CD14 antigen	1.89753	1.45214e-06	0.000135571	3.86783	significant up
ENSMUSG00000038762	224742	Abcf1	ATP-binding cassette, sub-family F (GCN20), member 1	-0.698574	1.77049e-06	0.000156888	3.80441	significant down
ENSMUSG00000021091	20716	Serpina3n	serine (or cysteine) peptidase inhibitor, clade A, member 3N	0.780683	1.99423e-06	0.000170778	3.76757	significant up
ENSMUSG00000040552	12267	C3ar1	complement component 3a receptor 1	3.89061	2.33678e-06	0.000192714	3.71509	significant up
ENSMUSG00000000982	20302	Ccl3	chemokine (C-C motif) ligand 3	3.33995	3.26656e-06	0.000245709	3.60958	significant up
ENSMUSG00000022255	67154	Mtdh	metadherin	-0.691561	3.82266e-06	0.00027413	3.56204	significant down
ENSMUSG00000004535	52440	Tax1bp1	Tax1 (human T cell leukemia virus type I) binding protein 1	-0.719506	4.72696e-06	0.000321508	3.49281	significant down
ENSMUSG00000030557	17258	Mef2a	myocyte enhancer factor 2A	-0.642761	1.0282e-05	0.000598327	3.22306	significant down
ENSMUSG00000068129	13011	Cst7	cystatin F (leukocystatin)	4.06323	1.44096e-05	0.000784721	3.10528	significant up
ENSMUSG00000024308	21356	Tapbp	TAP binding protein	0.826305	3.39668e-05	0.00144345	2.8406	significant up
ENSMUSG00000018634	12921	Crhr1	corticotropin releasing hormone receptor 1	0.658428	5.17513e-05	0.00192468	2.71564	significant up
ENSMUSG00000051212	321019	Gpr183	G protein-coupled receptor 183	2.75533	5.43923e-05	0.00200069	2.69882	significant up
ENSMUSG00000017344	22370	Vtn	vitronectin	0.621828	5.90595e-05	0.00213101	2.67142	significant up
ENSMUSG00000027078	56791	Ube2l6	ubiquitin-conjugating enzyme E2L 6	1.42684	6.79016e-05	0.00236476	2.62621	significant up
ENSMUSG00000025492	66141	Ifitm3	interferon induced transmembrane protein 3	0.67276	7.46726e-05	0.00253305	2.59636	significant up
ENSMUSG00000002602	26362	Axl	AXL receptor tyrosine kinase	0.946202	0.000127471	0.00364541	2.43825	significant up
ENSMUSG00000035352	20293	Ccl12	chemokine (C-C motif) ligand 12	1.52877	0.000145081	0.00400592	2.3973	significant up
ENSMUSG00000000127	14158	Fer	fer (fms/fps related) protein kinase	-0.75436	0.000152302	0.00414739	2.38223	significant down
ENSMUSG00000030341	21937	Tnfrsf1a	tumor necrosis factor receptor superfamily, member 1a	1.02754	0.000158617	0.00426797	2.36978	significant up
ENSMUSG00000035042	20304	Ccl5	chemokine (C-C motif) ligand 5	3.09932	0.000218351	0.00530085	2.27565	significant up
ENSMUSG00000038615	18023	Nfe2l1	nuclear factor, erythroid derived 2,-like 1	-0.554616	0.000228904	0.00547065	2.26196	significant down
ENSMUSG00000030793	66824	Pycard	PYD and CARD domain containing	1.16134	0.00024239	0.00568011	2.24564	significant up
ENSMUSG00000024164	12266	C3	complement component 3	3.3429	0.000370246	0.00767507	2.11492	significant up
ENSMUSG00000023944	15516	Hsp90ab1	heat shock protein 90 alpha (cytosolic), class B member 1	-0.506571	0.000445581	0.00870414	2.06027	significant down
ENSMUSG00000035004	80719	Igsf6	immunoglobulin superfamily, member 6	3.46872	0.000486626	0.00926107	2.03334	significant up
ENSMUSG00000071715	17972	Ncf4	neutrophil cytosolic factor 4	3.45965	0.000498728	0.00942235	2.02584	significant up
ENSMUSG00000020641	58185	Rsad2	radical S-adenosyl methionine domain containing 2	1.5673	0.000568715	0.0103109	1.98671	significant up
ENSMUSG00000030789	16411	Itgax	integrin alpha X	3.44697	0.00057565	0.010395	1.98318	significant up
ENSMUSG00000032719	226866	Sbspon	somatomedin B and thrombospondin, type 1 domain containing	-1.22688	0.000655183	0.0113143	1.94637	significant down
ENSMUSG00000000290	16414	Itgb2	integrin beta 2	2.92613	0.00066683	0.0114422	1.94149	significant up
ENSMUSG00000078578	66105	Ube2d3	ubiquitin-conjugating enzyme E2D 3	0.517293	0.000714918	0.0119535	1.9225	significant up
ENSMUSG00000044583	170743	Tlr7	toll-like receptor 7	3.346	0.000848213	0.0132855	1.87662	significant up
ENSMUSG00000026177	18173	Slc11a1	solute carrier family 11 (proton-coupled divalent metal ion transporters), member 1	3.25967	0.000996031	0.0146944	1.83285	significant up
ENSMUSG00000024661	14319	Fth1	ferritin heavy polypeptide 1	-0.461886	0.0010746	0.0154043	1.81236	significant down
ENSMUSG00000006360	12925	Crip1	cysteine-rich protein 1 (intestinal)	-0.588697	0.00119028	0.016498	1.78257	significant down
ENSMUSG00000063358	26413	Mapk1	mitogen-activated protein kinase 1	0.460893	0.00166195	0.0208054	1.68182	significant up
ENSMUSG00000026073	16178	Il1r2	interleukin 1 receptor, type II	3.14454	0.00168255	0.0209745	1.67831	significant up
ENSMUSG00000024610	16149	Cd74	CD74 antigen (invariant polypeptide of major histocompatibility complex, class II antigen-associated)	1.18842	0.00178494	0.0217948	1.66165	significant up
ENSMUSG00000027598	16396	Itch	itchy, E3 ubiquitin protein ligase	-0.504805	0.00204989	0.0238381	1.62273	significant down
ENSMUSG00000043496	66873	Tril	TLR4 interactor with leucine-rich repeats	0.474661	0.00212193	0.0243826	1.61292	significant up
ENSMUSG00000035692	100038882	Isg15	ISG15 ubiquitin-like modifier	1.90809	0.00216991	0.0247381	1.60663	significant up
ENSMUSG00000024621	12978	Csf1r	colony stimulating factor 1 receptor	0.686909	0.0023474	0.0260061	1.58493	significant up
ENSMUSG00000019818	53599	Cd164	CD164 antigen	0.550255	0.00252375	0.027197	1.56548	significant up
ENSMUSG00000030560	13032	Ctsc	cathepsin C	0.837155	0.00288672	0.029558	1.52932	significant up
ENSMUSG00000033350	54371	Chst2	carbohydrate sulfotransferase 2	0.471324	0.0033532	0.0325035	1.48807	significant up
ENSMUSG00000053436	26416	Mapk14	mitogen-activated protein kinase 14	0.514744	0.00343392	0.0329815	1.48173	significant up
ENSMUSG00000004936	26395	Map2k1	mitogen-activated protein kinase kinase 1	0.450718	0.00345093	0.0330812	1.48042	significant up
ENSMUSG00000031639	142980	Tlr3	toll-like receptor 3	1.61511	0.0034797	0.0332488	1.47822	significant up
ENSMUSG00000020366	26420	Mapk9	mitogen-activated protein kinase 9	0.428442	0.00416258	0.0372728	1.42861	significant up
ENSMUSG00000029371	20311	Cxcl5	chemokine (C-X-C motif) ligand 5	2.93881	0.00430605	0.0380578	1.41956	significant up
ENSMUSG00000039146	15061	Ifi44l	interferon-induced protein 44 like	2.93882	0.00431215	0.0380907	1.41918	significant up
ENSMUSG00000003644	20111	Rps6ka1	ribosomal protein S6 kinase polypeptide 1	0.420612	0.00515776	0.0424631	1.37199	significant up
ENSMUSG00000051177	18795	Plcb1	phospholipase C, beta 1	-0.414007	0.00533849	0.0433916	1.36259	significant down
ENSMUSG00000002944	12491	Cd36	CD36 molecule	2.74001	0.0054664	0.0440345	1.35621	significant up
ENSMUSG00000022969	16155	Il10rb	interleukin 10 receptor, beta	0.847768	0.00552937	0.0443469	1.35314	significant up
ENSMUSG00000033022	12583	Cdo1	cysteine dioxygenase 1, cytosolic	0.691628	0.00604731	0.0469031	1.3288	significant up
ENSMUSG00000060477	108960	Irak2	interleukin-1 receptor-associated kinase 2	0.956942	0.00616801	0.0475004	1.3233	significant up
ENSMUSG00000026395	19264	Ptprc	protein tyrosine phosphatase receptor type C	1.30329	0.00668028	0.049944	1.30152	significant up

## Sheet: CB_3mo_WT_vs_KO
ensembl_gene_id	entrezgene_id	gene_name	description	log2FC	p_value	adjusted_p_value	-log10(adjusted_p_value)	significance_in_KO
ENSMUSG00000023078	55985	Cxcl13	chemokine (C-X-C motif) ligand 13	6.21511	5.46244e-25	8.74724e-22	21.0581	significant up
ENSMUSG00000029304	20750	Spp1	secreted phosphoprotein 1	1.40712	2.85737e-15	2.05398e-12	11.6874	significant up
ENSMUSG00000036905	12260	C1qb	complement component 1, q subcomponent, beta polypeptide	1.27645	2.943e-15	2.09456e-12	11.6789	significant up
ENSMUSG00000036896	12262	C1qc	complement component 1, q subcomponent, C chain	1.38317	2.68036e-14	1.62363e-11	10.7895	significant up
ENSMUSG00000024164	12266	C3	complement component 3	4.18303	6.80042e-13	3.11137e-10	9.50705	significant up
ENSMUSG00000060802	12010	B2m	beta-2 microglobulin	0.780074	2.84419e-12	1.14818e-09	8.93999	significant up
ENSMUSG00000036887	12259	C1qa	complement component 1, q subcomponent, alpha polypeptide	1.67563	3.29259e-12	1.29756e-09	8.88687	significant up
ENSMUSG00000050335	16854	Lgals3	lectin, galactose binding, soluble 3	1.81988	4.15755e-12	1.56651e-09	8.80507	significant up
ENSMUSG00000038642	13040	Ctss	cathepsin S	0.834027	8.86648e-12	3.13148e-09	8.50425	significant up
ENSMUSG00000039004	12161	Bmp6	bone morphogenetic protein 6	1.08149	5.16108e-11	1.36578e-08	7.86462	significant up
ENSMUSG00000031980	11606	Agt	angiotensinogen (serpin peptidase inhibitor, clade A, member 8)	0.69289	1.40193e-10	2.9933e-08	7.52385	significant up
ENSMUSG00000052684	16476	Jun	jun proto-oncogene	-0.808296	2.92605e-10	5.73414e-08	7.24153	significant down
ENSMUSG00000021091	20716	Serpina3n	serine (or cysteine) peptidase inhibitor, clade A, member 3N	0.884189	3.99977e-10	7.40939e-08	7.13022	significant up
ENSMUSG00000068129	13011	Cst7	cystatin F (leukocystatin)	4.44247	2.18821e-09	2.85976e-07	6.54367	significant up
ENSMUSG00000015340	13058	Cybb	cytochrome b-245, beta polypeptide	3.8473	6.48282e-09	7.31712e-07	6.13566	significant up
ENSMUSG00000018920	66102	Cxcl16	chemokine (C-X-C motif) ligand 16	2.29029	1.29448e-08	1.28383e-06	5.89149	significant up
ENSMUSG00000040613	11810	Apobec1	apolipoprotein B mRNA editing enzyme, catalytic polypeptide 1	2.76211	5.43207e-08	4.19252e-06	5.37753	significant up
ENSMUSG00000024397	11629	Aif1	allograft inflammatory factor 1	1.28584	6.59949e-08	4.83538e-06	5.31557	significant up
ENSMUSG00000067586	13610	S1pr3	sphingosine-1-phosphate receptor 3	1.95929	2.27894e-07	1.26081e-05	4.89935	significant up
ENSMUSG00000036594	14960	H2-Aa	histocompatibility 2, class II antigen A, alpha	1.30123	4.23744e-07	1.86419e-05	4.72951	significant up
ENSMUSG00000021250	14281	Fos	FBJ osteosarcoma oncogene	-1.18604	5.30342e-07	2.13279e-05	4.67105	significant down
ENSMUSG00000000127	14158	Fer	fer (fms/fps related) protein kinase	-1.3022	8.69749e-07	3.06052e-05	4.51421	significant down
ENSMUSG00000038128	12326	Camk4	calcium/calmodulin-dependent protein kinase IV	-0.614468	9.99992e-07	3.36003e-05	4.47366	significant down
ENSMUSG00000004535	52440	Tax1bp1	Tax1 (human T cell leukemia virus type I) binding protein 1	-0.637525	1.10763e-06	3.60141e-05	4.44353	significant down
ENSMUSG00000030560	13032	Ctsc	cathepsin C	1.04473	1.60566e-06	4.74907e-05	4.32339	significant up
ENSMUSG00000030265	16653	Kras	Kirsten rat sarcoma viral oncogene homolog	-0.6175	1.96309e-06	5.52286e-05	4.25784	significant down
ENSMUSG00000034855	15945	Cxcl10	chemokine (C-X-C motif) ligand 10	3.54628	4.26248e-06	9.25832e-05	4.03347	significant up
ENSMUSG00000006519	13057	Cyba	cytochrome b-245, alpha polypeptide	0.881024	4.76559e-06	9.93913e-05	4.00265	significant up
ENSMUSG00000030172	111173	Erc1	ELKS/RAB6-interacting/CAST family member 1	-0.679694	4.79348e-06	9.97635e-05	4.00103	significant down
ENSMUSG00000029373	56744	Pf4	platelet factor 4	1.39609	4.86548e-06	0.000100717	3.9969	significant up
ENSMUSG00000026822	16819	Lcn2	lipocalin 2	2.92439	5.23943e-06	0.000105507	3.97672	significant up
ENSMUSG00000050711	20254	Scg2	secretogranin II	-0.475634	7.59368e-06	0.000139055	3.85681	significant down
ENSMUSG00000043496	66873	Tril	TLR4 interactor with leucine-rich repeats	0.471846	1.01718e-05	0.000172504	3.7632	significant up
ENSMUSG00000027312	11990	Atrn	attractin	0.674393	1.06206e-05	0.000177902	3.74982	significant up
ENSMUSG00000000982	20302	Ccl3	chemokine (C-C motif) ligand 3	3.95536	1.20967e-05	0.000194973	3.71002	significant up
ENSMUSG00000018634	12921	Crhr1	corticotropin releasing hormone receptor 1	0.43121	1.33765e-05	0.0002092	3.67944	significant up
ENSMUSG00000079293	56644	Clec7a	C-type lectin domain family 7, member a	3.04768	1.37094e-05	0.000212764	3.6721	significant up
ENSMUSG00000036103	140792	Colec12	collectin sub-family member 12	0.692184	1.40095e-05	0.000216005	3.66554	significant up
ENSMUSG00000030341	21937	Tnfrsf1a	tumor necrosis factor receptor superfamily, member 1a	1.01261	1.68525e-05	0.000245928	3.60919	significant up
ENSMUSG00000051439	12475	Cd14	CD14 antigen	1.36075	2.42933e-05	0.000317474	3.49829	significant up
ENSMUSG00000035352	20293	Ccl12	chemokine (C-C motif) ligand 12	1.40766	2.99024e-05	0.000367956	3.4342	significant up
ENSMUSG00000001016	67781	Ilf2	interleukin enhancer binding factor 2	-0.504258	3.25675e-05	0.000391025	3.4078	significant down
ENSMUSG00000004865	20815	Srpk1	serine/arginine-rich protein specific kinase 1	-0.51324	3.37234e-05	0.000401092	3.39676	significant down
ENSMUSG00000022037	12759	Clu	clusterin	0.32366	4.63358e-05	0.000503139	3.29831	significant up
ENSMUSG00000018930	20303	Ccl4	chemokine (C-C motif) ligand 4	3.21454	4.70833e-05	0.000508942	3.29333	significant up
ENSMUSG00000015846	20181	Rxra	retinoid X receptor alpha	0.91034	5.29562e-05	0.000552771	3.25746	significant up
ENSMUSG00000060591	80876	Ifitm2	interferon induced transmembrane protein 2	0.657279	6.49798e-05	0.00063373	3.1981	significant up
ENSMUSG00000015950	17969	Ncf1	neutrophil cytosolic factor 1	2.26717	7.64562e-05	0.000705908	3.15125	significant up
ENSMUSG00000029915	23845	Clec5a	C-type lectin domain family 5, member a	2.53475	7.92442e-05	0.000723954	3.14029	significant up
ENSMUSG00000025492	66141	Ifitm3	interferon induced transmembrane protein 3	0.499818	7.99937e-05	0.00072874	3.13743	significant up
ENSMUSG00000023224	12258	Serping1	serine (or cysteine) peptidase inhibitor, clade G, member 1	0.708066	8.13667e-05	0.000737439	3.13227	significant up
ENSMUSG00000021886	14744	Gpr65	G-protein coupled receptor 65	3.94012	8.27448e-05	0.000746081	3.12721	significant up
ENSMUSG00000017344	22370	Vtn	vitronectin	0.429511	0.00011691	0.000960253	3.01761	significant up
ENSMUSG00000060586	14969	H2-Eb1	histocompatibility 2, class II antigen E beta	0.985405	0.000135578	0.00107486	2.96865	significant up
ENSMUSG00000022468	19011	Endou	endonuclease, polyU-specific	1.32051	0.00013596	0.00107712	2.96774	significant up
ENSMUSG00000051177	18795	Plcb1	phospholipase C, beta 1	-0.494683	0.000160286	0.00121696	2.91472	significant down
ENSMUSG00000040552	12267	C3ar1	complement component 3a receptor 1	1.7186	0.000162819	0.00123102	2.90973	significant up
ENSMUSG00000003402	19089	Prkcsh	protein kinase C substrate 80K-H	0.564835	0.000187192	0.00136062	2.86626	significant up
ENSMUSG00000015947	14129	Fcgr1	Fc receptor, IgG, high affinity I	1.74879	0.000201002	0.0014298	2.84472	significant up
ENSMUSG00000015733	12343	Capza2	capping actin protein of muscle Z-line subunit alpha 2	-0.258942	0.000217598	0.0015128	2.82022	significant down
ENSMUSG00000016528	17164	Mapkapk2	MAP kinase-activated protein kinase 2	0.820498	0.000265388	0.00174419	2.75841	significant up
ENSMUSG00000038264	20361	Sema7a	sema domain, immunoglobulin domain (Ig), and GPI membrane anchor, (semaphorin) 7A	0.682396	0.000280823	0.0018173	2.74057	significant up
ENSMUSG00000057113	18148	Npm1	nucleophosmin 1	-0.311419	0.000318082	0.00198577	2.70207	significant down
ENSMUSG00000042429	11539	Adora1	adenosine A1 receptor	0.361529	0.000418572	0.00240261	2.61932	significant up
ENSMUSG00000031392	16179	Irak1	interleukin-1 receptor-associated kinase 1	0.421045	0.000435811	0.00246969	2.60736	significant up
ENSMUSG00000026923	18128	Notch1	notch 1	0.652962	0.000439502	0.00248383	2.60488	significant up
ENSMUSG00000021423	17084	Ly86	lymphocyte antigen 86	0.958526	0.000463835	0.00257518	2.58919	significant up
ENSMUSG00000013707	69769	Tnfaip8l2	tumor necrosis factor, alpha-induced protein 8-like 2	1.54786	0.000470173	0.00259844	2.58529	significant up
ENSMUSG00000041515	15900	Irf8	interferon regulatory factor 8	1.21829	0.000481083	0.00263799	2.57873	significant up
ENSMUSG00000024610	16149	Cd74	CD74 antigen (invariant polypeptide of major histocompatibility complex, class II antigen-associated)	1.19938	0.000558224	0.00291216	2.53578	significant up
ENSMUSG00000056851	18521	Pcbp2	poly(rC) binding protein 2	0.363683	0.000576586	0.00297765	2.52613	significant up
ENSMUSG00000004221	16151	Ikbkg	inhibitor of kappaB kinase gamma	0.645399	0.000593002	0.00303701	2.51755	significant up
ENSMUSG00000046879	15944	Irgm1	immunity-related GTPase family M member 1	0.708156	0.000749023	0.00360482	2.44312	significant up
ENSMUSG00000024308	21356	Tapbp	TAP binding protein	0.459446	0.000978808	0.00439337	2.3572	significant up
ENSMUSG00000030247	16523	Kcnj8	potassium inwardly-rectifying channel, subfamily J, member 8	0.895376	0.00100782	0.00448623	2.34812	significant up
ENSMUSG00000022024	67955	Sugt1	SGT1, suppressor of G2 allele of SKP1 (S. cerevisiae)	-0.302366	0.001068	0.00467408	2.3303	significant down
ENSMUSG00000038160	11793	Atg5	autophagy related 5	-0.372705	0.00118573	0.00503334	2.29814	significant down
ENSMUSG00000024948	26412	Map4k2	mitogen-activated protein kinase kinase kinase kinase 2	0.551657	0.0013209	0.00542576	2.26554	significant up
ENSMUSG00000022514	16180	Il1rap	interleukin 1 receptor accessory protein	0.484717	0.00134367	0.00548939	2.26048	significant up
ENSMUSG00000002688	18760	Prkd1	protein kinase D1	0.733198	0.00137355	0.00557183	2.254	significant up
ENSMUSG00000035042	20304	Ccl5	chemokine (C-C motif) ligand 5	1.71118	0.00140105	0.0056467	2.24821	significant up
ENSMUSG00000026778	18761	Prkcq	protein kinase C, theta	0.937506	0.001527	0.00598216	2.22314	significant up
ENSMUSG00000044708	16513	Kcnj10	potassium inwardly-rectifying channel, subfamily J, member 10	0.262702	0.00179151	0.00669382	2.17433	significant up
ENSMUSG00000026971	16420	Itgb6	integrin beta 6	1.19441	0.00198576	0.00720274	2.1425	significant up
ENSMUSG00000056216	12611	Cebpg	CCAAT/enhancer binding protein (C/EBP), gamma	-0.340146	0.00208031	0.00743987	2.12843	significant down
ENSMUSG00000028270	14469	Gbp2	guanylate binding protein 2	1.01148	0.00224546	0.00785017	2.10512	significant up
ENSMUSG00000003518	72349	Dusp3	dual specificity phosphatase 3 (vaccinia virus phosphatase VH1-related)	-0.417437	0.00252422	0.00850532	2.07031	significant down
ENSMUSG00000027995	24088	Tlr2	toll-like receptor 2	1.47356	0.00254598	0.00855449	2.06781	significant up
ENSMUSG00000026656	14130	Fcgr2b	Fc receptor, IgG, low affinity IIb	1.24725	0.0026562	0.00879925	2.05555	significant up
ENSMUSG00000042286	192187	Stab1	stabilin 1	1.05408	0.0027827	0.00909492	2.0412	significant up
ENSMUSG00000029371	20311	Cxcl5	chemokine (C-X-C motif) ligand 5	2.03845	0.00287153	0.00932017	2.03058	significant up
ENSMUSG00000027598	16396	Itch	itchy, E3 ubiquitin protein ligase	-0.411092	0.00320834	0.0101467	1.99368	significant down
ENSMUSG00000023809	20112	Rps6ka2	ribosomal protein S6 kinase, polypeptide 2	0.736329	0.00332252	0.0104173	1.98224	significant up
ENSMUSG00000032571	75669	Pik3r4	phosphoinositide-3-kinase regulatory subunit 4	0.48691	0.00363353	0.0111314	1.95345	significant up
ENSMUSG00000033174	23945	Mgll	monoglyceride lipase	0.230451	0.00372781	0.0113415	1.94533	significant up
ENSMUSG00000054008	15531	Ndst1	N-deacetylase/N-sulfotransferase (heparan glucosaminyl) 1	0.344176	0.00398693	0.0119132	1.92397	significant up
ENSMUSG00000026896	71586	Ifih1	interferon induced with helicase C domain 1	0.943849	0.00412243	0.0122053	1.91345	significant up
ENSMUSG00000032251	65099	Irak1bp1	interleukin-1 receptor-associated kinase 1 binding protein 1	-0.394021	0.0041992	0.0123684	1.90769	significant down
ENSMUSG00000014599	12977	Csf1	colony stimulating factor 1 (macrophage)	0.540366	0.00431301	0.0126072	1.89938	significant up
ENSMUSG00000051675	69807	Trim32	tripartite motif-containing 32	-0.286591	0.00442452	0.0128376	1.89152	significant down
ENSMUSG00000038393	56338	Txnip	thioredoxin interacting protein	0.735138	0.00457699	0.0131472	1.88117	significant up
ENSMUSG00000062604	20817	Srpk2	serine/arginine-rich protein specific kinase 2	-0.256127	0.00521533	0.014421	1.841	significant down
ENSMUSG00000036867	17130	Smad6	SMAD family member 6	1.71635	0.00618849	0.016394	1.78532	significant up
ENSMUSG00000036908	54445	Unc93b1	unc-93 homolog B1, TLR signaling regulator	0.801142	0.00640021	0.0168126	1.77436	significant up
ENSMUSG00000032402	17127	Smad3	SMAD family member 3	0.530559	0.00644549	0.0169013	1.77208	significant up
ENSMUSG00000000782	21414	Tcf7	transcription factor 7, T cell specific	1.86121	0.00648326	0.016975	1.77019	significant up
ENSMUSG00000068122	11609	Agtr2	angiotensin II receptor, type 2	1.19148	0.0064904	0.0169889	1.76984	significant up
ENSMUSG00000035385	20296	Ccl2	chemokine (C-C motif) ligand 2	1.25042	0.00654899	0.0171027	1.76694	significant up
ENSMUSG00000021025	18035	Nfkbia	nuclear factor of kappa light polypeptide gene enhancer in B cells inhibitor, alpha	0.330634	0.00669739	0.0173886	1.75974	significant up
ENSMUSG00000003420	14132	Fcgrt	Fc fragment of IgG receptor and transporter	0.306864	0.00670829	0.0174094	1.75921	significant up
ENSMUSG00000025888	12362	Casp1	caspase 1	0.885388	0.00687406	0.0177247	1.75142	significant up
ENSMUSG00000051212	321019	Gpr183	G protein-coupled receptor 183	1.53556	0.0079707	0.0197169	1.70516	significant up
ENSMUSG00000016206	14991	H2-M3	histocompatibility 2, M region locus 3	1.18279	0.00819962	0.0201219	1.69633	significant up
ENSMUSG00000028029	13722	Aimp1	aminoacyl tRNA synthetase complex-interacting multifunctional protein 1	-0.227514	0.00851374	0.0206672	1.68472	significant down
ENSMUSG00000046709	26414	Mapk10	mitogen-activated protein kinase 10	0.231135	0.0085938	0.0208044	1.68185	significant up
ENSMUSG00000034371	225913	Tkfc	triokinase, FMN cyclase	0.929926	0.008967	0.0214337	1.6689	significant up
ENSMUSG00000033629	57874	Hacd3	3-hydroxyacyl-CoA dehydratase 3	0.216498	0.00908769	0.0216339	1.66487	significant up
ENSMUSG00000023973	72029	Cnpy3	canopy FGF signaling regulator 3	0.280835	0.0096616	0.0225658	1.64655	significant up
ENSMUSG00000056749	18030	Nfil3	nuclear factor, interleukin 3, regulated	-0.389939	0.0104298	0.0238186	1.62308	significant down
ENSMUSG00000048376	14062	F2r	coagulation factor II (thrombin) receptor	0.472363	0.0106235	0.0241274	1.61749	significant up
ENSMUSG00000022414	66513	Tab1	TGF-beta activated kinase 1/MAP3K7 binding protein 1	0.38373	0.0107177	0.0242763	1.61482	significant up
ENSMUSG00000021180	73086	Rps6ka5	ribosomal protein S6 kinase, polypeptide 5	-0.28723	0.0109639	0.0246617	1.60798	significant down
ENSMUSG00000024789	16452	Jak2	Janus kinase 2	0.433651	0.0114021	0.0253347	1.59628	significant up
ENSMUSG00000057948	70450	Unc13d	unc-13 homolog D	0.692884	0.011927	0.0261196	1.58303	significant up
ENSMUSG00000038762	224742	Abcf1	ATP-binding cassette, sub-family F (GCN20), member 1	-0.27526	0.0123008	0.0266748	1.5739	significant down
ENSMUSG00000022476	78929	Polr3h	polymerase (RNA) III (DNA directed) polypeptide H	-0.309535	0.0126758	0.0272328	1.56491	significant down
ENSMUSG00000056501	12608	Cebpb	CCAAT/enhancer binding protein (C/EBP), beta	0.35964	0.0129289	0.0276037	1.55903	significant up
ENSMUSG00000020484	22433	Xbp1	X-box binding protein 1	-0.201069	0.0133734	0.0282438	1.54908	significant down
ENSMUSG00000025498	54123	Irf7	interferon regulatory factor 7	1.11111	0.0133878	0.0282644	1.54876	significant up
ENSMUSG00000024621	12978	Csf1r	colony stimulating factor 1 receptor	0.429727	0.0138092	0.0288644	1.53964	significant up
ENSMUSG00000031750	76527	Il34	interleukin 34	0.751351	0.0140928	0.0292701	1.53358	significant up
ENSMUSG00000008348	22190	Ubc	ubiquitin C	0.267347	0.0148392	0.0303201	1.51827	significant up
ENSMUSG00000017615	21927	Tnfaip1	tumor necrosis factor, alpha-induced protein 1 (endothelial)	-0.276078	0.0158108	0.031637	1.4998	significant down
ENSMUSG00000023031	109901	Cela1	chymotrypsin-like elastase family, member 1	1.16926	0.0164093	0.0324214	1.48917	significant up
ENSMUSG00000078578	66105	Ube2d3	ubiquitin-conjugating enzyme E2D 3	-0.185056	0.0164655	0.0324941	1.4882	significant down
ENSMUSG00000016024	16803	Lbp	lipopolysaccharide binding protein	1.31824	0.0171163	0.033323	1.47726	significant up
ENSMUSG00000007659	12048	Bcl2l1	BCL2-like 1	-0.23567	0.0172223	0.0334559	1.47553	significant down
ENSMUSG00000015755	68652	Tab2	TGF-beta activated kinase 1/MAP3K7 binding protein 2	0.24266	0.0176915	0.0340737	1.46758	significant up
ENSMUSG00000002699	16822	Lcp2	lymphocyte cytosolic protein 2	1.12255	0.0182924	0.0348659	1.4576	significant up
ENSMUSG00000024978	14732	Gpam	glycerol-3-phosphate acyltransferase, mitochondrial	0.374955	0.0192658	0.0361422	1.44199	significant up
ENSMUSG00000030557	17258	Mef2a	myocyte enhancer factor 2A	-0.182807	0.0204957	0.0377684	1.42287	significant down
ENSMUSG00000047123	106759	Ticam1	TIR domain containing adaptor molecule 1	1.12478	0.0227619	0.0406416	1.39103	significant up
ENSMUSG00000023235	20300	Ccl25	chemokine (C-C motif) ligand 25	-0.320287	0.0238881	0.0420172	1.37657	significant down
ENSMUSG00000027104	11909	Atf2	activating transcription factor 2	0.213684	0.0245475	0.0428037	1.36852	significant up
ENSMUSG00000035914	102657	Cd276	CD276 antigen	1.02825	0.0252742	0.0436724	1.35979	significant up
ENSMUSG00000024371	12263	C2	complement component 2 (within H-2S)	0.810013	0.0255953	0.0440722	1.35584	significant up
ENSMUSG00000019489	21948	Cd70	CD70 antigen	-0.45329	0.0266566	0.045374	1.34319	significant down
ENSMUSG00000066800	24014	Rnasel	ribonuclease L (2', 5'-oligoisoadenylate synthetase-dependent)	1.17942	0.0289007	0.0480307	1.31848	significant up
ENSMUSG00000021772	69721	Nkiras1	NFKB inhibitor interacting Ras-like protein 1	-0.177314	0.0294245	0.0486329	1.31307	significant down

## Sheet: CB_6mo_WT_vs_KO
ensembl_gene_id	entrezgene_id	gene_name	description	log2FC	p_value	adjusted_p_value	-log10(adjusted_p_value)	significance_in_KO
ENSMUSG00000031980	11606	Agt	angiotensinogen (serpin peptidase inhibitor, clade A, member 8)	1.28626	8.32455e-18	8.82259e-15	14.0544	significant up
ENSMUSG00000029304	20750	Spp1	secreted phosphoprotein 1	1.31691	5.46512e-15	2.68394e-12	11.5712	significant up
ENSMUSG00000060802	12010	B2m	beta-2 microglobulin	0.937841	1.31417e-13	3.79704e-11	10.4206	significant up
ENSMUSG00000024164	12266	C3	complement component 3	4.15397	8.49552e-13	1.67456e-10	9.7761	significant up
ENSMUSG00000036896	12262	C1qc	complement component 1, q subcomponent, C chain	1.35642	2.23318e-12	3.61522e-10	9.44187	significant up
ENSMUSG00000036887	12259	C1qa	complement component 1, q subcomponent, alpha polypeptide	1.85298	8.91935e-12	1.07329e-09	8.96928	significant up
ENSMUSG00000036103	140792	Colec12	collectin sub-family member 12	1.08334	1.60182e-11	1.62488e-09	8.78918	significant up
ENSMUSG00000038128	12326	Camk4	calcium/calmodulin-dependent protein kinase IV	-1.05459	4.58553e-11	3.64828e-09	8.43791	significant down
ENSMUSG00000036905	12260	C1qb	complement component 1, q subcomponent, beta polypeptide	1.03875	5.82466e-11	4.35726e-09	8.36079	significant up
ENSMUSG00000052684	16476	Jun	jun proto-oncogene	-0.97261	6.00816e-11	4.45511e-09	8.35114	significant down
ENSMUSG00000021091	20716	Serpina3n	serine (or cysteine) peptidase inhibitor, clade A, member 3N	1.02702	1.18826e-10	7.55854e-09	8.12156	significant up
ENSMUSG00000015340	13058	Cybb	cytochrome b-245, beta polypeptide	3.97015	1.73699e-10	1.03216e-08	7.98625	significant up
ENSMUSG00000048376	14062	F2r	coagulation factor II (thrombin) receptor	1.3576	2.67219e-10	1.45242e-08	7.83791	significant up
ENSMUSG00000050335	16854	Lgals3	lectin, galactose binding, soluble 3	1.77766	3.49923e-10	1.78294e-08	7.74886	significant up
ENSMUSG00000038642	13040	Ctss	cathepsin S	0.727885	1.36076e-09	5.40754e-08	7.267	significant up
ENSMUSG00000002602	26362	Axl	AXL receptor tyrosine kinase	1.12139	2.70975e-09	9.48991e-08	7.02274	significant up
ENSMUSG00000019489	21948	Cd70	CD70 antigen	-1.83925	4.30202e-09	1.42118e-07	6.84735	significant down
ENSMUSG00000023078	55985	Cxcl13	chemokine (C-X-C motif) ligand 13	3.26327	5.21861e-09	1.67399e-07	6.77625	significant up
ENSMUSG00000017344	22370	Vtn	vitronectin	0.80374	5.4937e-09	1.74703e-07	6.7577	significant up
ENSMUSG00000026923	18128	Notch1	notch 1	1.26565	7.95078e-09	2.38486e-07	6.62254	significant up
ENSMUSG00000034855	15945	Cxcl10	chemokine (C-X-C motif) ligand 10	4.06669	8.14446e-09	2.43311e-07	6.61384	significant up
ENSMUSG00000030172	111173	Erc1	ELKS/RAB6-interacting/CAST family member 1	-0.967323	1.02706e-08	2.93822e-07	6.53192	significant down
ENSMUSG00000039004	12161	Bmp6	bone morphogenetic protein 6	1.11176	1.0954e-08	3.09159e-07	6.50982	significant up
ENSMUSG00000024978	14732	Gpam	glycerol-3-phosphate acyltransferase, mitochondrial	0.971071	1.75535e-08	4.5332e-07	6.3436	significant up
ENSMUSG00000025492	66141	Ifitm3	interferon induced transmembrane protein 3	0.893822	2.19696e-08	5.46357e-07	6.26252	significant up
ENSMUSG00000027962	22329	Vcam1	vascular cell adhesion molecule 1	0.986804	2.2565e-08	5.58375e-07	6.25307	significant up
ENSMUSG00000030560	13032	Ctsc	cathepsin C	1.33066	2.3191e-08	5.70885e-07	6.24345	significant up
ENSMUSG00000004865	20815	Srpk1	serine/arginine-rich protein specific kinase 1	-0.708042	2.62922e-07	3.92622e-06	5.40602	significant down
ENSMUSG00000024610	16149	Cd74	CD74 antigen (invariant polypeptide of major histocompatibility complex, class II antigen-associated)	1.6785	2.9352e-07	4.30296e-06	5.36623	significant up
ENSMUSG00000003644	20111	Rps6ka1	ribosomal protein S6 kinase polypeptide 1	-0.587144	3.54932e-07	5.03992e-06	5.29758	significant down
ENSMUSG00000029373	56744	Pf4	platelet factor 4	1.77289	4.53308e-07	6.12867e-06	5.21263	significant up
ENSMUSG00000036594	14960	H2-Aa	histocompatibility 2, class II antigen A, alpha	1.29545	4.84143e-07	6.44878e-06	5.19052	significant up
ENSMUSG00000035352	20293	Ccl12	chemokine (C-C motif) ligand 12	2.49201	4.97029e-07	6.57977e-06	5.18179	significant up
ENSMUSG00000040613	11810	Apobec1	apolipoprotein B mRNA editing enzyme, catalytic polypeptide 1	2.41584	9.44549e-07	1.12215e-05	4.94995	significant up
ENSMUSG00000033350	54371	Chst2	carbohydrate sulfotransferase 2	0.688004	1.9138e-06	1.97792e-05	4.70379	significant up
ENSMUSG00000038393	56338	Txnip	thioredoxin interacting protein	1.31491	2.0225e-06	2.06363e-05	4.68537	significant up
ENSMUSG00000021886	14744	Gpr65	G-protein coupled receptor 65	3.95757	2.37718e-06	2.32872e-05	4.63288	significant up
ENSMUSG00000026656	14130	Fcgr2b	Fc receptor, IgG, low affinity IIb	2.55914	2.55141e-06	2.45134e-05	4.6106	significant up
ENSMUSG00000060586	14969	H2-Eb1	histocompatibility 2, class II antigen E beta	1.47002	3.50689e-06	3.15596e-05	4.50087	significant up
ENSMUSG00000006519	13057	Cyba	cytochrome b-245, alpha polypeptide	0.881769	3.55937e-06	3.19278e-05	4.49583	significant up
ENSMUSG00000040552	12267	C3ar1	complement component 3a receptor 1	2.2784	4.30553e-06	3.7116e-05	4.43044	significant up
ENSMUSG00000050711	20254	Scg2	secretogranin II	-0.441878	4.34115e-06	3.73536e-05	4.42767	significant down
ENSMUSG00000052889	18751	Prkcb	protein kinase C, beta	-0.410458	5.41052e-06	4.44952e-05	4.35169	significant down
ENSMUSG00000014599	12977	Csf1	colony stimulating factor 1 (macrophage)	0.941006	6.22086e-06	4.9692e-05	4.30371	significant up
ENSMUSG00000027995	24088	Tlr2	toll-like receptor 2	2.18941	6.76343e-06	5.301e-05	4.27564	significant up
ENSMUSG00000044708	16513	Kcnj10	potassium inwardly-rectifying channel, subfamily J, member 10	0.445915	7.03452e-06	5.46215e-05	4.26264	significant up
ENSMUSG00000001128	18636	Cfp	complement factor properdin	-1.57917	8.40556e-06	6.25907e-05	4.20349	significant down
ENSMUSG00000016150	23963	Tenm1	teneurin transmembrane protein 1	-0.428248	9.34984e-06	6.80895e-05	4.16692	significant down
ENSMUSG00000043496	66873	Tril	TLR4 interactor with leucine-rich repeats	0.443744	1.23205e-05	8.45896e-05	4.07268	significant up
ENSMUSG00000024308	21356	Tapbp	TAP binding protein	0.722995	2.41286e-05	0.000143596	3.84286	significant up
ENSMUSG00000022037	12759	Clu	clusterin	0.312195	2.56096e-05	0.000150627	3.8221	significant up
ENSMUSG00000016528	17164	Mapkapk2	MAP kinase-activated protein kinase 2	0.906862	3.89066e-05	0.000210198	3.67737	significant up
ENSMUSG00000033174	23945	Mgll	monoglyceride lipase	-0.319619	4.34294e-05	0.000228569	3.64098	significant down
ENSMUSG00000000127	14158	Fer	fer (fms/fps related) protein kinase	-1.25617	4.72038e-05	0.000243809	3.61295	significant down
ENSMUSG00000018920	66102	Cxcl16	chemokine (C-X-C motif) ligand 16	1.85498	4.80369e-05	0.000247188	3.60697	significant up
ENSMUSG00000004535	52440	Tax1bp1	Tax1 (human T cell leukemia virus type I) binding protein 1	-0.537505	5.54007e-05	0.000277293	3.55706	significant down
ENSMUSG00000029053	18762	Prkcz	protein kinase C, zeta	-0.3703	5.71803e-05	0.000284437	3.54601	significant down
ENSMUSG00000020484	22433	Xbp1	X-box binding protein 1	-0.373348	6.49654e-05	0.000314687	3.50212	significant down
ENSMUSG00000029468	18439	P2rx7	purinergic receptor P2X, ligand-gated ion channel, 7	2.05453	8.46078e-05	0.000391364	3.40742	significant up
ENSMUSG00000022514	16180	Il1rap	interleukin 1 receptor accessory protein	0.715715	8.76907e-05	0.000402801	3.39491	significant up
ENSMUSG00000066839	26940	Ecsit	ECSIT signalling integrator	-0.414467	8.7961e-05	0.000403796	3.39384	significant down
ENSMUSG00000062604	20817	Srpk2	serine/arginine-rich protein specific kinase 2	-0.358607	0.000105082	0.000464454	3.33306	significant down
ENSMUSG00000019818	53599	Cd164	CD164 antigen	0.456763	0.000107039	0.000471102	3.32689	significant up
ENSMUSG00000053716	235584	Dusp7	dual specificity phosphatase 7	0.907122	0.000109546	0.000479535	3.31918	significant up
ENSMUSG00000046879	15944	Irgm1	immunity-related GTPase family M member 1	1.10958	0.000116199	0.00050148	3.29975	significant up
ENSMUSG00000023755	69159	Rhebl1	Ras homolog enriched in brain like 1	-0.704387	0.000124055	0.000526609	3.27851	significant down
ENSMUSG00000060591	80876	Ifitm2	interferon induced transmembrane protein 2	0.713286	0.000124137	0.000526867	3.2783	significant up
ENSMUSG00000053475	21930	Tnfaip6	tumor necrosis factor alpha induced protein 6	0.768618	0.000124998	0.000529571	3.27608	significant up
ENSMUSG00000006360	12925	Crip1	cysteine-rich protein 1 (intestinal)	0.4356	0.00012598	0.000532641	3.27357	significant up
ENSMUSG00000024617	12322	Camk2a	calcium/calmodulin-dependent protein kinase II alpha	0.509691	0.000145124	0.000593264	3.22675	significant up
ENSMUSG00000028059	16800	Arhgef2	rho/rac guanine nucleotide exchange factor (GEF) 2	-0.471425	0.00016599	0.000659438	3.18083	significant down
ENSMUSG00000025888	12362	Casp1	caspase 1	1.01282	0.000174686	0.000686063	3.16364	significant up
ENSMUSG00000079293	56644	Clec7a	C-type lectin domain family 7, member a	3.32525	0.000176602	0.000691846	3.15999	significant up
ENSMUSG00000033022	12583	Cdo1	cysteine dioxygenase 1, cytosolic	0.887432	0.000197549	0.000753362	3.123	significant up
ENSMUSG00000023349	56620	Clec4n	C-type lectin domain family 4, member n	3.09389	0.00020418	0.000772235	3.11225	significant up
ENSMUSG00000027312	11990	Atrn	attractin	0.462342	0.000212697	0.000797716	3.09815	significant up
ENSMUSG00000056071	20202	S100a9	S100 calcium binding protein A9 (calgranulin B)	3.52987	0.000221674	0.000824176	3.08398	significant up
ENSMUSG00000026971	16420	Itgb6	integrin beta 6	1.50278	0.000223188	0.000828593	3.08166	significant up
ENSMUSG00000051675	69807	Trim32	tripartite motif-containing 32	-0.366074	0.000266692	0.000950847	3.02189	significant down
ENSMUSG00000027187	12359	Cat	catalase	0.48776	0.000271338	0.000963583	3.01611	significant up
ENSMUSG00000067586	13610	S1pr3	sphingosine-1-phosphate receptor 3	1.33086	0.000284023	0.000997852	3.00093	significant up
ENSMUSG00000015846	20181	Rxra	retinoid X receptor alpha	0.869908	0.000296095	0.00102979	2.98725	significant up
ENSMUSG00000006344	23887	Ggt5	gamma-glutamyltransferase 5	2.30612	0.000398613	0.00129946	2.88624	significant up
ENSMUSG00000040152	21825	Thbs1	thrombospondin 1	2.19877	0.000472833	0.00148329	2.82877	significant up
ENSMUSG00000003420	14132	Fcgrt	Fc fragment of IgG receptor and transporter	0.439319	0.000508003	0.00157044	2.80398	significant up
ENSMUSG00000002688	18760	Prkd1	protein kinase D1	0.768808	0.000535939	0.00164006	2.78514	significant up
ENSMUSG00000038264	20361	Sema7a	sema domain, immunoglobulin domain (Ig), and GPI membrane anchor, (semaphorin) 7A	0.516188	0.000541703	0.00165425	2.7814	significant up
ENSMUSG00000018899	16362	Irf1	interferon regulatory factor 1	1.48918	0.000597914	0.00178959	2.74725	significant up
ENSMUSG00000045382	12767	Cxcr4	chemokine (C-X-C motif) receptor 4	2.07771	0.000629929	0.0018643	2.72948	significant up
ENSMUSG00000031639	142980	Tlr3	toll-like receptor 3	1.15851	0.000676529	0.0019701	2.70551	significant up
ENSMUSG00000007659	12048	Bcl2l1	BCL2-like 1	-0.379366	0.000686947	0.00199329	2.70043	significant down
ENSMUSG00000039145	227541	Camk1d	calcium/calmodulin-dependent protein kinase ID	-0.373117	0.000693718	0.00200827	2.69718	significant down
ENSMUSG00000020641	58185	Rsad2	radical S-adenosyl methionine domain containing 2	1.62464	0.000716781	0.00205879	2.68639	significant up
ENSMUSG00000027684	14013	Mecom	MDS1 and EVI1 complex locus	1.36643	0.000718814	0.0020632	2.68546	significant up
ENSMUSG00000036908	54445	Unc93b1	unc-93 homolog B1, TLR signaling regulator	1.2843	0.000719543	0.00206478	2.68513	significant up
ENSMUSG00000030265	16653	Kras	Kirsten rat sarcoma viral oncogene homolog	-0.395829	0.000897032	0.00242794	2.61476	significant down
ENSMUSG00000035042	20304	Ccl5	chemokine (C-C motif) ligand 5	1.89656	0.000961357	0.00254992	2.59347	significant up
ENSMUSG00000031750	76527	Il34	interleukin 34	0.824272	0.00098429	0.00259259	2.58627	significant up
ENSMUSG00000007836	77134	Hnrnpa0	heterogeneous nuclear ribonucleoprotein A0	0.432312	0.00101089	0.00264135	2.57817	significant up
ENSMUSG00000023224	12258	Serping1	serine (or cysteine) peptidase inhibitor, clade G, member 1	0.652528	0.00109433	0.00281112	2.55112	significant up
ENSMUSG00000030341	21937	Tnfrsf1a	tumor necrosis factor receptor superfamily, member 1a	0.870253	0.00109773	0.00281794	2.55007	significant up
ENSMUSG00000024397	11629	Aif1	allograft inflammatory factor 1	0.669422	0.00111108	0.00284453	2.54599	significant up
ENSMUSG00000035373	20306	Ccl7	chemokine (C-C motif) ligand 7	1.48347	0.00118617	0.00299152	2.52411	significant up
ENSMUSG00000026822	16819	Lcn2	lipocalin 2	2.55813	0.00122146	0.00305908	2.51441	significant up
ENSMUSG00000028270	14469	Gbp2	guanylate binding protein 2	1.2392	0.00127867	0.00316666	2.4994	significant up
ENSMUSG00000031780	20295	Ccl17	chemokine (C-C motif) ligand 17	1.43407	0.00128666	0.00318148	2.49737	significant up
ENSMUSG00000021423	17084	Ly86	lymphocyte antigen 86	1.1711	0.00131797	0.00323918	2.48957	significant up
ENSMUSG00000039146	15061	Ifi44l	interferon-induced protein 44 like	3.69197	0.00133031	0.00326172	2.48655	significant up
ENSMUSG00000028423	74164	Nfx1	nuclear transcription factor, X-box binding 1	-0.362503	0.00143156	0.00344353	2.463	significant down
ENSMUSG00000045827	20723	Serpinb9	serine (or cysteine) peptidase inhibitor, clade B, member 9	0.707748	0.00156467	0.00368492	2.43357	significant up
ENSMUSG00000038762	224742	Abcf1	ATP-binding cassette, sub-family F (GCN20), member 1	-0.396124	0.00201023	0.00447743	2.34897	significant down
ENSMUSG00000056851	18521	Pcbp2	poly(rC) binding protein 2	0.309253	0.00205961	0.00456025	2.34101	significant up
ENSMUSG00000037523	228607	Mavs	mitochondrial antiviral signaling protein	1.06843	0.00214154	0.00469704	2.32818	significant up
ENSMUSG00000001847	19353	Rac1	Rac family small GTPase 1	0.238479	0.00217954	0.00476003	2.32239	significant up
ENSMUSG00000042228	17096	Lyn	LYN proto-oncogene, Src family tyrosine kinase	-0.622369	0.00249751	0.00526667	2.27846	significant down
ENSMUSG00000042190	14747	Cmklr1	chemerin chemokine-like receptor 1	2.32806	0.00257096	0.00538351	2.26893	significant up
ENSMUSG00000020366	26420	Mapk9	mitogen-activated protein kinase 9	0.281304	0.00283077	0.00580562	2.23615	significant up
ENSMUSG00000008855	15184	Hdac5	histone deacetylase 5	-0.328087	0.0031195	0.0062596	2.20345	significant down
ENSMUSG00000057948	70450	Unc13d	unc-13 homolog D	-0.94832	0.00324212	0.00644651	2.19068	significant down
ENSMUSG00000033885	218699	Pxk	PX domain containing serine/threonine kinase	-0.357118	0.00334565	0.00660514	2.18012	significant down
ENSMUSG00000027466	24105	Rbck1	RanBP-type and C3HC4-type zinc finger containing 1	-0.328876	0.00348755	0.00681943	2.16625	significant down
ENSMUSG00000038235	16456	F11r	F11 receptor	0.651053	0.00359566	0.00697996	2.15615	significant up
ENSMUSG00000031392	16179	Irak1	interleukin-1 receptor-associated kinase 1	0.341552	0.00371679	0.00715711	2.14526	significant up
ENSMUSG00000063558	11761	Aox1	aldehyde oxidase 1	0.874971	0.00374691	0.00720071	2.14262	significant up
ENSMUSG00000030557	17258	Mef2a	myocyte enhancer factor 2A	-0.234939	0.00387498	0.00738806	2.13147	significant down
ENSMUSG00000021796	12166	Bmpr1a	bone morphogenetic protein receptor, type 1A	0.336475	0.00411923	0.00774699	2.11087	significant up
ENSMUSG00000024781	16889	Lipa	lysosomal acid lipase A	0.567024	0.00439667	0.00814334	2.0892	significant up
ENSMUSG00000061878	20698	Sphk1	sphingosine kinase 1	0.647639	0.00455643	0.00836956	2.0773	significant up
ENSMUSG00000046718	69550	Bst2	bone marrow stromal cell antigen 2	1.89661	0.00491979	0.00888915	2.05114	significant up
ENSMUSG00000032402	17127	Smad3	SMAD family member 3	0.51167	0.00503888	0.00906022	2.04286	significant up
ENSMUSG00000053004	15465	Hrh1	histamine receptor H1	0.982235	0.00506518	0.00909779	2.04106	significant up
ENSMUSG00000023031	109901	Cela1	chymotrypsin-like elastase family, member 1	1.24414	0.00510519	0.00915478	2.03835	significant up
ENSMUSG00000008348	22190	Ubc	ubiquitin C	0.30981	0.00533429	0.00947755	2.0233	significant up
ENSMUSG00000013707	69769	Tnfaip8l2	tumor necrosis factor, alpha-induced protein 8-like 2	1.55667	0.00565279	0.00991653	2.00364	significant up
ENSMUSG00000038160	11793	Atg5	autophagy related 5	-0.309477	0.00565478	0.00991924	2.00352	significant down
ENSMUSG00000026012	12487	Cd28	CD28 antigen	1.00303	0.00598738	0.0103659	1.98439	significant up
ENSMUSG00000028780	20348	Sema3c	sema domain, immunoglobulin domain (Ig), short basic domain, secreted, (semaphorin) 3C	0.719618	0.00642371	0.010936	1.96114	significant up
ENSMUSG00000006611	15216	Hfe	homeostatic iron regulator	0.922474	0.00646344	0.010987	1.95912	significant up
ENSMUSG00000029840	14489	Mtpn	myotrophin	0.226719	0.00656665	0.0111189	1.95394	significant up
ENSMUSG00000066800	24014	Rnasel	ribonuclease L (2', 5'-oligoisoadenylate synthetase-dependent)	1.73445	0.0067286	0.0113237	1.94601	significant up
ENSMUSG00000034116	22324	Vav1	vav 1 oncogene	1.74736	0.00677084	0.0113767	1.94398	significant up
ENSMUSG00000024661	14319	Fth1	ferritin heavy polypeptide 1	0.171723	0.00677348	0.0113801	1.94386	significant up
ENSMUSG00000026321	21934	Tnfrsf11a	tumor necrosis factor receptor superfamily, member 11a, NFKB activator	1.65714	0.00689755	0.0115348	1.93799	significant up
ENSMUSG00000038058	107607	Nod1	nucleotide-binding oligomerization domain containing 1	1.20087	0.00759399	0.0123826	1.90719	significant up
ENSMUSG00000063358	26413	Mapk1	mitogen-activated protein kinase 1	0.279702	0.00774247	0.0125582	1.90107	significant up
ENSMUSG00000022074	21933	Tnfrsf10b	tumor necrosis factor receptor superfamily, member 10b	2.11033	0.00776498	0.0125846	1.90016	significant up
ENSMUSG00000058488	16591	Kl	klotho	1.36653	0.00790477	0.0127514	1.89444	significant up
ENSMUSG00000028979	17175	Masp2	mannan-binding lectin serine peptidase 2	-1.57076	0.00817635	0.013073	1.88363	significant down
ENSMUSG00000017493	16010	Igfbp4	insulin-like growth factor binding protein 4	0.699395	0.00819008	0.0130891	1.88309	significant up
ENSMUSG00000010051	15586	Hyal1	hyaluronoglucosaminidase 1	0.874287	0.00896981	0.0139893	1.8542	significant up
ENSMUSG00000021451	20354	Sema4d	sema domain, immunoglobulin domain (Ig), transmembrane domain (TM) and short cytoplasmic domain, (semaphorin) 4D	0.455478	0.00903028	0.0140606	1.85199	significant up
ENSMUSG00000032041	117149	Tirap	toll-interleukin 1 receptor (TIR) domain-containing adaptor protein	-0.954275	0.00957633	0.0146943	1.83285	significant down
ENSMUSG00000051439	12475	Cd14	CD14 antigen	0.817633	0.0100329	0.0152101	1.81787	significant up
ENSMUSG00000021024	26443	Psma6	proteasome subunit alpha 6	-0.19416	0.0101718	0.0153646	1.81348	significant down
ENSMUSG00000029915	23845	Clec5a	C-type lectin domain family 5, member a	1.699	0.0106959	0.0159376	1.79758	significant up
ENSMUSG00000054008	15531	Ndst1	N-deacetylase/N-sulfotransferase (heparan glucosaminyl) 1	0.298486	0.0111271	0.0163975	1.78522	significant up
ENSMUSG00000018930	20303	Ccl4	chemokine (C-C motif) ligand 4	2.01756	0.0111822	0.0164555	1.78369	significant up
ENSMUSG00000042185	235134	Nfrkb	nuclear factor related to kappa B binding protein	-0.493398	0.01186	0.0172014	1.76444	significant down
ENSMUSG00000053175	12051	Bcl3	B cell leukemia/lymphoma 3	2.54039	0.0121463	0.0175268	1.7563	significant up
ENSMUSG00000024778	14102	Fas	Fas (TNF receptor superfamily member 6)	0.837376	0.0126394	0.0180793	1.74282	significant up
ENSMUSG00000021508	57266	Cxcl14	chemokine (C-X-C motif) ligand 14	0.268008	0.0127346	0.0181848	1.74029	significant up
ENSMUSG00000028029	13722	Aimp1	aminoacyl tRNA synthetase complex-interacting multifunctional protein 1	-0.226271	0.0130708	0.0185547	1.73155	significant down
ENSMUSG00000034987	15466	Hrh2	histamine receptor H2	2.33113	0.0137548	0.0192941	1.71458	significant up
ENSMUSG00000026471	15064	Mr1	major histocompatibility complex, class I-related	0.811565	0.0141742	0.0197388	1.70468	significant up
ENSMUSG00000032369	22038	Plscr1	phospholipid scramblase 1	0.677946	0.0141748	0.0197394	1.70467	significant up
ENSMUSG00000050213	76793	Snip1	Smad nuclear interacting protein 1	-0.570472	0.0143445	0.0199175	1.70076	significant down
ENSMUSG00000056749	18030	Nfil3	nuclear factor, interleukin 3, regulated	-0.363126	0.0144208	0.0199973	1.69903	significant down
ENSMUSG00000042429	11539	Adora1	adenosine A1 receptor	-0.222138	0.0144577	0.0200359	1.69819	significant down
ENSMUSG00000024953	54683	Prdx5	peroxiredoxin 5	-0.154744	0.0146832	0.02027	1.69315	significant down
ENSMUSG00000057113	18148	Npm1	nucleophosmin 1	-0.201756	0.0148492	0.0204413	1.68949	significant down
ENSMUSG00000032393	74388	Dpp8	dipeptidylpeptidase 8	-0.272583	0.0154401	0.021043	1.67689	significant down
ENSMUSG00000002948	26400	Map2k7	mitogen-activated protein kinase kinase 7	-0.326645	0.0156495	0.0212534	1.67257	significant down
ENSMUSG00000074934	23892	Grem1	gremlin 1, DAN family BMP antagonist	1.64365	0.015693	0.021297	1.67168	significant up
ENSMUSG00000096472	12581	Cdkn2d	cyclin dependent kinase inhibitor 2D	-0.27574	0.0161039	0.021705	1.66344	significant down
ENSMUSG00000026117	22637	Zap70	zeta-chain (TCR) associated protein kinase	1.74673	0.0162586	0.0218571	1.66041	significant up
ENSMUSG00000004698	79221	Hdac9	histone deacetylase 9	0.489425	0.0168881	0.0224893	1.64802	significant up
ENSMUSG00000079227	12774	Ccr5	chemokine (C-C motif) receptor 5	1.72344	0.017214	0.0228202	1.64168	significant up
ENSMUSG00000019726	17101	Lyst	lysosomal trafficking regulator	-0.368831	0.0173312	0.0229385	1.63944	significant down
ENSMUSG00000027358	12156	Bmp2	bone morphogenetic protein 2	1.11838	0.0178226	0.0234303	1.63022	significant up
ENSMUSG00000038023	21871	Atp6v0a2	ATPase, H+ transporting, lysosomal V0 subunit A2	0.236182	0.01879	0.0243795	1.61297	significant up
ENSMUSG00000030793	66824	Pycard	PYD and CARD domain containing	0.676756	0.0188806	0.0244671	1.61142	significant up
ENSMUSG00000022255	67154	Mtdh	metadherin	-0.250852	0.0191661	0.0247418	1.60657	significant down
ENSMUSG00000035692	100038882	Isg15	ISG15 ubiquitin-like modifier	1.29106	0.0195683	0.0251253	1.59989	significant up
ENSMUSG00000002015	27061	Bcap31	B cell receptor associated protein 31	-0.221169	0.020167	0.0256885	1.59026	significant down
ENSMUSG00000033170	105844	Card10	caspase recruitment domain family, member 10	-0.92483	0.0212306	0.0266894	1.57366	significant down
ENSMUSG00000032251	65099	Irak1bp1	interleukin-1 receptor-associated kinase 1 binding protein 1	-0.284069	0.0214673	0.0269107	1.57007	significant down
ENSMUSG00000031077	14082	Fadd	Fas (TNFRSF6)-associated via death domain	0.613529	0.0217181	0.0271439	1.56633	significant up
ENSMUSG00000027598	16396	Itch	itchy, E3 ubiquitin protein ligase	-0.304426	0.0232471	0.0285584	1.54427	significant down
ENSMUSG00000046532	11835	Ar	androgen receptor	0.383892	0.0237077	0.0289854	1.53782	significant up
ENSMUSG00000054509	328417	Parp4	poly (ADP-ribose) polymerase family, member 4	0.45092	0.023808	0.0290778	1.53644	significant up
ENSMUSG00000027221	76969	Chst1	carbohydrate sulfotransferase 1	0.294309	0.0238336	0.0291014	1.53609	significant up
ENSMUSG00000018500	11541	Adora2b	adenosine A2b receptor	0.850446	0.0244113	0.0296297	1.52827	significant up
ENSMUSG00000035385	20296	Ccl2	chemokine (C-C motif) ligand 2	1.33511	0.0244575	0.0296717	1.52766	significant up
ENSMUSG00000000290	16414	Itgb2	integrin beta 2	1.8386	0.0248681	0.0300434	1.52225	significant up
ENSMUSG00000021994	22418	Wnt5a	wingless-type MMTV integration site family, member 5A	0.623302	0.0254826	0.0305942	1.51436	significant up
ENSMUSG00000043279	384309	Trim56	tripartite motif-containing 56	0.52174	0.0257737	0.0308529	1.5107	significant up
ENSMUSG00000042286	192187	Stab1	stabilin 1	1.02137	0.027038	0.0319584	1.49541	significant up
ENSMUSG00000028583	14726	Pdpn	podoplanin	0.388999	0.0273733	0.0322533	1.49143	significant up
ENSMUSG00000000275	217069	Trim25	tripartite motif-containing 25	0.931282	0.028284	0.0330504	1.48082	significant up
ENSMUSG00000004936	26395	Map2k1	mitogen-activated protein kinase kinase 1	0.20224	0.0304437	0.0348888	1.45731	significant up
ENSMUSG00000041515	15900	Irf8	interferon regulatory factor 8	0.882822	0.0305721	0.0349959	1.45598	significant up
ENSMUSG00000056501	12608	Cebpb	CCAAT/enhancer binding protein (C/EBP), beta	0.329702	0.0308079	0.0351919	1.45356	significant up
ENSMUSG00000028413	14595	B4galt1	UDP-Gal:betaGlcNAc beta 1,4- galactosyltransferase, polypeptide 1	0.946132	0.0313097	0.0356063	1.44847	significant up
ENSMUSG00000035004	80719	Igsf6	immunoglobulin superfamily, member 6	1.43837	0.0323659	0.0364665	1.43811	significant up
ENSMUSG00000032508	17874	Myd88	myeloid differentiation primary response gene 88	0.782859	0.0326485	0.0366939	1.43541	significant up
ENSMUSG00000026896	71586	Ifih1	interferon induced with helicase C domain 1	0.733897	0.0332461	0.0371995	1.42946	significant up
ENSMUSG00000028776	94242	Tinagl1	tubulointerstitial nephritis antigen-like 1	0.650432	0.0339458	0.0377999	1.42251	significant up
ENSMUSG00000025199	12675	Chuk	conserved helix-loop-helix ubiquitous kinase	-0.409129	0.0351428	0.0388136	1.41102	significant down
ENSMUSG00000010358	70110	Ifi35	interferon-induced protein 35	0.44255	0.0351514	0.0388208	1.41093	significant up
ENSMUSG00000003184	54131	Irf3	interferon regulatory factor 3	-0.306138	0.0351516	0.038821	1.41093	significant down
ENSMUSG00000025779	17087	Ly96	lymphocyte antigen 96	0.604827	0.0362565	0.0397421	1.40075	significant up
ENSMUSG00000022969	16155	Il10rb	interleukin 10 receptor, beta	0.400551	0.0375139	0.040775	1.38961	significant up
ENSMUSG00000071715	17972	Ncf4	neutrophil cytosolic factor 4	1.55316	0.0382054	0.0413391	1.38364	significant up
ENSMUSG00000024474	24010	Ik	IK cytokine	-0.191925	0.0391143	0.0420729	1.376	significant down
ENSMUSG00000032035	23871	Ets1	E26 avian leukemia oncogene 1, 5' domain	0.666312	0.0393634	0.0422725	1.37394	significant up
ENSMUSG00000071369	26408	Map3k5	mitogen-activated protein kinase kinase kinase 5	0.326305	0.0404218	0.0431134	1.36539	significant up
ENSMUSG00000028291	433693	Akirin2	akirin 2	0.22251	0.0416502	0.0440752	1.35581	significant up
ENSMUSG00000002885	26364	Adgre5	adhesion G protein-coupled receptor E5	0.488586	0.0441674	0.0460749	1.33654	significant up
ENSMUSG00000033629	57874	Hacd3	3-hydroxyacyl-CoA dehydratase 3	0.170816	0.0444375	0.0462864	1.33455	significant up
ENSMUSG00000028191	12042	Bcl10	B cell leukemia/lymphoma 10	0.233366	0.047281	0.0484754	1.31448	significant up
ENSMUSG00000026395	19264	Ptprc	protein tyrosine phosphatase receptor type C	0.923339	0.0475557	0.0486832	1.31262	significant up
ENSMUSG00000003518	72349	Dusp3	dual specificity phosphatase 3 (vaccinia virus phosphatase VH1-related)	-0.32686	0.0480416	0.0490504	1.30936	significant down
ENSMUSG00000025289	53381	Prdx4	peroxiredoxin 4	0.186588	0.0482605	0.0492153	1.3079	significant up
ENSMUSG00000020134	67245	Peli1	pellino 1	0.27202	0.0489098	0.049702	1.30363	significant up

## Sheet: CTX_P14_WT_vs_KO
ensembl_gene_id	entrezgene_id	gene_name	description	log2FC	p_value	adjusted_p_value	-log10(adjusted_p_value)	significance_in_KO
ENSMUSG00000051675	69807	Trim32	tripartite motif-containing 32	0.377988	5.2338e-05	0.0064445	2.19081	significant up
ENSMUSG00000033350	54371	Chst2	carbohydrate sulfotransferase 2	0.35685	0.000127253	0.011327	1.94589	significant up
ENSMUSG00000052889	18751	Prkcb	protein kinase C, beta	0.231394	0.00019597	0.0147686	1.83066	significant up
ENSMUSG00000035042	20304	Ccl5	chemokine (C-C motif) ligand 5	3.03984	0.000219273	0.0158645	1.79957	significant up
ENSMUSG00000022037	12759	Clu	clusterin	0.193532	0.000251099	0.0172269	1.76379	significant up
ENSMUSG00000015733	12343	Capza2	capping actin protein of muscle Z-line subunit alpha 2	0.191268	0.000349631	0.0212986	1.67165	significant up
ENSMUSG00000003518	72349	Dusp3	dual specificity phosphatase 3 (vaccinia virus phosphatase VH1-related)	0.277437	0.000788456	0.0341332	1.46682	significant up
ENSMUSG00000046532	11835	Ar	androgen receptor	0.644839	0.000797102	0.0343698	1.46382	significant up
ENSMUSG00000061762	21333	Tac1	tachykinin 1	-0.331162	0.000970557	0.0387448	1.41179	significant down
ENSMUSG00000007659	12048	Bcl2l1	BCL2-like 1	0.302419	0.0010074	0.0395919	1.40239	significant up

## Sheet: CTX_1mo_WT_vs_KO
ensembl_gene_id	entrezgene_id	gene_name	description	log2FC	p_value	adjusted_p_value	-log10(adjusted_p_value)	significance_in_KO
ENSMUSG00000023078	55985	Cxcl13	chemokine (C-X-C motif) ligand 13	9.36381	2.89246e-104	2.61892e-100	99.5819	significant up
ENSMUSG00000060802	12010	B2m	beta-2 microglobulin	1.72635	5.24286e-76	1.58234e-72	71.8007	significant up
ENSMUSG00000029304	20750	Spp1	secreted phosphoprotein 1	2.71659	1.61164e-58	2.91846e-55	54.5348	significant up
ENSMUSG00000036905	12260	C1qb	complement component 1, q subcomponent, beta polypeptide	1.45312	4.37541e-55	6.6027e-52	51.1803	significant up
ENSMUSG00000038642	13040	Ctss	cathepsin S	1.37984	1.59847e-54	2.06758e-51	50.6845	significant up
ENSMUSG00000025492	66141	Ifitm3	interferon induced transmembrane protein 3	1.99347	1.0795e-45	9.77406e-43	42.0099	significant up
ENSMUSG00000018930	20303	Ccl4	chemokine (C-C motif) ligand 4	6.66282	3.09546e-39	1.86848e-36	35.7285	significant up
ENSMUSG00000068129	13011	Cst7	cystatin F (leukocystatin)	7.4361	6.31823e-37	3.57544e-34	33.4467	significant up
ENSMUSG00000036896	12262	C1qc	complement component 1, q subcomponent, C chain	1.21021	1.47773e-33	7.87048e-31	30.104	significant up
ENSMUSG00000036887	12259	C1qa	complement component 1, q subcomponent, alpha polypeptide	1.6784	2.02101e-30	8.31765e-28	27.08	significant up
ENSMUSG00000035042	20304	Ccl5	chemokine (C-C motif) ligand 5	5.85505	1.7038e-26	5.93333e-24	23.2267	significant up
ENSMUSG00000024610	16149	Cd74	CD74 antigen (invariant polypeptide of major histocompatibility complex, class II antigen-associated)	3.22676	4.3687e-26	1.46502e-23	22.8342	significant up
ENSMUSG00000051439	12475	Cd14	CD14 antigen	2.461	1.91943e-25	5.99378e-23	22.2223	significant up
ENSMUSG00000034855	15945	Cxcl10	chemokine (C-X-C motif) ligand 10	6.90881	2.97923e-24	8.66989e-22	21.062	significant up
ENSMUSG00000000982	20302	Ccl3	chemokine (C-C motif) ligand 3	5.36961	8.64324e-23	2.17385e-20	19.6628	significant up
ENSMUSG00000021423	17084	Ly86	lymphocyte antigen 86	2.0068	2.25412e-21	5.15402e-19	18.2879	significant up
ENSMUSG00000041515	15900	Irf8	interferon regulatory factor 8	1.90358	2.67102e-21	6.04604e-19	18.2185	significant up
ENSMUSG00000079293	56644	Clec7a	C-type lectin domain family 7, member a	6.21997	5.63104e-20	1.133e-17	16.9458	significant up
ENSMUSG00000036594	14960	H2-Aa	histocompatibility 2, class II antigen A, alpha	2.91654	7.58752e-19	1.43124e-16	15.8443	significant up
ENSMUSG00000050335	16854	Lgals3	lectin, galactose binding, soluble 3	2.74179	2.34368e-17	3.97633e-15	14.4005	significant up
ENSMUSG00000021091	20716	Serpina3n	serine (or cysteine) peptidase inhibitor, clade A, member 3N	0.806436	3.61516e-16	5.74258e-14	13.2409	significant up
ENSMUSG00000046879	15944	Irgm1	immunity-related GTPase family M member 1	1.7103	1.3217e-15	2.02831e-13	12.6929	significant up
ENSMUSG00000035352	20293	Ccl12	chemokine (C-C motif) ligand 12	2.30221	1.16294e-14	1.6439e-12	11.7841	significant up
ENSMUSG00000018920	66102	Cxcl16	chemokine (C-X-C motif) ligand 16	2.75251	1.16799e-14	1.65048e-12	11.7824	significant up
ENSMUSG00000030793	66824	Pycard	PYD and CARD domain containing	1.46331	1.38369e-14	1.92744e-12	11.715	significant up
ENSMUSG00000015340	13058	Cybb	cytochrome b-245, beta polypeptide	5.59354	2.81069e-14	3.83813e-12	11.4159	significant up
ENSMUSG00000025498	54123	Irf7	interferon regulatory factor 7	2.76919	1.37097e-13	1.74833e-11	10.7574	significant up
ENSMUSG00000026395	19264	Ptprc	protein tyrosine phosphatase receptor type C	2.224	2.03518e-11	2.04746e-09	8.68878	significant up
ENSMUSG00000006519	13057	Cyba	cytochrome b-245, alpha polypeptide	1.25887	5.21054e-11	5.03074e-09	8.29837	significant up
ENSMUSG00000060586	14969	H2-Eb1	histocompatibility 2, class II antigen E beta	2.13011	1.50299e-10	1.3823e-08	7.8594	significant up
ENSMUSG00000030560	13032	Ctsc	cathepsin C	1.30632	2.02783e-10	1.8397e-08	7.73525	significant up
ENSMUSG00000024397	11629	Aif1	allograft inflammatory factor 1	0.755443	4.51219e-10	3.84655e-08	7.41493	significant up
ENSMUSG00000035692	100038882	Isg15	ISG15 ubiquitin-like modifier	2.55624	1.91336e-09	1.49919e-07	6.82414	significant up
ENSMUSG00000022148	23880	Fyb	FYN binding protein	1.31009	2.13863e-09	1.6637e-07	6.77892	significant up
ENSMUSG00000040552	12267	C3ar1	complement component 3a receptor 1	2.39897	8.21946e-09	6.02139e-07	6.2203	significant up
ENSMUSG00000000290	16414	Itgb2	integrin beta 2	2.72395	4.22786e-08	2.84803e-06	5.54546	significant up
ENSMUSG00000026822	16819	Lcn2	lipocalin 2	2.97364	1.89354e-07	1.12794e-05	4.94771	significant up
ENSMUSG00000002602	26362	Axl	AXL receptor tyrosine kinase	0.995616	2.43734e-07	1.42415e-05	4.84644	significant up
ENSMUSG00000015947	14129	Fcgr1	Fc receptor, IgG, high affinity I	2.02934	4.71912e-07	2.5535e-05	4.59286	significant up
ENSMUSG00000024308	21356	Tapbp	TAP binding protein	0.820133	8.16524e-07	4.12444e-05	4.38463	significant up
ENSMUSG00000024978	14732	Gpam	glycerol-3-phosphate acyltransferase, mitochondrial	0.727854	2.01438e-06	9.22464e-05	4.03505	significant up
ENSMUSG00000030220	11857	Arhgdib	Rho, GDP dissociation inhibitor (GDI) beta	0.720564	2.11396e-06	9.62916e-05	4.01641	significant up
ENSMUSG00000024621	12978	Csf1r	colony stimulating factor 1 receptor	0.611492	2.86893e-06	0.000125613	3.90096	significant up
ENSMUSG00000014599	12977	Csf1	colony stimulating factor 1 (macrophage)	0.991617	2.9345e-06	0.000128053	3.89261	significant up
ENSMUSG00000023224	12258	Serping1	serine (or cysteine) peptidase inhibitor, clade G, member 1	1.24131	1.11695e-05	0.000394387	3.40408	significant up
ENSMUSG00000031980	11606	Agt	angiotensinogen (serpin peptidase inhibitor, clade A, member 8)	0.611946	1.13065e-05	0.00039832	3.39977	significant up
ENSMUSG00000022037	12759	Clu	clusterin	0.221734	1.15333e-05	0.000404795	3.39276	significant up
ENSMUSG00000010358	70110	Ifi35	interferon-induced protein 35	1.11114	1.24643e-05	0.000430868	3.36566	significant up
ENSMUSG00000027639	56045	Samhd1	SAM domain and HD domain, 1	1.47886	1.43946e-05	0.000489163	3.31055	significant up
ENSMUSG00000020641	58185	Rsad2	radical S-adenosyl methionine domain containing 2	1.54386	1.86736e-05	0.000611762	3.21342	significant up
ENSMUSG00000035004	80719	Igsf6	immunoglobulin superfamily, member 6	2.81773	2.32189e-05	0.000732694	3.13508	significant up
ENSMUSG00000003518	72349	Dusp3	dual specificity phosphatase 3 (vaccinia virus phosphatase VH1-related)	-0.293833	2.64556e-05	0.000816889	3.08784	significant down
ENSMUSG00000028583	14726	Pdpn	podoplanin	0.830206	2.8646e-05	0.000872472	3.05925	significant up
ENSMUSG00000020573	30955	Pik3cg	phosphatidylinositol-4,5-bisphosphate 3-kinase catalytic subunit gamma	2.66466	3.08836e-05	0.000929001	3.03198	significant up
ENSMUSG00000046718	69550	Bst2	bone marrow stromal cell antigen 2	3.09579	6.17255e-05	0.00168785	2.77267	significant up
ENSMUSG00000043279	384309	Trim56	tripartite motif-containing 56	1.06698	7.99112e-05	0.00209863	2.67806	significant up
ENSMUSG00000026177	18173	Slc11a1	solute carrier family 11 (proton-coupled divalent metal ion transporters), member 1	1.44061	0.000157241	0.00356891	2.44746	significant up
ENSMUSG00000000275	217069	Trim25	tripartite motif-containing 25	1.48272	0.000161193	0.00363488	2.43951	significant up
ENSMUSG00000040613	11810	Apobec1	apolipoprotein B mRNA editing enzyme, catalytic polypeptide 1	1.63095	0.000161746	0.00364403	2.43842	significant up
ENSMUSG00000029915	23845	Clec5a	C-type lectin domain family 5, member a	1.73619	0.000169463	0.0037702	2.42364	significant up
ENSMUSG00000033208	20203	S100b	S100 protein, beta polypeptide, neural	0.250661	0.000175575	0.0038679	2.41253	significant up
ENSMUSG00000007659	12048	Bcl2l1	BCL2-like 1	-0.293711	0.000201236	0.00428138	2.36842	significant down
ENSMUSG00000051212	321019	Gpr183	G protein-coupled receptor 183	1.52279	0.00020551	0.004348	2.36171	significant up
ENSMUSG00000013707	69769	Tnfaip8l2	tumor necrosis factor, alpha-induced protein 8-like 2	1.22693	0.000212231	0.00445846	2.35081	significant up
ENSMUSG00000023031	109901	Cela1	chymotrypsin-like elastase family, member 1	1.27899	0.000233855	0.00481299	2.31759	significant up
ENSMUSG00000061353	20315	Cxcl12	chemokine (C-X-C motif) ligand 12	0.436207	0.000252774	0.00511907	2.29081	significant up
ENSMUSG00000035385	20296	Ccl2	chemokine (C-C motif) ligand 2	3.05093	0.000338619	0.00643152	2.19169	significant up
ENSMUSG00000037010	30878	Apln	apelin	-0.867503	0.000385784	0.00710448	2.14847	significant down
ENSMUSG00000022476	78929	Polr3h	polymerase (RNA) III (DNA directed) polypeptide H	-0.314495	0.000397084	0.00725968	2.13908	significant down
ENSMUSG00000027995	24088	Tlr2	toll-like receptor 2	2.10355	0.000400222	0.00730238	2.13654	significant up
ENSMUSG00000031309	110651	Rps6ka3	ribosomal protein S6 kinase polypeptide 3	0.505873	0.000433676	0.00774719	2.11086	significant up
ENSMUSG00000021886	14744	Gpr65	G-protein coupled receptor 65	3.72163	0.000444504	0.0078872	2.10308	significant up
ENSMUSG00000004936	26395	Map2k1	mitogen-activated protein kinase kinase 1	-0.275534	0.000481458	0.00835116	2.07825	significant down
ENSMUSG00000027514	58203	Zbp1	Z-DNA binding protein 1	3.42833	0.000621264	0.00999955	2.00002	significant up
ENSMUSG00000022040	13850	Ephx2	epoxide hydrolase 2, cytoplasmic	0.63484	0.000802643	0.0119173	1.92382	significant up
ENSMUSG00000044583	170743	Tlr7	toll-like receptor 7	2.04336	0.000875136	0.0126057	1.89943	significant up
ENSMUSG00000021109	15251	Hif1a	hypoxia inducible factor 1, alpha subunit	0.346285	0.000924049	0.0130474	1.88448	significant up
ENSMUSG00000039236	57444	Isg20	interferon-stimulated protein	1.05179	0.000988013	0.0136954	1.86342	significant up
ENSMUSG00000001847	19353	Rac1	Rac family small GTPase 1	0.234707	0.00131351	0.0168257	1.77403	significant up
ENSMUSG00000022901	12524	Cd86	CD86 antigen	1.35929	0.00146106	0.0180934	1.74248	significant up
ENSMUSG00000061762	21333	Tac1	tachykinin 1	0.298674	0.00147206	0.0181845	1.7403	significant up
ENSMUSG00000039146	15061	Ifi44l	interferon-induced protein 44 like	3.46039	0.00148801	0.0183159	1.73717	significant up
ENSMUSG00000041827	231655	Oasl1	2'-5' oligoadenylate synthetase-like 1	3.48514	0.00156642	0.0189621	1.72211	significant up
ENSMUSG00000071715	17972	Ncf4	neutrophil cytosolic factor 4	1.85639	0.00158355	0.0191009	1.71895	significant up
ENSMUSG00000049796	12918	Crh	corticotropin releasing hormone	0.661373	0.00171418	0.0201275	1.69621	significant up
ENSMUSG00000022468	19011	Endou	endonuclease, polyU-specific	0.755654	0.00173708	0.0203019	1.69246	significant up
ENSMUSG00000030265	16653	Kras	Kirsten rat sarcoma viral oncogene homolog	-0.193384	0.00178401	0.0206542	1.68499	significant down
ENSMUSG00000030789	16411	Itgax	integrin alpha X	3.29482	0.00186185	0.0212295	1.67306	significant up
ENSMUSG00000006611	15216	Hfe	homeostatic iron regulator	1.42162	0.00209855	0.0230593	1.63715	significant up
ENSMUSG00000048376	14062	F2r	coagulation factor II (thrombin) receptor	1.24497	0.00256197	0.0264145	1.57816	significant up
ENSMUSG00000044708	16513	Kcnj10	potassium inwardly-rectifying channel, subfamily J, member 10	0.242089	0.00294425	0.0290243	1.53724	significant up
ENSMUSG00000024334	15001	H2-Oa	histocompatibility 2, O region alpha locus	1.69309	0.00307067	0.0298694	1.52477	significant up
ENSMUSG00000043496	66873	Tril	TLR4 interactor with leucine-rich repeats	0.360067	0.003532	0.0327718	1.4845	significant up
ENSMUSG00000013483	170720	Card14	caspase recruitment domain family, member 14	-3.13778	0.00377886	0.0342176	1.46575	significant down
ENSMUSG00000021796	12166	Bmpr1a	bone morphogenetic protein receptor, type 1A	0.357869	0.00379295	0.034298	1.46473	significant up
ENSMUSG00000016496	60533	Cd274	CD274 antigen	2.48644	0.00484064	0.0401678	1.39612	significant up
ENSMUSG00000032171	23988	Pin1	peptidyl-prolyl cis/trans isomerase, NIMA-interacting 1	-0.159415	0.00487523	0.0403564	1.39409	significant down
ENSMUSG00000027398	16176	Il1b	interleukin 1 beta	1.30462	0.00507773	0.0414425	1.38255	significant up
ENSMUSG00000053137	19094	Mapk11	mitogen-activated protein kinase 11	-0.631159	0.00547065	0.0434653	1.36186	significant down
ENSMUSG00000030341	21937	Tnfrsf1a	tumor necrosis factor receptor superfamily, member 1a	0.8949	0.00562358	0.0442239	1.35434	significant up
ENSMUSG00000027854	66641	Sike1	suppressor of IKBKE 1	-0.320353	0.00611439	0.0467006	1.33068	significant down

## Sheet: CTX_3mo_WT_vs_KO
ensembl_gene_id	entrezgene_id	gene_name	description	log2FC	p_value	adjusted_p_value	-log10(adjusted_p_value)	significance_in_KO
ENSMUSG00000023078	55985	Cxcl13	chemokine (C-X-C motif) ligand 13	9.12423	0	0	Inf	significant up
ENSMUSG00000060802	12010	B2m	beta-2 microglobulin	1.27277	1.75819e-86	3.91424e-83	82.4074	significant up
ENSMUSG00000036905	12260	C1qb	complement component 1, q subcomponent, beta polypeptide	1.4681	1.87069e-83	3.33176e-80	79.4773	significant up
ENSMUSG00000038642	13040	Ctss	cathepsin S	1.17974	3.9152e-62	4.35818e-59	58.3607	significant up
ENSMUSG00000036896	12262	C1qc	complement component 1, q subcomponent, C chain	1.41429	1.37396e-52	1.22354e-49	48.9124	significant up
ENSMUSG00000025492	66141	Ifitm3	interferon induced transmembrane protein 3	1.68367	2.26398e-50	1.83283e-47	46.7369	significant up
ENSMUSG00000022037	12759	Clu	clusterin	0.687866	7.83388e-45	5.3663e-42	41.2703	significant up
ENSMUSG00000035352	20293	Ccl12	chemokine (C-C motif) ligand 12	3.57987	9.22668e-37	4.1245e-34	33.3846	significant up
ENSMUSG00000018930	20303	Ccl4	chemokine (C-C motif) ligand 4	6.11029	1.46713e-36	6.22142e-34	33.2061	significant up
ENSMUSG00000029304	20750	Spp1	secreted phosphoprotein 1	1.52561	1.36608e-30	4.50561e-28	27.3462	significant up
ENSMUSG00000024397	11629	Aif1	allograft inflammatory factor 1	1.01828	3.56992e-20	6.59499e-18	17.1808	significant up
ENSMUSG00000068129	13011	Cst7	cystatin F (leukocystatin)	5.20522	1.06463e-19	1.85645e-17	16.7313	significant up
ENSMUSG00000079293	56644	Clec7a	C-type lectin domain family 7, member a	5.17734	1.86796e-19	3.08047e-17	16.5114	significant up
ENSMUSG00000036887	12259	C1qa	complement component 1, q subcomponent, alpha polypeptide	1.4007	2.10753e-18	3.29261e-16	15.4825	significant up
ENSMUSG00000021091	20716	Serpina3n	serine (or cysteine) peptidase inhibitor, clade A, member 3N	0.789621	6.36096e-18	9.6009e-16	15.0177	significant up
ENSMUSG00000024661	14319	Fth1	ferritin heavy polypeptide 1	0.344792	1.9548e-17	2.80771e-15	14.5516	significant up
ENSMUSG00000021423	17084	Ly86	lymphocyte antigen 86	1.60969	8.14581e-17	1.09779e-14	13.9595	significant up
ENSMUSG00000034855	15945	Cxcl10	chemokine (C-X-C motif) ligand 10	5.78589	2.48068e-16	3.12283e-14	13.5055	significant up
ENSMUSG00000044708	16513	Kcnj10	potassium inwardly-rectifying channel, subfamily J, member 10	0.572127	2.14081e-15	2.50171e-13	12.6018	significant up
ENSMUSG00000050335	16854	Lgals3	lectin, galactose binding, soluble 3	2.61532	3.23302e-15	3.67426e-13	12.4348	significant up
ENSMUSG00000018920	66102	Cxcl16	chemokine (C-X-C motif) ligand 16	2.81242	4.00011e-15	4.46e-13	12.3507	significant up
ENSMUSG00000041607	17196	Mbp	myelin basic protein	0.327632	7.0121e-15	7.40884e-13	12.1302	significant up
ENSMUSG00000031980	11606	Agt	angiotensinogen (serpin peptidase inhibitor, clade A, member 8)	1.22852	8.05363e-15	8.38674e-13	12.0764	significant up
ENSMUSG00000051439	12475	Cd14	CD14 antigen	1.76643	8.18225e-15	8.50556e-13	12.0703	significant up
ENSMUSG00000035042	20304	Ccl5	chemokine (C-C motif) ligand 5	2.95981	2.9837e-14	2.9421e-12	11.5313	significant up
ENSMUSG00000026822	16819	Lcn2	lipocalin 2	5.4698	4.37105e-13	3.87608e-11	10.4116	significant up
ENSMUSG00000000982	20302	Ccl3	chemokine (C-C motif) ligand 3	5.55528	3.13246e-12	2.59255e-10	9.58627	significant up
ENSMUSG00000024164	12266	C3	complement component 3	4.23813	6.91799e-11	4.88935e-09	8.31075	significant up
ENSMUSG00000015340	13058	Cybb	cytochrome b-245, beta polypeptide	3.16266	1.89726e-10	1.27555e-08	7.8943	significant up
ENSMUSG00000023031	109901	Cela1	chymotrypsin-like elastase family, member 1	2.16107	8.11823e-10	4.96565e-08	7.30402	significant up
ENSMUSG00000030560	13032	Ctsc	cathepsin C	1.16705	2.56124e-09	1.42897e-07	6.84498	significant up
ENSMUSG00000033208	20203	S100b	S100 protein, beta polypeptide, neural	0.339059	5.38166e-09	2.86095e-07	6.54349	significant up
ENSMUSG00000021025	18035	Nfkbia	nuclear factor of kappa light polypeptide gene enhancer in B cells inhibitor, alpha	0.515968	9.22504e-09	4.61519e-07	6.33581	significant up
ENSMUSG00000035385	20296	Ccl2	chemokine (C-C motif) ligand 2	3.16202	5.67376e-08	2.5545e-06	5.59269	significant up
ENSMUSG00000038128	12326	Camk4	calcium/calmodulin-dependent protein kinase IV	-0.407283	9.34952e-08	3.98375e-06	5.39971	significant down
ENSMUSG00000006519	13057	Cyba	cytochrome b-245, alpha polypeptide	0.979456	1.14081e-07	4.76953e-06	5.32152	significant up
ENSMUSG00000027962	22329	Vcam1	vascular cell adhesion molecule 1	0.697381	6.70474e-07	2.39337e-05	4.62099	significant up
ENSMUSG00000024907	14419	Gal	galanin and GMAP prepropeptide	2.54399	9.76256e-07	3.36319e-05	4.47325	significant up
ENSMUSG00000030793	66824	Pycard	PYD and CARD domain containing	0.898866	1.18065e-06	3.99492e-05	4.39849	significant up
ENSMUSG00000041515	15900	Irf8	interferon regulatory factor 8	1.18323	2.13498e-06	6.75499e-05	4.17038	significant up
ENSMUSG00000028583	14726	Pdpn	podoplanin	0.859056	2.36914e-06	7.40328e-05	4.13058	significant up
ENSMUSG00000051177	18795	Plcb1	phospholipase C, beta 1	-0.24768	4.86636e-06	0.000140861	3.85121	significant down
ENSMUSG00000030789	16411	Itgax	integrin alpha X	4.36086	6.52096e-06	0.000182026	3.73987	significant up
ENSMUSG00000040613	11810	Apobec1	apolipoprotein B mRNA editing enzyme, catalytic polypeptide 1	2.57847	6.95016e-06	0.00019224	3.71616	significant up
ENSMUSG00000040552	12267	C3ar1	complement component 3a receptor 1	1.87619	7.02035e-06	0.000193893	3.71244	significant up
ENSMUSG00000046879	15944	Irgm1	immunity-related GTPase family M member 1	0.81018	1.44159e-05	0.000365999	3.43652	significant up
ENSMUSG00000021250	14281	Fos	FBJ osteosarcoma oncogene	-0.512591	1.74903e-05	0.000429981	3.36655	significant down
ENSMUSG00000027995	24088	Tlr2	toll-like receptor 2	2.95805	1.90288e-05	0.000460501	3.33677	significant up
ENSMUSG00000028270	14469	Gbp2	guanylate binding protein 2	1.68979	1.93881e-05	0.000467491	3.33023	significant up
ENSMUSG00000036594	14960	H2-Aa	histocompatibility 2, class II antigen A, alpha	1.2378	1.97347e-05	0.000474188	3.32405	significant up
ENSMUSG00000021680	12919	Crhbp	corticotropin releasing hormone binding protein	0.469523	2.07813e-05	0.000494705	3.30565	significant up
ENSMUSG00000024978	14732	Gpam	glycerol-3-phosphate acyltransferase, mitochondrial	0.626327	2.60817e-05	0.000599286	3.22237	significant up
ENSMUSG00000050711	20254	Scg2	secretogranin II	0.236771	2.71621e-05	0.000620364	3.20735	significant up
ENSMUSG00000051675	69807	Trim32	tripartite motif-containing 32	-0.322513	3.50994e-05	0.000773179	3.11172	significant down
ENSMUSG00000022148	23880	Fyb	FYN binding protein	0.965118	3.69102e-05	0.000806575	3.09336	significant up
ENSMUSG00000026395	19264	Ptprc	protein tyrosine phosphatase receptor type C	1.19931	3.95218e-05	0.000853811	3.06864	significant up
ENSMUSG00000036908	54445	Unc93b1	unc-93 homolog B1, TLR signaling regulator	1.03511	5.69983e-05	0.00114952	2.93948	significant up
ENSMUSG00000025139	54473	Tollip	toll interacting protein	-0.396724	5.78162e-05	0.00116274	2.93452	significant down
ENSMUSG00000029915	23845	Clec5a	C-type lectin domain family 5, member a	1.65514	0.000119195	0.00209727	2.67834	significant up
ENSMUSG00000023349	56620	Clec4n	C-type lectin domain family 4, member n	3.7432	0.000161809	0.00266685	2.574	significant up
ENSMUSG00000032596	74153	Uba7	ubiquitin-like modifier activating enzyme 7	2.65241	0.000182385	0.00291681	2.53509	significant up
ENSMUSG00000029371	20311	Cxcl5	chemokine (C-X-C motif) ligand 5	3.00754	0.000187891	0.00298121	2.52561	significant up
ENSMUSG00000030172	111173	Erc1	ELKS/RAB6-interacting/CAST family member 1	-0.321686	0.00028256	0.00410436	2.38675	significant down
ENSMUSG00000033352	26398	Map2k4	mitogen-activated protein kinase kinase 4	-0.282045	0.000301169	0.00430434	2.36609	significant down
ENSMUSG00000036712	74256	Cyld	CYLD lysine 63 deubiquitinase	-0.285146	0.000398528	0.00535326	2.27138	significant down
ENSMUSG00000027947	16194	Il6ra	interleukin 6 receptor, alpha	-0.709348	0.000477949	0.00618158	2.2089	significant down
ENSMUSG00000030557	17258	Mef2a	myocyte enhancer factor 2A	-0.215368	0.000484656	0.00625034	2.2041	significant down
ENSMUSG00000060586	14969	H2-Eb1	histocompatibility 2, class II antigen E beta	1.20149	0.000488113	0.00628563	2.20165	significant up
ENSMUSG00000025225	18034	Nfkb2	nuclear factor of kappa light polypeptide gene enhancer in B cells 2, p49/p100	0.793335	0.000546499	0.00687803	2.16254	significant up
ENSMUSG00000024610	16149	Cd74	CD74 antigen (invariant polypeptide of major histocompatibility complex, class II antigen-associated)	1.16597	0.000629234	0.00772202	2.11227	significant up
ENSMUSG00000060591	80876	Ifitm2	interferon induced transmembrane protein 2	0.709342	0.0006973	0.00838931	2.07627	significant up
ENSMUSG00000023224	12258	Serping1	serine (or cysteine) peptidase inhibitor, clade G, member 1	0.838882	0.000863056	0.0099097	2.00394	significant up
ENSMUSG00000022425	18606	Enpp2	ectonucleotide pyrophosphatase/phosphodiesterase 2	0.205415	0.000877877	0.0100389	1.99831	significant up
ENSMUSG00000027832	19288	Ptx3	pentraxin related gene	3.39538	0.00094446	0.0106067	1.97442	significant up
ENSMUSG00000063065	26417	Mapk3	mitogen-activated protein kinase 3	0.32604	0.000964414	0.0107729	1.96767	significant up
ENSMUSG00000015950	17969	Ncf1	neutrophil cytosolic factor 1	1.16196	0.00102855	0.0112953	1.9471	significant up
ENSMUSG00000002944	12491	Cd36	CD36 molecule	2.45121	0.00112998	0.0120864	1.9177	significant up
ENSMUSG00000010358	70110	Ifi35	interferon-induced protein 35	0.736184	0.00120511	0.0126493	1.89794	significant up
ENSMUSG00000025498	54123	Irf7	interferon regulatory factor 7	1.36663	0.0012184	0.0127467	1.8946	significant up
ENSMUSG00000028362	21949	Tnfsf8	tumor necrosis factor (ligand) superfamily, member 8	3.43667	0.00131973	0.0134692	1.87066	significant up
ENSMUSG00000031639	142980	Tlr3	toll-like receptor 3	1.05454	0.00138822	0.0139664	1.85491	significant up
ENSMUSG00000030220	11857	Arhgdib	Rho, GDP dissociation inhibitor (GDI) beta	0.448578	0.00139044	0.0139825	1.85442	significant up
ENSMUSG00000059883	266632	Irak4	interleukin-1 receptor-associated kinase 4	1.37235	0.00147182	0.0145713	1.8365	significant up
ENSMUSG00000041415	192119	Dicer1	dicer 1, ribonuclease type III	-0.431426	0.00151683	0.0149	1.82681	significant down
ENSMUSG00000024308	21356	Tapbp	TAP binding protein	0.450475	0.00206287	0.0187468	1.72707	significant up
ENSMUSG00000000440	19016	Pparg	peroxisome proliferator activated receptor gamma	-1.64822	0.00209033	0.0189286	1.72288	significant down
ENSMUSG00000013707	69769	Tnfaip8l2	tumor necrosis factor, alpha-induced protein 8-like 2	1.16193	0.00233581	0.0204983	1.68828	significant up
ENSMUSG00000027078	56791	Ube2l6	ubiquitin-conjugating enzyme E2L 6	0.804414	0.00245066	0.0211998	1.67367	significant up
ENSMUSG00000015947	14129	Fcgr1	Fc receptor, IgG, high affinity I	1.08184	0.00257714	0.0220286	1.65701	significant up
ENSMUSG00000020641	58185	Rsad2	radical S-adenosyl methionine domain containing 2	1.143	0.00277475	0.0232895	1.63284	significant up
ENSMUSG00000016024	16803	Lbp	lipopolysaccharide binding protein	2.75429	0.00292425	0.0242136	1.61594	significant up
ENSMUSG00000032322	19200	Pstpip1	proline-serine-threonine phosphatase-interacting protein 1	1.58792	0.00313152	0.0254642	1.59407	significant up
ENSMUSG00000024778	14102	Fas	Fas (TNF receptor superfamily member 6)	1.18219	0.00318639	0.0257901	1.58855	significant up
ENSMUSG00000008348	22190	Ubc	ubiquitin C	0.253786	0.00337573	0.0268919	1.57038	significant up
ENSMUSG00000039236	57444	Isg20	interferon-stimulated protein	1.30508	0.00338711	0.026957	1.56933	significant up
ENSMUSG00000032905	67526	Atg12	autophagy related 12	-0.283275	0.00364284	0.0283885	1.54686	significant down
ENSMUSG00000019960	67603	Dusp6	dual specificity phosphatase 6	-0.349196	0.00389076	0.0297205	1.52694	significant down
ENSMUSG00000032393	74388	Dpp8	dipeptidylpeptidase 8	-0.336701	0.00401912	0.0303897	1.51727	significant down
ENSMUSG00000054400	75458	Cklf	chemokine-like factor	0.720736	0.0043893	0.032326	1.49045	significant up
ENSMUSG00000056851	18521	Pcbp2	poly(rC) binding protein 2	0.193047	0.00539893	0.0375749	1.4251	significant up
ENSMUSG00000005583	17260	Mef2c	myocyte enhancer factor 2C	-0.12726	0.00547135	0.0379364	1.42094	significant down
ENSMUSG00000028780	20348	Sema3c	sema domain, immunoglobulin domain (Ig), short basic domain, secreted, (semaphorin) 3C	-0.50421	0.0058477	0.0397809	1.40033	significant down
ENSMUSG00000026656	14130	Fcgr2b	Fc receptor, IgG, low affinity IIb	0.844394	0.00589278	0.0399992	1.39795	significant up
ENSMUSG00000039146	15061	Ifi44l	interferon-induced protein 44 like	2.95972	0.00650596	0.0428758	1.36779	significant up
ENSMUSG00000037370	18605	Enpp1	ectonucleotide pyrophosphatase/phosphodiesterase 1	1.21837	0.00723356	0.0461759	1.33558	significant up
ENSMUSG00000027187	12359	Cat	catalase	0.357947	0.00746801	0.0472117	1.32595	significant up
ENSMUSG00000035373	20306	Ccl7	chemokine (C-C motif) ligand 7	2.16305	0.00747753	0.0472533	1.32557	significant up
ENSMUSG00000015755	68652	Tab2	TGF-beta activated kinase 1/MAP3K7 binding protein 2	0.273285	0.00757307	0.0476777	1.32168	significant up
ENSMUSG00000038676	22226	Ucn	urocortin	1.42321	0.00767484	0.0481357	1.31753	significant up

## Sheet: CTX_6mo_WT_vs_KO
ensembl_gene_id	entrezgene_id	gene_name	description	log2FC	p_value	adjusted_p_value	-log10(adjusted_p_value)	significance_in_KO
ENSMUSG00000023078	55985	Cxcl13	chemokine (C-X-C motif) ligand 13	8.62992	2.38208e-150	1.93042e-146	145.714	significant up
ENSMUSG00000060802	12010	B2m	beta-2 microglobulin	1.03835	1.14446e-46	1.32495e-43	42.8778	significant up
ENSMUSG00000025492	66141	Ifitm3	interferon induced transmembrane protein 3	1.80078	3.17704e-42	2.79678e-39	38.5533	significant up
ENSMUSG00000035352	20293	Ccl12	chemokine (C-C motif) ligand 12	3.58937	9.86062e-39	6.14691e-36	35.2113	significant up
ENSMUSG00000036905	12260	C1qb	complement component 1, q subcomponent, beta polypeptide	1.00882	4.08525e-37	2.36476e-34	33.6262	significant up
ENSMUSG00000029304	20750	Spp1	secreted phosphoprotein 1	1.69652	9.06465e-30	4.59121e-27	26.3381	significant up
ENSMUSG00000036896	12262	C1qc	complement component 1, q subcomponent, C chain	0.98753	1.62642e-24	5.96597e-22	21.2243	significant up
ENSMUSG00000021091	20716	Serpina3n	serine (or cysteine) peptidase inhibitor, clade A, member 3N	0.959621	3.56619e-24	1.15601e-21	20.937	significant up
ENSMUSG00000022037	12759	Clu	clusterin	0.504499	1.48408e-23	4.4544e-21	20.3512	significant up
ENSMUSG00000015340	13058	Cybb	cytochrome b-245, beta polypeptide	4.83106	1.80657e-19	4.84842e-17	16.3144	significant up
ENSMUSG00000068129	13011	Cst7	cystatin F (leukocystatin)	6.2794	2.69253e-19	7.03875e-17	16.1525	significant up
ENSMUSG00000018930	20303	Ccl4	chemokine (C-C motif) ligand 4	3.94499	6.50343e-19	1.62185e-16	15.79	significant up
ENSMUSG00000036887	12259	C1qa	complement component 1, q subcomponent, alpha polypeptide	1.32641	7.25438e-18	1.49798e-15	14.8245	significant up
ENSMUSG00000038642	13040	Ctss	cathepsin S	0.605259	9.22113e-18	1.86819e-15	14.7286	significant up
ENSMUSG00000026822	16819	Lcn2	lipocalin 2	5.34169	6.30975e-16	1.08741e-13	12.9636	significant up
ENSMUSG00000036594	14960	H2-Aa	histocompatibility 2, class II antigen A, alpha	2.00003	7.72038e-16	1.30345e-13	12.8849	significant up
ENSMUSG00000030560	13032	Ctsc	cathepsin C	1.51897	7.89272e-15	1.25416e-12	11.9016	significant up
ENSMUSG00000002602	26362	Axl	AXL receptor tyrosine kinase	1.32517	5.59835e-14	7.81904e-12	11.1068	significant up
ENSMUSG00000079293	56644	Clec7a	C-type lectin domain family 7, member a	4.81912	5.02413e-13	6.08807e-11	10.2155	significant up
ENSMUSG00000050335	16854	Lgals3	lectin, galactose binding, soluble 3	2.33752	5.32666e-13	6.42012e-11	10.1925	significant up
ENSMUSG00000018920	66102	Cxcl16	chemokine (C-X-C motif) ligand 16	2.42188	5.96797e-13	7.11236e-11	10.148	significant up
ENSMUSG00000034855	15945	Cxcl10	chemokine (C-X-C motif) ligand 10	4.92543	9.19731e-13	1.07378e-10	9.96908	significant up
ENSMUSG00000051439	12475	Cd14	CD14 antigen	1.54373	6.95587e-12	7.48299e-10	9.12592	significant up
ENSMUSG00000060586	14969	H2-Eb1	histocompatibility 2, class II antigen E beta	2.06966	6.96166e-12	7.48891e-10	9.12558	significant up
ENSMUSG00000033350	54371	Chst2	carbohydrate sulfotransferase 2	0.554631	3.43117e-11	3.44942e-09	8.46225	significant up
ENSMUSG00000000982	20302	Ccl3	chemokine (C-C motif) ligand 3	3.90403	1.28357e-10	1.19098e-08	7.9241	significant up
ENSMUSG00000035042	20304	Ccl5	chemokine (C-C motif) ligand 5	2.44833	7.71298e-10	6.03279e-08	7.21948	significant up
ENSMUSG00000024610	16149	Cd74	CD74 antigen (invariant polypeptide of major histocompatibility complex, class II antigen-associated)	2.43287	1.31545e-09	9.51813e-08	7.02145	significant up
ENSMUSG00000028270	14469	Gbp2	guanylate binding protein 2	2.476	3.32635e-09	2.28941e-07	6.64028	significant up
ENSMUSG00000035385	20296	Ccl2	chemokine (C-C motif) ligand 2	3.30005	4.19071e-09	2.83731e-07	6.54709	significant up
ENSMUSG00000027962	22329	Vcam1	vascular cell adhesion molecule 1	0.80192	1.84911e-08	1.0342e-06	5.9854	significant up
ENSMUSG00000023031	109901	Cela1	chymotrypsin-like elastase family, member 1	2.0059	2.67945e-08	1.43669e-06	5.84264	significant up
ENSMUSG00000026395	19264	Ptprc	protein tyrosine phosphatase receptor type C	1.48983	5.16974e-08	2.55211e-06	5.5931	significant up
ENSMUSG00000024308	21356	Tapbp	TAP binding protein	0.867172	8.31203e-08	3.90153e-06	5.40876	significant up
ENSMUSG00000017344	22370	Vtn	vitronectin	0.571984	9.19519e-08	4.26592e-06	5.36999	significant up
ENSMUSG00000040613	11810	Apobec1	apolipoprotein B mRNA editing enzyme, catalytic polypeptide 1	2.63457	1.40037e-07	6.11019e-06	5.21395	significant up
ENSMUSG00000006519	13057	Cyba	cytochrome b-245, alpha polypeptide	0.91448	2.15132e-07	8.58873e-06	5.06607	significant up
ENSMUSG00000029373	56744	Pf4	platelet factor 4	1.72409	2.19531e-07	8.72091e-06	5.05944	significant up
ENSMUSG00000031980	11606	Agt	angiotensinogen (serpin peptidase inhibitor, clade A, member 8)	0.649446	6.64078e-07	2.35788e-05	4.62748	significant up
ENSMUSG00000014599	12977	Csf1	colony stimulating factor 1 (macrophage)	0.921131	7.98096e-07	2.78181e-05	4.55567	significant up
ENSMUSG00000052889	18751	Prkcb	protein kinase C, beta	0.263834	1.24679e-06	4.1054e-05	4.38664	significant up
ENSMUSG00000022148	23880	Fyb	FYN binding protein	1.06934	8.52268e-06	0.000202807	3.69292	significant up
ENSMUSG00000044708	16513	Kcnj10	potassium inwardly-rectifying channel, subfamily J, member 10	0.317247	1.17731e-05	0.000265763	3.57551	significant up
ENSMUSG00000028583	14726	Pdpn	podoplanin	0.81682	1.37429e-05	0.000303518	3.51782	significant up
ENSMUSG00000046879	15944	Irgm1	immunity-related GTPase family M member 1	0.819185	1.37592e-05	0.000303826	3.51738	significant up
ENSMUSG00000023224	12258	Serping1	serine (or cysteine) peptidase inhibitor, clade G, member 1	1.01176	2.40057e-05	0.000481402	3.31749	significant up
ENSMUSG00000024978	14732	Gpam	glycerol-3-phosphate acyltransferase, mitochondrial	0.678802	2.41767e-05	0.000484107	3.31506	significant up
ENSMUSG00000024164	12266	C3	complement component 3	2.82658	2.53844e-05	0.000502985	3.29845	significant up
ENSMUSG00000040552	12267	C3ar1	complement component 3a receptor 1	1.77708	4.16636e-05	0.000762268	3.11789	significant up
ENSMUSG00000016528	17164	Mapkapk2	MAP kinase-activated protein kinase 2	1.1475	7.0553e-05	0.00116884	2.93224	significant up
ENSMUSG00000030341	21937	Tnfrsf1a	tumor necrosis factor receptor superfamily, member 1a	1.21985	7.82304e-05	0.00127036	2.89607	significant up
ENSMUSG00000027995	24088	Tlr2	toll-like receptor 2	2.18506	0.000103983	0.00160053	2.79574	significant up
ENSMUSG00000037370	18605	Enpp1	ectonucleotide pyrophosphatase/phosphodiesterase 1	1.65549	0.000116069	0.00175308	2.7562	significant up
ENSMUSG00000036103	140792	Colec12	collectin sub-family member 12	0.788322	0.000124378	0.00185627	2.73136	significant up
ENSMUSG00000037405	15894	Icam1	intercellular adhesion molecule 1	1.38571	0.000204681	0.00277957	2.55602	significant up
ENSMUSG00000007836	77134	Hnrnpa0	heterogeneous nuclear ribonucleoprotein A0	0.405465	0.000209994	0.00283766	2.54704	significant up
ENSMUSG00000018899	16362	Irf1	interferon regulatory factor 1	1.19414	0.000217582	0.00291982	2.53464	significant up
ENSMUSG00000071715	17972	Ncf4	neutrophil cytosolic factor 4	2.52483	0.000235572	0.0031106	2.50716	significant up
ENSMUSG00000021423	17084	Ly86	lymphocyte antigen 86	0.688748	0.000314127	0.00388721	2.41036	significant up
ENSMUSG00000035692	100038882	Isg15	ISG15 ubiquitin-like modifier	2.18096	0.000314471	0.00389039	2.41001	significant up
ENSMUSG00000002688	18760	Prkd1	protein kinase D1	0.860089	0.00031588	0.00390343	2.40855	significant up
ENSMUSG00000021025	18035	Nfkbia	nuclear factor of kappa light polypeptide gene enhancer in B cells inhibitor, alpha	0.325437	0.00032085	0.00394916	2.4035	significant up
ENSMUSG00000006611	15216	Hfe	homeostatic iron regulator	1.7357	0.000352701	0.0042339	2.37326	significant up
ENSMUSG00000025532	12909	Crcp	calcitonin gene-related peptide-receptor component protein	-0.329506	0.000352759	0.0042344	2.37321	significant down
ENSMUSG00000041515	15900	Irf8	interferon regulatory factor 8	0.813176	0.000495565	0.00546879	2.26211	significant up
ENSMUSG00000037523	228607	Mavs	mitochondrial antiviral signaling protein	1.38656	0.000503081	0.00553363	2.25699	significant up
ENSMUSG00000020641	58185	Rsad2	radical S-adenosyl methionine domain containing 2	1.4176	0.000584258	0.00622014	2.2062	significant up
ENSMUSG00000052593	11491	Adam17	a disintegrin and metallopeptidase domain 17	0.785593	0.000683613	0.00702237	2.15352	significant up
ENSMUSG00000032251	65099	Irak1bp1	interleukin-1 receptor-associated kinase 1 binding protein 1	-0.320044	0.000696983	0.00712604	2.14715	significant down
ENSMUSG00000006360	12925	Crip1	cysteine-rich protein 1 (intestinal)	0.321559	0.000700287	0.00715151	2.1456	significant up
ENSMUSG00000056501	12608	Cebpb	CCAAT/enhancer binding protein (C/EBP), beta	0.388846	0.000841918	0.00819038	2.0867	significant up
ENSMUSG00000039236	57444	Isg20	interferon-stimulated protein	1.47767	0.000948214	0.00897136	2.04714	significant up
ENSMUSG00000028413	14595	B4galt1	UDP-Gal:betaGlcNAc beta 1,4- galactosyltransferase, polypeptide 1	1.68105	0.00130434	0.0114573	1.94092	significant up
ENSMUSG00000066839	26940	Ecsit	ECSIT signalling integrator	-0.296355	0.00140156	0.0120875	1.91766	significant down
ENSMUSG00000028367	22166	Txn1	thioredoxin 1	-0.200959	0.00142414	0.0122333	1.91246	significant down
ENSMUSG00000019818	53599	Cd164	CD164 antigen	0.401049	0.00167701	0.0137964	1.86023	significant up
ENSMUSG00000019942	12534	Cdk1	cyclin dependent kinase 1	2.42266	0.00181996	0.0146369	1.83455	significant up
ENSMUSG00000038615	18023	Nfe2l1	nuclear factor, erythroid derived 2,-like 1	0.212862	0.00187513	0.0149514	1.82532	significant up
ENSMUSG00000027187	12359	Cat	catalase	0.416998	0.00196535	0.015454	1.81096	significant up
ENSMUSG00000000290	16414	Itgb2	integrin beta 2	1.32842	0.00203877	0.0158529	1.79989	significant up
ENSMUSG00000022514	16180	Il1rap	interleukin 1 receptor accessory protein	0.425899	0.00206927	0.0160161	1.79544	significant up
ENSMUSG00000021109	15251	Hif1a	hypoxia inducible factor 1, alpha subunit	0.327365	0.00213065	0.0163497	1.78649	significant up
ENSMUSG00000034116	22324	Vav1	vav 1 oncogene	1.49165	0.00216502	0.0165347	1.7816	significant up
ENSMUSG00000031780	20295	Ccl17	chemokine (C-C motif) ligand 17	0.415224	0.00231041	0.0172981	1.762	significant up
ENSMUSG00000030793	66824	Pycard	PYD and CARD domain containing	0.567935	0.00263988	0.0189382	1.72266	significant up
ENSMUSG00000020573	30955	Pik3cg	phosphatidylinositol-4,5-bisphosphate 3-kinase catalytic subunit gamma	1.35263	0.00280109	0.0196973	1.70559	significant up
ENSMUSG00000021024	26443	Psma6	proteasome subunit alpha 6	-0.169701	0.00289481	0.0201249	1.69627	significant down
ENSMUSG00000032905	67526	Atg12	autophagy related 12	-0.289801	0.00312651	0.0212389	1.67287	significant down
ENSMUSG00000060591	80876	Ifitm2	interferon induced transmembrane protein 2	0.653352	0.00339884	0.022556	1.64674	significant up
ENSMUSG00000054509	328417	Parp4	poly (ADP-ribose) polymerase family, member 4	0.812972	0.00444544	0.027098	1.56706	significant up
ENSMUSG00000021772	69721	Nkiras1	NFKB inhibitor interacting Ras-like protein 1	-0.193651	0.00507195	0.0295295	1.52974	significant down
ENSMUSG00000024659	16952	Anxa1	annexin A1	0.94874	0.00510678	0.0296584	1.52785	significant up
ENSMUSG00000016024	16803	Lbp	lipopolysaccharide binding protein	2.16037	0.00559544	0.0314015	1.50305	significant up
ENSMUSG00000039004	12161	Bmp6	bone morphogenetic protein 6	0.610812	0.00563626	0.0315418	1.50111	significant up
ENSMUSG00000024661	14319	Fth1	ferritin heavy polypeptide 1	0.120179	0.00570422	0.0317737	1.49793	significant up
ENSMUSG00000035356	80859	Nfkbiz	nuclear factor of kappa light polypeptide gene enhancer in B cells inhibitor, zeta	0.69994	0.0065202	0.0348461	1.45785	significant up
ENSMUSG00000047986	74337	Palm3	paralemmin 3	1.51842	0.00694826	0.0364606	1.43818	significant up
ENSMUSG00000017493	16010	Igfbp4	insulin-like growth factor binding protein 4	0.290738	0.00759828	0.0388621	1.41047	significant up
ENSMUSG00000010051	15586	Hyal1	hyaluronoglucosaminidase 1	1.25962	0.00839098	0.0416703	1.38017	significant up
ENSMUSG00000036712	74256	Cyld	CYLD lysine 63 deubiquitinase	0.20884	0.00913647	0.0441664	1.35491	significant up
ENSMUSG00000021754	26401	Map3k1	mitogen-activated protein kinase kinase kinase 1	1.00763	0.00920167	0.0443784	1.35283	significant up
ENSMUSG00000001128	18636	Cfp	complement factor properdin	-1.18848	0.00921737	0.0444293	1.35233	significant down
ENSMUSG00000006344	23887	Ggt5	gamma-glutamyltransferase 5	1.98434	0.00929428	0.0446814	1.34987	significant up
ENSMUSG00000022024	67955	Sugt1	SGT1, suppressor of G2 allele of SKP1 (S. cerevisiae)	-0.166882	0.00959951	0.0456896	1.34018	significant down
ENSMUSG00000053175	12051	Bcl3	B cell leukemia/lymphoma 3	2.0759	0.0105137	0.048593	1.31343	significant up
ENSMUSG00000024617	12322	Camk2a	calcium/calmodulin-dependent protein kinase II alpha	-0.125254	0.0106671	0.0490637	1.30924	significant down
ENSMUSG00000026923	18128	Notch1	notch 1	0.540117	0.0108877	0.0497326	1.30336	significant up

## Sheet: HC_1mo_WT_vs_KO
ensembl_gene_id	entrezgene_id	gene_name	description	log2FC	p_value	adjusted_p_value	-log10(adjusted_p_value)	significance_in_KO
ENSMUSG00000023078	55985	Cxcl13	chemokine (C-X-C motif) ligand 13	5.37733	6.37324e-29	3.47029e-25	24.4596	significant up
ENSMUSG00000060802	12010	B2m	beta-2 microglobulin	0.965	8.99145e-18	3.26395e-14	13.4863	significant up
ENSMUSG00000036905	12260	C1qb	complement component 1, q subcomponent, beta polypeptide	0.768652	2.80764e-13	5.58651e-10	9.25286	significant up
ENSMUSG00000038642	13040	Ctss	cathepsin S	0.742189	8.41967e-13	1.30988e-09	8.88277	significant up
ENSMUSG00000029304	20750	Spp1	secreted phosphoprotein 1	1.3639	8.75655e-09	7.5066e-06	5.12456	significant up
ENSMUSG00000035042	20304	Ccl5	chemokine (C-C motif) ligand 5	3.46908	6.90666e-08	4.1786e-05	4.37897	significant up
ENSMUSG00000003518	72349	Dusp3	dual specificity phosphatase 3 (vaccinia virus phosphatase VH1-related)	-0.513842	5.03272e-07	0.000222314	3.65303	significant down
ENSMUSG00000025492	66141	Ifitm3	interferon induced transmembrane protein 3	0.803422	6.7732e-07	0.000277101	3.55736	significant up
ENSMUSG00000051439	12475	Cd14	CD14 antigen	1.54418	1.19463e-06	0.000400769	3.39711	significant up
ENSMUSG00000018930	20303	Ccl4	chemokine (C-C motif) ligand 4	2.64312	1.24227e-06	0.000409955	3.38726	significant up
ENSMUSG00000036896	12262	C1qc	complement component 1, q subcomponent, C chain	0.475576	1.86734e-05	0.00354178	2.45078	significant up
ENSMUSG00000040552	12267	C3ar1	complement component 3a receptor 1	2.888	2.69669e-05	0.00478429	2.32018	significant up
ENSMUSG00000024610	16149	Cd74	CD74 antigen (invariant polypeptide of major histocompatibility complex, class II antigen-associated)	1.9753	3.2692e-05	0.00556518	2.25452	significant up
ENSMUSG00000021423	17084	Ly86	lymphocyte antigen 86	1.03122	4.48945e-05	0.00707361	2.15036	significant up
ENSMUSG00000030560	13032	Ctsc	cathepsin C	0.894132	6.76645e-05	0.00956985	2.01909	significant up
ENSMUSG00000021091	20716	Serpina3n	serine (or cysteine) peptidase inhibitor, clade A, member 3N	0.366224	9.86923e-05	0.0130031	1.88595	significant up
ENSMUSG00000018920	66102	Cxcl16	chemokine (C-X-C motif) ligand 16	1.8993	0.000148293	0.0176117	1.7542	significant up
ENSMUSG00000035352	20293	Ccl12	chemokine (C-C motif) ligand 12	1.97059	0.00020751	0.0220491	1.65661	significant up
ENSMUSG00000026822	16819	Lcn2	lipocalin 2	3.57887	0.000258536	0.0253024	1.59684	significant up
ENSMUSG00000024978	14732	Gpam	glycerol-3-phosphate acyltransferase, mitochondrial	0.736671	0.000336744	0.0294685	1.53064	significant up
ENSMUSG00000000982	20302	Ccl3	chemokine (C-C motif) ligand 3	2.98744	0.00037266	0.0310999	1.50724	significant up
ENSMUSG00000005583	17260	Mef2c	myocyte enhancer factor 2C	-0.344066	0.00052853	0.0386191	1.4132	significant down
ENSMUSG00000030265	16653	Kras	Kirsten rat sarcoma viral oncogene homolog	-0.259473	0.000655398	0.04426	1.35399	significant down

[truncated: 2 more sheets: HC_3mo_WT_vs_KO, HC_6mo_WT_vs_KO]
