# Supplementary material for: Transcriptomic and proteomic insights into progressive myoclonus epilepsy type 1
Source: Dis Model Mech. 2026 May 5;19(4):dmm052681. doi: 10.1242/dmm.052681 (PMC13225231; doi:10.1242/dmm.052681)
Supplement: Table S6. Differentially regulated Gene Ontology (GO) pathways identified in the cerebellum (CB), cerebral cortex (CTX), and hippocampus (HC) of Cstb-/- (KO) vs. wild-type (WT) mice across time points (P14, 1, 3, 6 months). [file dmm-19-052681-TableS6.xlsx]

## Sheet: Table_description
Table S6. Differentially regulated Gene Ontology (GO) pathways identified in the cerebellum (CB), cerebral cortex (CTX), and hippocampus (HC) of Cstb-/- (KO) versus wild-type (WT) mice across time points (P14, 1, 3, 6 months). The table includes: pathway name/category, average log2 fold change (log2FC), p-value, adjusted p-value (FDR), -log10(adjusted p-value), and direction of regulation in Cstb…

## Sheet: CB_P14_WT_vs_KO
pathway	pathway_category	average_log2FC	p_value	adjusted_p_value	-log10(adjusted_p_value)	significance_in_KO
Mitochondrial_respiratory_chain_complex_i	cellular component	-0.22288	9.65861e-06	0.0128413	1.89139	significant down
Respiratory_chain	cellular component	-0.227671	1.2522e-05	0.0128413	1.89139	significant down
Nadh_dehydrogenase_(Ubiquinone)_Activity	molecular function	-0.219566	2.21904e-05	0.0151708	1.81899	significant down
Structural_constituent_of_ribosome	molecular function	-0.217065	0.000566645	0.0379644	1.42062	significant down
Response_to_starvation	biological processes	0.497589	0.00099955	0.0379644	1.42062	significant up
Chemokine_activity	molecular function	2.83578	0.00099955	0.0379644	1.42062	significant up
Syntaxin_binding	molecular function	0.384368	0.00099955	0.0379644	1.42062	significant up
Response_to_organic_substance	biological processes	0.288906	0.00099955	0.0379644	1.42062	significant up
R-Smad_binding	molecular function	0.39603	0.00099955	0.0379644	1.42062	significant up
Protein_tyrosine_phosphatase_activity	molecular function	0.37478	0.00099955	0.0379644	1.42062	significant up
Response_to_toxin	biological processes	0.367181	0.00099955	0.0379644	1.42062	significant up
Dna-Directed_dna_polymerase_activity	molecular function	0.413148	0.00099955	0.0379644	1.42062	significant up
Camp-Dependent_protein_kinase_regulator_activity	molecular function	2.83578	0.00099955	0.0379644	1.42062	significant up
Learning	biological processes	0.42272	0.00099955	0.0379644	1.42062	significant up
Immune_response	biological processes	2.83578	0.00099955	0.0379644	1.42062	significant up
Ribosome	cellular component	-0.222765	0.000216553	0.0379644	1.42062	significant down
Gtp_binding	molecular function	0.293715	0.00099955	0.0379644	1.42062	significant up
Type_i_interferon-Mediated_signaling_pathway	biological processes	0.516637	0.000220906	0.0379644	1.42062	significant up
Postsynaptic_membrane	cellular component	0.375555	0.00099955	0.0379644	1.42062	significant up
Protein_secretion	biological processes	2.83578	0.00099955	0.0379644	1.42062	significant up
Protease_binding	molecular function	-3.00085	0.00099955	0.0379644	1.42062	significant down
Response_to_gamma_radiation	biological processes	2.83578	0.00099955	0.0379644	1.42062	significant up
Mitochondrial_electron_transport,_Nadh_to_ubiquinone	biological processes	-0.219533	0.000244413	0.0379644	1.42062	significant down
Focal_adhesion_assembly	biological processes	-0.407975	0.00099955	0.0379644	1.42062	significant down
Mrna_polyadenylation	biological processes	0.344863	0.00099955	0.0379644	1.42062	significant up
Gtpase_activity	molecular function	0.291066	0.00099955	0.0379644	1.42062	significant up
Interspecies_interaction_between_organisms	biological processes	0.336295	0.00099955	0.0379644	1.42062	significant up
Negative_regulation_of_endopeptidase_activity	biological processes	-3.00085	0.00099955	0.0379644	1.42062	significant down
Response_to_cold	biological processes	2.83578	0.00099955	0.0379644	1.42062	significant up
Postsynaptic_density	cellular component	0.337825	0.00099955	0.0379644	1.42062	significant up
Voltage-Gated_sodium_channel_activity	molecular function	0.422177	0.00099955	0.0379644	1.42062	significant up
Cytoskeleton_organization	biological processes	0.414825	0.00099955	0.0379644	1.42062	significant up
Cellular_respiration	biological processes	-0.350696	0.000561646	0.0379644	1.42062	significant down
Endoplasmic_reticulum_unfolded_protein_response	biological processes	-0.206485	0.00099955	0.0379644	1.42062	significant down
Glucose_metabolic_process	biological processes	0.395938	0.000478644	0.0379644	1.42062	significant up
Muscle_organ_development	biological processes	2.83578	0.00099955	0.0379644	1.42062	significant up
Tricarboxylic_acid_cycle	biological processes	0.297801	0.00099955	0.0379644	1.42062	significant up
Cytokine-Mediated_signaling_pathway	biological processes	0.434941	0.00099955	0.0379644	1.42062	significant up
Oligosaccharide_biosynthetic_process	biological processes	-0.442106	0.00099955	0.0379644	1.42062	significant down
Response_to_vitamin_d	biological processes	2.83578	0.00099955	0.0379644	1.42062	significant up
Melanosome	cellular component	0.284567	0.00099955	0.0379644	1.42062	significant up
Chemotaxis	biological processes	2.83578	0.00099955	0.0379644	1.42062	significant up
Cysteine-Type_endopeptidase_inhibitor_activity	molecular function	-3.00085	0.00099955	0.0379644	1.42062	significant down
Integrin_binding	molecular function	0.470593	0.000321965	0.0379644	1.42062	significant up
Adult_locomotory_behavior	biological processes	-3.00085	0.00099955	0.0379644	1.42062	significant down
Respiratory_electron_transport_chain	biological processes	-0.18738	0.000111435	0.0379644	1.42062	significant down
Positive_regulation_of_receptor-Mediated_endocytosis	biological processes	0.360869	0.00099955	0.0379644	1.42062	significant up
Kinase_binding	molecular function	0.433329	0.00099955	0.0379644	1.42062	significant up
Myofibril	cellular component	0.413286	0.00099955	0.0379644	1.42062	significant up
Nitric_oxide_mediated_signal_transduction	biological processes	0.442672	0.00099955	0.0379644	1.42062	significant up
Endopeptidase_inhibitor_activity	molecular function	-3.00085	0.00099955	0.0379644	1.42062	significant down
Glycolysis	biological processes	0.42487	0.000703197	0.0379644	1.42062	significant up
Cellular_response_to_heat	biological processes	2.83578	0.00099955	0.0379644	1.42062	significant up
Protein_tyrosine/Serine/Threonine_phosphatase_activity	molecular function	-0.372188	0.00099955	0.0379644	1.42062	significant down

## Sheet: CB_1mo_WT_vs_KO
pathway	pathway_category	average_log2FC	p_value	adjusted_p_value	-log10(adjusted_p_value)	significance_in_KO
Mitochondrial_respiratory_chain_complex_i	cellular component	-0.376618	8.43748e-08	5.76561e-05	4.23915	significant down
Cysteine-Type_endopeptidase_inhibitor_activity	molecular function	-3.27577	3.52636e-08	5.76561e-05	4.23915	significant down
Nadh_dehydrogenase_(Ubiquinone)_Activity	molecular function	-0.370157	7.80757e-08	5.76561e-05	4.23915	significant down
Respiratory_chain	cellular component	-0.38671	1.58999e-07	8.14868e-05	4.08891	significant down
Pancreatic_ribonuclease_activity	molecular function	1.01909	1.69809e-06	0.000696216	3.15726	significant up
Mitochondrial_electron_transport,_Nadh_to_ubiquinone	biological processes	-0.363638	1.1859e-05	0.00405183	2.39235	significant down
Positive_regulation_of_macrophage_derived_foam_cell_differentiation	biological processes	1.70173	2.78765e-05	0.00816384	2.08811	significant up
Regulation_of_angiogenesis	biological processes	6.17963	3.78224e-05	0.00969198	2.01359	significant up
Phagocytic_vesicle_membrane	cellular component	1.45501	4.58783e-05	0.01045	1.98088	significant up
Respiratory_electron_transport_chain	biological processes	1.0912	5.58652e-05	0.0114524	1.94111	significant up
Receptor_agonist_activity	molecular function	6.17963	9.70079e-05	0.0180787	1.74283	significant up
Multivesicular_body	cellular component	0.552311	0.000115974	0.0198122	1.70307	significant up
Long-Term_synaptic_potentiation	biological processes	1.92433	0.000185841	0.0293057	1.53305	significant up
Chemokine_activity	molecular function	4.01875	0.000290037	0.0335118	1.4748	significant up
Protein_kinase_c_binding	molecular function	0.327743	0.00029425	0.0335118	1.4748	significant up
Oxidoreductase_activity	molecular function	0.709364	0.000249098	0.0335118	1.4748	significant up
Mitochondrial_small_ribosomal_subunit	cellular component	-1.92655	0.000273619	0.0335118	1.4748	significant down
Mhc_class_i_protein_binding	molecular function	0.492057	0.000249168	0.0335118	1.4748	significant up
Nuclear_speck	cellular component	-0.960006	0.000368988	0.0372327	1.42908	significant down
Activation_of_nf-Kappab-Inducing_kinase_activity	biological processes	1.00385	0.000381408	0.0372327	1.42908	significant up
Complement_activation	biological processes	1.42484	0.000355198	0.0372327	1.42908	significant up
Cajal_body	cellular component	-0.747668	0.000410312	0.0382336	1.41755	significant down
Lysosome	cellular component	0.934981	0.000484229	0.0413612	1.38341	significant up
Regulation_of_proteolysis	biological processes	0.9384	0.000467081	0.0413612	1.38341	significant up
Innate_immune_response	biological processes	1.61572	0.000551714	0.0452406	1.34447	significant up
Cytochrome-C_oxidase_activity	molecular function	-0.302299	0.000626016	0.049359	1.30663	significant down
Cell-Cell_signaling	biological processes	2.90659	0.000807688	0.0499775	1.30123	significant up
Regulation_of_nitric-Oxide_synthase_activity	biological processes	-0.467988	0.00099955	0.0499775	1.30123	significant down
Positive_regulation_of_multicellular_organism_growth	biological processes	1.00385	0.00099955	0.0499775	1.30123	significant up
Response_to_organic_substance	biological processes	1.82481	0.00099955	0.0499775	1.30123	significant up
Rna_polymerase_ii_regulatory_region_sequence-Specific_dna_binding	molecular function	-0.617631	0.00099955	0.0499775	1.30123	significant down
Regulation_of_alternative_nuclear_mrna_splicing,_Via_spliceosome	biological processes	0.326453	0.00099955	0.0499775	1.30123	significant up
Rough_endoplasmic_reticulum	cellular component	1.06441	0.00099955	0.0499775	1.30123	significant up
Translation_initiation_factor_activity	molecular function	-0.800587	0.00099955	0.0499775	1.30123	significant down
Regulation_of_translational_initiation	biological processes	-0.800587	0.00099955	0.0499775	1.30123	significant down
Endosome	cellular component	-0.724746	0.00099955	0.0499775	1.30123	significant down
Nitric_oxide_metabolic_process	biological processes	-0.509805	0.00099955	0.0499775	1.30123	significant down
Antigen_processing_and_presentation_of_peptide_antigen_via_mhc_class_i	biological processes	1.34701	0.00099955	0.0499775	1.30123	significant up
Complement_activation,_Classical_pathway	biological processes	1.42484	0.00099955	0.0499775	1.30123	significant up
Translation_factor_activity,_Nucleic_acid_binding	molecular function	-0.784727	0.00099955	0.0499775	1.30123	significant down
Endopeptidase_inhibitor_activity	molecular function	-3.27577	0.000741708	0.0499775	1.30123	significant down

## Sheet: CB_3mo_WT_vs_KO
pathway	pathway_category	average_log2FC	p_value	adjusted_p_value	-log10(adjusted_p_value)	significance_in_KO
Immune_response	biological processes	1.45548	2.484e-15	5.09716e-12	11.2927	significant up
Cysteine-Type_endopeptidase_inhibitor_activity	molecular function	-2.13723	1.59705e-12	1.63857e-09	8.78554	significant down
Inflammatory_response	biological processes	1.33026	4.32841e-11	2.96063e-08	7.52862	significant up
Chemokine_activity	molecular function	2.36136	6.98136e-11	3.58144e-08	7.44594	significant up
Structural_constituent_of_ribosome	molecular function	-0.417072	1.30451e-10	4.46141e-08	7.35053	significant down
Ribosome	cellular component	-0.413086	1.09861e-10	4.46141e-08	7.35053	significant down
Heparin_binding	molecular function	1.12851	6.50593e-10	1.90717e-07	6.71961	significant up
Complement_activation,_Classical_pathway	biological processes	1.55372	7.66423e-10	1.96587e-07	6.70644	significant up
Extracellular_matrix	cellular component	0.806771	1.31858e-09	3.00636e-07	6.52196	significant up
Respiratory_chain	cellular component	-0.273967	1.60409e-09	3.2916e-07	6.48259	significant down
Mitochondrial_respiratory_chain_complex_i	cellular component	-0.28028	4.4079e-09	8.22274e-07	6.08498	significant down
Complement_activation	biological processes	1.5281	5.44274e-09	9.30709e-07	6.03119	significant up
Nadh_dehydrogenase_(Ubiquinone)_Activity	molecular function	-0.28028	6.00159e-09	9.47328e-07	6.0235	significant down
Elevation_of_cytosolic_calcium_ion_concentration	biological processes	1.4555	1.06105e-08	1.5552e-06	5.80821	significant up
Receptor_agonist_activity	molecular function	3.28592	1.15036e-08	1.57369e-06	5.80308	significant up
Response_to_wounding	biological processes	0.641888	1.72748e-08	2.08517e-06	5.68086	significant up
Integrin_binding	molecular function	0.822818	1.67683e-08	2.08517e-06	5.68086	significant up
Defense_response_to_bacterium	biological processes	2.08137	5.4835e-08	5.92218e-06	5.22752	significant up
Chemotaxis	biological processes	2.12784	5.31706e-08	5.92218e-06	5.22752	significant up
Collagen	cellular component	1.11543	6.18326e-08	6.3166e-06	5.19952	significant up
Mitochondrial_electron_transport,_Nadh_to_ubiquinone	biological processes	-0.28028	6.46436e-08	6.3166e-06	5.19952	significant down
Immunoglobulin_mediated_immune_response	biological processes	1.15022	8.76114e-08	8.17175e-06	5.08768	significant up
Negative_regulation_of_angiogenesis	biological processes	1.04751	1.0457e-07	9.32945e-06	5.03014	significant up
Anion_transport	biological processes	0.794466	1.20719e-07	1.03215e-05	4.98626	significant up
Platelet_alpha_granule_lumen	cellular component	0.833519	1.28036e-07	1.05092e-05	4.97843	significant up
Erythrocyte_maturation	biological processes	0.881344	1.397e-07	1.06172e-05	4.97399	significant up
Translation	biological processes	-0.409687	1.39116e-07	1.06172e-05	4.97399	significant down
Extracellular_matrix_organization	biological processes	1.07932	1.46569e-07	1.07414e-05	4.96894	significant up
Interferon-Gamma-Mediated_signaling_pathway	biological processes	1.01643	2.19138e-07	1.51282e-05	4.82021	significant up
Positive_regulation_of_smooth_muscle_cell_migration	biological processes	0.637909	2.21172e-07	1.51282e-05	4.82021	significant up
Basement_membrane	cellular component	0.826044	3.2184e-07	2.13037e-05	4.67154	significant up
Embryo_implantation	biological processes	0.729046	5.40955e-07	3.40053e-05	4.46845	significant up
Response_to_ethanol	biological processes	0.830422	5.46869e-07	3.40053e-05	4.46845	significant up
Positive_regulation_of_macrophage_derived_foam_cell_differentiation	biological processes	1.12145	6.85092e-07	4.13473e-05	4.38355	significant up
Positive_regulation_of_phagocytosis	biological processes	2.05473	8.09541e-07	4.74622e-05	4.32365	significant up
Negative_regulation_of_endothelial_cell_proliferation	biological processes	0.77319	9.43672e-07	5.37893e-05	4.2693	significant up
Lysosomal_lumen	cellular component	0.618988	1.00322e-06	5.41738e-05	4.26621	significant up
Cytokine_activity	molecular function	1.08917	1.00055e-06	5.41738e-05	4.26621	significant up
Cytokine-Mediated_signaling_pathway	biological processes	0.909509	1.23748e-06	6.51103e-05	4.18635	significant up
Respiratory_electron_transport_chain	biological processes	-0.258968	1.3309e-06	6.82754e-05	4.16574	significant down
Extracellular_matrix_binding	molecular function	0.675042	1.39699e-06	6.99176e-05	4.15541	significant up
Positive_regulation_of_cell-Substrate_adhesion	biological processes	0.695345	1.61552e-06	7.89295e-05	4.10276	significant up
Extracellular_matrix_structural_constituent	molecular function	0.970906	1.7038e-06	8.13068e-05	4.08987	significant up
Long-Term_synaptic_potentiation	biological processes	1.44567	1.97466e-06	9.20908e-05	4.03578	significant up
Angiogenesis	biological processes	0.795908	2.576e-06	0.000117465	3.93009	significant up
Lipopolysaccharide_binding	molecular function	0.977195	2.90751e-06	0.000126941	3.8964	significant up
Pancreatic_ribonuclease_activity	molecular function	0.894893	2.88068e-06	0.000126941	3.8964	significant up
Wound_healing	biological processes	0.844409	3.35787e-06	0.000143549	3.843	significant up
Cholesterol_binding	molecular function	0.657267	3.46649e-06	0.000145168	3.83813	significant up
Cell-Cell_signaling	biological processes	1.14484	3.69287e-06	0.000149117	3.82647	significant up
Scavenger_receptor_activity	molecular function	1.23118	3.70613e-06	0.000149117	3.82647	significant up
Regulation_of_mapk_cascade	biological processes	0.780812	4.28709e-06	0.000169175	3.77166	significant up
Cartilage_development	biological processes	1.12958	4.96311e-06	0.000192157	3.71634	significant up
Vascular_endothelial_growth_factor_receptor_signaling_pathway	biological processes	0.876435	5.33913e-06	0.000202887	3.69275	significant up
Receptor_complex	cellular component	0.872892	6.14024e-06	0.000224996	3.64783	significant up
Platelet-Derived_growth_factor_binding	molecular function	0.778815	6.07236e-06	0.000224996	3.64783	significant up
Sarcolemma	cellular component	0.690891	6.67365e-06	0.000240251	3.61933	significant up
Mitochondrial_ribosome	cellular component	-0.378295	6.83595e-06	0.000241851	3.61645	significant down
Negative_regulation_by_host_of_viral_transcription	biological processes	-0.604528	7.77968e-06	0.000270575	3.56771	significant down
G-Protein_coupled_receptor_signaling_pathway	biological processes	1.04783	8.01223e-06	0.000274018	3.56222	significant up
Lysosome	cellular component	0.625505	8.33473e-06	0.000275853	3.55932	significant up
Aging	biological processes	0.870386	8.29029e-06	0.000275853	3.55932	significant up
Positive_regulation_of_epithelial_cell_proliferation	biological processes	0.675607	8.67786e-06	0.000278234	3.55559	significant up
Growth_factor_activity	molecular function	0.785403	8.63178e-06	0.000278234	3.55559	significant up
Cell_surface_receptor_signaling_pathway	biological processes	1.09698	9.60953e-06	0.000303365	3.51803	significant up
Innate_immune_response	biological processes	1.22509	9.85614e-06	0.000306436	3.51366	significant up
Multivesicular_body	cellular component	0.69462	1.09873e-05	0.000336506	3.47301	significant up
Positive_regulation_vascular_endothelial_growth_factor_production	biological processes	1.72498	1.12975e-05	0.000340918	3.46735	significant up
Integrin-Mediated_signaling_pathway	biological processes	0.740218	1.20757e-05	0.000359121	3.44476	significant up
Negative_regulation_of_cell_death	biological processes	0.54767	1.41412e-05	0.000414539	3.38243	significant up
Positive_regulation_of_tumor_necrosis_factor_production	biological processes	1.49562	1.70728e-05	0.000486574	3.31285	significant up
Focal_adhesion	cellular component	0.657207	1.70664e-05	0.000486574	3.31285	significant up
Membrane_protein_ectodomain_proteolysis	biological processes	0.588229	1.78614e-05	0.000502075	3.29923	significant up
Positive_regulation_of_phosphatidylinositol_3-Kinase_cascade	biological processes	0.929012	1.84728e-05	0.000505415	3.29635	significant up
Calcium-Dependent_phospholipid_binding	molecular function	0.401861	1.83408e-05	0.000505415	3.29635	significant up
Positive_regulation_of_calcium_ion_transport_into_cytosol	biological processes	0.817794	2.26527e-05	0.000611624	3.21352	significant up
Decidualization	biological processes	0.829269	2.38031e-05	0.000634336	3.19768	significant up
Skeletal_system_development	biological processes	0.833717	2.51988e-05	0.000662923	3.17854	significant up
Odontogenesis	biological processes	0.577796	2.60642e-05	0.00067701	3.1694	significant up
Blood_coagulation	biological processes	0.665269	2.6708e-05	0.000685061	3.16427	significant up
Positive_regulation_of_smooth_muscle_cell_proliferation	biological processes	0.799958	2.75067e-05	0.000696837	3.15687	significant up
Eye_development	biological processes	0.762006	2.80946e-05	0.000703049	3.15301	significant up
Metalloendopeptidase_inhibitor_activity	molecular function	1.3951	3.00646e-05	0.000743285	3.12884	significant up
Positive_regulation_of_cell_proliferation	biological processes	0.828455	3.08235e-05	0.000752973	3.12322	significant up
Steroid_metabolic_process	biological processes	0.632661	3.206e-05	0.000773967	3.11128	significant up
Phagocytosis	biological processes	0.698553	3.29097e-05	0.000785241	3.105	significant up
Heart_development	biological processes	0.642413	3.52771e-05	0.000832053	3.07985	significant up
Odontogenesis_of_dentin-Containing_tooth	biological processes	0.743808	3.76343e-05	0.000864123	3.06342	significant up
Mitochondrial_small_ribosomal_subunit	cellular component	-0.350026	3.78112e-05	0.000864123	3.06342	significant down
Neurotransmitter_biosynthetic_process	biological processes	0.637161	3.79001e-05	0.000864123	3.06342	significant up
Positive_regulation_of_activated_t_cell_proliferation	biological processes	0.940623	3.87306e-05	0.000873353	3.05881	significant up
Platelet_activation	biological processes	0.688727	4.03019e-05	0.000898907	3.04629	significant up
Positive_regulation_of_endothelial_cell_proliferation	biological processes	0.827409	4.11439e-05	0.00090782	3.042	significant up
Positive_regulation_of_peptidyl-Tyrosine_phosphorylation	biological processes	0.73923	4.2297e-05	0.000923335	3.03464	significant up
Activation_of_phospholipase_c_activity_by_g-Protein_coupled_receptor_protein_signaling_pathway_coupled_to_ip3_second_messenger	biological processes	0.492753	4.47043e-05	0.000965614	3.0152	significant up
Metallocarboxypeptidase_activity	molecular function	1.52742	4.61227e-05	0.000985872	3.00618	significant up
Positive_regulation_of_epithelial_cell_migration	biological processes	0.58156	5.32641e-05	0.00112678	2.94816	significant up
Response_to_hypoxia	biological processes	0.788591	5.63208e-05	0.00117929	2.92838	significant up
Caveola	cellular component	0.80724	5.82714e-05	0.00119296	2.92338	significant up
Leukocyte_migration	biological processes	0.804423	5.87176e-05	0.00119296	2.92338	significant up
Epithelial_cell_differentiation	biological processes	0.739337	5.84744e-05	0.00119296	2.92338	significant up
Cellular_response_to_lipopolysaccharide	biological processes	1.22995	5.95134e-05	0.00119727	2.92181	significant up
Response_to_vitamin_d	biological processes	1.62001	6.16063e-05	0.00122734	2.91103	significant up
Cellular_response_to_organic_cyclic_compound	biological processes	0.782927	6.33184e-05	0.00123742	2.90748	significant up
Low-Density_lipoprotein_particle_binding	molecular function	0.919517	6.27715e-05	0.00123742	2.90748	significant up
Collagen_binding	molecular function	0.890508	6.54727e-05	0.00126745	2.89707	significant up
Bone_resorption	biological processes	0.430794	6.69932e-05	0.00128477	2.89118	significant up
Receptor_binding	molecular function	1.02532	7.1769e-05	0.00136361	2.86531	significant up
Wnt_receptor_signaling_pathway,_Calcium_modulating_pathway	biological processes	0.75071	7.39167e-05	0.00136675	2.86431	significant up
Cellular_response_to_interferon-Gamma	biological processes	1.1614	7.39838e-05	0.00136675	2.86431	significant up
Ribosomal_small_subunit_biogenesis	biological processes	-0.378109	7.52647e-05	0.00136675	2.86431	significant down
Adrenal_gland_development	biological processes	0.675793	7.52268e-05	0.00136675	2.86431	significant up
External_side_of_plasma_membrane	cellular component	1.15542	7.26094e-05	0.00136675	2.86431	significant up
Hair_follicle_morphogenesis	biological processes	0.55035	7.6743e-05	0.00138137	2.85969	significant up
Transporter_activity	molecular function	0.71747	7.86697e-05	0.00140374	2.85271	significant up
Growth_cone	cellular component	0.555645	7.94722e-05	0.00140584	2.85207	significant up
Cell_body	cellular component	1.1895	8.16323e-05	0.00140764	2.85151	significant up
Glycerol_metabolic_process	biological processes	-0.489149	8.13186e-05	0.00140764	2.85151	significant down
Cell_surface	cellular component	0.830716	8.12428e-05	0.00140764	2.85151	significant up
Cellular_response_to_heat	biological processes	1.5049	8.48907e-05	0.00145163	2.83814	significant up
Nitrogen_compound_metabolic_process	biological processes	0.94683	8.81456e-05	0.00149483	2.82541	significant up
Interleukin-1_receptor_binding	molecular function	0.601783	8.94346e-05	0.00150426	2.82268	significant up
Female_pregnancy	biological processes	1.00121	9.43749e-05	0.00157445	2.80287	significant up
Negative_regulation_of_inflammatory_response	biological processes	0.424194	9.6319e-05	0.00159283	2.79783	significant up
Cellular_lipid_metabolic_process	biological processes	0.671452	9.70291e-05	0.00159283	2.79783	significant up
Regulation_of_lipid_metabolic_process	biological processes	0.582347	9.87602e-05	0.00160838	2.79361	significant up
Hydrolase_activity,_Hydrolyzing_o-Glycosyl_compounds	molecular function	0.609015	0.000101569	0.0016411	2.78486	significant up
Activation_of_adenylate_cyclase_activity	biological processes	0.769956	0.000102832	0.00164852	2.7829	significant up
Actin_filament	cellular component	0.839585	0.000106096	0.00168767	2.77271	significant up
G-Protein_signaling,_Coupled_to_cyclic_nucleotide_second_messenger	biological processes	-0.400128	0.000108508	0.00171275	2.7663	significant down
Lipid_catabolic_process	biological processes	0.837252	0.000110994	0.00173863	2.75979	significant up
Triglyceride_metabolic_process	biological processes	0.762705	0.000112277	0.0017454	2.75811	significant up
Brush_border_membrane	cellular component	1.59574	0.000114714	0.00176987	2.75206	significant up
Positive_regulation_of_membrane_protein_ectodomain_proteolysis	biological processes	0.610865	0.000115823	0.00177365	2.75113	significant up
Very-Low-Density_lipoprotein_particle	cellular component	1.37172	0.000117059	0.00177929	2.74975	significant up
Type_i_interferon-Mediated_signaling_pathway	biological processes	0.864088	0.000118749	0.00179172	2.74673	significant up
Platelet_degranulation	biological processes	0.786499	0.000122549	0.00183554	2.73624	significant up
T_cell_activation	biological processes	1.3954	0.00012554	0.00186673	2.72892	significant up
Positive_regulation_of_cholesterol_efflux	biological processes	0.700847	0.000130015	0.00191287	2.71832	significant up
Cell-Matrix_adhesion	biological processes	0.726938	0.000130507	0.00191287	2.71832	significant up
Collagen_fibril_organization	biological processes	0.789096	0.000133097	0.00193698	2.71287	significant up
Negative_regulation_of_neuron_projection_development	biological processes	1.07264	0.000139758	0.00200548	2.69778	significant up
Lipid_metabolic_process	biological processes	0.946787	0.000139277	0.00200548	2.69778	significant up
Stem_cell_differentiation	biological processes	0.974522	0.000145021	0.00206655	2.68475	significant up
Perinuclear_region_of_cytoplasm	cellular component	0.542215	0.00014776	0.00209106	2.67963	significant up
Cell_fate_specification	biological processes	0.632798	0.000150094	0.00210954	2.67581	significant up
Phosphatidylinositol_biosynthetic_process	biological processes	0.493561	0.000152334	0.00212645	2.67234	significant up
Glial_cell_differentiation	biological processes	0.697115	0.000155547	0.00212835	2.67196	significant up
Neural_crest_cell_development	biological processes	0.665847	0.000155581	0.00212835	2.67196	significant up
Negative_regulation_of_interleukin-6_production	biological processes	0.724982	0.000155244	0.00212835	2.67196	significant up
Phagocytic_cup	cellular component	0.881779	0.000158744	0.00215724	2.6661	significant up
Srp-Dependent_cotranslational_protein_targeting_to_membrane	biological processes	-0.358341	0.00016223	0.0021901	2.65954	significant down
Regulation_of_immune_response	biological processes	1.90532	0.000163381	0.00219123	2.65931	significant up
Lipid_storage	biological processes	0.527759	0.000168109	0.00222736	2.65221	significant up
Adult_locomotory_behavior	biological processes	0.483189	0.000168246	0.00222736	2.65221	significant up
Positive_regulation_of_reactive_oxygen_species_metabolic_process	biological processes	0.689521	0.000170147	0.00223809	2.65012	significant up
Lysosome_organization	biological processes	0.611383	0.000183439	0.0023674	2.62573	significant up
Rac_protein_signal_transduction	biological processes	0.840634	0.000182683	0.0023674	2.62573	significant up
Carboxypeptidase_activity	molecular function	-0.830245	0.000183098	0.0023674	2.62573	significant down
Lateral_plasma_membrane	cellular component	0.699663	0.000184713	0.00236894	2.62545	significant up
Cellular_response_to_hormone_stimulus	biological processes	1.01517	0.000189185	0.00241123	2.61776	significant up
Lipoprotein_transport	biological processes	1.80188	0.000192434	0.00242255	2.61573	significant up
Neuropeptide_signaling_pathway	biological processes	1.0629	0.000192212	0.00242255	2.61573	significant up
Positive_regulation_of_cellular_protein_metabolic_process	biological processes	0.558806	0.000194294	0.00243104	2.61421	significant up
Learning_or_memory	biological processes	0.530279	0.000202249	0.00248511	2.60465	significant up
Cytokine_binding	molecular function	-0.497705	0.000201778	0.00248511	2.60465	significant down
Humoral_immune_response	biological processes	1.30845	0.000200144	0.00248511	2.60465	significant up
Heme_binding	molecular function	0.984671	0.000204444	0.00249714	2.60256	significant up
Positive_regulation_of_extrinsic_apoptotic_signaling_pathway	biological processes	0.779535	0.00021358	0.00254805	2.59379	significant up
Neuromuscular_process_controlling_balance	biological processes	0.487277	0.000211656	0.00254805	2.59379	significant up
T_cell_receptor_signaling_pathway	biological processes	0.759536	0.000212806	0.00254805	2.59379	significant up
Triglyceride_biosynthetic_process	biological processes	0.871442	0.000213501	0.00254805	2.59379	significant up
Wnt-Activated_receptor_activity	molecular function	1.43594	0.000223583	0.0026429	2.57792	significant up
Cellular_response_to_tumor_necrosis_factor	biological processes	0.901535	0.000224106	0.0026429	2.57792	significant up
Fibroblast_growth_factor_binding	molecular function	-0.396523	0.000228756	0.00268233	2.57149	significant down
Carbohydrate_metabolic_process	biological processes	0.529958	0.000251295	0.00272835	2.5641	significant up
Superoxide_metabolic_process	biological processes	1.68382	0.000239365	0.00272835	2.5641	significant up
Membrane_raft	cellular component	0.675485	0.000245729	0.00272835	2.5641	significant up
Chylomicron	cellular component	0.781519	0.000244097	0.00272835	2.5641	significant up
Glycosaminoglycan_binding	molecular function	0.591362	0.000246798	0.00272835	2.5641	significant up
Low-Density_lipoprotein_particle	cellular component	0.834004	0.000250373	0.00272835	2.5641	significant up
Positive_regulation_of_release_of_sequestered_calcium_ion_into_cytosol	biological processes	0.568179	0.000244561	0.00272835	2.5641	significant up
Cholesterol_metabolic_process	biological processes	0.848158	0.000250695	0.00272835	2.5641	significant up
Wnt-Protein_binding	molecular function	1.35129	0.000238983	0.00272835	2.5641	significant up
Regulation_of_angiogenesis	biological processes	2.08249	0.000251212	0.00272835	2.5641	significant up
Cellular_defense_response	biological processes	1.74381	0.000240247	0.00272835	2.5641	significant up
Symporter_activity	molecular function	0.587651	0.000245908	0.00272835	2.5641	significant up
Negative_regulation_of_cell-Substrate_adhesion	biological processes	0.553702	0.000244541	0.00272835	2.5641	significant up
Negative_regulation_of_bone_mineralization	biological processes	0.779577	0.000241141	0.00272835	2.5641	significant up
Phototransduction	biological processes	0.844021	0.000257636	0.00277437	2.55684	significant up
Hyaluronic_acid_binding	molecular function	1.17597	0.000258238	0.00277437	2.55684	significant up
Peptide_cross-Linking	biological processes	0.823733	0.000261004	0.00278948	2.55448	significant up
Basolateral_plasma_membrane	cellular component	0.626839	0.000266313	0.00283147	2.54799	significant up
Mammary_gland_development	biological processes	0.659654	0.000270532	0.0028615	2.54341	significant up
Trophectodermal_cell_differentiation	biological processes	-0.535229	0.000276709	0.00291183	2.53583	significant down
Peptidase_inhibitor_activity	molecular function	0.610514	0.000284317	0.00294769	2.53052	significant up
Positive_regulation_of_t_cell_activation	biological processes	0.855678	0.000282767	0.00294769	2.53052	significant up
Positive_regulation_of_interleukin-6_production	biological processes	1.33677	0.000285863	0.00294769	2.53052	significant up
Long-Chain_fatty-Acyl-Coa_biosynthetic_process	biological processes	0.935544	0.000284505	0.00294769	2.53052	significant up
Endopeptidase_inhibitor_activity	molecular function	1.99616	0.000288255	0.00295749	2.52908	significant up
Cholesterol_efflux	biological processes	0.616319	0.00029515	0.00299569	2.5235	significant up
Negative_regulation_of_blood_pressure	biological processes	-0.400128	0.000296357	0.00299569	2.5235	significant down
Myoblast_differentiation	biological processes	0.648069	0.000296176	0.00299569	2.5235	significant up
Positive_regulation_of_endothelial_cell_migration	biological processes	0.71466	0.000298624	0.00300381	2.52233	significant up
Phosphatidylinositol_phospholipase_c_activity	molecular function	0.689386	0.000301369	0.00300939	2.52152	significant up
Cell_chemotaxis	biological processes	0.895696	0.000302112	0.00300939	2.52152	significant up
Ubiquitin-Dependent_protein_catabolic_process	biological processes	-0.463462	0.000309467	0.0030096	2.52149	significant down
G-Protein_coupled_receptor_binding	molecular function	0.504325	0.000307351	0.0030096	2.52149	significant up
Ribonuclease_activity	molecular function	-0.457151	0.000305963	0.0030096	2.52149	significant down
Positive_regulation_of_osteoblast_differentiation	biological processes	0.699737	0.000306776	0.0030096	2.52149	significant up
Excretion	biological processes	0.874219	0.000309312	0.0030096	2.52149	significant up
Hormone_metabolic_process	biological processes	0.548137	0.000319156	0.00306031	2.51423	significant up
Regulation_of_neurotransmitter_secretion	biological processes	0.68859	0.000318891	0.00306031	2.51423	significant up
Gonad_development	biological processes	1.27867	0.000317573	0.00306031	2.51423	significant up
Cation_binding	molecular function	0.555636	0.000321632	0.00306971	2.5129	significant up
Rrna_binding	molecular function	-0.477102	0.000328701	0.00312266	2.50548	significant down
Glycosphingolipid_metabolic_process	biological processes	0.525922	0.000330833	0.00312843	2.50467	significant up
Apical_plasma_membrane	cellular component	0.754213	0.000334736	0.00315082	2.50158	significant up
Neuron_projection_morphogenesis	biological processes	0.539554	0.000341156	0.00319659	2.49531	significant up
Transmembrane_signaling_receptor_activity	molecular function	0.843706	0.000347076	0.00323728	2.48982	significant up
Lipoprotein_metabolic_process	biological processes	0.843262	0.000355751	0.00330318	2.48107	significant up
Keratinocyte_proliferation	biological processes	0.575789	0.00035899	0.00331824	2.47909	significant up
Negative_regulation_of_endopeptidase_activity	biological processes	0.870495	0.000367361	0.00338038	2.47103	significant up
Negative_regulation_of_adenylate_cyclase_activity	biological processes	0.503266	0.000374602	0.00341637	2.46643	significant up
Fatty_acid_biosynthetic_process	biological processes	1.24712	0.000373788	0.00341637	2.46643	significant up
Protein_k11-Linked_ubiquitination	biological processes	-0.319899	0.000387565	0.00348808	2.45741	significant down
Intermediate_filament	cellular component	1.16525	0.000384658	0.00348808	2.45741	significant up
Termination_of_rna_polymerase_ii_transcription	biological processes	-0.525045	0.000386479	0.00348808	2.45741	significant down
S_phase_of_mitotic_cell_cycle	biological processes	-0.412641	0.000390875	0.00350251	2.45562	significant down
Response_to_cytokine_stimulus	biological processes	1.04137	0.00039319	0.00350794	2.45495	significant up
Adipose_tissue_development	biological processes	0.241593	0.000397826	0.00353394	2.45174	significant up
Positive_regulation_of_ras_protein_signal_transduction	biological processes	0.871314	0.000405756	0.00358061	2.44604	significant up
Response_to_amino_acid_stimulus	biological processes	0.892569	0.00040657	0.00358061	2.44604	significant up
Positive_regulation_of_insulin_secretion	biological processes	0.537812	0.000412017	0.00358245	2.44582	significant up
Growth_factor_binding	molecular function	0.945185	0.000411584	0.00358245	2.44582	significant up
Response_to_mechanical_stimulus	biological processes	0.779904	0.000409279	0.00358245	2.44582	significant up
Response_to_gamma_radiation	biological processes	1.73565	0.000416333	0.00360471	2.44313	significant up
Neuronal_cell_body	cellular component	0.647736	0.000419841	0.0036198	2.44131	significant up
Negative_regulation_of_oligodendrocyte_differentiation	biological processes	0.538893	0.000423424	0.00363542	2.43944	significant up
Protein_sumoylation	biological processes	0.940453	0.000425218	0.00363561	2.43942	significant up
Positive_regulation_of_signal_transduction	biological processes	-0.492407	0.000429919	0.00366056	2.43645	significant down
Receptor_tyrosine_kinase_binding	molecular function	0.651928	0.000432688	0.00366891	2.43546	significant up
Telomere_maintenance	biological processes	-0.522542	0.000459541	0.00388057	2.4111	significant down
Cellular_component_movement	biological processes	0.89269	0.000468281	0.00393817	2.40471	significant up
Mrna_capping	biological processes	-0.383972	0.000471144	0.0039413	2.40436	significant down
Sensory_perception_of_smell	biological processes	0.580816	0.000472495	0.0039413	2.40436	significant up
Regulation_of_neuron_differentiation	biological processes	-0.440727	0.000479078	0.00397456	2.40071	significant down
Water_transport	biological processes	0.734582	0.000480356	0.00397456	2.40071	significant up
High-Density_lipoprotein_particle	cellular component	1.42233	0.000485701	0.00400264	2.39765	significant up
Negative_regulation_of_cell_adhesion	biological processes	0.688022	0.000494185	0.00405627	2.39187	significant up
Dna-Directed_rna_polymerase_ii,_Core_complex	cellular component	-0.327382	0.000497579	0.00406786	2.39063	significant down
Response_to_organic_substance	biological processes	0.953948	0.000502816	0.00409436	2.38781	significant up
Flavin_adenine_dinucleotide_binding	molecular function	1.2352	0.000510371	0.00413945	2.38306	significant up
Muscle_organ_development	biological processes	1.14471	0.000514033	0.00415274	2.38167	significant up
Superoxide_anion_generation	biological processes	2.08542	0.000522001	0.00420057	2.37669	significant up
Blood_circulation	biological processes	1.22444	0.000546615	0.00438146	2.35838	significant up
Syntaxin_binding	molecular function	0.733915	0.000553289	0.0044177	2.3548	significant up
Cellular_response_to_extracellular_stimulus	biological processes	-1.07541	0.00055755	0.00442217	2.35436	significant down
Circadian_rhythm	biological processes	-0.714427	0.000558158	0.00442217	2.35436	significant down
Response_to_glucocorticoid_stimulus	biological processes	0.932463	0.000560712	0.00442531	2.35406	significant up
Lung_development	biological processes	0.772801	0.000598979	0.00470922	2.32705	significant up
Visual_learning	biological processes	0.568262	0.000613267	0.00472019	2.32604	significant up
Bmp_signaling_pathway	biological processes	0.744853	0.000604526	0.00472019	2.32604	significant up
Serine-Type_endopeptidase_inhibitor_activity	molecular function	0.951539	0.000612546	0.00472019	2.32604	significant up
Nadp_binding	molecular function	1.09954	0.000607376	0.00472019	2.32604	significant up
Response_to_amphetamine	biological processes	-0.636594	0.000614177	0.00472019	2.32604	significant down
Cell_death	biological processes	0.543811	0.000606868	0.00472019	2.32604	significant up
Negative_regulation_of_insulin_receptor_signaling_pathway	biological processes	0.813225	0.000627377	0.00477501	2.32103	significant up
Negative_regulation_of_gene_expression	biological processes	0.983126	0.000628291	0.00477501	2.32103	significant up
Eating_behavior	biological processes	0.616571	0.00062564	0.00477501	2.32103	significant up
Mrna_3'-End_processing	biological processes	-0.549441	0.000633944	0.0048002	2.31874	significant down
Vasodilation	biological processes	0.565957	0.00064086	0.00483472	2.31563	significant up
Reverse_cholesterol_transport	biological processes	0.515065	0.00064723	0.00485254	2.31403	significant up
M_phase_of_mitotic_cell_cycle	biological processes	-0.579721	0.000647951	0.00485254	2.31403	significant down
Response_to_cold	biological processes	1.81272	0.000654717	0.00488538	2.3111	significant up
Desmosome	cellular component	0.432826	0.000660584	0.0049113	2.3088	significant up
Voltage-Gated_potassium_channel_complex	cellular component	0.570503	0.000665111	0.0049271	2.30741	significant up
Organ_morphogenesis	biological processes	0.653506	0.000668611	0.00493481	2.30673	significant up
Negative_regulation_of_cell_proliferation	biological processes	0.834643	0.000670961	0.00493481	2.30673	significant up
Nf-Kappab_binding	molecular function	-0.321011	0.000702802	0.00497972	2.3028	significant down
Voltage-Gated_calcium_channel_activity	molecular function	0.646201	0.000702773	0.00497972	2.3028	significant up
Cellular_response_to_mechanical_stimulus	biological processes	0.764258	0.000705795	0.00497972	2.3028	significant up
Male_genitalia_development	biological processes	0.81929	0.000705513	0.00497972	2.3028	significant up
Neuron_fate_commitment	biological processes	0.679799	0.000696468	0.00497972	2.3028	significant up
Pattern_specification_process	biological processes	0.818085	0.000717436	0.00497972	2.3028	significant up
Proton-Transporting_atpase_activity,_Rotational_mechanism	molecular function	-0.367341	0.000702634	0.00497972	2.3028	significant down
Cholesterol_homeostasis	biological processes	0.65361	0.00071418	0.00497972	2.3028	significant up
Z_disc	cellular component	1.2463	0.000707804	0.00497972	2.3028	significant up
Oxidoreductase_activity,_Acting_on_paired_donors,_With_incorporation_or_reduction_of_molecular_oxygen	molecular function	1.12053	0.000724787	0.00497972	2.3028	significant up
Monooxygenase_activity	molecular function	1.08553	0.000680869	0.00497972	2.3028	significant up
Positive_regulation_of_protein_tyrosine_kinase_activity	biological processes	0.635152	0.000725602	0.00497972	2.3028	significant up
Endochondral_ossification	biological processes	0.766574	0.000725383	0.00497972	2.3028	significant up
Chloride_channel_complex	cellular component	0.638414	0.000682568	0.00497972	2.3028	significant up
Positive_regulation_of_filopodium_assembly	biological processes	0.787059	0.000704552	0.00497972	2.3028	significant up
Exosome_(Rnase_complex)	cellular component	-0.461311	0.000694405	0.00497972	2.3028	significant down
Pyridoxal_phosphate_binding	molecular function	0.601053	0.000722218	0.00497972	2.3028	significant up
Hydrogen_ion_transporting_atp_synthase_activity,_Rotational_mechanism	molecular function	-0.214931	0.000704854	0.00497972	2.3028	significant down
Oocyte_maturation	biological processes	0.551285	0.000724598	0.00497972	2.3028	significant up
Positive_regulation_of_receptor-Mediated_endocytosis	biological processes	0.807208	0.000721418	0.00497972	2.3028	significant up
Activation_of_adenylate_cyclase_activity_by_g-Protein_signaling_pathway	biological processes	0.517326	0.000734085	0.00499238	2.30169	significant up
Epidermis_development	biological processes	0.658697	0.000734746	0.00499238	2.30169	significant up
Hormone_activity	molecular function	0.823918	0.000732754	0.00499238	2.30169	significant up
Intrinsic_to_internal_side_of_plasma_membrane	cellular component	0.842226	0.000739311	0.00500682	2.30044	significant up
Hindbrain_development	biological processes	-0.513645	0.000742937	0.00501482	2.29974	significant down
Cgmp_binding	molecular function	-1.51589	0.000746608	0.00502308	2.29903	significant down
Mitochondrial_nucleoid	cellular component	0.369983	0.000749597	0.00502671	2.29872	significant up
Nad-Dependent_histone_deacetylase_activity_(H3-K9_specific)	molecular function	0.624497	0.000754351	0.00504211	2.29739	significant up
Camp_biosynthetic_process	biological processes	0.528123	0.000766964	0.00510977	2.2916	significant up
Rough_endoplasmic_reticulum	cellular component	0.740915	0.000777561	0.00516361	2.28705	significant up
Positive_regulation_of_cytokine_production	biological processes	0.792085	0.000804882	0.00527674	2.27763	significant up
Steroid_binding	molecular function	0.81862	0.000797293	0.00527674	2.27763	significant up
T-Tubule	cellular component	-0.466409	0.000802725	0.00527674	2.27763	significant down
Axon	cellular component	0.589779	0.000802308	0.00527674	2.27763	significant up
Chloride_channel_activity	molecular function	0.661569	0.000809652	0.0052911	2.27645	significant up
Midgut_development	biological processes	0.70837	0.000831891	0.00541917	2.26607	significant up
Defense_response	biological processes	1.16347	0.000856535	0.00556205	2.25476	significant up
Positive_regulation_of_erk1_and_erk2_cascade	biological processes	0.944449	0.000867066	0.00561268	2.25083	significant up
Nitric_oxide_mediated_signal_transduction	biological processes	0.482329	0.000870173	0.00561508	2.25064	significant up
Neutrophil_chemotaxis	biological processes	0.909495	0.00087953	0.00563341	2.24923	significant up
Camp-Dependent_protein_kinase_regulator_activity	molecular function	1.73322	0.000899086	0.00563341	2.24923	significant up
Cell_wall_macromolecule_catabolic_process	biological processes	-0.317944	0.000904419	0.00563341	2.24923	significant down
Branching_morphogenesis_of_a_tube	biological processes	1.05997	0.000878905	0.00563341	2.24923	significant up
Xenobiotic_metabolic_process	biological processes	0.789967	0.000899114	0.00563341	2.24923	significant up
2-Oxoglutarate_metabolic_process	biological processes	0.653397	0.000884057	0.00563341	2.24923	significant up
Rna_splicing	biological processes	-0.482163	0.000905257	0.00563341	2.24923	significant down
Response_to_camp	biological processes	-0.851218	0.000905957	0.00563341	2.24923	significant down
Regulation_of_inflammatory_response	biological processes	0.591137	0.000896542	0.00563341	2.24923	significant up
Positive_regulation_of_fibroblast_proliferation	biological processes	0.830173	0.000898404	0.00563341	2.24923	significant up
Rrna_processing	biological processes	-0.438267	0.000891042	0.00563341	2.24923	significant down
G-Protein_signaling,_Coupled_to_camp_nucleotide_second_messenger	biological processes	-0.511411	0.000904215	0.00563341	2.24923	significant down
Steroid_hormone_mediated_signaling_pathway	biological processes	0.940246	0.00092237	0.00571813	2.24275	significant up
Sensory_perception_of_sound	biological processes	0.782017	0.000931038	0.00575449	2.23999	significant up
Endoderm_formation	biological processes	-0.861728	0.000936539	0.00577111	2.23874	significant down
Extracellular_ligand-Gated_ion_channel_activity	molecular function	0.661171	0.000952723	0.00584584	2.23315	significant up
Response_to_lipopolysaccharide	biological processes	0.746292	0.000954365	0.00584584	2.23315	significant up
Positive_regulation_of_branching_involved_in_ureteric_bud_morphogenesis	biological processes	0.7164	0.000964831	0.00589236	2.22971	significant up
Positive_regulation_of_pathway-Restricted_smad_protein_phosphorylation	biological processes	1.05411	0.000986458	0.0059187	2.22777	significant up
Cell_projection	cellular component	0.901013	0.00099955	0.0059187	2.22777	significant up
Antigen_processing_and_presentation_of_exogenous_peptide_antigen_via_mhc_class_i	biological processes	-0.390499	0.00099955	0.0059187	2.22777	significant down
Protease_binding	molecular function	0.717215	0.00099955	0.0059187	2.22777	significant up
Smad_protein_signal_transduction	biological processes	-0.982802	0.00099955	0.0059187	2.22777	significant down
Ossification	biological processes	0.7018	0.00100087	0.0059187	2.22777	significant up
Dendrite	cellular component	0.566731	0.00099955	0.0059187	2.22777	significant up
Activation_of_phospholipase_c_activity	biological processes	0.631017	0.00099955	0.0059187	2.22777	significant up
Electron_transport_chain	biological processes	1.26719	0.000993151	0.0059187	2.22777	significant up
Positive_regulation_of_viral_transcription	biological processes	-0.43684	0.00099955	0.0059187	2.22777	significant down
Neuromuscular_junction_development	biological processes	0.849018	0.000975315	0.0059187	2.22777	significant up
Positive_regulation_of_mesenchymal_cell_proliferation	biological processes	0.64568	0.00101234	0.00596934	2.22407	significant up
Kidney_development	biological processes	0.725093	0.00102258	0.00601243	2.22095	significant up
Positive_regulation_of_jak-Stat_cascade	biological processes	0.928123	0.00102585	0.00601438	2.22081	significant up
Gpi_anchor_biosynthetic_process	biological processes	-0.438606	0.00103025	0.00602301	2.22019	significant down
Digestion	biological processes	-0.42342	0.00104207	0.0060748	2.21647	significant down
Phagocytic_vesicle_membrane	cellular component	0.849685	0.00105476	0.00613135	2.21244	significant up
Histone_deacetylase_activity	molecular function	0.481396	0.00106992	0.00620188	2.20748	significant up
Chromosome	cellular component	-0.564235	0.00107356	0.00620547	2.20722	significant down
Feeding_behavior	biological processes	-0.592198	0.00108926	0.00627672	2.20227	significant down
Positive_regulation_of_cell_differentiation	biological processes	0.670718	0.001092	0.00627672	2.20227	significant up
Viral_reproduction	biological processes	-0.471061	0.00113084	0.0064818	2.1883	significant down
Response_to_bacterium	biological processes	0.965069	0.00114652	0.00654676	2.18397	significant up
Transforming_growth_factor_beta_receptor_signaling_pathway	biological processes	0.862011	0.00114855	0.00654676	2.18397	significant up
Semaphorin-Plexin_signaling_pathway	biological processes	0.821788	0.00116685	0.00663262	2.17831	significant up
Negative_regulation_of_protein_phosphorylation	biological processes	-0.487127	0.00117118	0.00663882	2.17791	significant down
Sphingolipid_metabolic_process	biological processes	0.524331	0.00118338	0.00668952	2.1746	significant up
Integrin_complex	cellular component	0.646538	0.00118807	0.00669756	2.17408	significant up
Negative_regulation_of_erk1_and_erk2_cascade	biological processes	0.717591	0.00119255	0.00670439	2.17364	significant up
Metanephros_development	biological processes	0.433528	0.00119977	0.0067132	2.17307	significant up
Microvillus_membrane	cellular component	0.806537	0.00120066	0.0067132	2.17307	significant up
Regulation_of_blood_pressure	biological processes	0.642246	0.00121128	0.00673591	2.1716	significant up
Mhc_class_i_protein_binding	molecular function	0.955594	0.00121109	0.00673591	2.1716	significant up
Regulation_of_cell_growth	biological processes	0.810048	0.00121717	0.00675035	2.17067	significant up
Negative_regulation_of_canonical_wnt_receptor_signaling_pathway	biological processes	0.882959	0.0012305	0.00680587	2.16712	significant up
Mitotic_prometaphase	biological processes	-0.579721	0.00123764	0.00680868	2.16694	significant down
Connexon_complex	cellular component	0.641336	0.00123484	0.00680868	2.16694	significant up
Protein_k48-Linked_ubiquitination	biological processes	-0.319548	0.00124804	0.00684756	2.16446	significant down
Response_to_interleukin-1	biological processes	0.707066	0.00129206	0.00707018	2.15057	significant up
Positive_regulation_of_microtubule_polymerization	biological processes	-0.489075	0.00130329	0.00709613	2.14898	significant down
Negative_regulation_of_sequence-Specific_dna_binding_transcription_factor_activity	biological processes	1.06878	0.00130372	0.00709613	2.14898	significant up
Positive_regulation_of_gene_expression	biological processes	0.693486	0.0013118	0.00712119	2.14745	significant up
Aspartic-Type_endopeptidase_activity	molecular function	1.21347	0.00132243	0.00715998	2.14509	significant up
Cochlea_morphogenesis	biological processes	0.869101	0.00134777	0.00723985	2.14027	significant up
Hydrolase_activity,_Acting_on_acid_anhydrides	molecular function	0.549032	0.00134706	0.00723985	2.14027	significant up
Sensory_perception_of_taste	biological processes	-0.42342	0.00134648	0.00723985	2.14027	significant down
Triglyceride_lipase_activity	molecular function	1.27051	0.00138192	0.00738462	2.13167	significant up
Dorsal/Ventral_axis_specification	biological processes	0.413122	0.00138109	0.00738462	2.13167	significant up
Branching_involved_in_mammary_gland_duct_morphogenesis	biological processes	0.764331	0.00138893	0.0074	2.13077	significant up
Ruffle	cellular component	-0.411073	0.00139201	0.0074	2.13077	significant down
Positive_regulation_of_bmp_signaling_pathway	biological processes	0.760277	0.00140375	0.00740557	2.13044	significant up
Death_receptor_binding	molecular function	0.518257	0.00140388	0.00740557	2.13044	significant up
Regulation_of_cell_shape	biological processes	0.866144	0.0013985	0.00740557	2.13044	significant up
Positive_regulation_of_gtpase_activity	biological processes	0.534875	0.0014205	0.00745489	2.12756	significant up
Lipid_transporter_activity	molecular function	1.42233	0.00141745	0.00745489	2.12756	significant up
Regulation_of_sensory_perception_of_pain	biological processes	0.404111	0.00144224	0.00754967	2.12207	significant up
Regulation_of_gtpase_activity	biological processes	-0.159862	0.00145546	0.00759952	2.11921	significant down
Retinoic_acid_receptor_signaling_pathway	biological processes	0.872303	0.00146113	0.00760976	2.11863	significant up
Nucleobase-Containing_small_molecule_metabolic_process	biological processes	-0.348215	0.00147074	0.00764041	2.11688	significant down
High-Density_lipoprotein_particle_remodeling	biological processes	-0.485212	0.00147752	0.00765622	2.11599	significant down
Cell_junction_assembly	biological processes	0.831755	0.00149152	0.00769044	2.11405	significant up
Rna_metabolic_process	biological processes	-0.441613	0.0014934	0.00769044	2.11405	significant down
Complement_activation,_Alternative_pathway	biological processes	2.25219	0.00149536	0.00769044	2.11405	significant up
Multicellular_organismal_aging	biological processes	0.260176	0.00151392	0.00775716	2.1103	significant up
Response_to_morphine	biological processes	0.726759	0.0015159	0.00775716	2.1103	significant up
Peptide_antigen_binding	molecular function	0.955594	0.00152365	0.00777742	2.10916	significant up
Negative_regulation_of_map_kinase_activity	biological processes	-0.3935	0.00155616	0.00791163	2.10173	significant down
Protein_k63-Linked_ubiquitination	biological processes	-0.296859	0.00155765	0.00791163	2.10173	significant down
Lysophospholipase_activity	molecular function	0.912832	0.00157286	0.00796916	2.09859	significant up
Actin_filament_binding	molecular function	0.745539	0.00157808	0.00797592	2.09822	significant up
Placenta_development	biological processes	0.866514	0.00158988	0.00801582	2.09605	significant up
Heart_morphogenesis	biological processes	0.597142	0.00160976	0.00804646	2.0944	significant up
Protein_kinase_b_signaling_cascade	biological processes	-0.534695	0.00161115	0.00804646	2.0944	significant down
Cytokine_production	biological processes	-0.624645	0.00163406	0.00804646	2.0944	significant down
Dna_repair	biological processes	-0.496678	0.00163169	0.00804646	2.0944	significant down
Cholesterol_transport	biological processes	1.25078	0.00160563	0.00804646	2.0944	significant up
Protein_oligomerization	biological processes	0.543158	0.00162638	0.00804646	2.0944	significant up
Neuron_projection	cellular component	0.499346	0.00163253	0.00804646	2.0944	significant up
Positive_regulation_of_cell_migration	biological processes	1.02537	0.00163517	0.00804646	2.0944	significant up
C-Terminal_protein_lipidation	biological processes	-0.438606	0.00163403	0.00804646	2.0944	significant down
Calcium_channel_regulator_activity	molecular function	-0.458851	0.00163286	0.00804646	2.0944	significant down
Nucleotide-Excision_repair	biological processes	-0.402931	0.00164128	0.00805719	2.09382	significant down
Brain_development	biological processes	0.823773	0.00165941	0.00812677	2.09008	significant up
Sulfur_amino_acid_metabolic_process	biological processes	0.7413	0.00166449	0.00813221	2.08979	significant up
Spermatid_development	biological processes	-0.470415	0.00167543	0.00816624	2.08798	significant down
Cytoskeleton_organization	biological processes	0.723835	0.00168831	0.0082095	2.08568	significant up
Acute-Phase_response	biological processes	0.812999	0.00170942	0.00827308	2.08233	significant up
Prostaglandin_metabolic_process	biological processes	0.711805	0.00170945	0.00827308	2.08233	significant up
Nuclear-Transcribed_mrna_catabolic_process,_Deadenylation-Dependent_decay	biological processes	-0.513777	0.00171398	0.00827548	2.08221	significant down
Preassembly_of_gpi_anchor_in_er_membrane	biological processes	-0.490448	0.00175861	0.00847105	2.07206	significant down
Electron_carrier_activity	molecular function	1.22731	0.0017745	0.00848782	2.0712	significant up
Laminin_binding	molecular function	0.643236	0.00176758	0.00848782	2.0712	significant up
Cellular_response_to_reactive_oxygen_species	biological processes	-0.830504	0.00177178	0.00848782	2.0712	significant down
Cellular_response_to_amino_acid_stimulus	biological processes	0.89151	0.00179047	0.00852901	2.0691	significant up
Regulation_of_cell_cycle	biological processes	0.425793	0.00179143	0.00852901	2.0691	significant up
T_cell_costimulation	biological processes	0.741509	0.00180275	0.00856308	2.06737	significant up
Retinoid_metabolic_process	biological processes	0.363038	0.00181034	0.00857927	2.06655	significant up
Establishment_or_maintenance_of_cell_polarity	biological processes	1.63084	0.0018147	0.00858012	2.06651	significant up
Endopeptidase_activity	molecular function	0.420333	0.00182977	0.00863147	2.06392	significant up
Purine_base_metabolic_process	biological processes	-0.318369	0.00183838	0.00865217	2.06287	significant down
Positive_regulation_of_blood_pressure	biological processes	0.466405	0.00185177	0.00869528	2.06072	significant up
Gaba-A_receptor_activity	molecular function	-0.288924	0.0018565	0.00869758	2.0606	significant down
Protein_targeting_to_mitochondrion	biological processes	-0.366332	0.00191791	0.0089648	2.04746	significant down
Pituitary_gland_development	biological processes	0.706883	0.00194165	0.00905515	2.0431	significant up
Regulation_of_long-Term_neuronal_synaptic_plasticity	biological processes	0.703715	0.00194762	0.00906241	2.04276	significant up
Cytoskeletal_protein_binding	molecular function	0.803596	0.00198579	0.0092191	2.03531	significant up
Focal_adhesion_assembly	biological processes	0.684129	0.00199221	0.00922803	2.03489	significant up
Eukaryotic_translation_initiation_factor_3_complex	cellular component	-0.293593	0.00201271	0.00930201	2.03142	significant down
Ruffle_membrane	cellular component	-0.364253	0.0020223	0.00932531	2.03034	significant down
Response_to_electrical_stimulus	biological processes	1.33359	0.00205443	0.00941704	2.02609	significant up
Response_to_glucose_stimulus	biological processes	0.63933	0.00204857	0.00941704	2.02609	significant up
Growth	biological processes	1.25861	0.00205596	0.00941704	2.02609	significant up
Negative_regulation_of_ras_protein_signal_transduction	biological processes	0.764616	0.00206288	0.0094277	2.02559	significant up
Cysteine-Type_endopeptidase_activity	molecular function	-0.549399	0.00207648	0.00946876	2.02371	significant down
Sarcoplasmic_reticulum	cellular component	0.576742	0.00208112	0.00946886	2.0237	significant up
Blood_vessel_remodeling	biological processes	0.754815	0.00209406	0.00950664	2.02197	significant up
Guanyl_nucleotide_binding	molecular function	0.332596	0.00210793	0.0095485	2.02006	significant up
Purine_nucleotide_biosynthetic_process	biological processes	-0.318369	0.00213601	0.00959431	2.01799	significant down
Cellular_response_to_growth_factor_stimulus	biological processes	0.541543	0.00213537	0.00959431	2.01799	significant up
Negative_regulation_of_blood_coagulation	biological processes	0.345815	0.00213351	0.00959431	2.01799	significant up
Pancreas_development	biological processes	0.603146	0.00213719	0.00959431	2.01799	significant up
Anchored_to_membrane	cellular component	1.19884	0.00214142	0.00959431	2.01799	significant up
Pyruvate_metabolic_process	biological processes	0.688263	0.00214688	0.00959784	2.01783	significant up
Response_to_progesterone_stimulus	biological processes	0.841073	0.00216791	0.00967077	2.01454	significant up
Structural_constituent_of_muscle	molecular function	-0.702321	0.00217908	0.00967849	2.01419	significant down
Melanosome	cellular component	0.722023	0.00217671	0.00967849	2.01419	significant up
Response_to_toxin	biological processes	0.916044	0.00220352	0.00976594	2.01029	significant up
Actin_cytoskeleton	cellular component	0.700548	0.00220932	0.00977053	2.01008	significant up
Transmembrane_receptor_protein_tyrosine_phosphatase_activity	molecular function	0.995717	0.00222543	0.00982063	2.00786	significant up
Kinesin_complex	cellular component	-0.278771	0.00223957	0.0098407	2.00697	significant down
Hormone-Mediated_signaling_pathway	biological processes	0.539855	0.00223679	0.0098407	2.00697	significant up
Dna_binding,_Bending	molecular function	0.806092	0.00226077	0.00989248	2.00469	significant up
Response_to_cocaine	biological processes	-0.492818	0.002261	0.00989248	2.00469	significant down
Receptor-Mediated_endocytosis	biological processes	1.04921	0.00227938	0.00994769	2.00228	significant up
Retinol_binding	molecular function	0.768459	0.00228816	0.00994769	2.00228	significant up
Hsp90_protein_binding	molecular function	-0.378288	0.00228376	0.00994769	2.00228	significant down
Condensed_nuclear_chromosome	cellular component	-0.435079	0.00231007	0.0100217	1.99906	significant down
Positive_regulation_of_blood_vessel_endothelial_cell_migration	biological processes	0.612923	0.00234519	0.0101526	1.99342	significant up
Skin_development	biological processes	0.730118	0.00236762	0.0102281	1.9902	significant up
Regulation_of_interferon-Gamma-Mediated_signaling_pathway	biological processes	-0.384786	0.00239584	0.0103066	1.98688	significant down
G-Protein_beta/Gamma-Subunit_complex_binding	molecular function	0.338887	0.0023917	0.0103066	1.98688	significant up
Golgi_lumen	cellular component	0.597701	0.00240824	0.0103383	1.98555	significant up
Vasculogenesis	biological processes	0.660112	0.00242925	0.0104067	1.98269	significant up
Tissue_regeneration	biological processes	0.805869	0.00245079	0.0104771	1.97976	significant up
Regulation_of_smooth_muscle_contraction	biological processes	0.570708	0.00246472	0.0105148	1.9782	significant up
Cysteine-Type_endopeptidase_activator_activity_involved_in_apoptotic_process	molecular function	-0.550614	0.0024719	0.0105235	1.97784	significant down
Fatty_acid_binding	molecular function	0.411824	0.00247961	0.0105345	1.97739	significant up
Polysaccharide_binding	molecular function	0.693457	0.00249762	0.0105891	1.97514	significant up
Forebrain_development	biological processes	0.549241	0.00251353	0.0106346	1.97328	significant up
Response_to_estradiol_stimulus	biological processes	0.775896	0.00253635	0.010709	1.97025	significant up
Axis_specification	biological processes	-0.527354	0.00254893	0.01074	1.96899	significant down
Integral_to_peroxisomal_membrane	cellular component	-0.469715	0.00257508	0.010828	1.96545	significant down
Positive_regulation_of_collagen_biosynthetic_process	biological processes	-0.49705	0.00258423	0.0108443	1.9648	significant down
Calcium_ion_homeostasis	biological processes	0.593546	0.00260145	0.0108761	1.96353	significant up
Cellular_calcium_ion_homeostasis	biological processes	0.793463	0.00260241	0.0108761	1.96353	significant up
Phospholipid_catabolic_process	biological processes	0.88956	0.00262005	0.0108833	1.96324	significant up
I_band	cellular component	1.53877	0.00261734	0.0108833	1.96324	significant up
Hippo_signaling_cascade	biological processes	0.538958	0.00260966	0.0108833	1.96324	significant up
Negative_regulation_of_dna_binding	biological processes	-0.631362	0.00264995	0.0109631	1.96007	significant down
Notch_receptor_processing	biological processes	0.429561	0.002649	0.0109631	1.96007	significant up
Biomineral_tissue_development	biological processes	1.3774	0.00266518	0.0110039	1.95845	significant up
Positive_regulation_of_cell_death	biological processes	-0.457189	0.00269384	0.0110999	1.95468	significant down
Oxidoreductase_activity	molecular function	0.789485	0.00270271	0.0111141	1.95412	significant up
Response_to_light_stimulus	biological processes	-1.08586	0.00276237	0.0113368	1.94551	significant down
Axon_guidance	biological processes	0.709075	0.00277801	0.0113555	1.94479	significant up
Fatty-Acyl-Coa_binding	molecular function	-0.576093	0.00277318	0.0113555	1.94479	significant down
Neuropeptide_hormone_activity	molecular function	-0.42342	0.00278614	0.0113661	1.94439	significant down
Response_to_nicotine	biological processes	0.63345	0.00281784	0.0114337	1.94181	significant up
Calcium_ion_transport	biological processes	0.61251	0.00282499	0.0114337	1.94181	significant up
Intracellular_transport	biological processes	-0.351626	0.00282009	0.0114337	1.94181	significant down
Aggresome	cellular component	-0.868293	0.00282126	0.0114337	1.94181	significant down
Response_to_radiation	biological processes	-0.592732	0.00285455	0.0114647	1.94064	significant down
Muscle_filament_sliding	biological processes	-0.663213	0.00283922	0.0114647	1.94064	significant down
Aminopeptidase_activity	molecular function	-0.3846	0.00285499	0.0114647	1.94064	significant down
Positive_regulation_of_bone_mineralization	biological processes	1.05411	0.00284977	0.0114647	1.94064	significant up
Motor_activity	molecular function	-0.368975	0.00286905	0.0114986	1.93935	significant down
Cellular_component_disassembly_involved_in_apoptosis	biological processes	0.52787	0.00292451	0.011682	1.93248	significant up
Regulation_of_rho_protein_signal_transduction	biological processes	0.762466	0.0029262	0.011682	1.93248	significant up
Central_nervous_system_neuron_development	biological processes	-0.361812	0.00294193	0.0117118	1.93138	significant down
Positive_regulation_of_calcium-Mediated_signaling	biological processes	1.36169	0.00294507	0.0117118	1.93138	significant up
Phosphate-Containing_compound_metabolic_process	biological processes	-0.262757	0.00295523	0.0117295	1.93072	significant down
Maternal_process_involved_in_female_pregnancy	biological processes	-0.548495	0.00297088	0.0117502	1.92995	significant down
Cellular_response_to_transforming_growth_factor_beta_stimulus	biological processes	0.705554	0.00297191	0.0117502	1.92995	significant up
Response_to_antibiotic	biological processes	-0.379199	0.00297831	0.0117529	1.92986	significant down
Actin_cytoskeleton_reorganization	biological processes	1.00521	0.00299571	0.0117989	1.92816	significant up
Monocyte_differentiation	biological processes	0.356077	0.00301172	0.0118392	1.92668	significant up
Response_to_virus	biological processes	0.860803	0.00303163	0.011872	1.92548	significant up
Negative_regulation_of_cyclin-Dependent_protein_kinase_activity	biological processes	-0.588672	0.00302918	0.011872	1.92548	significant down
3'-5'_Exonuclease_activity	molecular function	-0.571248	0.00304826	0.0119144	1.92393	significant down
Lens_morphogenesis_in_camera-Type_eye	biological processes	0.727171	0.00305557	0.0119202	1.92372	significant up
Osteoblast_development	biological processes	-0.720155	0.00354315	0.0119261	1.9235	significant down
Positive_regulation_of_interleukin-10_production	biological processes	1.14496	0.00399281	0.0119261	1.9235	significant up
Amino_acid_transmembrane_transporter_activity	molecular function	0.589029	0.0033498	0.0119261	1.9235	significant up
Low-Density_lipoprotein_receptor_activity	molecular function	1.64976	0.00399281	0.0119261	1.9235	significant up
Nucleotide-Binding_domain,_Leucine_rich_repeat_containing_receptor_signaling_pathway	biological processes	0.624214	0.0033134	0.0119261	1.9235	significant up
Enzyme_binding	molecular function	0.550248	0.00399281	0.0119261	1.9235	significant up
Histone_deacetylase_activity_(H4-K16_specific)	molecular function	0.481396	0.00328933	0.0119261	1.9235	significant up
Histone-Lysine_n-Methyltransferase_activity	molecular function	-0.738149	0.00359356	0.0119261	1.9235	significant down
Mediator_complex	cellular component	-0.503656	0.0037558	0.0119261	1.9235	significant down
Lung_alveolus_development	biological processes	0.748353	0.00358202	0.0119261	1.9235	significant up
Actin_binding	molecular function	0.693367	0.00399281	0.0119261	1.9235	significant up
Lipopolysaccharide-Mediated_signaling_pathway	biological processes	0.965552	0.00360924	0.0119261	1.9235	significant up
Amino_acid_transmembrane_transport	biological processes	0.412354	0.00324547	0.0119261	1.9235	significant up
Cortical_cytoskeleton	cellular component	-0.267268	0.00314884	0.0119261	1.9235	significant down
Endosome_membrane	cellular component	0.865073	0.00399281	0.0119261	1.9235	significant up
Structural_constituent_of_cytoskeleton	molecular function	0.869337	0.003589	0.0119261	1.9235	significant up
Cell_communication	biological processes	0.838517	0.00399281	0.0119261	1.9235	significant up
Mrna_metabolic_process	biological processes	-0.439121	0.00399281	0.0119261	1.9235	significant down
Activation_of_protein_kinase_activity	biological processes	0.86072	0.0034875	0.0119261	1.9235	significant up
Antigen_processing_and_presentation	biological processes	0.830259	0.00398608	0.0119261	1.9235	significant up
Histone_deacetylase_complex	cellular component	0.573455	0.00397234	0.0119261	1.9235	significant up
Positive_regulation_of_inflammatory_response	biological processes	0.999958	0.00388061	0.0119261	1.9235	significant up
Cellular_response_to_glucose_stimulus	biological processes	0.526505	0.00390572	0.0119261	1.9235	significant up
Platelet-Derived_growth_factor_receptor_signaling_pathway	biological processes	0.754943	0.00399281	0.0119261	1.9235	significant up
Protein_tyrosine_phosphatase_activity	molecular function	-0.471283	0.00399281	0.0119261	1.9235	significant down
Cellular_protein_metabolic_process	biological processes	-0.376473	0.00399281	0.0119261	1.9235	significant down
Dendritic_spine	cellular component	0.455625	0.00399281	0.0119261	1.9235	significant up
Regulation_of_protein_kinase_activity	biological processes	-0.374512	0.00399281	0.0119261	1.9235	significant down
Methylated_histone_residue_binding	molecular function	-0.546475	0.00324953	0.0119261	1.9235	significant down
Response_to_peptide_hormone_stimulus	biological processes	0.849512	0.00399281	0.0119261	1.9235	significant up
Regulation_of_small_gtpase_mediated_signal_transduction	biological processes	0.72676	0.00334935	0.0119261	1.9235	significant up
Cell_cortex	cellular component	0.709191	0.00399281	0.0119261	1.9235	significant up
Response_to_organic_cyclic_compound	biological processes	0.742419	0.00399281	0.0119261	1.9235	significant up
Mitochondrial_inner_membrane	cellular component	-0.299402	0.00399281	0.0119261	1.9235	significant down
Protein_modification_process	biological processes	0.581743	0.00399281	0.0119261	1.9235	significant up
Positive_regulation_of_transcription,_Dna-Dependent	biological processes	0.717671	0.00399281	0.0119261	1.9235	significant up
Rna_polymerase_ii_regulatory_region_sequence-Specific_dna_binding	molecular function	-0.47614	0.00399281	0.0119261	1.9235	significant down
Antigen_processing_and_presentation_of_exogenous_peptide_antigen_via_mhc_class_i,_Tap-Dependent	biological processes	-0.390499	0.00399281	0.0119261	1.9235	significant down
Clathrin_coated_vesicle_membrane	cellular component	0.623696	0.00399281	0.0119261	1.9235	significant up
Positive_regulation_of_apoptotic_process	biological processes	0.630366	0.00366494	0.0119261	1.9235	significant up
Gtp_binding	molecular function	0.577288	0.00399281	0.0119261	1.9235	significant up
Glutamate_receptor_activity	molecular function	0.66889	0.00399281	0.0119261	1.9235	significant up
G2/M_transition_of_mitotic_cell_cycle	biological processes	-0.520664	0.00399281	0.0119261	1.9235	significant down
Nervous_system_development	biological processes	0.619359	0.00399281	0.0119261	1.9235	significant up
Embryo_development	biological processes	0.68385	0.00399281	0.0119261	1.9235	significant up
Inhibition_of_adenylate_cyclase_activity_by_g-Protein_signaling_pathway	biological processes	0.678134	0.00308277	0.0119261	1.9235	significant up
Smad_binding	molecular function	0.834848	0.00399281	0.0119261	1.9235	significant up
Response_to_estrogen_stimulus	biological processes	0.923106	0.00399281	0.0119261	1.9235	significant up
Pantothenate_metabolic_process	biological processes	0.738989	0.00319164	0.0119261	1.9235	significant up
Defense_response_to_virus	biological processes	2.07152	0.00399281	0.0119261	1.9235	significant up
Triglyceride_homeostasis	biological processes	1.91132	0.00399281	0.0119261	1.9235	significant up
Protein_secretion	biological processes	-0.461816	0.00399281	0.0119261	1.9235	significant down
Threonine-Type_endopeptidase_activity	molecular function	-0.375	0.00399281	0.0119261	1.9235	significant down
Identical_protein_binding	molecular function	0.70504	0.00399281	0.0119261	1.9235	significant up
Negative_regulation_of_mitotic_cell_cycle	biological processes	0.78765	0.00358134	0.0119261	1.9235	significant up
Mrna_processing	biological processes	-0.430341	0.00348217	0.0119261	1.9235	significant down
Toll_signaling_pathway	biological processes	0.981051	0.00399281	0.0119261	1.9235	significant up
Gtpase_activator_activity	molecular function	0.650762	0.00399281	0.0119261	1.9235	significant up
Cell_cycle_checkpoint	biological processes	-0.425688	0.00399281	0.0119261	1.9235	significant down
Small_gtpase_mediated_signal_transduction	biological processes	0.729523	0.00399281	0.0119261	1.9235	significant up
Bile_acid_biosynthetic_process	biological processes	2.0185	0.00399281	0.0119261	1.9235	significant up
Protein_phosphatase_binding	molecular function	0.564687	0.0033218	0.0119261	1.9235	significant up
Gtpase_activity	molecular function	0.655524	0.00399281	0.0119261	1.9235	significant up
Negative_regulation_of_protein_kinase_b_signaling_cascade	biological processes	1.25972	0.00399281	0.0119261	1.9235	significant up
Transcription_factor_complex	cellular component	0.791371	0.00399281	0.0119261	1.9235	significant up
Bile_acid_metabolic_process	biological processes	2.0185	0.00399281	0.0119261	1.9235	significant up
Regulation_of_cell_proliferation	biological processes	0.929331	0.00399281	0.0119261	1.9235	significant up
Anatomical_structure_morphogenesis	biological processes	1.29807	0.00399281	0.0119261	1.9235	significant up
Cellular_response_to_insulin_stimulus	biological processes	0.922262	0.00399281	0.0119261	1.9235	significant up
Histone_h3_acetylation	biological processes	-0.476969	0.00399281	0.0119261	1.9235	significant down
Dna_damage_response,_Signal_transduction_by_p53_class_mediator_resulting_in_cell_cycle_arrest	biological processes	-0.392548	0.00399281	0.0119261	1.9235	significant down
Organ_regeneration	biological processes	1.05235	0.00377842	0.0119261	1.9235	significant up
Nerve_growth_factor_receptor_signaling_pathway	biological processes	0.549073	0.00399281	0.0119261	1.9235	significant up
Transmembrane_receptor_protein_tyrosine_kinase_signaling_pathway	biological processes	0.648616	0.00329807	0.0119261	1.9235	significant up
Protein_dephosphorylation	biological processes	-0.53472	0.00399281	0.0119261	1.9235	significant down
Regulation_of_apoptotic_process	biological processes	-0.71595	0.00399281	0.0119261	1.9235	significant down
Negative_regulation_of_apoptotic_process	biological processes	1.1504	0.00399281	0.0119261	1.9235	significant up
Ubiquitin-Protein_ligase_activity	molecular function	-0.400731	0.00399281	0.0119261	1.9235	significant down
Interspecies_interaction_between_organisms	biological processes	0.751811	0.00399281	0.0119261	1.9235	significant up
Response_to_insulin_stimulus	biological processes	1.09106	0.00399281	0.0119261	1.9235	significant up
Extrinsic_to_plasma_membrane	cellular component	-0.425864	0.00373828	0.0119261	1.9235	significant down
Cell_proliferation	biological processes	0.907551	0.00399281	0.0119261	1.9235	significant up
Neuron_differentiation	biological processes	0.679574	0.00399281	0.0119261	1.9235	significant up
Spliceosomal_complex	cellular component	-0.51533	0.00399281	0.0119261	1.9235	significant down
Maintenance_of_protein_location_in_nucleus	biological processes	-0.742538	0.00399281	0.0119261	1.9235	significant down
Endoplasmic_reticulum_lumen	cellular component	0.911936	0.00399281	0.0119261	1.9235	significant up
Inner_ear_morphogenesis	biological processes	1.12027	0.00399281	0.0119261	1.9235	significant up
Protein_kinase_activity	molecular function	-0.53259	0.00399281	0.0119261	1.9235	significant down
Response_to_calcium_ion	biological processes	1.02182	0.00399281	0.0119261	1.9235	significant up
Rho_protein_signal_transduction	biological processes	0.85812	0.00399281	0.0119261	1.9235	significant up
Mrna_export_from_nucleus	biological processes	-0.516895	0.00307517	0.0119261	1.9235	significant down
Enzyme_inhibitor_activity	molecular function	1.03429	0.00399281	0.0119261	1.9235	significant up
Ligase_activity	molecular function	0.6835	0.00399281	0.0119261	1.9235	significant up
Erk1_and_erk2_cascade	biological processes	0.672127	0.00361284	0.0119261	1.9235	significant up
Protein_polyubiquitination	biological processes	-0.40455	0.00399281	0.0119261	1.9235	significant down
Intracellular_signal_transduction	biological processes	0.873754	0.00399281	0.0119261	1.9235	significant up
G-Protein_coupled_receptor_internalization	biological processes	1.23364	0.00399281	0.0119261	1.9235	significant up
Rna_processing	biological processes	-0.500002	0.00375484	0.0119261	1.9235	significant down
Protein_heterodimerization_activity	molecular function	0.936758	0.00399281	0.0119261	1.9235	significant up
Nuclear_membrane	cellular component	0.660868	0.00399281	0.0119261	1.9235	significant up
Calmodulin_binding	molecular function	0.705733	0.00399281	0.0119261	1.9235	significant up
Response_to_hydrogen_peroxide	biological processes	0.781317	0.00399281	0.0119261	1.9235	significant up
Regulation_of_transcription_from_rna_polymerase_ii_promoter	biological processes	-0.570241	0.00399281	0.0119261	1.9235	significant down
Protein_stabilization	biological processes	0.711298	0.00399281	0.0119261	1.9235	significant up
Mannose_binding	molecular function	0.726422	0.00308986	0.0119261	1.9235	significant up
Transport_vesicle_membrane	cellular component	-0.477202	0.00362695	0.0119261	1.9235	significant down
Glycogen_catabolic_process	biological processes	0.524384	0.00306913	0.0119261	1.9235	significant up
Cellular_response_to_peptide_hormone_stimulus	biological processes	0.75071	0.00347622	0.0119261	1.9235	significant up
Endosome	cellular component	0.862149	0.00399281	0.0119261	1.9235	significant up
Adaptive_immune_response	biological processes	0.830259	0.00378607	0.0119261	1.9235	significant up
Positive_regulation_of_cell_growth	biological processes	0.846142	0.00399281	0.0119261	1.9235	significant up
Negative_regulation_of_transcription_from_rna_polymerase_ii_promoter	biological processes	0.764349	0.00399281	0.0119261	1.9235	significant up
Centrosome	cellular component	-0.49392	0.00399281	0.0119261	1.9235	significant down
Intracellular_membrane-Bounded_organelle	cellular component	0.673828	0.00399281	0.0119261	1.9235	significant up
Antigen_processing_and_presentation_of_peptide_antigen_via_mhc_class_i	biological processes	-0.389962	0.00399281	0.0119261	1.9235	significant down
Leukocyte_cell-Cell_adhesion	biological processes	0.547374	0.00328201	0.0119261	1.9235	significant up
Sh3_domain_binding	molecular function	0.848485	0.00399281	0.0119261	1.9235	significant up
Response_to_testosterone_stimulus	biological processes	1.01617	0.00399281	0.0119261	1.9235	significant up
Positive_regulation_of_b_cell_proliferation	biological processes	0.822281	0.00399281	0.0119261	1.9235	significant up
Homophilic_cell_adhesion	biological processes	0.768362	0.00399281	0.0119261	1.9235	significant up
Cytoplasmic_vesicle	cellular component	0.601188	0.00399281	0.0119261	1.9235	significant up
Pseudouridine_synthesis	biological processes	-0.302962	0.00321706	0.0119261	1.9235	significant down
Muscle_cell_homeostasis	biological processes	0.57439	0.00346371	0.0119261	1.9235	significant up
Positive_regulation_of_t_cell_proliferation	biological processes	0.875922	0.00399281	0.0119261	1.9235	significant up
Smooth_muscle_contraction	biological processes	-0.478885	0.00349271	0.0119261	1.9235	significant down
Nitric_oxide_biosynthetic_process	biological processes	0.707702	0.00363247	0.0119261	1.9235	significant up
Double-Stranded_dna_binding	molecular function	-0.546306	0.00342693	0.0119261	1.9235	significant down
Positive_regulation_of_angiogenesis	biological processes	1.24399	0.00399281	0.0119261	1.9235	significant up
Phosphatidylcholine_biosynthetic_process	biological processes	0.372251	0.00386384	0.0119261	1.9235	significant up
Nucleotide_metabolic_process	biological processes	-0.559358	0.00399281	0.0119261	1.9235	significant down
Mitotic_metaphase/Anaphase_transition	biological processes	-0.631896	0.00376436	0.0119261	1.9235	significant down
Double-Strand_break_repair_via_homologous_recombination	biological processes	-0.493588	0.0032851	0.0119261	1.9235	significant down
Double-Strand_break_repair	biological processes	-0.516774	0.00399281	0.0119261	1.9235	significant down
4_iron,_4_sulfur_cluster_binding	molecular function	-0.2339	0.00399281	0.0119261	1.9235	significant down
Protein_targeting_to_membrane	biological processes	1.00178	0.00399281	0.0119261	1.9235	significant up
Response_to_activity	biological processes	1.31952	0.00399281	0.0119261	1.9235	significant up
Peptidyl-Tyrosine_dephosphorylation	biological processes	-0.471283	0.00399281	0.0119261	1.9235	significant down
Regulation_of_protein_phosphorylation	biological processes	0.956519	0.00399281	0.0119261	1.9235	significant up
Peptidase_activity	molecular function	0.706407	0.00399281	0.0119261	1.9235	significant up
Platelet_alpha_granule	cellular component	0.508407	0.00389236	0.0119261	1.9235	significant up
Nucleotide-Binding_oligomerization_domain_containing_signaling_pathway	biological processes	0.528742	0.00332232	0.0119261	1.9235	significant up
Kinase_binding	molecular function	0.652044	0.0037033	0.0119261	1.9235	significant up
Nad-Dependent_histone_deacetylase_activity_(H3-K14_specific)	molecular function	0.481396	0.00328933	0.0119261	1.9235	significant up
Nad-Dependent_histone_deacetylase_activity_(H4-K16_specific)	molecular function	0.481396	0.00328933	0.0119261	1.9235	significant up
Response_to_osmotic_stress	biological processes	1.98683	0.00335178	0.0119261	1.9235	significant up
Regulation_of_actin_filament_polymerization	biological processes	0.557594	0.00399281	0.0119261	1.9235	significant up
Cellular_amino_acid_biosynthetic_process	biological processes	0.638289	0.00385961	0.0119261	1.9235	significant up
Response_to_tumor_necrosis_factor	biological processes	1.00548	0.00318223	0.0119261	1.9235	significant up
Response_to_heat	biological processes	1.13551	0.00399281	0.0119261	1.9235	significant up
Protein_phosphorylation	biological processes	0.648474	0.00399281	0.0119261	1.9235	significant up
Mrna_stabilization	biological processes	-0.457505	0.00399281	0.0119261	1.9235	significant down
Microtubule	cellular component	0.631976	0.00399281	0.0119261	1.9235	significant up
Axonogenesis	biological processes	0.972093	0.00399281	0.0119261	1.9235	significant up
Negative_regulation_of_cell_migration	biological processes	0.576288	0.00390099	0.0119261	1.9235	significant up
Negative_regulation_of_transcription,_Dna-Dependent	biological processes	0.659859	0.00399281	0.0119261	1.9235	significant up
Pdz_domain_binding	molecular function	0.9961	0.00399281	0.0119261	1.9235	significant up
Golgi_membrane	cellular component	0.701757	0.00399281	0.0119261	1.9235	significant up
Cell_junction	cellular component	0.649308	0.00399281	0.0119261	1.9235	significant up
Phosphatidylinositol_binding	molecular function	1.014	0.00399281	0.0119261	1.9235	significant up
Protein_kinase_binding	molecular function	0.705789	0.00399281	0.0119261	1.9235	significant up
Synaptic_transmission	biological processes	0.632995	0.00399281	0.0119261	1.9235	significant up
Positive_regulation_of_neuron_apoptosis	biological processes	0.723095	0.00400507	0.0119454	1.9228	significant up
Fascia_adherens	cellular component	0.514894	0.00404114	0.0120354	1.91954	significant up
Epithelial_tube_branching_involved_in_lung_morphogenesis	biological processes	0.36827	0.00405056	0.012046	1.91916	significant up
Positive_regulation_of_protein_secretion	biological processes	0.669006	0.00405776	0.01205	1.91901	significant up
Behavior	biological processes	-0.36682	0.00409493	0.0121078	1.91694	significant down
Ion_channel_activity	molecular function	0.667919	0.00408991	0.0121078	1.91694	significant up
Glucose_metabolic_process	biological processes	0.534664	0.0040846	0.0121078	1.91694	significant up
Apical_part_of_cell	cellular component	0.713772	0.00411858	0.0121602	1.91506	significant up
Androgen_biosynthetic_process	biological processes	0.242307	0.00413702	0.0121971	1.91374	significant up
Membrane_depolarization	biological processes	0.695043	0.00417246	0.0122663	1.91129	significant up
Serine-Type_endopeptidase_activity	molecular function	0.746252	0.00416941	0.0122663	1.91129	significant up
Grooming_behavior	biological processes	-0.300204	0.00421379	0.0123701	1.90763	significant down
Blood_coagulation,_Intrinsic_pathway	biological processes	0.871554	0.00422894	0.0123968	1.90669	significant up
Phosphatidylserine_binding	molecular function	0.427909	0.00424143	0.012398	1.90665	significant up
Lipid_transport	biological processes	0.741483	0.00423791	0.012398	1.90665	significant up
Exonucleolytic_nuclear-Transcribed_mrna_catabolic_process_involved_in_deadenylation-Dependent_decay	biological processes	-0.461311	0.00425087	0.012408	1.9063	significant down
Early_endosome_to_late_endosome_transport	biological processes	-0.515405	0.00426074	0.0124191	1.90591	significant down
Erythrocyte_differentiation	biological processes	-0.435653	0.004299	0.0125128	1.90264	significant down
G-Protein_coupled_purinergic_nucleotide_receptor_activity	molecular function	0.960743	0.00435689	0.0126634	1.89745	significant up
Transferase_activity,_Transferring_acyl_groups	molecular function	0.599067	0.00438324	0.0127219	1.89545	significant up
Protein_targeting	biological processes	0.559972	0.00439191	0.0127291	1.8952	significant up
Activation_of_nf-Kappab-Inducing_kinase_activity	biological processes	0.576537	0.00445937	0.0129064	1.88919	significant up
Dna_damage_response,_Signal_transduction_resulting_in_induction_of_apoptosis	biological processes	1.04351	0.00447087	0.0129214	1.88869	significant up
Transferase_activity,_Transferring_acyl_groups_other_than_amino-Acyl_groups	molecular function	0.168051	0.00448709	0.0129476	1.88781	significant up
Regulation_of_multicellular_organism_growth	biological processes	0.765124	0.00449253	0.0129476	1.88781	significant up
Phosphatidylinositol-4,5-Bisphosphate_3-Kinase_activity	molecular function	0.370678	0.00451847	0.0130041	1.88592	significant up
Chondrocyte_differentiation	biological processes	-0.49705	0.00455206	0.013048	1.88446	significant down
Glutamate_receptor_signaling_pathway	biological processes	0.582513	0.00455282	0.013048	1.88446	significant up
Negative_regulation_of_protein_binding	biological processes	0.672698	0.00454252	0.013048	1.88446	significant up
Basal_plasma_membrane	cellular component	0.887724	0.00466403	0.0133122	1.87575	significant up
Calcium-Dependent_protein_binding	molecular function	-0.417763	0.00466837	0.0133122	1.87575	significant down
Cellular_response_to_calcium_ion	biological processes	-0.765401	0.00465179	0.0133122	1.87575	significant down
Response_to_cadmium_ion	biological processes	0.412755	0.00467095	0.0133122	1.87575	significant up
Carbohydrate_transport	biological processes	-0.423403	0.00468951	0.0133392	1.87487	significant down
Cadherin_binding	molecular function	0.522906	0.00469343	0.0133392	1.87487	significant up
Beta-Tubulin_binding	molecular function	-0.310676	0.00471366	0.0133713	1.87383	significant down
Double-Stranded_rna_binding	molecular function	-0.50351	0.00471776	0.0133713	1.87383	significant down
Endocrine_pancreas_development	biological processes	0.432271	0.00476916	0.0134984	1.86972	significant up
Positive_regulation_of_wnt_receptor_signaling_pathway	biological processes	0.994642	0.00480349	0.0135736	1.8673	significant up
Intra-Golgi_vesicle-Mediated_transport	biological processes	-0.273563	0.00480897	0.0135736	1.8673	significant down
Positive_regulation_of_mitosis	biological processes	0.841662	0.00483184	0.0136194	1.86584	significant up
Positive_regulation_of_proteasomal_ubiquitin-Dependent_protein_catabolic_process	biological processes	0.692003	0.00498876	0.0136311	1.86547	significant up
Gamma-Tubulin_binding	molecular function	-0.298381	0.00485137	0.0136311	1.86547	significant down
Proteolysis_involved_in_cellular_protein_catabolic_process	biological processes	-0.375	0.00498876	0.0136311	1.86547	significant down
R-Smad_binding	molecular function	-0.895253	0.00498876	0.0136311	1.86547	significant down
Trif-Dependent_toll-Like_receptor_signaling_pathway	biological processes	0.626467	0.00498876	0.0136311	1.86547	significant up
Signalosome	cellular component	0.465551	0.00498876	0.0136311	1.86547	significant up
Carbohydrate_binding	molecular function	0.722501	0.00498876	0.0136311	1.86547	significant up
Ribosome_biogenesis	biological processes	-0.437347	0.00498876	0.0136311	1.86547	significant down
Mrna_cap_binding_complex	cellular component	-0.474259	0.00486483	0.0136311	1.86547	significant down
Protein_ubiquitination	biological processes	0.571489	0.00498876	0.0136311	1.86547	significant up
Lysosomal_membrane	cellular component	0.695276	0.00498876	0.0136311	1.86547	significant up
Myd88-Independent_toll-Like_receptor_signaling_pathway	biological processes	0.626467	0.00498876	0.0136311	1.86547	significant up
Cilium	cellular component	1.30331	0.00498876	0.0136311	1.86547	significant up
Nad+_Adp-Ribosyltransferase_activity	molecular function	0.880508	0.00498876	0.0136311	1.86547	significant up
Negative_regulation_of_nf-Kappab_transcription_factor_activity	biological processes	-0.476704	0.00498876	0.0136311	1.86547	significant down
Respiratory_gaseous_exchange	biological processes	1.10156	0.00498876	0.0136311	1.86547	significant up
Central_nervous_system_development	biological processes	0.606478	0.00498876	0.0136311	1.86547	significant up
Nucleobase-Containing_small_molecule_interconversion	biological processes	-0.395444	0.00495043	0.0136311	1.86547	significant down
Positive_regulation_of_protein_phosphorylation	biological processes	0.688634	0.00498876	0.0136311	1.86547	significant up
Response_to_biotic_stimulus	biological processes	0.560169	0.00485223	0.0136311	1.86547	significant up
Toll-Like_receptor_3_signaling_pathway	biological processes	0.68706	0.00498876	0.0136311	1.86547	significant up
Positive_regulation_of_cell_adhesion	biological processes	1.07813	0.00498876	0.0136311	1.86547	significant up
Positive_regulation_of_insulin-Like_growth_factor_receptor_signaling_pathway	biological processes	0.884842	0.00498876	0.0136311	1.86547	significant up
G1_phase_of_mitotic_cell_cycle	biological processes	-0.463341	0.00502205	0.0137038	1.86316	significant down
Nbaf_complex	cellular component	-0.555836	0.00504243	0.0137411	1.86198	significant down
Estrogen_receptor_binding	molecular function	0.476797	0.00507347	0.0138074	1.85989	significant up
Anatomical_structure_formation_involved_in_morphogenesis	biological processes	0.271615	0.0050996	0.0138601	1.85823	significant up
Gtp-Dependent_protein_binding	molecular function	-0.39339	0.0051131	0.0138784	1.85766	significant down
Fibrinolysis	biological processes	0.416818	0.0051286	0.0139021	1.85692	significant up
Monocyte_chemotaxis	biological processes	1.12701	0.00516936	0.0139544	1.85529	significant up
Adenylate_cyclase_activity	molecular function	0.594518	0.00517172	0.0139544	1.85529	significant up
Locomotory_behavior	biological processes	0.641991	0.00517511	0.0139544	1.85529	significant up
Positive_regulation_of_jun_kinase_activity	biological processes	-0.399433	0.0051674	0.0139544	1.85529	significant down
Zinc_ion_transport	biological processes	0.722166	0.00518891	0.0139604	1.8551	significant up
Histone_mrna_catabolic_process	biological processes	-0.557214	0.00519094	0.0139604	1.8551	significant down
Positive_regulation_of_nf-Kappab_transcription_factor_activity	biological processes	0.760576	0.00523591	0.0140629	1.85192	significant up
Blood_vessel_development	biological processes	0.689132	0.00526326	0.014092	1.85103	significant up
Cellular_response_to_starvation	biological processes	0.628374	0.00526732	0.014092	1.85103	significant up
Leydig_cell_differentiation	biological processes	0.654182	0.00526471	0.014092	1.85103	significant up
Regulation_of_alpha-Amino-3-Hydroxy-5-Methyl-4-Isoxazole_propionate_selective_glutamate_receptor_activity	biological processes	0.636815	0.00532308	0.0142226	1.84702	significant up
Anchored_to_external_side_of_plasma_membrane	cellular component	-0.477202	0.00534188	0.0142488	1.84622	significant down
Hmg_box_domain_binding	molecular function	0.524924	0.00534676	0.0142488	1.84622	significant up
Phospholipid_binding	molecular function	0.508478	0.00538316	0.0143272	1.84384	significant up
Voltage-Gated_potassium_channel_activity	molecular function	0.551192	0.00539957	0.0143337	1.84364	significant up
Nitric_oxide_metabolic_process	biological processes	-0.89496	0.00539593	0.0143337	1.84364	significant down
Regulation_of_acetyl-Coa_biosynthetic_process_from_pyruvate	biological processes	0.137583	0.00542394	0.0143798	1.84225	significant up
Protein_kinase_c_activity	molecular function	0.787462	0.00546418	0.0144677	1.8396	significant up
Enzyme_activator_activity	molecular function	0.671956	0.00550146	0.0145477	1.83721	significant up
Regulation_of_action_potential	biological processes	0.826009	0.00551781	0.0145637	1.83673	significant up
Response_to_steroid_hormone_stimulus	biological processes	1.44337	0.00552171	0.0145637	1.83673	significant up
Tissue_development	biological processes	0.569925	0.00555662	0.014637	1.83455	significant up
Regulation_of_cytoskeleton_organization	biological processes	0.922513	0.00559728	0.0147252	1.83194	significant up
Embryonic_skeletal_system_development	biological processes	0.648292	0.00563257	0.014799	1.82977	significant up
Organic_anion_transport	biological processes	0.885364	0.00566191	0.014822	1.82909	significant up
Embryonic_digestive_tract_development	biological processes	0.629265	0.00564923	0.014822	1.82909	significant up
Axon_terminus	cellular component	-0.352962	0.00566299	0.014822	1.82909	significant down
Neurotransmitter:sodium_symporter_activity	molecular function	0.749129	0.00570535	0.014861	1.82795	significant up
Positive_regulation_of_tor_signaling_cascade	biological processes	-0.737242	0.00568966	0.014861	1.82795	significant down
Telomeric_dna_binding	molecular function	-0.675589	0.00569715	0.014861	1.82795	significant down
Gtpase_inhibitor_activity	molecular function	0.522073	0.00570685	0.014861	1.82795	significant up
Hypothalamus_development	biological processes	-0.345298	0.00573696	0.0149205	1.82622	significant down
Positive_regulation_of_cardiac_muscle_cell_proliferation	biological processes	0.624812	0.00576924	0.0149854	1.82433	significant up
Nuclear_mrna_splicing,_Via_spliceosome	biological processes	-0.50132	0.00578968	0.0150195	1.82334	significant down
Iron_ion_binding	molecular function	1.493	0.00598383	0.015066	1.822	significant up
Negative_regulation_of_phosphatase_activity	biological processes	-0.495316	0.00598383	0.015066	1.822	significant down
Actin_cytoskeleton_organization	biological processes	0.68013	0.00598383	0.015066	1.822	significant up
Reactive_oxygen_species_metabolic_process	biological processes	0.677761	0.00594864	0.015066	1.822	significant up
Platelet-Derived_growth_factor_receptor_binding	molecular function	0.840207	0.00598383	0.015066	1.822	significant up
Cellular_iron_ion_homeostasis	biological processes	-0.268451	0.00598383	0.015066	1.822	significant down
Response_to_ph	biological processes	1.01405	0.00598383	0.015066	1.822	significant up
Transferase_activity,_Transferring_glycosyl_groups	molecular function	0.656894	0.00598383	0.015066	1.822	significant up
Cellular_response_to_fibroblast_growth_factor_stimulus	biological processes	1.53271	0.00598383	0.015066	1.822	significant up
Transcription_elongation_from_rna_polymerase_ii_promoter	biological processes	-0.462728	0.00588814	0.015066	1.822	significant down
Transcription_corepressor_activity	molecular function	0.702546	0.00598383	0.015066	1.822	significant up
Transcription_elongation_from_rna_polymerase_i_promoter	biological processes	-0.49176	0.00594932	0.015066	1.822	significant down
Voltage-Gated_ion_channel_activity	molecular function	0.829235	0.00598383	0.015066	1.822	significant up
Mhc_class_i_protein_complex	cellular component	0.742969	0.00596639	0.015066	1.822	significant up
T_cell_differentiation_in_thymus	biological processes	1.2831	0.00592422	0.015066	1.822	significant up
Cation_transport	biological processes	0.648882	0.00598383	0.015066	1.822	significant up
Methyltransferase_activity	molecular function	-0.522752	0.00597994	0.015066	1.822	significant down
Catalytic_activity	molecular function	0.770414	0.00598383	0.015066	1.822	significant up
Acid-Amino_acid_ligase_activity	molecular function	-0.401694	0.00598383	0.015066	1.822	significant down
Intracellular_estrogen_receptor_signaling_pathway	biological processes	-0.452738	0.00586617	0.015066	1.822	significant down
Activation_of_cysteine-Type_endopeptidase_activity_involved_in_apoptotic_process	biological processes	-0.424322	0.00585052	0.015066	1.822	significant down
Cell_projection_organization	biological processes	-0.463153	0.00598383	0.015066	1.822	significant down
Cysteine-Type_peptidase_activity	molecular function	-0.571886	0.00598383	0.015066	1.822	significant down
Extrinsic_to_internal_side_of_plasma_membrane	cellular component	0.700895	0.00598383	0.015066	1.822	significant up
Copper_ion_binding	molecular function	0.576462	0.00602291	0.0151458	1.81971	significant up
Regulation_of_actin_cytoskeleton_organization	biological processes	0.747551	0.00606393	0.0152303	1.81729	significant up
Regulation_of_vasoconstriction	biological processes	0.698987	0.00608963	0.0152762	1.81598	significant up
Positive_regulation_of_i-Kappab_kinase/Nf-Kappab_cascade	biological processes	0.627473	0.00616008	0.0154341	1.81152	significant up
Protein_dimerization_activity	molecular function	-0.610493	0.00618033	0.0154617	1.81074	significant down
Amino_acid_transport	biological processes	0.688771	0.00618617	0.0154617	1.81074	significant up
Synapse_organization	biological processes	0.659021	0.00619937	0.0154758	1.81035	significant up
Peroxisomal_membrane	cellular component	-0.507172	0.00627629	0.0156488	1.80552	significant down
Positive_regulation_of_blood_coagulation	biological processes	0.386237	0.00630734	0.0157071	1.8039	significant up
Positive_regulation_of_nitric-Oxide_synthase_activity	biological processes	0.36202	0.0063252	0.0157325	1.8032	significant up
Neural_tube_development	biological processes	0.622069	0.00633294	0.0157327	1.8032	significant up
Dna-Directed_rna_polymerase_activity	molecular function	-0.330452	0.00636995	0.0158055	1.80119	significant down
Positive_regulation_of_phosphatidylinositol_3-Kinase_activity	biological processes	0.783196	0.00647808	0.0160544	1.79441	significant up
Tight_junction	cellular component	0.627176	0.00652534	0.016152	1.79177	significant up
Cellular_response_to_stress	biological processes	-0.677756	0.00654505	0.0161618	1.79151	significant down
Pyrimidine_nucleoside_catabolic_process	biological processes	-0.313449	0.00654498	0.0161618	1.79151	significant down
Translational_initiation	biological processes	-0.386141	0.00655596	0.0161693	1.79131	significant down
Cholesterol_biosynthetic_process	biological processes	-0.466113	0.00660157	0.0162622	1.78882	significant down
Vacuole	cellular component	-0.354197	0.00663712	0.0163281	1.78706	significant down
Cytochrome-C_oxidase_activity	molecular function	-0.197575	0.00664423	0.0163281	1.78706	significant down
Regulation_of_translational_initiation	biological processes	-0.36202	0.00667321	0.0163797	1.78569	significant down
Triglyceride_catabolic_process	biological processes	0.758212	0.00669015	0.0164017	1.78511	significant up
Skeletal_muscle_fiber_development	biological processes	0.573301	0.00672237	0.016461	1.78354	significant up
Photoreceptor_cell_maintenance	biological processes	0.502097	0.00673997	0.0164844	1.78293	significant up
Negative_regulation_of_viral_genome_replication	biological processes	-0.501009	0.00676763	0.0165127	1.78218	significant down
Endothelial_cell_migration	biological processes	0.706295	0.00676435	0.0165127	1.78218	significant up
Exonuclease_activity	molecular function	-0.477614	0.00678548	0.0165366	1.78155	significant down
One-Carbon_metabolic_process	biological processes	0.433654	0.00682839	0.0165622	1.78088	significant up
Limb_development	biological processes	-0.569425	0.00683142	0.0165622	1.78088	significant down
Negative_regulation_of_cell_cycle	biological processes	0.594913	0.00684439	0.0165622	1.78088	significant up
Hsp70_protein_binding	molecular function	-0.433575	0.0068525	0.0165622	1.78088	significant down
Calmodulin-Dependent_protein_kinase_activity	molecular function	-0.477103	0.00684452	0.0165622	1.78088	significant down
2_iron,_2_sulfur_cluster_binding	molecular function	-0.332066	0.00681696	0.0165622	1.78088	significant down
Response_to_hormone_stimulus	biological processes	0.59417	0.00680705	0.0165622	1.78088	significant up
Generation_of_neurons	biological processes	1.01623	0.00686417	0.0165709	1.78065	significant up
Viral_transcription	biological processes	-0.402303	0.00692922	0.0166112	1.7796	significant down
Transcription_factor_binding	molecular function	0.677694	0.00697799	0.0166112	1.7796	significant up
Fatty_acid_metabolic_process	biological processes	1.21369	0.00697799	0.0166112	1.7796	significant up
Early_endosome_membrane	cellular component	-0.427845	0.00697799	0.0166112	1.7796	significant down
Telomere_maintenance_via_recombination	biological processes	-0.481909	0.00691545	0.0166112	1.7796	significant down
Regulation_of_the_force_of_heart_contraction	biological processes	0.518449	0.00690796	0.0166112	1.7796	significant up
Early_endosome	cellular component	0.652062	0.00697799	0.0166112	1.7796	significant up
Chromatin	cellular component	-0.548829	0.00697799	0.0166112	1.7796	significant down
Canonical_wnt_receptor_signaling_pathway	biological processes	0.960294	0.00697799	0.0166112	1.7796	significant up
Cortical_actin_cytoskeleton	cellular component	1.18119	0.00697799	0.0166112	1.7796	significant up
Transcription-Coupled_nucleotide-Excision_repair	biological processes	-0.427519	0.00692511	0.0166112	1.7796	significant down
Mitotic_cell_cycle	biological processes	-0.51832	0.00697799	0.0166112	1.7796	significant down
Cytoplasmic_microtubule	cellular component	-0.503281	0.00699398	0.0166299	1.77911	significant down
Positive_regulation_of_dna_replication	biological processes	0.720565	0.00701969	0.0166718	1.77802	significant up
Negative_regulation_of_neuron_differentiation	biological processes	0.536986	0.00704227	0.0167061	1.77713	significant up
Regulation_of_proteolysis	biological processes	0.761901	0.00708176	0.0167803	1.7752	significant up
Inward_rectifier_potassium_channel_activity	molecular function	-0.432736	0.00710014	0.0168045	1.77457	significant down
Mitogen-Activated_protein_kinase_binding	molecular function	0.511743	0.00710997	0.0168084	1.77447	significant up
Regulation_of_nitric-Oxide_synthase_activity	biological processes	-0.89496	0.00718425	0.0169449	1.77096	significant down
Positive_regulation_of_neutrophil_chemotaxis	biological processes	1.58982	0.00718103	0.0169449	1.77096	significant up
Chromosome,_Telomeric_region	cellular component	-0.602434	0.00722117	0.0170124	1.76923	significant down
Regulation_of_sequence-Specific_dna_binding_transcription_factor_activity	biological processes	-0.77195	0.00725352	0.0170495	1.76829	significant down
Sprouting_angiogenesis	biological processes	0.672177	0.00725249	0.0170495	1.76829	significant up
Rna_catabolic_process	biological processes	-0.356225	0.00726848	0.0170651	1.76789	significant down
Positive_regulation_of_catalytic_activity	biological processes	-0.696564	0.00729431	0.0171062	1.76685	significant down
Dna_damage_checkpoint	biological processes	-0.53338	0.00734357	0.0172021	1.76442	significant down
Clathrin-Coated_vesicle	cellular component	0.610511	0.0074303	0.0173854	1.75982	significant up
Response_to_axon_injury	biological processes	0.612262	0.00749224	0.0175103	1.75671	significant up
Visual_perception	biological processes	0.892894	0.00750421	0.0175184	1.75651	significant up
Phosphate_ion_binding	molecular function	0.924542	0.00761545	0.0177578	1.75061	significant up
Protein_polymerization	biological processes	0.330025	0.00763356	0.0177799	1.75007	significant up
U12-Type_spliceosomal_complex	cellular component	-0.459447	0.00764626	0.0177893	1.74984	significant down
Tumor_necrosis_factor-Mediated_signaling_pathway	biological processes	0.670297	0.00767404	0.0178337	1.74876	significant up
Cholesterol_catabolic_process	biological processes	0.292531	0.00772372	0.0179288	1.74645	significant up
Cellular_nitrogen_compound_metabolic_process	biological processes	0.644898	0.00797126	0.0179353	1.74629	significant up
Regulation_of_osteoblast_differentiation	biological processes	0.67864	0.00784395	0.0179353	1.74629	significant up
Cellular_response_to_oxidative_stress	biological processes	0.465252	0.00797126	0.0179353	1.74629	significant up
Potassium_ion_transport	biological processes	0.578579	0.00773691	0.0179353	1.74629	significant up
Nad_binding	molecular function	-0.33143	0.00797126	0.0179353	1.74629	significant down
Regulation_of_cellular_amino_acid_metabolic_process	biological processes	-0.384468	0.00780665	0.0179353	1.74629	significant down
Regulation_of_synaptic_plasticity	biological processes	0.86948	0.00797126	0.0179353	1.74629	significant up
Nucleic_acid_binding	molecular function	-0.539072	0.00797126	0.0179353	1.74629	significant down
Metabolic_process	biological processes	-0.475053	0.00797126	0.0179353	1.74629	significant down
Embryonic_cranial_skeleton_morphogenesis	biological processes	1.11461	0.00782678	0.0179353	1.74629	significant up
Cul4_ring_ubiquitin_ligase_complex	cellular component	0.534275	0.00797126	0.0179353	1.74629	significant up
Labyrinthine_layer_blood_vessel_development	biological processes	1.22062	0.00797126	0.0179353	1.74629	significant up
Negative_regulation_of_t_cell_proliferation	biological processes	1.05155	0.00797126	0.0179353	1.74629	significant up
Receptor_clustering	biological processes	0.930386	0.00787138	0.0179353	1.74629	significant up
Response_to_zinc_ion	biological processes	2.36292	0.00797126	0.0179353	1.74629	significant up
Integral_to_endoplasmic_reticulum_membrane	cellular component	0.78891	0.00797126	0.0179353	1.74629	significant up
Protein_n-Terminus_binding	molecular function	-0.515205	0.00797126	0.0179353	1.74629	significant down
Myd88-Dependent_toll-Like_receptor_signaling_pathway	biological processes	0.851996	0.00797126	0.0179353	1.74629	significant up
Toll-Like_receptor_4_signaling_pathway	biological processes	0.77302	0.00797126	0.0179353	1.74629	significant up
Peroxisome_organization	biological processes	0.431843	0.00797126	0.0179353	1.74629	significant up
Ubiquitin_protein_ligase_binding	molecular function	0.653311	0.00797126	0.0179353	1.74629	significant up
Cajal_body	cellular component	-0.365369	0.00780205	0.0179353	1.74629	significant down
Beta-Amyloid_binding	molecular function	0.53367	0.0079642	0.0179353	1.74629	significant up
Proteasome_complex	cellular component	-0.3583	0.00797126	0.0179353	1.74629	significant down
Transcription_initiation,_Dna-Dependent	biological processes	-0.560305	0.00797126	0.0179353	1.74629	significant down
Positive_regulation_of_neuron_differentiation	biological processes	-0.446348	0.00797126	0.0179353	1.74629	significant down
Cell_recognition	biological processes	2.54437	0.00797126	0.0179353	1.74629	significant up
Sodium_ion_transport	biological processes	0.545896	0.00797126	0.0179353	1.74629	significant up
Cognition	biological processes	0.749914	0.00799979	0.0179798	1.74521	significant up
Response_to_fatty_acid	biological processes	-0.4619	0.00803933	0.0180489	1.74355	significant down
Cell_migration	biological processes	0.770678	0.00805713	0.0180691	1.74306	significant up
Nucleotide_biosynthetic_process	biological processes	0.520531	0.00808574	0.0180937	1.74247	significant up
Mitotic_sister_chromatid_segregation	biological processes	-0.382539	0.00808225	0.0180937	1.74247	significant down
Regulation_of_type_i_interferon-Mediated_signaling_pathway	biological processes	0.867104	0.00810035	0.0181067	1.74216	significant up
Synapse_assembly	biological processes	0.625581	0.00818166	0.0182685	1.7383	significant up
Cytosolic_small_ribosomal_subunit	cellular component	-0.309781	0.00820189	0.0182938	1.7377	significant down
Insulin-Like_growth_factor_binding	molecular function	0.670875	0.00822041	0.0183152	1.73719	significant up
Protein_domain_specific_binding	molecular function	0.578769	0.00823272	0.0183227	1.73701	significant up
Guanyl-Nucleotide_exchange_factor_activity	molecular function	0.644468	0.00825628	0.0183552	1.73624	significant up
Glycogen_biosynthetic_process	biological processes	0.379149	0.00840263	0.0186604	1.72908	significant up
Presynaptic_membrane	cellular component	0.578277	0.00846221	0.0187724	1.72648	significant up
Nucleobase-Containing_compound_metabolic_process	biological processes	-0.534427	0.00853183	0.0189064	1.72339	significant down
Protein_processing	biological processes	0.597809	0.00858603	0.019006	1.72111	significant up
Glutamine_metabolic_process	biological processes	0.840325	0.00864071	0.0190864	1.71927	significant up
Embryonic_skeletal_system_morphogenesis	biological processes	0.849921	0.00864424	0.0190864	1.71927	significant up
Peptide_hormone_binding	molecular function	0.650399	0.00865029	0.0190864	1.71927	significant up
Muscle_contraction	biological processes	0.653494	0.00866638	0.0191014	1.71893	significant up
I-Kappab_kinase/Nf-Kappab_cascade	biological processes	0.653995	0.00870016	0.0191553	1.71771	significant up
Energy_reserve_metabolic_process	biological processes	0.611344	0.00872047	0.0191794	1.71716	significant up
Midbrain_development	biological processes	-0.704031	0.00873816	0.0191974	1.71676	significant down
Response_to_corticosterone_stimulus	biological processes	-0.798865	0.00874734	0.0191974	1.71676	significant down
Stress_fiber	cellular component	0.434594	0.00876304	0.0192113	1.71644	significant up
Phosphoprotein_phosphatase_activity	molecular function	-0.409256	0.00880135	0.0192336	1.71594	significant down
Negative_regulation_of_i-Kappab_kinase/Nf-Kappab_cascade	biological processes	0.397429	0.00878842	0.0192336	1.71594	significant up
Cellular_amino_acid_metabolic_process	biological processes	1.12684	0.00879813	0.0192336	1.71594	significant up
Inner_ear_development	biological processes	-0.527929	0.00881624	0.0192457	1.71567	significant down
Artery_morphogenesis	biological processes	0.330885	0.00882586	0.0192462	1.71566	significant up
Adult_behavior	biological processes	0.623858	0.00886259	0.0193058	1.71431	significant up
Dna_helicase_activity	molecular function	0.639499	0.00895129	0.0193208	1.71398	significant up
Intracellular_receptor_mediated_signaling_pathway	biological processes	1.24085	0.00896364	0.0193208	1.71398	significant up
Proteasome_core_complex	cellular component	-0.380326	0.00896364	0.0193208	1.71398	significant down
Fibroblast_growth_factor_receptor_signaling_pathway	biological processes	0.509456	0.00896364	0.0193208	1.71398	significant up
Protein_kinase_c_binding	molecular function	0.907157	0.00896364	0.0193208	1.71398	significant up
Microtubule_bundle_formation	biological processes	-0.520961	0.00896364	0.0193208	1.71398	significant down
Transcription_from_rna_polymerase_ii_promoter	biological processes	-0.508874	0.00896364	0.0193208	1.71398	significant down
Protein_homooligomerization	biological processes	0.540306	0.00896364	0.0193208	1.71398	significant up
Pml_body	cellular component	-0.493786	0.00896364	0.0193208	1.71398	significant down
Mitochondrial_membrane	cellular component	0.671423	0.00896364	0.0193208	1.71398	significant up
Filamentous_actin	cellular component	-0.399433	0.00901385	0.0194086	1.712	significant down
Positive_regulation_of_dna_repair	biological processes	-0.482575	0.00905266	0.0194514	1.71105	significant down
Temperature_homeostasis	biological processes	0.389476	0.00904956	0.0194514	1.71105	significant up
Autophagy	biological processes	-0.417568	0.00907412	0.0194673	1.71069	significant down
Ephrin_receptor_binding	molecular function	0.733534	0.00908438	0.0194673	1.71069	significant up
Axonal_fasciculation	biological processes	0.539755	0.00908854	0.0194673	1.71069	significant up
Positive_regulation_of_cartilage_development	biological processes	-0.49705	0.00909882	0.019469	1.71066	significant down
Positive_regulation_of_vasoconstriction	biological processes	0.643118	0.00913977	0.019478	1.71046	significant up
Transcription_from_rna_polymerase_i_promoter	biological processes	-0.49176	0.00914099	0.019478	1.71046	significant down
Termination_of_rna_polymerase_i_transcription	biological processes	-0.49176	0.00912481	0.019478	1.71046	significant down
Transcription_initiation_from_rna_polymerase_i_promoter	biological processes	-0.49176	0.00914099	0.019478	1.71046	significant down
Chromosome,_Centromeric_region	cellular component	-0.619225	0.00916141	0.0195013	1.70994	significant down
Dna_duplex_unwinding	biological processes	0.931818	0.0091789	0.0195182	1.70956	significant up
Phospholipid_metabolic_process	biological processes	0.688472	0.00923771	0.019623	1.70724	significant up
Trans-Golgi_network	cellular component	-0.488672	0.00929224	0.0197184	1.70513	significant down
Purine_ribonucleoside_monophosphate_biosynthetic_process	biological processes	-0.336535	0.00935693	0.0197942	1.70346	significant down
Heterotrimeric_g-Protein_complex	cellular component	0.596958	0.00935034	0.0197942	1.70346	significant up
Ligand-Activated_sequence-Specific_dna_binding_rna_polymerase_ii_transcription_factor_activity	molecular function	1.11607	0.00934689	0.0197942	1.70346	significant up
Peptide_hormone_processing	biological processes	0.797	0.00942999	0.0198465	1.70232	significant up
Pentose-Phosphate_shunt	biological processes	-0.300402	0.00942542	0.0198465	1.70232	significant down
Oogenesis	biological processes	0.326002	0.00942494	0.0198465	1.70232	significant up
Regulation_of_growth	biological processes	-0.444792	0.00942957	0.0198465	1.70232	significant down
Positive_regulation_of_protein_complex_assembly	biological processes	-0.454034	0.00939629	0.0198465	1.70232	significant down
Alpha-Amino-3-Hydroxy-5-Methyl-4-Isoxazolepropionic_acid_selective_glutamate_receptor_complex	cellular component	0.571681	0.00946471	0.0198992	1.70117	significant up
Actin_filament_bundle_assembly	biological processes	0.873367	0.00995512	0.0200918	1.69698	significant up
G1/S_transition_of_mitotic_cell_cycle	biological processes	-0.391167	0.00995512	0.0200918	1.69698	significant down
Cytoplasmic_vesicle_membrane	cellular component	0.496195	0.00995512	0.0200918	1.69698	significant up
Regulation_of_wnt_receptor_signaling_pathway	biological processes	0.293053	0.00995512	0.0200918	1.69698	significant up
Bone_remodeling	biological processes	0.746624	0.00975529	0.0200918	1.69698	significant up
Smooth_muscle_cell_differentiation	biological processes	0.585768	0.00995512	0.0200918	1.69698	significant up
Toll-Like_receptor_2_signaling_pathway	biological processes	0.851996	0.00995512	0.0200918	1.69698	significant up
Er_to_golgi_transport_vesicle_membrane	cellular component	0.725578	0.00995512	0.0200918	1.69698	significant up
14-3-3_protein_binding	molecular function	0.634202	0.00995512	0.0200918	1.69698	significant up
Hair_follicle_development	biological processes	0.551647	0.00995512	0.0200918	1.69698	significant up
Golgi_cisterna_membrane	cellular component	0.66703	0.00995512	0.0200918	1.69698	significant up
Water_channel_activity	molecular function	0.705964	0.00995512	0.0200918	1.69698	significant up
Planar_cell_polarity_pathway_involved_in_neural_tube_closure	biological processes	0.780442	0.00995512	0.0200918	1.69698	significant up
Positive_regulation_of_mapk_cascade	biological processes	0.730095	0.00995512	0.0200918	1.69698	significant up
Toll-Like_receptor_1_signaling_pathway	biological processes	0.851996	0.00995512	0.0200918	1.69698	significant up
Double-Strand_break_repair_via_nonhomologous_end_joining	biological processes	-0.587367	0.00966351	0.0200918	1.69698	significant down
Protein_localization_at_cell_surface	biological processes	0.590169	0.00995512	0.0200918	1.69698	significant up
Positive_regulation_of_exocytosis	biological processes	-0.719483	0.0098225	0.0200918	1.69698	significant down
Negative_regulation_of_cell_growth	biological processes	0.719553	0.00995512	0.0200918	1.69698	significant up
Positive_regulation_of_muscle_cell_differentiation	biological processes	0.554642	0.00995512	0.0200918	1.69698	significant up
Hemopoietic_progenitor_cell_differentiation	biological processes	1.50309	0.00995512	0.0200918	1.69698	significant up
Cellular_protein_localization	biological processes	-0.642931	0.00961064	0.0200918	1.69698	significant down
Microtubule-Based_movement	biological processes	0.435731	0.00995512	0.0200918	1.69698	significant up
Regulation_of_heart_rate	biological processes	0.747777	0.00995512	0.0200918	1.69698	significant up
Extracellular-Glutamate-Gated_ion_channel_activity	molecular function	0.51206	0.00995512	0.0200918	1.69698	significant up
Protein_catabolic_process	biological processes	0.340505	0.00995512	0.0200918	1.69698	significant up
Spermatogenesis	biological processes	-0.551377	0.00975472	0.0200918	1.69698	significant down
Negative_regulation_of_neuron_apoptosis	biological processes	0.676784	0.00995512	0.0200918	1.69698	significant up
Ras_protein_signal_transduction	biological processes	0.703418	0.00995512	0.0200918	1.69698	significant up
Hemidesmosome_assembly	biological processes	0.372576	0.00995512	0.0200918	1.69698	significant up
Negative_regulation_of_axonogenesis	biological processes	0.73967	0.00995512	0.0200918	1.69698	significant up
Response_to_nutrient_levels	biological processes	0.524481	0.00995512	0.0200918	1.69698	significant up
Peptidyl-Glutamic_acid_carboxylation	biological processes	0.556982	0.00995512	0.0200918	1.69698	significant up
Syntaxin-1_binding	molecular function	-0.379879	0.00995512	0.0200918	1.69698	significant down
Endomembrane_system	cellular component	0.656388	0.00995512	0.0200918	1.69698	significant up
Jak-Stat_cascade	biological processes	0.796232	0.00995512	0.0200918	1.69698	significant up
Serine-Type_peptidase_activity	molecular function	0.635665	0.00995778	0.0200918	1.69698	significant up
Activation_of_protein_kinase_c_activity_by_g-Protein_coupled_receptor_protein_signaling_pathway	biological processes	0.622629	0.00995512	0.0200918	1.69698	significant up
Glycolysis	biological processes	0.642755	0.00957193	0.0200918	1.69698	significant up
Mrna_binding	molecular function	-0.418371	0.00995512	0.0200918	1.69698	significant down
Blood_vessel_morphogenesis	biological processes	0.670037	0.00995512	0.0200918	1.69698	significant up
Calcium-Dependent_cysteine-Type_endopeptidase_activity	molecular function	0.434119	0.0101101	0.0203791	1.69081	significant up
Myelination	biological processes	0.480579	0.010127	0.0203932	1.69051	significant up
Copi_vesicle_coat	cellular component	0.406558	0.0101738	0.0204673	1.68894	significant up
3',5'-Cyclic-Nucleotide_phosphodiesterase_activity	molecular function	0.498569	0.0102874	0.0206755	1.68454	significant up
Negative_regulation_of_protein_kinase_activity	biological processes	0.547451	0.010313	0.0207068	1.68389	significant up
Cellular_response_to_camp	biological processes	-0.522726	0.0103412	0.0207431	1.68313	significant down
Kinase_activity	molecular function	0.51675	0.0104581	0.0209571	1.67867	significant up
Dendrite_development	biological processes	1.01152	0.0104953	0.0210111	1.67755	significant up
Stress-Activated_mapk_cascade	biological processes	0.637882	0.0105164	0.0210327	1.6771	significant up
Dna_metabolic_process	biological processes	-0.585366	0.0105942	0.0211003	1.67571	significant down
Regulation_of_gene_expression_by_genetic_imprinting	biological processes	-0.447904	0.0105773	0.0211003	1.67571	significant down
Dendrite_morphogenesis	biological processes	0.604125	0.010585	0.0211003	1.67571	significant up
Nua4_histone_acetyltransferase_complex	cellular component	-0.708212	0.0105988	0.0211003	1.67571	significant down
Transferrin_transport	biological processes	-0.268451	0.0106016	0.0211003	1.67571	significant down
Adp_binding	molecular function	0.757381	0.0106472	0.0211706	1.67427	significant up
Transcription_initiation_from_rna_polymerase_ii_promoter	biological processes	-0.466387	0.0106688	0.0211931	1.67381	significant down
Positive_regulation_of_stress_fiber_assembly	biological processes	1.01488	0.0107503	0.0213342	1.67092	significant up
Positive_regulation_of_peptidyl-Serine_phosphorylation	biological processes	0.690163	0.0108347	0.021481	1.66795	significant up
Map_kinase_tyrosine/Serine/Threonine_phosphatase_activity	molecular function	-0.689761	0.0109114	0.0215912	1.66572	significant down
Branching_involved_in_ureteric_bud_morphogenesis	biological processes	0.499409	0.0109022	0.0215912	1.66572	significant up
Cellular_response_to_interleukin-1	biological processes	0.80147	0.0109457	0.0215967	1.66561	significant up
Extrinsic_to_membrane	cellular component	0.720683	0.0109457	0.0215967	1.66561	significant up
Response_to_interferon-Gamma	biological processes	2.23349	0.0109457	0.0215967	1.66561	significant up
Cellular_response_to_hydrogen_peroxide	biological processes	0.384912	0.0109584	0.0216009	1.66553	significant up
Ion_transmembrane_transporter_activity	molecular function	0.562056	0.0109854	0.0216334	1.66487	significant up
Phosphoric_diester_hydrolase_activity	molecular function	0.435978	0.0110343	0.021709	1.66336	significant up
Positive_regulation_of_intrinsic_apoptotic_signaling_pathway	biological processes	0.518028	0.0111097	0.0218363	1.66082	significant up
Substrate_adhesion-Dependent_cell_spreading	biological processes	0.686617	0.0112425	0.0220763	1.65607	significant up
Somitogenesis	biological processes	0.412152	0.0112738	0.0221165	1.65528	significant up
Phosphatidylinositol-3,4,5-Trisphosphate_binding	molecular function	0.759808	0.0112897	0.0221265	1.65509	significant up
Cell_leading_edge	cellular component	-0.422075	0.0113424	0.0221875	1.65389	significant down
Negative_regulation_of_fibroblast_proliferation	biological processes	-0.861022	0.0113407	0.0221875	1.65389	significant down
Signal_transduction_involved_in_regulation_of_gene_expression	biological processes	-0.382595	0.0113671	0.0222145	1.65336	significant down
Response_to_vitamin_a	biological processes	0.692545	0.0113796	0.0222179	1.6533	significant up
Multicellular_organism_growth	biological processes	0.514394	0.0114381	0.0223109	1.65148	significant up
Transcription_factor_tftc_complex	cellular component	-0.595719	0.0115119	0.0224334	1.6491	significant down
Membrane_coat	cellular component	0.537069	0.0115235	0.0224348	1.64908	significant up
Transcription_factor_tfiid_complex	cellular component	-0.601386	0.0116843	0.0227262	1.64347	significant down
Histone_h4_acetylation	biological processes	-0.708212	0.0117188	0.0227718	1.6426	significant down
Jak-Stat_cascade_involved_in_growth_hormone_signaling_pathway	biological processes	0.860489	0.0117925	0.0228933	1.64029	significant up
Phosphatidylinositol-Mediated_signaling	biological processes	0.580586	0.0118373	0.0229586	1.63905	significant up
Negative_regulation_of_microtubule_depolymerization	biological processes	-0.341785	0.0119354	0.0230399	1.63752	significant down
Lyase_activity	molecular function	-0.49681	0.0119354	0.0230399	1.63752	significant down
Isoprenoid_biosynthetic_process	biological processes	-0.402455	0.0119354	0.0230399	1.63752	significant down
Postsynaptic_density	cellular component	0.482091	0.0119354	0.0230399	1.63752	significant up
Mitochondrial_transport	biological processes	-0.274025	0.0119354	0.0230399	1.63752	significant down
Steroid_hormone_receptor_activity	molecular function	0.839138	0.0122133	0.0235543	1.62793	significant up
Ionotropic_glutamate_receptor_binding	molecular function	0.547426	0.0122335	0.023571	1.62762	significant up
Acetylcholine_receptor_activity	molecular function	0.940708	0.0123558	0.023769	1.62399	significant up
Transcription_cofactor_activity	molecular function	-0.625698	0.0123594	0.023769	1.62399	significant down
Lamellipodium	cellular component	0.844242	0.0124644	0.0239484	1.62072	significant up
Response_to_ionizing_radiation	biological processes	-0.566491	0.0124847	0.023965	1.62042	significant down
Phosphatidylinositol-3,5-Bisphosphate_binding	molecular function	0.427909	0.0125656	0.0240977	1.61802	significant up
Acyl-Coa_dehydrogenase_activity	molecular function	0.466001	0.0126119	0.0241139	1.61773	significant up
Mitotic_cell_cycle_spindle_assembly_checkpoint	biological processes	0.516879	0.012621	0.0241139	1.61773	significant up
Cellular_respiration	biological processes	0.235465	0.0126164	0.0241139	1.61773	significant up
Gene_silencing_by_rna	biological processes	-0.557214	0.0125883	0.0241139	1.61773	significant down
Response_to_inorganic_substance	biological processes	0.497001	0.0126628	0.0241712	1.6167	significant up
Microtubule_binding	molecular function	0.377118	0.0126796	0.0241809	1.61653	significant up
Dna_methylation	biological processes	-0.964826	0.0127022	0.0242014	1.61616	significant down
Protein_self-Association	molecular function	1.10239	0.0129242	0.0244595	1.61155	significant up
Positive_regulation_of_interferon-Gamma_production	biological processes	1.65231	0.0129242	0.0244595	1.61155	significant up
Transcription_coactivator_activity	molecular function	-0.44975	0.0129242	0.0244595	1.61155	significant down
Neurogenesis	biological processes	-0.382595	0.0129242	0.0244595	1.61155	significant down
Vasculature_development	biological processes	1.42913	0.0129242	0.0244595	1.61155	significant up
Cellular_process	biological processes	-0.654398	0.0129242	0.0244595	1.61155	significant down
Post-Translational_protein_modification	biological processes	0.569127	0.0129242	0.0244595	1.61155	significant up
Anterior/Posterior_pattern_specification	biological processes	-0.49445	0.012933	0.0244595	1.61155	significant down
Response_to_nutrient	biological processes	0.806091	0.0130115	0.0245852	1.60933	significant up
Nucleotide-Excision_repair,_Dna_damage_removal	biological processes	-0.525494	0.0130492	0.0246337	1.60847	significant down
Catalytic_step_2_spliceosome	cellular component	-0.595464	0.0131395	0.0247815	1.60587	significant down
Endosome_transport	biological processes	-0.373356	0.0131698	0.0248158	1.60527	significant down
Cytokine_receptor_activity	molecular function	1.54449	0.0132111	0.0248707	1.60431	significant up
Chloride_transport	biological processes	0.56242	0.0133107	0.0250353	1.60145	significant up
Leukotriene_biosynthetic_process	biological processes	-0.356397	0.0133489	0.0250843	1.6006	significant down
Sensory_perception_of_pain	biological processes	0.832194	0.0133959	0.025128	1.59984	significant up
Glutathione_biosynthetic_process	biological processes	-0.309303	0.0133967	0.025128	1.59984	significant down
Peptide_binding	molecular function	0.36994	0.0134586	0.0252211	1.59824	significant up
Vesicle	cellular component	0.301719	0.0135671	0.0253318	1.59633	significant up
Endonuclease_activity	molecular function	-0.40448	0.0135485	0.0253318	1.59633	significant down
Metalloexopeptidase_activity	molecular function	-0.256677	0.0135564	0.0253318	1.59633	significant down
Translational_termination	biological processes	-0.402303	0.0135473	0.0253318	1.59633	significant down
Positive_regulation_of_protein_catabolic_process	biological processes	-0.408017	0.013599	0.0253683	1.59571	significant down
Coated_pit	cellular component	0.582246	0.0136658	0.0254467	1.59437	significant up
Skeletal_muscle_tissue_development	biological processes	0.500413	0.013662	0.0254467	1.59437	significant up
Protein_localization	biological processes	0.546199	0.013681	0.0254518	1.59428	significant up
Ubiquitin-Specific_protease_activity	molecular function	-0.667503	0.0139121	0.0256493	1.59092	significant down
Pyrimidine_base_metabolic_process	biological processes	1.11109	0.0139121	0.0256493	1.59092	significant up
Anaphase-Promoting_complex-Dependent_proteasomal_ubiquitin-Dependent_protein_catabolic_process	biological processes	-0.389534	0.0139121	0.0256493	1.59092	significant down
Histone_deubiquitination	biological processes	-0.643665	0.0139121	0.0256493	1.59092	significant down
Female_gamete_generation	biological processes	-0.281831	0.0138226	0.0256493	1.59092	significant down
Transcription,_Dna-Dependent	biological processes	-0.565905	0.0138911	0.0256493	1.59092	significant down
Regulation_of_neuronal_synaptic_plasticity	biological processes	-1.1558	0.0139121	0.0256493	1.59092	significant down
Dna-Directed_rna_polymerase_ii,_Holoenzyme	cellular component	-0.557359	0.0139121	0.0256493	1.59092	significant down
Activation_of_protein_kinase_a_activity	biological processes	0.748892	0.0139121	0.0256493	1.59092	significant up
Protein_autoubiquitination	biological processes	-0.333864	0.013823	0.0256493	1.59092	significant down
Positive_regulation_of_creb_transcription_factor_activity	biological processes	0.772546	0.0139404	0.0256554	1.59082	significant up
Negative_regulation_of_lipid_catabolic_process	biological processes	0.638046	0.0139361	0.0256554	1.59082	significant up
Response_to_oxidative_stress	biological processes	0.624396	0.0141083	0.0258407	1.5877	significant up
Protein_import_into_nucleus	biological processes	0.614149	0.0140891	0.0258407	1.5877	significant up
Social_behavior	biological processes	0.642247	0.0140962	0.0258407	1.5877	significant up
T_cell_differentiation	biological processes	1.06545	0.0141167	0.0258407	1.5877	significant up
Exon-Exon_junction_complex	cellular component	-0.594241	0.0140731	0.0258407	1.5877	significant down
Dystrophin-Associated_glycoprotein_complex	cellular component	0.380413	0.0140889	0.0258407	1.5877	significant up
Actin_filament-Based_movement	biological processes	0.350312	0.0141857	0.0259207	1.58635	significant up
Histone_deacetylase_binding	molecular function	-0.42453	0.0141829	0.0259207	1.58635	significant down
Negative_regulation_of_mapk_cascade	biological processes	0.568486	0.0142336	0.0259678	1.58557	significant up
Bone_development	biological processes	0.88224	0.0142367	0.0259678	1.58557	significant up
Mrna_polyadenylation	biological processes	0.595538	0.014286	0.0260344	1.58445	significant up
Cilium_morphogenesis	biological processes	-0.426305	0.014358	0.0261194	1.58304	significant down
Single_fertilization	biological processes	1.30568	0.0143467	0.0261194	1.58304	significant up
Synaptic_transmission,_Cholinergic	biological processes	0.724649	0.0144275	0.0262226	1.58133	significant up
Chromosome_segregation	biological processes	-0.584756	0.0145265	0.0263791	1.57874	significant down
Histone_acetyltransferase_binding	molecular function	-0.581781	0.0146366	0.0265555	1.57585	significant down
Tissue_homeostasis	biological processes	-0.49705	0.0147067	0.0266592	1.57415	significant down
Negative_regulation_of_cysteine-Type_endopeptidase_activity_involved_in_apoptotic_process	biological processes	-0.380051	0.0148144	0.0268247	1.57147	significant down
Retrograde_vesicle-Mediated_transport,_Golgi_to_er	biological processes	-0.285873	0.0148242	0.0268247	1.57147	significant down
Positive_regulation_of_calcium_ion_transport	biological processes	1.42264	0.0148992	0.0268778	1.57061	significant up
Toll-Like_receptor_signaling_pathway	biological processes	0.851996	0.0148992	0.0268778	1.57061	significant up
Positive_regulation_of_protein_kinase_b_signaling_cascade	biological processes	0.734578	0.0149059	0.0268778	1.57061	significant up
Intracellular_protein_transport	biological processes	-0.424242	0.0148992	0.0268778	1.57061	significant down
Endoplasmic_reticulum_organization	biological processes	-0.363692	0.0150839	0.0271749	1.56583	significant down
Response_to_uv	biological processes	-0.60625	0.0151534	0.0272762	1.56422	significant down
Actin_filament_polymerization	biological processes	-0.398301	0.0153003	0.0275164	1.56041	significant down
Hydrolase_activity,_Acting_on_acid_anhydrides,_In_phosphorus-Containing_anhydrides	molecular function	0.338275	0.0153732	0.0276233	1.55872	significant up
Dna_recombination	biological processes	-0.53549	0.0154492	0.0277356	1.55696	significant down
Polyubiquitin_binding	molecular function	-0.395206	0.0157274	0.0282104	1.54959	significant down
Gastrulation_with_mouth_forming_second	biological processes	0.499552	0.0158853	0.0284143	1.54646	significant up
Embryonic_digit_morphogenesis	biological processes	0.535949	0.0158674	0.0284143	1.54646	significant up
Neuromuscular_junction	cellular component	0.724929	0.0158853	0.0284143	1.54646	significant up
Positive_regulation_of_sequence-Specific_dna_binding_transcription_factor_activity	biological processes	-0.381803	0.0158965	0.0284143	1.54646	significant down
Positive_regulation_of_jnk_cascade	biological processes	0.657002	0.015983	0.0285441	1.54448	significant up
Regulation_of_heart_contraction	biological processes	-0.551597	0.0160388	0.0286187	1.54335	significant down
Centriole	cellular component	-0.536829	0.016123	0.028744	1.54145	significant down
Cell_cycle	biological processes	-0.475228	0.0161691	0.0287763	1.54097	significant down
Phospholipase_c_activity	molecular function	0.509142	0.0161599	0.0287763	1.54097	significant up
Cell-Cell_junction_assembly	biological processes	-0.320301	0.0161998	0.0288059	1.54052	significant down
Nuclear_outer_membrane	cellular component	0.324909	0.0162953	0.0289255	1.53872	significant up
Protein_k63-Linked_deubiquitination	biological processes	-0.512967	0.0162938	0.0289255	1.53872	significant down
Dendritic_shaft	cellular component	0.626434	0.0163444	0.0289876	1.53779	significant up
Protein_phosphatase_inhibitor_activity	molecular function	-0.414857	0.0163971	0.0290561	1.53676	significant down
Bicarbonate_transport	biological processes	-0.477202	0.0165142	0.0292382	1.53405	significant down
Cerebral_cortex_development	biological processes	0.377128	0.0167086	0.0295569	1.52934	significant up
Mitogen-Activated_protein_kinase_kinase_kinase_binding	molecular function	0.418042	0.0167253	0.0295611	1.52928	significant up
Structural_molecule_activity	molecular function	0.592574	0.0168705	0.0296136	1.52851	significant up
Regulation_of_arf_protein_signal_transduction	biological processes	0.866956	0.0168705	0.0296136	1.52851	significant up
Cardiac_muscle_cell_differentiation	biological processes	0.624812	0.0168705	0.0296136	1.52851	significant up
Golgi_stack	cellular component	-0.593847	0.0168109	0.0296136	1.52851	significant down
Sarcomere	cellular component	-0.467781	0.0168471	0.0296136	1.52851	significant down
Cell_growth	biological processes	0.633497	0.0168705	0.0296136	1.52851	significant up
Ribonucleoprotein_complex_binding	molecular function	-0.380784	0.0167775	0.0296136	1.52851	significant down
Cytoplasmic_dynein_complex	cellular component	-0.478728	0.0168705	0.0296136	1.52851	significant down
Gluconeogenesis	biological processes	0.473153	0.0169744	0.029745	1.52659	significant up
Oxidoreductase_activity,_Acting_on_single_donors_with_incorporation_of_molecular_oxygen,_Incorporation_of_two_atoms_of_oxygen	molecular function	-0.591372	0.0169726	0.029745	1.52659	significant down
Response_to_retinoic_acid	biological processes	0.784274	0.0170252	0.0298087	1.52566	significant up
Response_to_iron_ion	biological processes	1.43036	0.0171301	0.0299666	1.52336	significant up
Er_to_golgi_vesicle-Mediated_transport	biological processes	-0.352024	0.0171531	0.0299814	1.52315	significant down
Platelet_aggregation	biological processes	1.06524	0.0172147	0.0300635	1.52196	significant up
Nuclease_activity	molecular function	-0.472302	0.0173697	0.0303084	1.51844	significant down
Insulin_secretion	biological processes	-0.382595	0.0173853	0.0303098	1.51842	significant down
Regulation_of_membrane_potential	biological processes	0.588965	0.0175229	0.0304978	1.51573	significant up
Small_nuclear_ribonucleoprotein_complex	cellular component	-0.399913	0.0175152	0.0304978	1.51573	significant down
Microtubule_motor_activity	molecular function	-0.356098	0.0175559	0.0305295	1.51528	significant down
Mll1_complex	cellular component	-0.585302	0.0176418	0.0306527	1.51353	significant down
Endosome_organization	biological processes	-0.329848	0.0176599	0.0306582	1.51345	significant down
Response_to_dna_damage_stimulus	biological processes	-0.525894	0.0176774	0.0306628	1.51339	significant down
Protein_kinase_activator_activity	molecular function	0.381959	0.0177897	0.0308315	1.51101	significant up
Transcriptional_repressor_complex	cellular component	-0.652499	0.0178549	0.0308403	1.51088	significant down
Cis-Golgi_network	cellular component	-0.464435	0.0178549	0.0308403	1.51088	significant down
Synapse	cellular component	0.546409	0.0178549	0.0308403	1.51088	significant up
Intermediate_filament_cytoskeleton	cellular component	-0.758196	0.0178549	0.0308403	1.51088	significant down
Phosphatidylinositol_phosphorylation	biological processes	-0.38127	0.0179338	0.0309504	1.50933	significant down
Nuclear_speck	cellular component	-0.4948	0.0179595	0.0309688	1.50908	significant down
Glucose_homeostasis	biological processes	0.731115	0.0181017	0.0311878	1.50601	significant up
Telomere_maintenance_via_semi-Conservative_replication	biological processes	-0.4855	0.0181171	0.0311882	1.50601	significant down
Mitotic_metaphase_plate_congression	biological processes	-0.375991	0.0181688	0.0312248	1.5055	significant down
Associative_learning	biological processes	0.609337	0.0181589	0.0312248	1.5055	significant up
Melanocyte_differentiation	biological processes	-0.514959	0.018217	0.0312815	1.50471	significant down
Ino80_complex	cellular component	-0.468334	0.0182347	0.0312856	1.50466	significant down
Cell_division	biological processes	-0.5257	0.0182583	0.0313	1.50446	significant down
Mitotic_cell_cycle_checkpoint	biological processes	-0.250689	0.0182762	0.0313044	1.50439	significant down
Mitochondrial_matrix	cellular component	0.452211	0.0184856	0.0316367	1.49981	significant up
Regulation_of_excitatory_postsynaptic_membrane_potential	biological processes	0.46719	0.0188384	0.0321028	1.49346	significant up
Protein_transport	biological processes	-0.441187	0.0188384	0.0321028	1.49346	significant down
Nuclear-Transcribed_mrna_catabolic_process,_Nonsense-Mediated_decay	biological processes	-0.449375	0.0188184	0.0321028	1.49346	significant down
Exocytosis	biological processes	0.711845	0.0188384	0.0321028	1.49346	significant up
Nucleosome_assembly	biological processes	-0.396979	0.0188518	0.0321028	1.49346	significant down
Phospholipid_translocation	biological processes	1.0759	0.0188384	0.0321028	1.49346	significant up
Voltage-Gated_calcium_channel_complex	cellular component	0.582923	0.018931	0.0322109	1.492	significant up
Nuclear_matrix	cellular component	-0.51269	0.0190201	0.032309	1.49068	significant down
Translation_initiation_factor_activity	molecular function	-0.43787	0.0190064	0.032309	1.49068	significant down
Autophagic_vacuole_membrane	cellular component	-0.310676	0.0190479	0.0323294	1.4904	significant down
Reciprocal_meiotic_recombination	biological processes	-0.559943	0.0190847	0.0323651	1.48992	significant down
Aromatase_activity	molecular function	0.540183	0.0192491	0.032617	1.48656	significant up
Mammary_gland_alveolus_development	biological processes	0.676701	0.0193073	0.0326885	1.4856	significant up
Retinol_metabolic_process	biological processes	0.678207	0.0193456	0.0327264	1.4851	significant up
Methylation	biological processes	-0.486802	0.01944	0.032859	1.48335	significant down
Vitamin_d_receptor_binding	molecular function	0.72814	0.0198308	0.0330407	1.48095	significant up
Ectoderm_development	biological processes	0.499409	0.0196624	0.0330407	1.48095	significant up
Atpase_activity,_Coupled_to_transmembrane_movement_of_substances	molecular function	0.908416	0.019821	0.0330407	1.48095	significant up
Chromatin_binding	molecular function	-0.506968	0.0197231	0.0330407	1.48095	significant down
Endoplasmic_reticulum-Golgi_intermediate_compartment	cellular component	0.644391	0.019821	0.0330407	1.48095	significant up
Positive_regulation_of_interleukin-12_production	biological processes	1.3832	0.019821	0.0330407	1.48095	significant up
Protein_localization_to_nucleus	biological processes	0.785424	0.0198373	0.0330407	1.48095	significant up
Positive_regulation_of_glycogen_biosynthetic_process	biological processes	0.573412	0.019821	0.0330407	1.48095	significant up
In_utero_embryonic_development	biological processes	0.589056	0.019821	0.0330407	1.48095	significant up
Positive_regulation_of_glucose_import	biological processes	0.489864	0.019821	0.0330407	1.48095	significant up
Nuclear-Transcribed_mrna_poly(A)_Tail_shortening	biological processes	-0.531265	0.019821	0.0330407	1.48095	significant down
Oligodendrocyte_differentiation	biological processes	0.27592	0.019821	0.0330407	1.48095	significant up
Embryonic_digestive_tract_morphogenesis	biological processes	0.866008	0.019821	0.0330407	1.48095	significant up
Perikaryon	cellular component	0.652411	0.019821	0.0330407	1.48095	significant up
Cardiac_muscle_tissue_development	biological processes	-0.382049	0.0197691	0.0330407	1.48095	significant down
Embryonic_heart_tube_development	biological processes	0.499409	0.019821	0.0330407	1.48095	significant up
Midbody	cellular component	0.359995	0.019821	0.0330407	1.48095	significant up
Mapk_cascade	biological processes	-0.509346	0.0196137	0.0330407	1.48095	significant down
Acetylcholine_binding	molecular function	0.940708	0.019874	0.0330749	1.4805	significant up
Thyroid_hormone_receptor_binding	molecular function	-0.43609	0.0200674	0.0333698	1.47665	significant down
Organ_development	biological processes	0.526841	0.0201018	0.0333999	1.47626	significant up
Histone_methylation	biological processes	-0.706071	0.0201214	0.0334054	1.47618	significant down
Regulation_of_insulin_secretion	biological processes	0.582603	0.020416	0.0338671	1.47022	significant up
Positive_regulation_of_multicellular_organism_growth	biological processes	0.696966	0.0205644	0.0340858	1.46743	significant up
Kinetochore	cellular component	-0.51227	0.0207244	0.0343233	1.46441	significant down
Lipid_particle	cellular component	0.806325	0.0208027	0.034425	1.46313	significant up
Cell_adhesion_molecule_binding	molecular function	-0.340518	0.0210834	0.0348614	1.45765	significant down
Ion_transmembrane_transport	biological processes	0.563266	0.0211381	0.0349238	1.45688	significant up
Osteoclast_differentiation	biological processes	0.572781	0.021353	0.0352505	1.45283	significant up
Face_morphogenesis	biological processes	-0.369464	0.0215098	0.0354808	1.45001	significant down
Regulation_of_transcription_elongation,_Dna-Dependent	biological processes	-0.351504	0.0215839	0.0355458	1.44921	significant down
Mammary_gland_epithelial_cell_differentiation	biological processes	0.596091	0.0215827	0.0355458	1.44921	significant up
Terminal_button	cellular component	0.697607	0.0217146	0.0357324	1.44694	significant up
Viral_genome_replication	biological processes	-0.57201	0.0217835	0.0358171	1.44591	significant down
Inorganic_anion_exchanger_activity	molecular function	0.735601	0.0221508	0.036369	1.43927	significant up
Regulation_of_protein_stability	biological processes	-0.583961	0.0221546	0.036369	1.43927	significant down
Protein_autophosphorylation	biological processes	0.605762	0.0221873	0.0363936	1.43898	significant up
Mrna_3'-Utr_binding	molecular function	-0.769578	0.0223406	0.0366157	1.43633	significant down
Frizzled_binding	molecular function	0.869101	0.0223973	0.0366793	1.43558	significant up
Adherens_junction	cellular component	0.546521	0.0224869	0.0367776	1.43442	significant up
Post-Embryonic_development	biological processes	0.452283	0.0224931	0.0367776	1.43442	significant up
Mitochondrial_envelope	cellular component	-0.204278	0.0225817	0.0368923	1.43306	significant down
Response_to_growth_hormone_stimulus	biological processes	0.515091	0.0225993	0.0368923	1.43306	significant up
Regulation_of_cyclin-Dependent_protein_kinase_activity	biological processes	-0.393364	0.0227634	0.0369253	1.43268	significant down
Microtubule_cytoskeleton_organization	biological processes	-0.76642	0.0226843	0.0369253	1.43268	significant down
Atpase_binding	molecular function	-0.267349	0.0227634	0.0369253	1.43268	significant down
Dna_replication	biological processes	-0.485223	0.0227634	0.0369253	1.43268	significant down
Neuron_projection_development	biological processes	0.695747	0.0227634	0.0369253	1.43268	significant up
Receptor_internalization	biological processes	0.482181	0.0227634	0.0369253	1.43268	significant up
Epidermal_growth_factor_receptor_signaling_pathway	biological processes	0.538123	0.0227634	0.0369253	1.43268	significant up
Protein_serine/Threonine_kinase_activity	molecular function	0.61334	0.0227634	0.0369253	1.43268	significant up
Blastocyst_development	biological processes	-0.553989	0.0229315	0.0371684	1.42983	significant down
Rna_polymerase_ii_carboxy-Terminal_domain_kinase_activity	molecular function	-0.558868	0.0229495	0.0371684	1.42983	significant down
Histone_binding	molecular function	-0.53764	0.0230546	0.0373093	1.42818	significant down
Response_to_chemical_stimulus	biological processes	1.77649	0.0232032	0.03752	1.42574	significant up
Dna-Dependent_atpase_activity	molecular function	-0.558868	0.023526	0.0380121	1.42008	significant down
Vesicle_membrane	cellular component	0.370041	0.0235774	0.0380652	1.41947	significant up
Insulin_receptor_substrate_binding	molecular function	0.353448	0.0236932	0.0381814	1.41815	significant up
Peptidyl-Threonine_phosphorylation	biological processes	0.920364	0.0237425	0.0381814	1.41815	significant up
Regulation_of_erk1_and_erk2_cascade	biological processes	1.41789	0.0237425	0.0381814	1.41815	significant up
Endoplasmic_reticulum_unfolded_protein_response	biological processes	0.550386	0.0237425	0.0381814	1.41815	significant up
Protein_homotetramerization	biological processes	-0.387275	0.0237425	0.0381814	1.41815	significant down
Synaptic_vesicle_exocytosis	biological processes	-0.379879	0.0238649	0.0383482	1.41625	significant down
Tryptophan_catabolic_process	biological processes	-0.246064	0.0239324	0.0383966	1.41571	significant down
Positive_regulation_of_protein_binding	biological processes	0.549366	0.0239198	0.0383966	1.41571	significant up
Histone_acetyltransferase_activity	molecular function	-0.591448	0.0240508	0.0385564	1.4139	significant down
Regulation_of_phosphorylation	biological processes	0.392699	0.0241621	0.0386744	1.41258	significant up
Mismatch_repair	biological processes	-0.548864	0.0241433	0.0386744	1.41258	significant down
L-Glutamate_transmembrane_transporter_activity	molecular function	0.272495	0.0242163	0.0387169	1.4121	significant up
1-Phosphatidylinositol_binding	molecular function	-0.606343	0.0242264	0.0387169	1.4121	significant down
Vesicle_docking_involved_in_exocytosis	biological processes	1.11219	0.0245434	0.0391931	1.40679	significant up
Nls-Bearing_substrate_import_into_nucleus	biological processes	0.508735	0.0247206	0.0394453	1.404	significant up
Positive_regulation_of_chemokine_production	biological processes	1.52858	0.0250309	0.0398939	1.39909	significant up
Calcium-Mediated_signaling	biological processes	0.613066	0.0250406	0.0398939	1.39909	significant up
Positive_regulation_of_phosphorylation	biological processes	-0.560266	0.0250896	0.0399409	1.39858	significant down
Rna_splicing,_Via_transesterification_reactions	biological processes	-0.593034	0.0255533	0.0406161	1.3913	significant down
Regulation_of_g-Protein_coupled_receptor_protein_signaling_pathway	biological processes	0.540983	0.0255472	0.0406161	1.3913	significant up
Hydrogen_ion_transmembrane_transporter_activity	molecular function	-0.238839	0.0256979	0.0406944	1.39046	significant down
Endocytosis	biological processes	0.545152	0.0257018	0.0406944	1.39046	significant up
Prostaglandin_biosynthetic_process	biological processes	1.62268	0.0256979	0.0406944	1.39046	significant up
Dna_damage_response,_Signal_transduction_by_p53_class_mediator_resulting_in_induction_of_apoptosis	biological processes	-0.242314	0.0256979	0.0406944	1.39046	significant down
Negative_regulation_of_transforming_growth_factor_beta_receptor_signaling_pathway	biological processes	-0.459776	0.0256979	0.0406944	1.39046	significant down
Histone_h2a_acetylation	biological processes	-0.708212	0.0259233	0.0410135	1.38707	significant down
Chromatin_organization	biological processes	-0.890708	0.0259506	0.0410251	1.38695	significant down
Polysome	cellular component	-0.336733	0.0260703	0.0411509	1.38562	significant down
Gtpase_binding	molecular function	-0.51219	0.0260661	0.0411509	1.38562	significant down
Spindle	cellular component	-0.429237	0.0261457	0.0412065	1.38503	significant down
Holo_tfiih_complex	cellular component	-0.558868	0.0261386	0.0412065	1.38503	significant down
Camera-Type_eye_development	biological processes	-0.407751	0.0262058	0.0412696	1.38437	significant down
Regulation_of_exocytosis	biological processes	-0.482149	0.0262649	0.0413309	1.38373	significant down
Actin_filament_organization	biological processes	0.591559	0.0262862	0.0413328	1.38371	significant up
Calcium_ion_transmembrane_transport	biological processes	0.596046	0.0265072	0.0416483	1.3804	significant up
Memory	biological processes	-0.662824	0.0265659	0.0417087	1.37977	significant down
Proline-Rich_region_binding	molecular function	0.84599	0.0266743	0.0418149	1.37867	significant up
Palate_development	biological processes	1.11461	0.0266743	0.0418149	1.37867	significant up
Dentate_gyrus_development	biological processes	-0.382595	0.0268374	0.0420385	1.37635	significant down
Cellular_copper_ion_homeostasis	biological processes	-0.296255	0.0269795	0.0422288	1.37439	significant down
Myosin_complex	cellular component	0.539242	0.0270625	0.0423263	1.37339	significant up
Microtubule_cytoskeleton	cellular component	0.572649	0.0271087	0.0423664	1.37298	significant up
Dorsal/Ventral_pattern_formation	biological processes	-0.353126	0.0271825	0.0424494	1.37213	significant down
Iron-Sulfur_cluster_binding	molecular function	-0.269459	0.0273667	0.0427046	1.36953	significant down
Oligodendrocyte_development	biological processes	0.32807	0.0274386	0.0427842	1.36872	significant up
Adult_walking_behavior	biological processes	-0.478897	0.0282372	0.0439959	1.35659	significant down
Positive_regulation_of_neuron_projection_development	biological processes	0.593726	0.0283329	0.0441117	1.35545	significant up
Regulation_of_rna_splicing	biological processes	-0.464717	0.0284141	0.0442045	1.35453	significant down
Androgen_receptor_binding	molecular function	0.483576	0.0285221	0.0443389	1.35321	significant up
Guanylate_kinase_activity	molecular function	0.478029	0.0286143	0.0444485	1.35214	significant up
Pseudouridine_synthase_activity	molecular function	-0.367315	0.0287456	0.0446187	1.35048	significant down
Positive_regulation_of_nitric_oxide_biosynthetic_process	biological processes	-0.348714	0.0288067	0.0446798	1.34989	significant down
Chromatin_remodeling	biological processes	-0.552397	0.0291224	0.0451113	1.34571	significant down
Sh2_domain_binding	molecular function	0.571404	0.0291289	0.0451113	1.34571	significant up
Helicase_activity	molecular function	-0.605162	0.0293029	0.0453375	1.34354	significant down
Voltage-Gated_chloride_channel_activity	molecular function	-0.36528	0.0293191	0.0453375	1.34354	significant down
Notch_signaling_pathway	biological processes	0.440324	0.0295982	0.0454364	1.3426	significant up
Secretory_granule_membrane	cellular component	-0.477202	0.0294532	0.0454364	1.3426	significant down
Hydrolase_activity,_Acting_on_glycosyl_bonds	molecular function	0.379149	0.0295982	0.0454364	1.3426	significant up
Tau-Protein_kinase_activity	molecular function	0.541709	0.0295982	0.0454364	1.3426	significant up
Positive_regulation_of_cell_division	biological processes	0.488498	0.0295982	0.0454364	1.3426	significant up
Regulation_of_cell_migration	biological processes	0.408836	0.0296126	0.0454364	1.3426	significant up
Regulation_of_cell_differentiation	biological processes	0.276946	0.0295982	0.0454364	1.3426	significant up
Proximal/Distal_pattern_formation	biological processes	0.603146	0.0295982	0.0454364	1.3426	significant up
Dna_strand_elongation_involved_in_dna_replication	biological processes	-0.4855	0.0296267	0.0454364	1.3426	significant down
Fat_cell_differentiation	biological processes	-0.439621	0.0295982	0.0454364	1.3426	significant down
Oxidoreductase_activity,_Acting_on_paired_donors,_With_incorporation_or_reduction_of_molecular_oxygen,_2-Oxoglutarate_as_one_donor,_And_incorporation_of_one_atom_each_of_oxygen_into_both_donors	molecular function	-0.641046	0.0295982	0.0454364	1.3426	significant down
Regulation_of_defense_response_to_virus_by_virus	biological processes	-0.377235	0.0299071	0.0458159	1.33898	significant down
Positive_regulation_of_hormone_secretion	biological processes	1.05503	0.0299188	0.0458159	1.33898	significant up
Negative_regulation_of_translational_initiation	biological processes	-0.483409	0.0300037	0.0459117	1.33808	significant down
Phosphatidylinositol-3-Phosphate_biosynthetic_process	biological processes	-0.468759	0.0302379	0.0462355	1.33502	significant down
L-Ascorbic_acid_binding	molecular function	-0.38565	0.030334	0.046348	1.33397	significant down
Dorsal/Ventral_neural_tube_patterning	biological processes	0.760673	0.0304924	0.0465225	1.33234	significant up
Histone_deacetylation	biological processes	0.481396	0.0304936	0.0465225	1.33234	significant up
Vesicle-Mediated_transport	biological processes	-0.388358	0.0305711	0.0466062	1.33156	significant down
Nurd_complex	cellular component	0.393083	0.0306848	0.0467448	1.33027	significant up
Postsynaptic_membrane	cellular component	0.582133	0.0309449	0.047106	1.32692	significant up
Peroxidase_activity	molecular function	-0.305086	0.0309712	0.0471112	1.32688	significant down
Atpase_activity	molecular function	0.69542	0.0313195	0.0476057	1.32234	significant up
Lipid_homeostasis	biological processes	0.372855	0.0314747	0.0478062	1.32052	significant up
Phosphatidylinositol-3,4-Bisphosphate_binding	molecular function	0.787503	0.0318998	0.0484159	1.31501	significant up
Mitochondrial_large_ribosomal_subunit	cellular component	-0.365042	0.03232	0.0490175	1.30965	significant down
Protein_c-Terminus_binding	molecular function	0.544478	0.0323598	0.0490415	1.30944	significant up
Positive_chemotaxis	biological processes	-0.461816	0.0325142	0.049203	1.30801	significant down
Magnesium_ion_binding	molecular function	-0.429768	0.0324941	0.049203	1.30801	significant down
Protein_adp-Ribosylation	biological processes	0.64532	0.032557	0.0492314	1.30776	significant up
Negative_regulation_of_wnt_receptor_signaling_pathway	biological processes	0.610902	0.032943	0.0497784	1.30296	significant up
Negative_regulation_of_proteolysis	biological processes	-0.622591	0.033105	0.0499667	1.30132	significant down
L-Glutamate_transport	biological processes	0.272495	0.0331163	0.0499667	1.30132	significant up

## Sheet: CB_6mo_WT_vs_KO
pathway	pathway_category	average_log2FC	p_value	adjusted_p_value	-log10(adjusted_p_value)	significance_in_KO
Extracellular_matrix	cellular component	1.03229	2.63169e-14	5.3976e-11	10.2678	significant up
Immune_response	biological processes	1.36444	5.86183e-13	6.0113e-10	9.22103	significant up
Inflammatory_response	biological processes	1.29593	1.99267e-12	1.36232e-09	8.86572	significant up
Cysteine-Type_endopeptidase_inhibitor_activity	molecular function	-2.15734	4.94587e-12	2.53599e-09	8.59585	significant down
Positive_regulation_of_peptidyl-Tyrosine_phosphorylation	biological processes	0.8588	1.00628e-11	4.12775e-09	8.38429	significant up
Heparin_binding	molecular function	1.14597	1.53574e-11	5.24968e-09	8.27987	significant up
Rna_splicing	biological processes	-0.476449	5.87101e-11	1.7202e-08	7.76442	significant down
Mrna_processing	biological processes	-0.488088	1.80699e-10	4.63266e-08	7.33417	significant down
Growth_factor_activity	molecular function	0.982242	2.06776e-10	4.7122e-08	7.32678	significant up
Skeletal_system_development	biological processes	1.04784	2.8594e-10	5.86462e-08	7.23176	significant up
Cell-Cell_signaling	biological processes	1.26087	3.97648e-10	7.26751e-08	7.13861	significant up
G-Protein_coupled_receptor_signaling_pathway	biological processes	1.10098	4.25208e-10	7.26751e-08	7.13861	significant up
Brain_development	biological processes	0.744412	4.67244e-10	7.37167e-08	7.13243	significant up
Hair_follicle_morphogenesis	biological processes	1.00598	6.01142e-10	8.51577e-08	7.06978	significant up
Collagen	cellular component	1.22979	6.22802e-10	8.51577e-08	7.06978	significant up
Cell_surface	cellular component	0.973344	7.12664e-10	9.13546e-08	7.03927	significant up
Neuron_fate_commitment	biological processes	1.0518	1.52254e-09	1.7794e-07	6.74973	significant up
Nuclear_mrna_splicing,_Via_spliceosome	biological processes	-0.45745	1.56164e-09	1.7794e-07	6.74973	significant down
Angiogenesis	biological processes	1.00126	1.72439e-09	1.86143e-07	6.73015	significant up
Response_to_wounding	biological processes	0.805551	2.25652e-09	2.31406e-07	6.63563	significant up
Viral_reproduction	biological processes	-0.381673	2.48596e-09	2.42796e-07	6.61476	significant down
Regulation_of_neuron_differentiation	biological processes	0.540061	3.11967e-09	2.74498e-07	6.56146	significant up
Rna_metabolic_process	biological processes	-0.381289	3.3459e-09	2.74498e-07	6.56146	significant down
Positive_regulation_of_cell_migration	biological processes	0.985137	3.2994e-09	2.74498e-07	6.56146	significant up
Blood_coagulation	biological processes	0.762216	2.9851e-09	2.74498e-07	6.56146	significant up
Regulation_of_cell_shape	biological processes	0.879135	3.67956e-09	2.7951e-07	6.5536	significant up
Integrin_binding	molecular function	1.04471	3.63557e-09	2.7951e-07	6.5536	significant up
Platelet_alpha_granule_lumen	cellular component	0.950609	4.30923e-09	3.15651e-07	6.50079	significant up
Central_nervous_system_development	biological processes	0.750267	4.60186e-09	3.17433e-07	6.49835	significant up
External_side_of_plasma_membrane	cellular component	1.14231	4.6431e-09	3.17433e-07	6.49835	significant up
Wound_healing	biological processes	0.981195	5.74978e-09	3.80413e-07	6.41974	significant up
Extracellular_matrix_organization	biological processes	1.33835	8.10428e-09	5.19434e-07	6.28447	significant up
Complement_activation,_Classical_pathway	biological processes	1.52202	1.0382e-08	6.4526e-07	6.19027	significant up
Positive_regulation_of_cell_proliferation	biological processes	0.916332	1.207e-08	6.80257e-07	6.16733	significant up
Positive_regulation_of_phosphatidylinositol_3-Kinase_cascade	biological processes	0.989233	1.22029e-08	6.80257e-07	6.16733	significant up
Rho_protein_signal_transduction	biological processes	0.61185	1.26035e-08	6.80257e-07	6.16733	significant up
Transmembrane_signaling_receptor_activity	molecular function	0.963644	1.23436e-08	6.80257e-07	6.16733	significant up
Symporter_activity	molecular function	0.697307	1.13016e-08	6.80257e-07	6.16733	significant up
Response_to_chemical_stimulus	biological processes	0.997383	1.32577e-08	6.97219e-07	6.15663	significant up
Platelet_activation	biological processes	0.775126	1.52892e-08	7.64835e-07	6.11643	significant up
Positive_regulation_of_osteoblast_differentiation	biological processes	0.811565	1.52029e-08	7.64835e-07	6.11643	significant up
Negative_regulation_of_neuron_projection_development	biological processes	0.893162	1.62114e-08	7.80435e-07	6.10766	significant up
Neural_crest_cell_migration	biological processes	0.924869	1.63621e-08	7.80435e-07	6.10766	significant up
Mrna_export_from_nucleus	biological processes	-0.577281	1.91156e-08	8.91046e-07	6.0501	significant down
Cellular_lipid_metabolic_process	biological processes	0.698538	2.07746e-08	9.4686e-07	6.02371	significant up
Innate_immune_response	biological processes	1.25362	2.13732e-08	9.52964e-07	6.02092	significant up
Amino_acid_transmembrane_transporter_activity	molecular function	0.731958	2.22447e-08	9.70719e-07	6.01291	significant up
Chemokine_activity	molecular function	2.07808	2.39466e-08	1.02322e-06	5.99003	significant up
Translation	biological processes	-0.386271	2.50239e-08	1.04743e-06	5.97988	significant down
Cartilage_development	biological processes	1.07375	2.66331e-08	1.09249e-06	5.96158	significant up
Response_to_glucocorticoid_stimulus	biological processes	0.826127	2.75881e-08	1.10947e-06	5.95488	significant up
Complement_activation	biological processes	1.56933	2.84317e-08	1.12141e-06	5.95023	significant up
Response_to_hypoxia	biological processes	0.860986	2.96362e-08	1.14687e-06	5.94049	significant up
Nadh_dehydrogenase_(Ubiquinone)_Activity	molecular function	-0.265831	3.04623e-08	1.157e-06	5.93667	significant down
Response_to_estradiol_stimulus	biological processes	0.836402	3.60801e-08	1.34546e-06	5.87113	significant up
Cytokine_activity	molecular function	1.00993	4.14169e-08	1.51689e-06	5.81905	significant up
Epithelial_to_mesenchymal_transition	biological processes	0.657554	4.71634e-08	1.5602e-06	5.80682	significant up
Eye_development	biological processes	0.68377	4.65189e-08	1.5602e-06	5.80682	significant up
Positive_regulation_of_endothelial_cell_migration	biological processes	0.951609	4.4333e-08	1.5602e-06	5.80682	significant up
Organ_morphogenesis	biological processes	0.889689	4.3971e-08	1.5602e-06	5.80682	significant up
Mitochondrial_respiratory_chain_complex_i	cellular component	-0.251346	4.60422e-08	1.5602e-06	5.80682	significant down
Carboxypeptidase_activity	molecular function	0.607298	4.71613e-08	1.5602e-06	5.80682	significant up
Cellular_response_to_lipopolysaccharide	biological processes	0.827253	4.82157e-08	1.56371e-06	5.80585	significant up
Positive_regulation_of_epithelial_cell_proliferation	biological processes	0.86719	4.92212e-08	1.56371e-06	5.80585	significant up
Collagen_binding	molecular function	0.901141	4.95567e-08	1.56371e-06	5.80585	significant up
Glycosaminoglycan_binding	molecular function	0.873231	5.86764e-08	1.80458e-06	5.74362	significant up
Odontogenesis	biological processes	0.872977	6.15899e-08	1.80458e-06	5.74362	significant up
Cholesterol_binding	molecular function	0.734544	6.00121e-08	1.80458e-06	5.74362	significant up
Proteasome_complex	cellular component	-0.359082	5.99637e-08	1.80458e-06	5.74362	significant down
Apical_plasma_membrane	cellular component	0.722508	6.09736e-08	1.80458e-06	5.74362	significant up
Calmodulin-Dependent_protein_kinase_activity	molecular function	-0.523884	6.32906e-08	1.81708e-06	5.74063	significant down
Cell_surface_receptor_signaling_pathway	biological processes	1.227	6.46741e-08	1.81708e-06	5.74063	significant up
Respiratory_chain	cellular component	-0.251528	6.42404e-08	1.81708e-06	5.74063	significant down
Ribosome	cellular component	-0.36992	6.76686e-08	1.87552e-06	5.72688	significant down
Platelet_degranulation	biological processes	0.841442	7.23985e-08	1.97986e-06	5.70337	significant up
Negative_regulation_of_angiogenesis	biological processes	1.34439	7.45287e-08	2.01129e-06	5.69652	significant up
Ossification	biological processes	0.880922	7.56241e-08	2.01435e-06	5.69586	significant up
Cellular_response_to_mechanical_stimulus	biological processes	0.976651	8.47084e-08	2.09321e-06	5.67919	significant up
Caveola	cellular component	0.718183	8.21609e-08	2.09321e-06	5.67919	significant up
Bicarbonate_transport	biological processes	0.566085	8.43824e-08	2.09321e-06	5.67919	significant up
Protein_polyubiquitination	biological processes	-0.361013	8.28976e-08	2.09321e-06	5.67919	significant down
Heart_development	biological processes	0.830119	8.25751e-08	2.09321e-06	5.67919	significant up
Chemotaxis	biological processes	1.70159	7.96535e-08	2.09321e-06	5.67919	significant up
Gtpase_activator_activity	molecular function	0.690689	8.73935e-08	2.13386e-06	5.67083	significant up
Extracellular_matrix_structural_constituent	molecular function	1.06856	9.03399e-08	2.16438e-06	5.66467	significant up
Endocrine_pancreas_development	biological processes	0.691604	9.07541e-08	2.16438e-06	5.66467	significant up
Positive_regulation_of_mapk_cascade	biological processes	0.905308	9.39788e-08	2.21552e-06	5.65452	significant up
Response_to_nutrient_levels	biological processes	0.81318	9.60459e-08	2.23853e-06	5.65004	significant up
Amino_acid_transport	biological processes	0.819674	1.06588e-07	2.44677e-06	5.61141	significant up
Response_to_ethanol	biological processes	0.970843	1.07367e-07	2.44677e-06	5.61141	significant up
Negative_regulation_of_epithelial_cell_proliferation	biological processes	0.645353	1.08711e-07	2.45019e-06	5.6108	significant up
Pancreas_development	biological processes	0.962602	1.10797e-07	2.47004e-06	5.6073	significant up
Positive_regulation_of_interleukin-6_production	biological processes	1.33403	1.1384e-07	2.51059e-06	5.60022	significant up
Sh3_domain_binding	molecular function	0.638194	1.16021e-07	2.53148e-06	5.59663	significant up
Receptor_binding	molecular function	1.1682	1.19167e-07	2.57276e-06	5.5896	significant up
Metanephros_development	biological processes	1.02032	1.22369e-07	2.61436e-06	5.58263	significant up
Camp-Dependent_protein_kinase_regulator_activity	molecular function	1.46524	1.32482e-07	2.79382e-06	5.5538	significant up
Leukocyte_migration	biological processes	0.797669	1.33493e-07	2.79382e-06	5.5538	significant up
Calcium_ion_transport	biological processes	1.04674	1.42691e-07	2.88998e-06	5.5391	significant up
Cell_cycle_checkpoint	biological processes	-0.381093	1.43724e-07	2.88998e-06	5.5391	significant down
Positive_regulation_of_smooth_muscle_cell_migration	biological processes	0.924097	1.43705e-07	2.88998e-06	5.5391	significant up
Response_to_axon_injury	biological processes	0.835263	1.41777e-07	2.88998e-06	5.5391	significant up
Phosphatidylcholine_biosynthetic_process	biological processes	0.53639	1.47795e-07	2.94298e-06	5.53121	significant up
Sprouting_angiogenesis	biological processes	1.12424	1.4966e-07	2.95147e-06	5.52996	significant up
Chemoattractant_activity	molecular function	1.14459	1.5208e-07	2.97064e-06	5.52715	significant up
Blood_vessel_development	biological processes	0.849425	1.56191e-07	3.02215e-06	5.51968	significant up
Positive_chemotaxis	biological processes	1.14459	1.59741e-07	3.06194e-06	5.514	significant up
Spliceosome_assembly	biological processes	-0.3674	1.6254e-07	3.08675e-06	5.5105	significant down
Neuron_projection_morphogenesis	biological processes	0.738639	1.68555e-07	3.17162e-06	5.49872	significant up
Cell_migration	biological processes	0.784997	1.70629e-07	3.18145e-06	5.49737	significant up
Sphingolipid_metabolic_process	biological processes	0.58047	1.7243e-07	3.18607e-06	5.49674	significant up
Transferrin_transport	biological processes	-0.322864	1.75441e-07	3.21275e-06	5.49312	significant down
Positive_regulation_of_neuron_projection_development	biological processes	-0.352315	1.78059e-07	3.23185e-06	5.49055	significant down
Sarcolemma	cellular component	0.755131	1.84178e-07	3.31359e-06	5.4797	significant up
Camp-Mediated_signaling	biological processes	0.736805	1.93206e-07	3.41847e-06	5.46617	significant up
Positive_regulation_of_endothelial_cell_proliferation	biological processes	0.919839	1.93341e-07	3.41847e-06	5.46617	significant up
Response_to_electrical_stimulus	biological processes	0.585739	1.96427e-07	3.44334e-06	5.46302	significant up
Secretory_granule	cellular component	-0.470758	2.03094e-07	3.53005e-06	5.45222	significant down
Response_to_lipopolysaccharide	biological processes	0.957207	2.08108e-07	3.58681e-06	5.44529	significant up
Bmp_signaling_pathway	biological processes	0.611832	2.1682e-07	3.64506e-06	5.4383	significant up
G-Protein_signaling,_Coupled_to_cyclic_nucleotide_second_messenger	biological processes	1.28436	2.16107e-07	3.64506e-06	5.4383	significant up
Blood_circulation	biological processes	1.76344	2.14993e-07	3.64506e-06	5.4383	significant up
Regulation_of_membrane_potential	biological processes	0.722046	2.19477e-07	3.65974e-06	5.43655	significant up
Vascular_endothelial_growth_factor_receptor_signaling_pathway	biological processes	0.887109	2.30326e-07	3.69062e-06	5.4329	significant up
Dna_damage_response,_Signal_transduction_by_p53_class_mediator_resulting_in_cell_cycle_arrest	biological processes	-0.338346	2.29963e-07	3.69062e-06	5.4329	significant down
Carbonate_dehydratase_activity	molecular function	-0.797291	2.27163e-07	3.69062e-06	5.4329	significant down
Catalytic_step_2_spliceosome	cellular component	-0.419636	2.2512e-07	3.69062e-06	5.4329	significant down
Response_to_activity	biological processes	0.971338	2.24301e-07	3.69062e-06	5.4329	significant up
Receptor_complex	cellular component	0.9984	2.41182e-07	3.8023e-06	5.41995	significant up
Locomotory_behavior	biological processes	0.558729	2.44711e-07	3.8023e-06	5.41995	significant up
Positive_regulation_of_fibroblast_proliferation	biological processes	1.0505	2.41199e-07	3.8023e-06	5.41995	significant up
Activation_of_protein_kinase_c_activity_by_g-Protein_coupled_receptor_protein_signaling_pathway	biological processes	0.731023	2.43585e-07	3.8023e-06	5.41995	significant up
Blood_vessel_remodeling	biological processes	1.09181	2.47792e-07	3.82121e-06	5.4178	significant up
Negative_regulation_of_apoptotic_process	biological processes	0.981849	2.51467e-07	3.84895e-06	5.41466	significant up
Aging	biological processes	0.842684	2.54295e-07	3.86341e-06	5.41303	significant up
Glutamate_receptor_signaling_pathway	biological processes	0.459358	2.57111e-07	3.87745e-06	5.41145	significant up
Phosphatidylinositol-3,4,5-Trisphosphate_binding	molecular function	0.912282	2.61821e-07	3.91967e-06	5.40675	significant up
Chloride_channel_complex	cellular component	0.541426	2.76785e-07	4.11367e-06	5.38577	significant up
Negative_regulation_of_endopeptidase_activity	biological processes	0.75265	2.89218e-07	4.207e-06	5.37603	significant up
Coreceptor_activity	molecular function	0.994402	2.85237e-07	4.207e-06	5.37603	significant up
Mitotic_cell_cycle	biological processes	-0.473284	2.88704e-07	4.207e-06	5.37603	significant down
Regulation_of_heart_rate	biological processes	1.01648	2.93778e-07	4.24323e-06	5.3723	significant up
Male_genitalia_development	biological processes	0.929959	2.96365e-07	4.25066e-06	5.37154	significant up
Negative_regulation_of_blood_pressure	biological processes	-0.471184	3.16268e-07	4.50462e-06	5.34634	significant down
Positive_regulation_of_inflammatory_response	biological processes	1.13992	3.26973e-07	4.61029e-06	5.33627	significant up
Negative_regulation_of_cell_adhesion	biological processes	0.798969	3.28182e-07	4.61029e-06	5.33627	significant up
Cochlea_morphogenesis	biological processes	0.87945	3.51452e-07	4.87046e-06	5.31243	significant up
Complement_activation,_Alternative_pathway	biological processes	2.44445	3.50251e-07	4.87046e-06	5.31243	significant up
Brush_border_membrane	cellular component	1.04871	3.5414e-07	4.87477e-06	5.31205	significant up
Positive_regulation_of_macrophage_derived_foam_cell_differentiation	biological processes	1.15119	3.58429e-07	4.90091e-06	5.30972	significant up
Serine-Type_endopeptidase_inhibitor_activity	molecular function	0.923411	3.69367e-07	5.01703e-06	5.29955	significant up
Amino_acid_transmembrane_transport	biological processes	0.603222	3.76752e-07	5.08368e-06	5.29382	significant up
Osteoblast_differentiation	biological processes	0.8684	3.80524e-07	5.10101e-06	5.29234	significant up
Lysosomal_lumen	cellular component	0.684317	3.96089e-07	5.20755e-06	5.28337	significant up
Negative_regulation_of_gene_expression	biological processes	0.914918	3.95602e-07	5.20755e-06	5.28337	significant up
Positive_regulation_of_smooth_muscle_cell_proliferation	biological processes	0.989272	3.92256e-07	5.20755e-06	5.28337	significant up
Retina_development_in_camera-Type_eye	biological processes	0.802858	3.99769e-07	5.21017e-06	5.28315	significant up
Cellular_response_to_transforming_growth_factor_beta_stimulus	biological processes	0.924807	4.01369e-07	5.21017e-06	5.28315	significant up
Muscle_filament_sliding	biological processes	0.582519	4.14017e-07	5.34056e-06	5.27241	significant up
Structural_constituent_of_ribosome	molecular function	-0.33654	4.39359e-07	5.59317e-06	5.25234	significant down
Positive_regulation_of_erk1_and_erk2_cascade	biological processes	0.954787	4.4022e-07	5.59317e-06	5.25234	significant up
Homeostasis_of_number_of_cells_within_a_tissue	biological processes	0.972316	4.45923e-07	5.59317e-06	5.25234	significant up
Translation_initiation_factor_activity	molecular function	-0.376005	4.45932e-07	5.59317e-06	5.25234	significant down
Cellular_response_to_heat	biological processes	1.51365	4.47236e-07	5.59317e-06	5.25234	significant up
Negative_regulation_of_tumor_necrosis_factor_production	biological processes	0.699969	4.56244e-07	5.66113e-06	5.2471	significant up
Sulfotransferase_activity	molecular function	0.464976	4.5819e-07	5.66113e-06	5.2471	significant up
Platelet-Derived_growth_factor_binding	molecular function	0.939597	4.71095e-07	5.78572e-06	5.23764	significant up
Anion_transport	biological processes	0.718071	4.74077e-07	5.78769e-06	5.23749	significant up
Neuron_development	biological processes	1.04796	4.79878e-07	5.82385e-06	5.23479	significant up
Embryonic_skeletal_system_development	biological processes	0.98605	4.92027e-07	5.93617e-06	5.22649	significant up
Metalloendopeptidase_inhibitor_activity	molecular function	0.957796	4.98056e-07	5.97376e-06	5.22375	significant up
Transforming_growth_factor_beta_receptor_signaling_pathway	biological processes	1.00396	5.0431e-07	6.01361e-06	5.22087	significant up
Odontogenesis_of_dentin-Containing_tooth	biological processes	0.892551	5.18945e-07	6.15235e-06	5.21096	significant up
Positive_regulation_vascular_endothelial_growth_factor_production	biological processes	1.80211	5.22031e-07	6.15337e-06	5.21089	significant up
Digestive_tract_development	biological processes	1.03594	5.33152e-07	6.24854e-06	5.20422	significant up
Pituitary_gland_development	biological processes	0.810257	5.51712e-07	6.34797e-06	5.19737	significant up
Negative_regulation_of_oligodendrocyte_differentiation	biological processes	0.72178	5.54371e-07	6.34797e-06	5.19737	significant up
Negative_regulation_of_endothelial_cell_proliferation	biological processes	1.14453	5.57111e-07	6.34797e-06	5.19737	significant up
Behavioral_fear_response	biological processes	0.537936	5.4592e-07	6.34797e-06	5.19737	significant up
Platelet_alpha_granule	cellular component	1.04798	5.54256e-07	6.34797e-06	5.19737	significant up
Cartilage_condensation	biological processes	-0.750854	5.7477e-07	6.47722e-06	5.18861	significant down
Cytoskeleton_organization	biological processes	0.982494	5.73821e-07	6.47722e-06	5.18861	significant up
Epidermis_development	biological processes	0.800889	5.81528e-07	6.51757e-06	5.18591	significant up
Circadian_rhythm	biological processes	-0.720491	5.9841e-07	6.67032e-06	5.17585	significant down
Triglyceride_metabolic_process	biological processes	0.73226	6.08191e-07	6.74271e-06	5.17117	significant up
Voltage-Gated_calcium_channel_complex	cellular component	0.991585	6.12154e-07	6.75015e-06	5.17069	significant up
Homophilic_cell_adhesion	biological processes	0.795369	6.21478e-07	6.78006e-06	5.16877	significant up
Excretion	biological processes	1.07087	6.1897e-07	6.78006e-06	5.16877	significant up
S_phase_of_mitotic_cell_cycle	biological processes	-0.397693	6.41483e-07	6.91121e-06	5.16045	significant down
Positive_regulation_of_blood_pressure	biological processes	0.727511	6.43609e-07	6.91121e-06	5.16045	significant up
Smad_binding	molecular function	0.874949	6.42366e-07	6.91121e-06	5.16045	significant up
Mrna_metabolic_process	biological processes	-0.366668	6.74595e-07	7.00733e-06	5.15445	significant down
Peptide_hormone_processing	biological processes	-0.514627	6.7378e-07	7.00733e-06	5.15445	significant down
Response_to_organic_cyclic_compound	biological processes	0.731342	6.76348e-07	7.00733e-06	5.15445	significant up
Type_i_interferon-Mediated_signaling_pathway	biological processes	1.12882	6.72311e-07	7.00733e-06	5.15445	significant up
Structural_constituent_of_muscle	molecular function	0.577527	6.79892e-07	7.00733e-06	5.15445	significant up
Mitochondrial_electron_transport,_Nadh_to_ubiquinone	biological processes	-0.261158	6.74434e-07	7.00733e-06	5.15445	significant down
Hemopoiesis	biological processes	0.740266	6.59988e-07	7.00733e-06	5.15445	significant up
Pyridoxal_phosphate_binding	molecular function	0.700548	6.79837e-07	7.00733e-06	5.15445	significant up
Very-Low-Density_lipoprotein_particle	cellular component	0.959552	6.87803e-07	7.01833e-06	5.15377	significant up
Negative_regulation_of_cell_migration	biological processes	0.842479	6.86944e-07	7.01833e-06	5.15377	significant up
Regulation_of_protein_phosphorylation	biological processes	-0.419116	7.04821e-07	7.15638e-06	5.14531	significant down
Positive_regulation_of_creb_transcription_factor_activity	biological processes	0.780149	7.18241e-07	7.1949e-06	5.14297	significant up
Organic_anion_transport	biological processes	0.841021	7.14452e-07	7.1949e-06	5.14297	significant up
Peptide_cross-Linking	biological processes	1.2743	7.1914e-07	7.1949e-06	5.14297	significant up
Ion_channel_activity	molecular function	0.741824	7.38665e-07	7.35437e-06	5.13345	significant up
Pattern_specification_process	biological processes	1.05172	7.46494e-07	7.39642e-06	5.13098	significant up
Protein_oligomerization	biological processes	0.843451	7.66192e-07	7.51895e-06	5.12384	significant up
Calcium-Mediated_signaling	biological processes	0.965191	7.64563e-07	7.51895e-06	5.12384	significant up
Blood_coagulation,_Intrinsic_pathway	biological processes	1.09839	7.93208e-07	7.747e-06	5.11087	significant up
Nuclear-Transcribed_mrna_catabolic_process,_Deadenylation-Dependent_decay	biological processes	-0.389716	8.07727e-07	7.85141e-06	5.10505	significant down
Positive_regulation_of_epithelial_cell_migration	biological processes	0.846284	8.19102e-07	7.92442e-06	5.10103	significant up
Selenium_binding	molecular function	0.411576	8.44077e-07	8.01701e-06	5.09599	significant up
Monocyte_chemotaxis	biological processes	1.38679	8.38925e-07	8.01701e-06	5.09599	significant up
Regulation_of_cellular_amino_acid_metabolic_process	biological processes	-0.33909	8.34823e-07	8.01701e-06	5.09599	significant down
Negative_regulation_of_canonical_wnt_receptor_signaling_pathway	biological processes	0.858841	8.48217e-07	8.01701e-06	5.09599	significant up
Anaphase-Promoting_complex-Dependent_proteasomal_ubiquitin-Dependent_protein_catabolic_process	biological processes	-0.346993	8.48078e-07	8.01701e-06	5.09599	significant down
Response_to_vitamin_d	biological processes	1.5542	8.83188e-07	8.30926e-06	5.08044	significant up
Dna_repair	biological processes	-0.527892	9.09228e-07	8.51519e-06	5.06981	significant down
Voltage-Gated_ion_channel_activity	molecular function	0.855884	9.22425e-07	8.59952e-06	5.06553	significant up
Extracellular_matrix_binding	molecular function	0.885047	9.43468e-07	8.7559e-06	5.0577	significant up
Small_nuclear_ribonucleoprotein_complex	cellular component	-0.304948	9.59087e-07	8.82102e-06	5.05448	significant down
Cytokine_binding	molecular function	1.03026	9.58887e-07	8.82102e-06	5.05448	significant up
Heme_binding	molecular function	0.808959	9.89222e-07	9.05756e-06	5.04299	significant up
Intermediate_filament	cellular component	1.26801	1.01332e-06	9.23701e-06	5.03447	significant up
Regulation_of_cell_proliferation	biological processes	1.0525	1.03306e-06	9.29303e-06	5.03184	significant up
Ureteric_bud_development	biological processes	0.787005	1.02642e-06	9.29303e-06	5.03184	significant up
Camp_binding	molecular function	0.852462	1.03198e-06	9.29303e-06	5.03184	significant up
Connexon_complex	cellular component	0.728432	1.04326e-06	9.34382e-06	5.02948	significant up
Neurogenesis	biological processes	-0.558698	1.05212e-06	9.38217e-06	5.0277	significant down
Low-Density_lipoprotein_particle	cellular component	0.306806	1.08751e-06	9.57292e-06	5.01896	significant up
Positive_regulation_of_protein_binding	biological processes	-0.765462	1.0782e-06	9.57292e-06	5.01896	significant down
Positive_regulation_of_chondrocyte_differentiation	biological processes	0.910702	1.08599e-06	9.57292e-06	5.01896	significant up
Transmembrane_receptor_protein_tyrosine_kinase_signaling_pathway	biological processes	0.817037	1.11752e-06	9.67738e-06	5.01424	significant up
Cell-Cell_junction_organization	biological processes	-0.425542	1.11825e-06	9.67738e-06	5.01424	significant down
Canonical_wnt_receptor_signaling_pathway	biological processes	0.756592	1.11099e-06	9.67738e-06	5.01424	significant up
Positive_regulation_of_neuron_differentiation	biological processes	0.94031	1.10652e-06	9.67738e-06	5.01424	significant up
Skeletal_muscle_tissue_development	biological processes	0.604105	1.12297e-06	9.67739e-06	5.01424	significant up
Female_pregnancy	biological processes	0.94346	1.12886e-06	9.68737e-06	5.01379	significant up
Cellular_response_to_interferon-Gamma	biological processes	1.41164	1.15122e-06	9.83811e-06	5.00709	significant up
Hair_follicle_development	biological processes	0.81009	1.18237e-06	1.00624e-05	4.9973	significant up
Superoxide_metabolic_process	biological processes	1.43202	1.18868e-06	1.00743e-05	4.99678	significant up
Positive_regulation_of_jak-Stat_cascade	biological processes	1.58532	1.20849e-06	1.02001e-05	4.9914	significant up
Ribonuclease_activity	molecular function	-0.532136	1.2233e-06	1.02408e-05	4.98967	significant down
Cellular_component_movement	biological processes	0.699369	1.21968e-06	1.02408e-05	4.98967	significant up
Mrna_capping	biological processes	-0.36773	1.238e-06	1.03217e-05	4.98625	significant down
Response_to_morphine	biological processes	0.628931	1.24463e-06	1.0335e-05	4.98569	significant up
G1/S_transition_of_mitotic_cell_cycle	biological processes	-0.397629	1.25398e-06	1.03706e-05	4.9842	significant down
Limb_development	biological processes	0.835866	1.28364e-06	1.0538e-05	4.97724	significant up
Negative_regulation_of_cell_proliferation	biological processes	0.83096	1.2845e-06	1.0538e-05	4.97724	significant up
Cell_cycle	biological processes	-0.482593	1.31105e-06	1.0713e-05	4.97009	significant down
Cellular_response_to_amino_acid_stimulus	biological processes	1.03654	1.32324e-06	1.07697e-05	4.9678	significant up
Chloride_channel_activity	molecular function	0.597103	1.32942e-06	1.07772e-05	4.96749	significant up
Metallocarboxypeptidase_activity	molecular function	0.949908	1.36997e-06	1.10622e-05	4.95616	significant up
Muscle_contraction	biological processes	0.869048	1.41298e-06	1.12569e-05	4.94858	significant up
Spliceosomal_complex	cellular component	-0.442519	1.40843e-06	1.12569e-05	4.94858	significant down
Cellular_response_to_calcium_ion	biological processes	-0.797109	1.40285e-06	1.12569e-05	4.94858	significant down
Basement_membrane	cellular component	0.845443	1.41603e-06	1.12569e-05	4.94858	significant up
Growth_factor_binding	molecular function	1.04639	1.42743e-06	1.12755e-05	4.94786	significant up
Positive_regulation_of_angiogenesis	biological processes	1.15927	1.42937e-06	1.12755e-05	4.94786	significant up
Lung_development	biological processes	0.945839	1.4454e-06	1.13583e-05	4.94469	significant up
Nucleic_acid_binding	molecular function	-0.505645	1.45753e-06	1.14099e-05	4.94272	significant down
Response_to_organic_substance	biological processes	0.801321	1.50757e-06	1.17122e-05	4.93136	significant up
Leukotriene_biosynthetic_process	biological processes	-0.553217	1.50473e-06	1.17122e-05	4.93136	significant down
Somatic_stem_cell_maintenance	biological processes	0.764935	1.55638e-06	1.19661e-05	4.92205	significant up
B_cell_activation	biological processes	1.38895	1.55775e-06	1.19661e-05	4.92205	significant up
T_cell_differentiation	biological processes	0.771296	1.55722e-06	1.19661e-05	4.92205	significant up
Axon	cellular component	0.628908	1.56518e-06	1.19783e-05	4.92161	significant up
Collagen_fibril_organization	biological processes	1.15176	1.57876e-06	1.20322e-05	4.91966	significant up
Defense_response_to_bacterium	biological processes	1.47711	1.58395e-06	1.20322e-05	4.91966	significant up
Sulfur_compound_metabolic_process	biological processes	0.882731	1.61323e-06	1.22094e-05	4.91331	significant up
Positive_regulation_of_tumor_necrosis_factor_production	biological processes	1.43145	1.63675e-06	1.23418e-05	4.90862	significant up
Response_to_gamma_radiation	biological processes	1.83957	1.65307e-06	1.24192e-05	4.9059	significant up
Cellular_response_to_tumor_necrosis_factor	biological processes	1.46872	1.66896e-06	1.24928e-05	4.90334	significant up
Protein_secretion	biological processes	1.78883	1.68642e-06	1.25776e-05	4.9004	significant up
Response_to_retinoic_acid	biological processes	0.898573	1.69279e-06	1.25794e-05	4.90034	significant up
Neuromuscular_junction	cellular component	0.592323	1.70764e-06	1.26439e-05	4.89812	significant up
Positive_regulation_of_branching_involved_in_ureteric_bud_morphogenesis	biological processes	0.814579	1.7148e-06	1.26513e-05	4.89787	significant up
Ncrna_metabolic_process	biological processes	-0.338472	1.74389e-06	1.28198e-05	4.89212	significant down
Nuclear_speck	cellular component	-0.487011	1.76948e-06	1.29615e-05	4.88735	significant down
Golgi_lumen	cellular component	1.04641	1.77685e-06	1.29691e-05	4.88709	significant up
Activation_of_adenylate_cyclase_activity	biological processes	0.855158	1.79282e-06	1.30356e-05	4.88487	significant up
Integrin-Mediated_signaling_pathway	biological processes	0.834952	1.79867e-06	1.30356e-05	4.88487	significant up
Endonuclease_activity	molecular function	-0.468939	1.80693e-06	1.30493e-05	4.88441	significant down
Calmodulin_binding	molecular function	0.651371	1.83226e-06	1.31398e-05	4.88141	significant up
Positive_regulation_of_cardiac_muscle_cell_proliferation	biological processes	0.874588	1.83203e-06	1.31398e-05	4.88141	significant up
Positive_regulation_of_ras_protein_signal_transduction	biological processes	1.17359	1.83901e-06	1.31422e-05	4.88133	significant up
Hydrogen_ion_transporting_atp_synthase_activity,_Rotational_mechanism	molecular function	-0.258813	1.87244e-06	1.33346e-05	4.87502	significant down
Sensory_perception_of_sound	biological processes	0.746463	1.89636e-06	1.33657e-05	4.87401	significant up
Transcription-Coupled_nucleotide-Excision_repair	biological processes	-0.375211	1.8872e-06	1.33657e-05	4.87401	significant down
Immunoglobulin_mediated_immune_response	biological processes	1.21824	1.89264e-06	1.33657e-05	4.87401	significant up
Negative_regulation_of_catalytic_activity	biological processes	-0.388234	1.93031e-06	1.35585e-05	4.86779	significant down
Basolateral_plasma_membrane	cellular component	0.673966	1.94259e-06	1.35981e-05	4.86652	significant up
Positive_regulation_of_vascular_endothelial_growth_factor_receptor_signaling_pathway	biological processes	0.823555	1.95582e-06	1.36442e-05	4.86505	significant up
Positive_regulation_of_cholesterol_efflux	biological processes	0.713095	1.9839e-06	1.36741e-05	4.8641	significant up
Positive_regulation_of_reactive_oxygen_species_metabolic_process	biological processes	1.09209	1.98516e-06	1.36741e-05	4.8641	significant up
Transmembrane_receptor_protein_tyrosine_kinase_activity	molecular function	0.833889	1.97283e-06	1.36741e-05	4.8641	significant up
Positive_regulation_of_calcium_ion_transport	biological processes	1.00455	1.99345e-06	1.36741e-05	4.8641	significant up
Positive_regulation_of_protein_kinase_b_signaling_cascade	biological processes	0.833162	1.99115e-06	1.36741e-05	4.8641	significant up
Gamma-Aminobutyric_acid_signaling_pathway	biological processes	0.44375	2.08439e-06	1.42503e-05	4.84618	significant up
Rrna_processing	biological processes	-0.45107	2.11023e-06	1.4379e-05	4.84227	significant down
Ubiquitin-Dependent_protein_catabolic_process	biological processes	-0.449705	2.12513e-06	1.44326e-05	4.84066	significant down
Pancreatic_ribonuclease_activity	molecular function	1.14003	2.17719e-06	1.47373e-05	4.83158	significant up
Adaptive_immune_response	biological processes	1.08278	2.19386e-06	1.48013e-05	4.8297	significant up
Regulation_of_mapk_cascade	biological processes	0.708524	2.21558e-06	1.48805e-05	4.82738	significant up
Calcium_ion_transmembrane_transport	biological processes	0.83096	2.22456e-06	1.48805e-05	4.82738	significant up
Embryonic_hindlimb_morphogenesis	biological processes	1.14958	2.22736e-06	1.48805e-05	4.82738	significant up
Phosphatidylinositol_phospholipase_c_activity	molecular function	1.10565	2.2762e-06	1.51574e-05	4.81937	significant up
Termination_of_rna_polymerase_ii_transcription	biological processes	-0.572291	2.30387e-06	1.52721e-05	4.8161	significant down
Cellular_amino_acid_metabolic_process	biological processes	1.04513	2.30831e-06	1.52721e-05	4.8161	significant up
Positive_regulation_of_neutrophil_chemotaxis	biological processes	1.80135	2.35223e-06	1.55126e-05	4.80931	significant up
Cell_fate_commitment	biological processes	0.734212	2.41654e-06	1.58856e-05	4.799	significant up
Central_nervous_system_neuron_development	biological processes	-0.386604	2.44435e-06	1.60171e-05	4.79542	significant down
Electron_transport_chain	biological processes	1.25824	2.4626e-06	1.60854e-05	4.79357	significant up
Endopeptidase_inhibitor_activity	molecular function	-1.37322	2.47317e-06	1.61031e-05	4.79309	significant down
Voltage-Gated_calcium_channel_activity	molecular function	1.048	2.48276e-06	1.61144e-05	4.79279	significant up
Response_to_cytokine_stimulus	biological processes	0.928506	2.49089e-06	1.61161e-05	4.79274	significant up
Protein_localization_at_cell_surface	biological processes	0.859218	2.51214e-06	1.61519e-05	4.79178	significant up
Skin_development	biological processes	0.975037	2.51217e-06	1.61519e-05	4.79178	significant up
Cell_fate_specification	biological processes	0.859029	2.52113e-06	1.61589e-05	4.79159	significant up
Positive_regulation_of_sequence-Specific_dna_binding_transcription_factor_activity	biological processes	0.829779	2.55299e-06	1.63121e-05	4.78749	significant up
Morphogenesis_of_an_epithelium	biological processes	1.09494	2.57087e-06	1.63753e-05	4.78581	significant up
Hyaluronic_acid_binding	molecular function	0.896863	2.61198e-06	1.65857e-05	4.78027	significant up
Response_to_interleukin-1	biological processes	0.751098	2.67538e-06	1.6916e-05	4.7717	significant up
Positive_regulation_of_axonogenesis	biological processes	0.698608	2.6805e-06	1.6916e-05	4.7717	significant up
Cellular_response_to_retinoic_acid	biological processes	1.08323	2.73566e-06	1.72112e-05	4.76419	significant up
Negative_regulation_of_macrophage_derived_foam_cell_differentiation	biological processes	1.10959	2.77094e-06	1.73798e-05	4.75995	significant up
Cellular_response_to_hormone_stimulus	biological processes	0.734015	2.79633e-06	1.74856e-05	4.75732	significant up
Peptidase_inhibitor_activity	molecular function	0.785423	2.81618e-06	1.75562e-05	4.75557	significant up
Negative_regulation_of_cell_death	biological processes	0.9637	2.8508e-06	1.77182e-05	4.75158	significant up
Mammary_gland_alveolus_development	biological processes	0.893703	2.89231e-06	1.79218e-05	4.74662	significant up
Response_to_toxin	biological processes	0.739963	2.97545e-06	1.82206e-05	4.73944	significant up
Negative_regulation_of_map_kinase_activity	biological processes	0.524596	2.97606e-06	1.82206e-05	4.73944	significant up
Motor_axon_guidance	biological processes	0.576406	2.95607e-06	1.82206e-05	4.73944	significant up
Positive_regulation_of_phosphatidylinositol_3-Kinase_activity	biological processes	0.795099	2.9603e-06	1.82206e-05	4.73944	significant up
Peptide_antigen_binding	molecular function	0.801054	2.98796e-06	1.8239e-05	4.739	significant up
Positive_regulation_of_t_cell_proliferation	biological processes	1.05044	3.14505e-06	1.91409e-05	4.71804	significant up
Defense_response	biological processes	1.25766	3.21616e-06	1.95061e-05	4.70983	significant up
Growth	biological processes	1.23225	3.22408e-06	1.95061e-05	4.70983	significant up
Ligand-Activated_sequence-Specific_dna_binding_rna_polymerase_ii_transcription_factor_activity	molecular function	0.634323	3.29832e-06	1.98966e-05	4.70122	significant up
Oligodendrocyte_development	biological processes	1.05159	3.33148e-06	2.00377e-05	4.69815	significant up
O-Glycan_processing	biological processes	1.05757	3.35885e-06	2.0118e-05	4.69642	significant up
Transcription_elongation_from_rna_polymerase_ii_promoter	biological processes	-0.421806	3.36444e-06	2.0118e-05	4.69642	significant down
E-Box_binding	molecular function	-0.58118	3.43212e-06	2.0463e-05	4.68903	significant down
Xenobiotic_metabolic_process	biological processes	0.710376	3.45547e-06	2.05425e-05	4.68735	significant up
Positive_regulation_of_membrane_protein_ectodomain_proteolysis	biological processes	0.532836	3.47379e-06	2.05918e-05	4.68631	significant up
Cytokine-Mediated_signaling_pathway	biological processes	1.04455	3.54515e-06	2.09542e-05	4.67873	significant up
Positive_regulation_of_interleukin-10_production	biological processes	-0.727101	3.58048e-06	2.11022e-05	4.67567	significant down
Extrinsic_to_membrane	cellular component	1.02719	3.5918e-06	2.11083e-05	4.67555	significant up
Cortical_actin_cytoskeleton_organization	biological processes	0.817335	3.6727e-06	2.1522e-05	4.66712	significant up
Negative_regulation_of_neuron_differentiation	biological processes	0.627459	3.71847e-06	2.16139e-05	4.66527	significant up
Enteric_nervous_system_development	biological processes	0.737443	3.71999e-06	2.16139e-05	4.66527	significant up
Calcium-Dependent_phospholipid_binding	molecular function	0.513694	3.71062e-06	2.16139e-05	4.66527	significant up
Positive_regulation_of_pathway-Restricted_smad_protein_phosphorylation	biological processes	0.741407	3.75945e-06	2.16591e-05	4.66436	significant up
Mitochondrial_ribosome	cellular component	-0.343584	3.75576e-06	2.16591e-05	4.66436	significant down
Activation_of_protein_kinase_b_activity	biological processes	0.587177	3.74574e-06	2.16591e-05	4.66436	significant up
Cholesterol_efflux	biological processes	0.731104	3.77646e-06	2.16961e-05	4.66362	significant up
Negative_regulation_of_blood_coagulation	biological processes	0.67137	3.88923e-06	2.22816e-05	4.65205	significant up
Elevation_of_cytosolic_calcium_ion_concentration	biological processes	1.32959	3.90737e-06	2.23232e-05	4.65124	significant up
Cell_maturation	biological processes	0.602795	3.97967e-06	2.26731e-05	4.64449	significant up
Regulation_of_vasoconstriction	biological processes	0.881244	4.09325e-06	2.32556e-05	4.63347	significant up
Regulation_of_actin_cytoskeleton_organization	biological processes	0.71558	4.18234e-06	2.34371e-05	4.6301	significant up
Positive_regulation_of_wnt_receptor_signaling_pathway	biological processes	1.32007	4.18043e-06	2.34371e-05	4.6301	significant up
Acrosomal_vesicle	cellular component	0.633129	4.16596e-06	2.34371e-05	4.6301	significant up
Oxidoreductase_activity,_Acting_on_the_ch-Oh_group_of_donors,_Nad_or_nadp_as_acceptor	molecular function	-0.475936	4.15116e-06	2.34371e-05	4.6301	significant down
Kidney_development	biological processes	0.882773	4.16995e-06	2.34371e-05	4.6301	significant up
Glutamate_receptor_activity	molecular function	0.673209	4.20883e-06	2.35213e-05	4.62854	significant up
Dipeptidyl-Peptidase_activity	molecular function	1.05655	4.22326e-06	2.35378e-05	4.62823	significant up
Blood_vessel_morphogenesis	biological processes	0.840679	4.25318e-06	2.36403e-05	4.62635	significant up
L-Glutamate_transmembrane_transporter_activity	molecular function	0.64117	4.2691e-06	2.36647e-05	4.6259	significant up
Activation_of_phospholipase_c_activity_by_g-Protein_coupled_receptor_protein_signaling_pathway_coupled_to_ip3_second_messenger	biological processes	0.784085	4.35404e-06	2.40704e-05	4.61852	significant up
Positive_regulation_of_cartilage_development	biological processes	-0.92645	4.47755e-06	2.46867e-05	4.60754	significant down
Positive_regulation_of_blood_coagulation	biological processes	1.20681	4.65798e-06	2.56126e-05	4.59155	significant up
Tissue_regeneration	biological processes	0.841284	4.72017e-06	2.58852e-05	4.58695	significant up
Negative_regulation_of_neurogenesis	biological processes	0.714559	4.76889e-06	2.60548e-05	4.58411	significant up
Positive_regulation_of_mesenchymal_cell_proliferation	biological processes	0.806709	4.77649e-06	2.60548e-05	4.58411	significant up
Sarcoplasmic_reticulum_membrane	cellular component	-0.730279	4.82069e-06	2.62261e-05	4.58127	significant down
Regulation_of_immune_response	biological processes	1.44223	4.91475e-06	2.66671e-05	4.57402	significant up
Neuropeptide_hormone_activity	molecular function	0.719096	5.06645e-06	2.74176e-05	4.56197	significant up
Myelination	biological processes	0.391014	5.11689e-06	2.76177e-05	4.55881	significant up
Inward_rectifier_potassium_channel_activity	molecular function	-0.851706	5.16515e-06	2.78051e-05	4.55588	significant down
Negative_regulation_of_insulin_receptor_signaling_pathway	biological processes	0.620464	5.19081e-06	2.787e-05	4.55486	significant up
Actin_binding	molecular function	0.701284	5.25791e-06	2.8078e-05	4.55163	significant up
Biomineral_tissue_development	biological processes	0.898367	5.27061e-06	2.8078e-05	4.55163	significant up
Actin_filament_organization	biological processes	0.843459	5.26789e-06	2.8078e-05	4.55163	significant up
Negative_regulation_of_adenylate_cyclase_activity	biological processes	0.635696	5.43401e-06	2.88734e-05	4.5395	significant up
Regulation_of_sensory_perception_of_pain	biological processes	0.701998	5.45052e-06	2.88864e-05	4.53931	significant up
Lysosome	cellular component	0.715151	5.47317e-06	2.89316e-05	4.53863	significant up
Negative_regulation_of_erk1_and_erk2_cascade	biological processes	0.663441	5.68309e-06	2.98765e-05	4.52467	significant up
Carbohydrate_binding	molecular function	0.715591	5.66721e-06	2.98765e-05	4.52467	significant up
Response_to_bacterium	biological processes	1.33724	5.69563e-06	2.98765e-05	4.52467	significant up
One-Carbon_metabolic_process	biological processes	0.538617	5.74425e-06	2.99782e-05	4.52319	significant up
Regulation_of_heart_contraction	biological processes	-0.379348	5.73088e-06	2.99782e-05	4.52319	significant down
Positive_regulation_of_jun_kinase_activity	biological processes	0.942259	5.76089e-06	2.99888e-05	4.52304	significant up
Transporter_activity	molecular function	0.73169	5.81457e-06	3.01154e-05	4.52121	significant up
Positive_regulation_of_dna_replication	biological processes	0.94049	5.80399e-06	3.01154e-05	4.52121	significant up
Axon_terminus	cellular component	0.639822	5.9158e-06	3.05625e-05	4.51481	significant up
Activation_of_nf-Kappab-Inducing_kinase_activity	biological processes	0.950312	5.95752e-06	3.07007e-05	4.51285	significant up
Extrinsic_to_internal_side_of_plasma_membrane	cellular component	0.464496	5.99999e-06	3.0842e-05	4.51086	significant up
Anchored_to_membrane	cellular component	0.994371	6.03158e-06	3.09269e-05	4.50966	significant up
Negative_regulation_of_axonogenesis	biological processes	0.512422	6.07074e-06	3.10501e-05	4.50794	significant up
Synapse_organization	biological processes	0.469334	6.17746e-06	3.15174e-05	4.50145	significant up
Triglyceride_catabolic_process	biological processes	-0.459321	6.21645e-06	3.16376e-05	4.4998	significant down
Striated_muscle_contraction	biological processes	0.9545	6.25898e-06	3.17751e-05	4.49791	significant up
Response_to_zinc_ion	biological processes	1.20369	6.34355e-06	3.20684e-05	4.49392	significant up
Cation_transmembrane_transporter_activity	molecular function	0.56118	6.34802e-06	3.20684e-05	4.49392	significant up
Hormone_activity	molecular function	1.02391	6.4331e-06	3.24184e-05	4.48921	significant up
Activation_of_phospholipase_c_activity	biological processes	0.791229	6.45558e-06	3.24519e-05	4.48876	significant up
Multicellular_organismal_aging	biological processes	0.618984	6.54347e-06	3.26625e-05	4.48595	significant up
Positive_regulation_of_canonical_wnt_receptor_signaling_pathway	biological processes	0.663272	6.5481e-06	3.26625e-05	4.48595	significant up
Transmembrane_receptor_protein_serine/Threonine_kinase_activity	molecular function	0.750938	6.5748e-06	3.26625e-05	4.48595	significant up
Transport_vesicle_membrane	cellular component	-1.57589	6.52786e-06	3.26625e-05	4.48595	significant down
Response_to_steroid_hormone_stimulus	biological processes	-1.30735	6.5771e-06	3.26625e-05	4.48595	significant down
Beta-Amyloid_binding	molecular function	0.603896	6.60753e-06	3.27344e-05	4.485	significant up
Membrane_raft	cellular component	0.827971	6.71526e-06	3.3188e-05	4.47902	significant up
Glial_cell_differentiation	biological processes	0.798029	6.80959e-06	3.35733e-05	4.47401	significant up
Calcium_ion_transport_into_cytosol	biological processes	-1.16614	6.8271e-06	3.35789e-05	4.47393	significant down
Cell-Matrix_adhesion	biological processes	0.946935	6.88799e-06	3.37548e-05	4.47167	significant up
Cytoskeletal_protein_binding	molecular function	0.952661	6.89578e-06	3.37548e-05	4.47167	significant up
Defense_response_to_virus	biological processes	1.79928	6.96497e-06	3.40122e-05	4.46836	significant up
Negative_regulation_of_osteoblast_differentiation	biological processes	0.821249	6.99562e-06	3.40808e-05	4.46749	significant up
Steroid_hormone_mediated_signaling_pathway	biological processes	0.590708	7.01772e-06	3.41074e-05	4.46715	significant up
Chondrocyte_differentiation	biological processes	0.913954	7.07343e-06	3.41356e-05	4.46679	significant up
Nuclear_inner_membrane	cellular component	-0.457802	7.06761e-06	3.41356e-05	4.46679	significant down
Intracellular_receptor_mediated_signaling_pathway	biological processes	0.537641	7.04431e-06	3.41356e-05	4.46679	significant up
Cellular_response_to_extracellular_stimulus	biological processes	0.712917	7.21557e-06	3.47397e-05	4.45917	significant up
High-Density_lipoprotein_particle	cellular component	1.16663	7.30389e-06	3.50826e-05	4.45491	significant up
Positive_regulation_of_i-Kappab_kinase/Nf-Kappab_cascade	biological processes	0.861207	7.32229e-06	3.50888e-05	4.45483	significant up
Positive_regulation_of_osteoclast_differentiation	biological processes	0.962376	7.35066e-06	3.51427e-05	4.45417	significant up
Epithelial_cell_differentiation	biological processes	0.994671	7.43081e-06	3.54432e-05	4.45047	significant up
Actin_filament	cellular component	0.819827	7.64482e-06	3.56441e-05	4.44801	significant up
Chloride_transport	biological processes	0.524672	7.5965e-06	3.56441e-05	4.44801	significant up
Regulation_of_gene_expression	biological processes	0.689003	7.59018e-06	3.56441e-05	4.44801	significant up
Embryonic_limb_morphogenesis	biological processes	0.871998	7.64743e-06	3.56441e-05	4.44801	significant up
Regulation_of_blood_pressure	biological processes	0.960538	7.58303e-06	3.56441e-05	4.44801	significant up
Transferase_activity,_Transferring_glycosyl_groups	molecular function	0.693177	7.53644e-06	3.56441e-05	4.44801	significant up
Lamellipodium_assembly	biological processes	0.70251	7.64673e-06	3.56441e-05	4.44801	significant up
Oligodendrocyte_differentiation	biological processes	0.635045	7.59559e-06	3.56441e-05	4.44801	significant up
Sympathetic_nervous_system_development	biological processes	0.812079	7.66409e-06	3.56441e-05	4.44801	significant up
Apical_part_of_cell	cellular component	0.653613	7.61696e-06	3.56441e-05	4.44801	significant up
Endoderm_formation	biological processes	0.889223	7.61785e-06	3.56441e-05	4.44801	significant up
Positive_regulation_of_cell_division	biological processes	0.901044	7.68887e-06	3.56784e-05	4.44759	significant up
Muscle_organ_development	biological processes	1.00927	7.73046e-06	3.57905e-05	4.44623	significant up
Peripheral_nervous_system_development	biological processes	0.508377	7.90087e-06	3.6415e-05	4.43872	significant up
Response_to_testosterone_stimulus	biological processes	0.735289	7.89841e-06	3.6415e-05	4.43872	significant up
Triglyceride_lipase_activity	molecular function	1.2988	7.98596e-06	3.67247e-05	4.43504	significant up
Neutrophil_chemotaxis	biological processes	1.28979	8.2834e-06	3.79224e-05	4.4211	significant up
Protein_kinase_b_signaling_cascade	biological processes	1.25083	8.26711e-06	3.79224e-05	4.4211	significant up
U12-Type_spliceosomal_complex	cellular component	-0.317037	8.32735e-06	3.79542e-05	4.42074	significant down
Positive_regulation_of_phosphorylation	biological processes	1.05747	8.31073e-06	3.79542e-05	4.42074	significant up
Thymus_development	biological processes	0.844626	8.46639e-06	3.84959e-05	4.41459	significant up
Embryonic_digit_morphogenesis	biological processes	0.817898	8.48373e-06	3.84959e-05	4.41459	significant up
Neurotransmitter:sodium_symporter_activity	molecular function	0.787537	8.58263e-06	3.86932e-05	4.41237	significant up
Potassium_channel_regulator_activity	molecular function	0.515579	8.56592e-06	3.86932e-05	4.41237	significant up
Receptor_agonist_activity	molecular function	1.40495	8.58381e-06	3.86932e-05	4.41237	significant up
Dendritic_spine	cellular component	0.491706	8.74855e-06	3.93493e-05	4.40506	significant up
Neuromuscular_process_controlling_balance	biological processes	0.575608	8.78707e-06	3.9436e-05	4.40411	significant up
Superoxide_anion_generation	biological processes	2.17345	8.84278e-06	3.95994e-05	4.40231	significant up
Endochondral_ossification	biological processes	1.09681	8.86767e-06	3.96244e-05	4.40204	significant up
Lipoprotein_metabolic_process	biological processes	0.912564	8.91355e-06	3.97428e-05	4.40074	significant up
Positive_regulation_of_nf-Kappab_transcription_factor_activity	biological processes	0.857724	9.03884e-06	4.0214e-05	4.39562	significant up
Skeletal_muscle_fiber_development	biological processes	0.849052	9.12383e-06	4.05043e-05	4.3925	significant up
Semaphorin-Plexin_signaling_pathway	biological processes	0.801211	9.261e-06	4.10244e-05	4.38696	significant up
Fatty_acid_metabolic_process	biological processes	0.711748	9.32842e-06	4.1234e-05	4.38474	significant up
Regulation_of_translational_initiation	biological processes	-0.369851	9.41626e-06	4.15328e-05	4.38161	significant down
Negative_regulation_of_viral_genome_replication	biological processes	-0.529876	9.44349e-06	4.15635e-05	4.38129	significant down
Iron_ion_transport	biological processes	0.554611	9.54008e-06	4.18138e-05	4.37868	significant up
Glycosphingolipid_metabolic_process	biological processes	0.661338	9.54113e-06	4.18138e-05	4.37868	significant up
Endopeptidase_activity	molecular function	1.02427	9.83791e-06	4.30225e-05	4.3663	significant up
Trna_binding	molecular function	-0.481004	9.91642e-06	4.32736e-05	4.36378	significant down
Negative_regulation_of_phosphorylation	biological processes	-0.423466	1.01149e-05	4.39527e-05	4.35701	significant down
Embryo_implantation	biological processes	0.901019	1.00948e-05	4.39527e-05	4.35701	significant up
Response_to_biotic_stimulus	biological processes	0.851606	1.02501e-05	4.4446e-05	4.35217	significant up
B_cell_differentiation	biological processes	0.836991	1.02963e-05	4.45523e-05	4.35113	significant up
Interferon-Gamma-Mediated_signaling_pathway	biological processes	1.06624	1.07888e-05	4.6585e-05	4.33175	significant up
Negative_regulation_of_fat_cell_differentiation	biological processes	0.880674	1.08316e-05	4.66271e-05	4.33136	significant up
Cellular_calcium_ion_homeostasis	biological processes	0.844677	1.08441e-05	4.66271e-05	4.33136	significant up
Intrinsic_to_internal_side_of_plasma_membrane	cellular component	-0.44688	1.09619e-05	4.70352e-05	4.32758	significant down
Nucleotide-Excision_repair	biological processes	-0.416165	1.14094e-05	4.8853e-05	4.31111	significant down
Cellular_response_to_oxidative_stress	biological processes	0.445298	1.1504e-05	4.91558e-05	4.30843	significant up
Neuronal_cell_body	cellular component	0.696304	1.15291e-05	4.91606e-05	4.30838	significant up
Manganese_ion_binding	molecular function	0.360386	1.15929e-05	4.9228e-05	4.30779	significant up
G-Protein_beta/Gamma-Subunit_complex_binding	molecular function	0.354737	1.15691e-05	4.9228e-05	4.30779	significant up
Transforming_growth_factor_beta-Activated_receptor_activity	molecular function	0.882985	1.17638e-05	4.98465e-05	4.30237	significant up
Embryonic_digestive_tract_morphogenesis	biological processes	1.05872	1.17872e-05	4.98465e-05	4.30237	significant up
Tissue_homeostasis	biological processes	0.507665	1.18757e-05	5.01176e-05	4.30001	significant up
Multivesicular_body	cellular component	0.946727	1.21191e-05	5.10395e-05	4.29209	significant up
Neurotransmitter_transport	biological processes	0.81021	1.21752e-05	5.11706e-05	4.29098	significant up
Myoblast_differentiation	biological processes	0.91996	1.22332e-05	5.12046e-05	4.29069	significant up
Fibroblast_growth_factor_binding	molecular function	1.4401	1.22309e-05	5.12046e-05	4.29069	significant up
Positive_regulation_of_bone_mineralization	biological processes	0.962925	1.22783e-05	5.12887e-05	4.28998	significant up
Rough_endoplasmic_reticulum	cellular component	0.651264	1.24058e-05	5.17159e-05	4.28638	significant up
Presynaptic_membrane	cellular component	0.697568	1.24496e-05	5.17935e-05	4.28572	significant up
Chylomicron	cellular component	0.91422	1.25418e-05	5.20715e-05	4.2834	significant up
Glutathione_transferase_activity	molecular function	0.445242	1.26287e-05	5.23261e-05	4.28128	significant up
Regulation_of_axonogenesis	biological processes	0.517147	1.27113e-05	5.25621e-05	4.27933	significant up
Nitric_oxide_mediated_signal_transduction	biological processes	0.808942	1.28398e-05	5.29867e-05	4.27583	significant up
Scavenger_receptor_activity	molecular function	1.57755	1.29179e-05	5.32021e-05	4.27407	significant up
Calcium-Activated_potassium_channel_activity	molecular function	0.542689	1.30907e-05	5.3698e-05	4.27004	significant up
Pathway-Restricted_smad_protein_phosphorylation	biological processes	0.942042	1.30686e-05	5.3698e-05	4.27004	significant up
Lipid_biosynthetic_process	biological processes	0.685553	1.33634e-05	5.44192e-05	4.26425	significant up
Ubiquitin-Specific_protease_activity	molecular function	-0.56397	1.33243e-05	5.44192e-05	4.26425	significant down
Heterophilic_cell-Cell_adhesion	biological processes	-0.701561	1.33726e-05	5.44192e-05	4.26425	significant down
Sensory_perception_of_taste	biological processes	-0.542149	1.33705e-05	5.44192e-05	4.26425	significant down
Purine-Containing_compound_salvage	biological processes	-0.352976	1.35017e-05	5.48358e-05	4.26094	significant down
Lipid_metabolic_process	biological processes	0.798507	1.3596e-05	5.51097e-05	4.25877	significant up
Long-Term_synaptic_potentiation	biological processes	1.39447	1.3626e-05	5.51221e-05	4.25867	significant up
Glutathione_metabolic_process	biological processes	0.888677	1.38175e-05	5.57868e-05	4.25347	significant up
Positive_regulation_of_mitosis	biological processes	0.889362	1.39839e-05	5.63475e-05	4.24913	significant up
Integral_to_golgi_membrane	cellular component	0.918711	1.41596e-05	5.69107e-05	4.24481	significant up
Neuromuscular_junction_development	biological processes	0.900354	1.41791e-05	5.69107e-05	4.24481	significant up
Elevation_of_cytosolic_calcium_ion_concentration_involved_in_g-Protein_signaling_coupled_to_ip3_second_messenger	biological processes	1.00481	1.4336e-05	5.7428e-05	4.24088	significant up
Cellular_response_to_organic_cyclic_compound	biological processes	1.01287	1.43833e-05	5.7505e-05	4.24029	significant up
Rna_processing	biological processes	-0.545285	1.44935e-05	5.78331e-05	4.23782	significant down
Smad_protein_signal_transduction	biological processes	-0.967453	1.45301e-05	5.78664e-05	4.23757	significant down
Laminin_binding	molecular function	0.895531	1.45739e-05	5.79284e-05	4.23711	significant up
Microvillus	cellular component	0.545921	1.47555e-05	5.8537e-05	4.23257	significant up
Chromatin_organization	biological processes	0.927793	1.4841e-05	5.87624e-05	4.2309	significant up
Cellular_defense_response	biological processes	1.36576	1.502e-05	5.93566e-05	4.22653	significant up
Positive_regulation_of_phagocytosis	biological processes	1.98201	1.50997e-05	5.94423e-05	4.2259	significant up
Response_to_progesterone_stimulus	biological processes	1.09736	1.50991e-05	5.94423e-05	4.2259	significant up
Neuropeptide_signaling_pathway	biological processes	0.942639	1.54758e-05	6.08064e-05	4.21605	significant up
Dna-Directed_dna_polymerase_activity	molecular function	-0.562557	1.55243e-05	6.08803e-05	4.21552	significant down
Lipopolysaccharide_binding	molecular function	1.16737	1.57406e-05	6.14933e-05	4.21117	significant up
Axonogenesis	biological processes	0.628165	1.57376e-05	6.14933e-05	4.21117	significant up
Mammary_gland_development	biological processes	0.868821	1.58847e-05	6.18206e-05	4.20887	significant up
Glutathione_peroxidase_activity	molecular function	-0.323824	1.58819e-05	6.18206e-05	4.20887	significant down
Phospholipid_biosynthetic_process	biological processes	0.530047	1.60498e-05	6.23449e-05	4.2052	significant up
Developmental_pigmentation	biological processes	0.525356	1.62162e-05	6.27373e-05	4.20247	significant up
Positive_regulation_of_cell-Substrate_adhesion	biological processes	1.11582	1.62108e-05	6.27373e-05	4.20247	significant up
Ruffle	cellular component	0.69157	1.62426e-05	6.27373e-05	4.20247	significant up
Organ_regeneration	biological processes	1.09096	1.63429e-05	6.30061e-05	4.20062	significant up
Dna_binding,_Bending	molecular function	0.947814	1.64383e-05	6.32549e-05	4.19891	significant up
Enzyme_inhibitor_activity	molecular function	0.904942	1.65772e-05	6.36699e-05	4.19607	significant up
Acyl-Coa_metabolic_process	biological processes	-0.426037	1.67063e-05	6.39903e-05	4.19389	significant down
Ion_transmembrane_transport	biological processes	0.631976	1.6723e-05	6.39903e-05	4.19389	significant up
Water_transport	biological processes	0.936173	1.71114e-05	6.53546e-05	4.18472	significant up
Response_to_cold	biological processes	1.4154	1.71473e-05	6.53701e-05	4.18462	significant up
Regulation_of_protein_localization	biological processes	0.757246	1.74065e-05	6.6235e-05	4.17891	significant up
Regulation_of_small_gtpase_mediated_signal_transduction	biological processes	0.759045	1.77098e-05	6.714e-05	4.17302	significant up
Chromosome	cellular component	-0.564953	1.77026e-05	6.714e-05	4.17302	significant down
Regulation_of_synaptic_plasticity	biological processes	0.336964	1.79958e-05	6.80983e-05	4.16686	significant up
Sodium_ion_transport	biological processes	0.554622	1.8198e-05	6.87368e-05	4.16281	significant up
Response_to_mechanical_stimulus	biological processes	0.946433	1.8247e-05	6.87954e-05	4.16244	significant up
Negative_regulation_of_smooth_muscle_cell_proliferation	biological processes	0.533298	1.83614e-05	6.90994e-05	4.16053	significant up
Vasodilation	biological processes	0.84346	1.84126e-05	6.91653e-05	4.16011	significant up
Positive_regulation_of_epithelial_to_mesenchymal_transition	biological processes	0.932396	1.86863e-05	7.0065e-05	4.1545	significant up
Mrna_3'-End_processing	biological processes	-0.623104	1.88928e-05	7.07101e-05	4.15052	significant down
Protein_kinase_c_binding	molecular function	0.744001	1.90969e-05	7.13438e-05	4.14664	significant up
Inner_ear_morphogenesis	biological processes	0.79041	1.91334e-05	7.13503e-05	4.1466	significant up
Positive_regulation_of_viral_transcription	biological processes	-0.36721	1.93529e-05	7.20377e-05	4.14244	significant down
Low-Density_lipoprotein_particle_binding	molecular function	0.935716	1.9529e-05	7.25616e-05	4.13929	significant up
Embryonic_pattern_specification	biological processes	1.09587	1.98917e-05	7.37756e-05	4.13209	significant up
Forebrain_development	biological processes	0.754821	2.00084e-05	7.40745e-05	4.13033	significant up
Prostaglandin_metabolic_process	biological processes	0.729447	2.02927e-05	7.49916e-05	4.12499	significant up
Rna_splicing,_Via_transesterification_reactions	biological processes	-0.41269	2.0485e-05	7.52337e-05	4.12359	significant down
Fatty_acid_beta-Oxidation	biological processes	0.816357	2.04897e-05	7.52337e-05	4.12359	significant up
Gaba-A_receptor_activity	molecular function	0.427722	2.05375e-05	7.52337e-05	4.12359	significant up
Jak-Stat_cascade	biological processes	0.901913	2.03956e-05	7.52337e-05	4.12359	significant up
Calcium_channel_regulator_activity	molecular function	-0.452445	2.05416e-05	7.52337e-05	4.12359	significant down
Ephrin_receptor_signaling_pathway	biological processes	0.783346	2.07682e-05	7.5928e-05	4.1196	significant up
Methyltransferase_activity	molecular function	-0.55464	2.08247e-05	7.59992e-05	4.11919	significant down
Methylated_histone_residue_binding	molecular function	-0.513322	2.10552e-05	7.67039e-05	4.11518	significant down
Insulin-Like_growth_factor_receptor_binding	molecular function	0.631502	2.11844e-05	7.70375e-05	4.1133	significant up
Anchored_to_external_side_of_plasma_membrane	cellular component	1.2319	2.13183e-05	7.72507e-05	4.1121	significant up
Dna-Directed_rna_polymerase_ii,_Core_complex	cellular component	-0.373947	2.12884e-05	7.72507e-05	4.1121	significant down
Motor_activity	molecular function	0.56553	2.14148e-05	7.74635e-05	4.1109	significant up
Voltage-Gated_potassium_channel_complex	cellular component	0.749782	2.15589e-05	7.78474e-05	4.10876	significant up
Cell_chemotaxis	biological processes	0.790304	2.16595e-05	7.80731e-05	4.1075	significant up
Acute-Phase_response	biological processes	0.818989	2.18993e-05	7.8661e-05	4.10424	significant up
Positive_regulation_of_ossification	biological processes	0.865109	2.18839e-05	7.8661e-05	4.10424	significant up
Cell_migration_involved_in_sprouting_angiogenesis	biological processes	0.862592	2.22104e-05	7.96391e-05	4.09887	significant up
Pdz_domain_binding	molecular function	0.720279	2.22511e-05	7.96458e-05	4.09884	significant up
Protein_n-Linked_glycosylation	biological processes	0.594389	2.24466e-05	8.02055e-05	4.0958	significant up
Positive_regulation_of_gene_expression	biological processes	0.801134	2.25464e-05	8.04222e-05	4.09462	significant up
Neuron_apoptosis	biological processes	0.730553	2.25933e-05	8.04495e-05	4.09448	significant up
Postsynaptic_membrane	cellular component	0.637889	2.28823e-05	8.11965e-05	4.09046	significant up
Nitric_oxide_biosynthetic_process	biological processes	0.97053	2.28789e-05	8.11965e-05	4.09046	significant up
Map_kinase_tyrosine/Serine/Threonine_phosphatase_activity	molecular function	-0.523564	2.30292e-05	8.15765e-05	4.08843	significant down
Dystrophin-Associated_glycoprotein_complex	cellular component	0.771826	2.31539e-05	8.18769e-05	4.08684	significant up
Voltage-Gated_potassium_channel_activity	molecular function	0.748724	2.31998e-05	8.18981e-05	4.08673	significant up
Dendrite_morphogenesis	biological processes	-0.310283	2.32594e-05	8.19674e-05	4.08636	significant down
Fatty_acid_binding	molecular function	0.661314	2.35754e-05	8.2655e-05	4.08273	significant up
Inorganic_anion_exchanger_activity	molecular function	0.68215	2.35224e-05	8.2655e-05	4.08273	significant up
Adult_locomotory_behavior	biological processes	0.498293	2.35471e-05	8.2655e-05	4.08273	significant up
Adult_heart_development	biological processes	-0.354181	2.39417e-05	8.3796e-05	4.07678	significant down
Positive_regulation_of_apoptotic_process	biological processes	0.741064	2.4456e-05	8.54501e-05	4.06829	significant up
Cell_communication	biological processes	0.778978	2.46493e-05	8.59792e-05	4.06561	significant up
Cell_death	biological processes	0.669147	2.47152e-05	8.60625e-05	4.06519	significant up
Flavin_adenine_dinucleotide_binding	molecular function	0.891474	2.51259e-05	8.73443e-05	4.05877	significant up
Regulation_of_catalytic_activity	biological processes	-0.409251	2.51744e-05	8.7365e-05	4.05866	significant down
Positive_regulation_of_atpase_activity	biological processes	-0.317079	2.52194e-05	8.73731e-05	4.05862	significant down
Myeloid_cell_differentiation	biological processes	-0.63337	2.53131e-05	8.755e-05	4.05774	significant down
Neural_crest_cell_development	biological processes	0.637475	2.58931e-05	8.94052e-05	4.04864	significant up
Activation_of_adenylate_cyclase_activity_by_g-Protein_signaling_pathway	biological processes	0.788743	2.6082e-05	8.98377e-05	4.04654	significant up
Nuclear-Transcribed_mrna_poly(A)_Tail_shortening	biological processes	-0.349927	2.61059e-05	8.98377e-05	4.04654	significant down
Potassium_ion_transport	biological processes	0.652839	2.64902e-05	9.10073e-05	4.04092	significant up
Cation_channel_activity	molecular function	0.984127	2.69285e-05	9.22041e-05	4.03525	significant up
Phagocytic_vesicle_membrane	cellular component	0.798822	2.69173e-05	9.22041e-05	4.03525	significant up
Eating_behavior	biological processes	0.667923	2.71074e-05	9.2662e-05	4.0331	significant up
Keratinocyte_proliferation	biological processes	0.932089	2.73254e-05	9.30969e-05	4.03106	significant up
Fatty_acid_biosynthetic_process	biological processes	0.626869	2.72868e-05	9.30969e-05	4.03106	significant up
Exon-Exon_junction_complex	cellular component	-0.636408	2.73879e-05	9.31551e-05	4.03079	significant down
Male_germ_cell_nucleus	cellular component	-0.585915	2.75694e-05	9.36172e-05	4.02864	significant down
Response_to_virus	biological processes	1.08015	2.7711e-05	9.39427e-05	4.02714	significant up
G-Protein_coupled_receptor_binding	molecular function	0.820498	2.78768e-05	9.43488e-05	4.02526	significant up
Dorsal/Ventral_neural_tube_patterning	biological processes	1.11396	2.79768e-05	9.45312e-05	4.02442	significant up
Histone_binding	molecular function	-0.582013	2.82279e-05	9.52156e-05	4.02129	significant down
Temperature_homeostasis	biological processes	0.461375	2.82722e-05	9.52156e-05	4.02129	significant up
Carbohydrate_transport	biological processes	-0.652161	2.83867e-05	9.54445e-05	4.02025	significant down
Branching_involved_in_mammary_gland_duct_morphogenesis	biological processes	0.655644	2.84543e-05	9.55151e-05	4.01993	significant up
N-Acetylglucosamine_metabolic_process	biological processes	0.668304	2.89438e-05	9.69996e-05	4.01323	significant up
Platelet-Derived_growth_factor_receptor_signaling_pathway	biological processes	0.858991	2.96021e-05	9.90437e-05	4.00417	significant up
Negative_regulation_of_inflammatory_response	biological processes	0.776032	3.02533e-05	0.000100914	3.99605	significant up
Serotonin_receptor_signaling_pathway	biological processes	1.08625	3.03087e-05	0.000100914	3.99605	significant up
Serotonin_receptor_activity	molecular function	1.08625	3.03087e-05	0.000100914	3.99605	significant up
Regulation_of_g-Protein_coupled_receptor_protein_signaling_pathway	biological processes	0.558202	3.04382e-05	0.000101181	3.9949	significant up
Embryonic_digestive_tract_development	biological processes	0.77005	3.05193e-05	0.000101287	3.99445	significant up
Response_to_glucose_stimulus	biological processes	0.770352	3.0806e-05	0.000102073	3.99109	significant up
Positive_regulation_of_vasoconstriction	biological processes	1.01888	3.14222e-05	0.000103947	3.98319	significant up
Prostaglandin_biosynthetic_process	biological processes	-0.794061	3.1611e-05	0.000104403	3.98129	significant down
Immunological_synapse	cellular component	0.551257	3.16726e-05	0.000104438	3.98114	significant up
Antigen_processing_and_presentation	biological processes	0.802618	3.17651e-05	0.000104575	3.98057	significant up
Nuclear_chromosome	cellular component	-0.519529	3.18934e-05	0.000104829	3.97952	significant down
Spliceosomal_snrnp_assembly	biological processes	-0.338472	3.23329e-05	0.000106104	3.97427	significant down
Proximal/Distal_pattern_formation	biological processes	0.827107	3.30506e-05	0.000108286	3.96543	significant up
Response_to_nicotine	biological processes	0.805798	3.35282e-05	0.000109626	3.96009	significant up
Negative_regulation_of_epidermal_growth_factor_receptor_signaling_pathway	biological processes	0.503155	3.3634e-05	0.000109626	3.96009	significant up
Gonad_development	biological processes	1.0009	3.36735e-05	0.000109626	3.96009	significant up
Protein_glycosylation	biological processes	0.892382	3.36722e-05	0.000109626	3.96009	significant up
Positive_regulation_of_map_kinase_activity	biological processes	0.773374	3.38557e-05	0.000110044	3.95843	significant up
Kinesin_complex	cellular component	-0.360199	3.39269e-05	0.000110101	3.95821	significant down
Smooth_muscle_cell_differentiation	biological processes	0.982085	3.39916e-05	0.000110137	3.95807	significant up
Protein_destabilization	biological processes	0.580086	3.41674e-05	0.000110532	3.95651	significant up
Wnt-Activated_receptor_activity	molecular function	1.08126	3.45405e-05	0.000111563	3.95248	significant up
Transport_vesicle	cellular component	0.850126	3.47509e-05	0.00011189	3.95121	significant up
Oxidoreductase_activity	molecular function	0.719303	3.47417e-05	0.00011189	3.95121	significant up
Positive_regulation_of_release_of_sequestered_calcium_ion_into_cytosol	biological processes	0.881291	3.48538e-05	0.000112046	3.95061	significant up
Cell_recognition	biological processes	-0.595652	3.52591e-05	0.000113171	3.94626	significant down
Synaptic_transmission	biological processes	0.684748	3.57959e-05	0.000114715	3.94038	significant up
Positive_regulation_of_neuron_apoptosis	biological processes	0.703336	3.62074e-05	0.000115852	3.9361	significant up
Lipid_storage	biological processes	-0.660658	3.6427e-05	0.000116374	3.93415	significant down
Branching_morphogenesis_of_a_tube	biological processes	1.09469	3.65583e-05	0.000116611	3.93326	significant up
Sodium_channel_activity	molecular function	0.830484	3.68256e-05	0.000117282	3.93077	significant up
Signalosome	cellular component	-0.414643	3.70749e-05	0.000117893	3.92851	significant down
Calcium-Dependent_cell-Cell_adhesion	biological processes	0.84501	3.72771e-05	0.000118352	3.92683	significant up
Protein_kinase_c_activity	molecular function	0.788755	3.75845e-05	0.000119144	3.92393	significant up
Actin_cytoskeleton_reorganization	biological processes	0.995205	3.81889e-05	0.000120501	3.91901	significant up
Response_to_iron_ion	biological processes	-0.40845	3.80808e-05	0.000120501	3.91901	significant down
Vacuole	cellular component	-0.497319	3.81791e-05	0.000120501	3.91901	significant down
Enzyme_regulator_activity	molecular function	-0.410813	3.85399e-05	0.000121422	3.9157	significant down
Dna_recombination	biological processes	-0.682075	3.93699e-05	0.000123733	3.90751	significant down
Regulation_of_apoptotic_process	biological processes	-0.516186	3.93943e-05	0.000123733	3.90751	significant down
Negative_regulation_of_dna_binding	biological processes	0.848314	4.02448e-05	0.000126211	3.8989	significant up
Response_to_growth_factor_stimulus	biological processes	0.834939	4.03688e-05	0.000126407	3.89823	significant up
Positive_regulation_of_insulin_secretion	biological processes	0.594923	4.13834e-05	0.000129386	3.88811	significant up
Regulation_of_insulin_secretion	biological processes	0.744104	4.15703e-05	0.000129773	3.88682	significant up
Regulation_of_cytoskeleton_organization	biological processes	0.884204	4.20931e-05	0.000131205	3.88205	significant up
Cation_transport	biological processes	0.835394	4.21697e-05	0.000131244	3.88192	significant up
Wnt-Protein_binding	molecular function	1.00445	4.23289e-05	0.00013154	3.88094	significant up
Embryonic_organ_development	biological processes	1.06474	4.26233e-05	0.000132255	3.87859	significant up
Regulation_of_angiogenesis	biological processes	1.13957	4.34273e-05	0.000134546	3.87113	significant up
Ruffle_organization	biological processes	0.575942	4.36331e-05	0.00013498	3.86973	significant up
Lipid_transporter_activity	molecular function	1.10987	4.45976e-05	0.000137136	3.86285	significant up
Neuron_differentiation	biological processes	0.639514	4.44351e-05	0.000137136	3.86285	significant up
Retinoid_metabolic_process	biological processes	0.348295	4.45457e-05	0.000137136	3.86285	significant up
Inner_ear_development	biological processes	0.874108	4.45375e-05	0.000137136	3.86285	significant up
Protease_binding	molecular function	0.792779	4.50314e-05	0.000138263	3.8593	significant up
Positive_regulation_of_blood_vessel_endothelial_cell_migration	biological processes	1.13553	4.59349e-05	0.000140826	3.85132	significant up
Thyroid_gland_development	biological processes	1.51379	4.60368e-05	0.000140927	3.851	significant up
Cellular_iron_ion_homeostasis	biological processes	-0.322864	4.65734e-05	0.000142192	3.84713	significant down
Rrna_binding	molecular function	-0.315808	4.65884e-05	0.000142192	3.84713	significant down
Respiratory_gaseous_exchange	biological processes	0.726808	4.70105e-05	0.000143267	3.84385	significant up
Response_to_amino_acid_stimulus	biological processes	0.969422	4.74014e-05	0.000144244	3.8409	significant up
Camera-Type_eye_development	biological processes	-0.754352	4.9237e-05	0.000149608	3.82505	significant down
Zinc_ion_transport	biological processes	0.639711	4.95566e-05	0.000150134	3.82352	significant up
Cell_body	cellular component	1.3615	4.95356e-05	0.000150134	3.82352	significant up
Retrograde_vesicle-Mediated_transport,_Golgi_to_er	biological processes	-0.336119	4.96406e-05	0.000150166	3.82343	significant down
Hormone_metabolic_process	biological processes	0.853846	5.00536e-05	0.000150307	3.82302	significant up
Negative_regulation_of_interferon-Gamma_production	biological processes	-1.0509	4.99972e-05	0.000150307	3.82302	significant down
Perinuclear_region_of_cytoplasm	cellular component	0.672555	5.00392e-05	0.000150307	3.82302	significant up
Activation_of_cysteine-Type_endopeptidase_activity_involved_in_apoptotic_process	biological processes	0.832256	4.99775e-05	0.000150307	3.82302	significant up
Trna_processing	biological processes	-0.650535	5.00331e-05	0.000150307	3.82302	significant down
Respiratory_electron_transport_chain	biological processes	-0.237362	5.02638e-05	0.000150718	3.82183	significant down
Protein_dimerization_activity	molecular function	0.872103	5.05806e-05	0.000151446	3.81974	significant up
Regulation_of_proteolysis	biological processes	1.10179	5.11065e-05	0.000152798	3.81588	significant up
Positive_regulation_of_multicellular_organism_growth	biological processes	1.06483	5.15314e-05	0.000153844	3.81292	significant up
Negative_regulation_of_neuron_apoptosis	biological processes	0.935145	5.17233e-05	0.000154193	3.81194	significant up
Protein_catabolic_process	biological processes	-0.378019	5.18899e-05	0.000154465	3.81117	significant down
Stem_cell_maintenance	biological processes	-0.565669	5.2606e-05	0.00015637	3.80585	significant down
Transforming_growth_factor_beta_binding	molecular function	1.26232	5.48085e-05	0.000162467	3.78924	significant up
Nucleosome_assembly	biological processes	-0.399662	5.48157e-05	0.000162467	3.78924	significant down
Regulation_of_calcium_ion_transport	biological processes	0.733437	5.60417e-05	0.000165861	3.78026	significant up
Sphingolipid_biosynthetic_process	biological processes	0.489091	5.62945e-05	0.000166369	3.77893	significant up
Negative_regulation_of_fibroblast_proliferation	biological processes	-0.494843	5.7921e-05	0.000170929	3.76718	significant down
Nucleotide-Excision_repair,_Dna_gap_filling	biological processes	-0.554725	5.80464e-05	0.000171053	3.76687	significant down
Cell-Cell_junction	cellular component	0.694325	5.87776e-05	0.00017296	3.76206	significant up
Generation_of_precursor_metabolites_and_energy	biological processes	0.716103	5.89338e-05	0.000173171	3.76153	significant up
Protein_targeting_to_membrane	biological processes	0.840575	5.98559e-05	0.000175629	3.7554	significant up
Telomere_maintenance	biological processes	-0.51671	6.03272e-05	0.000176507	3.75324	significant down
Anterior/Posterior_pattern_specification	biological processes	0.941778	6.02833e-05	0.000176507	3.75324	significant up
Transcription_from_rna_polymerase_ii_promoter	biological processes	-0.461897	6.06149e-05	0.000177096	3.75179	significant down
Male_gonad_development	biological processes	0.683783	6.11799e-05	0.000178492	3.74838	significant up
Dentate_gyrus_development	biological processes	-0.623003	6.21302e-05	0.000181007	3.7423	significant down
Cellular_response_to_growth_factor_stimulus	biological processes	0.588754	6.22506e-05	0.000181101	3.74208	significant up
Neuroblast_proliferation	biological processes	0.981554	6.26473e-05	0.000181739	3.74055	significant up
Cysteine-Type_endopeptidase_inhibitor_activity_involved_in_apoptotic_process	molecular function	-0.359871	6.25726e-05	0.000181739	3.74055	significant down
Negative_regulation_of_cysteine-Type_endopeptidase_activity_involved_in_apoptotic_process	biological processes	0.859433	6.28739e-05	0.000182139	3.7396	significant up
Metabolic_process	biological processes	0.796247	6.32274e-05	0.00018281	3.738	significant up
Transferase_activity,_Transferring_acyl_groups	molecular function	0.84753	6.33731e-05	0.00018281	3.738	significant up
Negative_regulation_of_protein_kinase_b_signaling_cascade	biological processes	0.718853	6.33189e-05	0.00018281	3.738	significant up
Notch_receptor_processing	biological processes	0.919823	6.38885e-05	0.00018378	3.7357	significant up
Negative_regulation_by_host_of_viral_transcription	biological processes	-0.627148	6.38764e-05	0.00018378	3.7357	significant down
Erk1_and_erk2_cascade	biological processes	0.85966	6.43857e-05	0.000184951	3.73294	significant up
Atp_biosynthetic_process	biological processes	0.625531	6.45222e-05	0.000185084	3.73263	significant up
Palate_development	biological processes	1.13969	6.50565e-05	0.000186356	3.72966	significant up
Anatomical_structure_formation_involved_in_morphogenesis	biological processes	0.916586	6.76534e-05	0.000192855	3.71477	significant up
Sarcoplasmic_reticulum	cellular component	0.860655	6.77014e-05	0.000192855	3.71477	significant up
Negative_regulation_of_sequence-Specific_dna_binding_transcription_factor_activity	biological processes	0.676195	6.76553e-05	0.000192855	3.71477	significant up
Melanosome	cellular component	0.578347	6.7646e-05	0.000192855	3.71477	significant up
Negative_regulation_of_nf-Kappab_transcription_factor_activity	biological processes	-0.501574	6.84475e-05	0.00019471	3.71061	significant down
Dendritic_shaft	cellular component	0.551055	6.86252e-05	0.000194945	3.71009	significant up
Stem_cell_differentiation	biological processes	0.948455	6.97307e-05	0.000197538	3.70435	significant up
Negative_regulation_of_cell-Substrate_adhesion	biological processes	0.896257	6.97102e-05	0.000197538	3.70435	significant up
Postsynaptic_density	cellular component	0.563864	7.03358e-05	0.000198978	3.7012	significant up
Adrenal_gland_development	biological processes	0.627112	7.23123e-05	0.000204287	3.68976	significant up
Oxidoreductase_activity,_Acting_on_paired_donors,_With_incorporation_or_reduction_of_molecular_oxygen	molecular function	0.656685	7.27515e-05	0.000205208	3.68781	significant up
Dna-Dependent_atpase_activity	molecular function	-0.409218	7.28383e-05	0.000205208	3.68781	significant down
Endocytic_vesicle	cellular component	0.684642	7.32759e-05	0.000206158	3.6858	significant up
Adherens_junction_organization	biological processes	-0.459177	7.37528e-05	0.000207215	3.68358	significant down
Dna_replication	biological processes	-0.45898	7.40352e-05	0.000207724	3.68251	significant down
Chromosome,_Telomeric_region	cellular component	-0.611517	7.46689e-05	0.000209216	3.67941	significant down
Mammary_gland_epithelial_cell_differentiation	biological processes	0.883112	7.48628e-05	0.000209473	3.67887	significant up
Midgut_development	biological processes	0.776839	7.51564e-05	0.000210008	3.67776	significant up
Embryonic_skeletal_system_morphogenesis	biological processes	1.11458	7.55429e-05	0.000210801	3.67613	significant up
Response_to_atp	biological processes	-0.699327	7.66514e-05	0.000213603	3.67039	significant down
Glutamine_metabolic_process	biological processes	-0.322748	7.69689e-05	0.000213617	3.67036	significant down
Negative_regulation_of_mapk_cascade	biological processes	0.86499	7.69199e-05	0.000213617	3.67036	significant up
L-Glutamate_transport	biological processes	0.573532	7.69106e-05	0.000213617	3.67036	significant up
Notch_signaling_pathway	biological processes	0.749352	7.73583e-05	0.000214408	3.66876	significant up
Oligosaccharide_metabolic_process	biological processes	0.981229	7.7763e-05	0.000214964	3.66763	significant up
Dendrite	cellular component	0.654708	7.77687e-05	0.000214964	3.66763	significant up
Response_to_camp	biological processes	0.785836	7.80986e-05	0.000215586	3.66638	significant up
Lamellipodium	cellular component	0.786058	7.92049e-05	0.000218346	3.66086	significant up
Mesonephros_development	biological processes	1.10842	8.07089e-05	0.000221598	3.65443	significant up
Actin_cytoskeleton_organization	biological processes	0.689927	8.07041e-05	0.000221598	3.65443	significant up
Embryo_development	biological processes	0.836885	8.05139e-05	0.000221598	3.65443	significant up
Cation_binding	molecular function	0.704421	8.09045e-05	0.000221838	3.65396	significant up
Response_to_hormone_stimulus	biological processes	0.710673	8.15108e-05	0.000223203	3.6513	significant up
Protein_heterodimerization_activity	molecular function	0.894069	8.24322e-05	0.000225424	3.647	significant up
Anatomical_structure_morphogenesis	biological processes	0.985548	8.29955e-05	0.000226663	3.64462	significant up
Antigen_processing_and_presentation_of_exogenous_peptide_antigen_via_mhc_class_i	biological processes	-0.33909	8.3725e-05	0.000228351	3.6414	significant down
Single_fertilization	biological processes	-0.633532	8.40782e-05	0.00022901	3.64015	significant down
Cornified_envelope	cellular component	-0.7434	8.49302e-05	0.000230718	3.63692	significant down
Dna-Directed_rna_polymerase_activity	molecular function	-0.362142	8.4823e-05	0.000230718	3.63692	significant down
Long-Chain_fatty-Acyl-Coa_biosynthetic_process	biological processes	0.469261	8.51301e-05	0.000230955	3.63647	significant up
Phosphatidylinositol-3-Phosphate_binding	molecular function	0.771562	8.52922e-05	0.000231089	3.63622	significant up
Dna-Dependent_dna_replication	biological processes	-0.626072	8.55591e-05	0.000231506	3.63544	significant down
Cellular_response_to_glucose_stimulus	biological processes	0.647012	8.59174e-05	0.000231559	3.63534	significant up
Cellular_response_to_starvation	biological processes	0.680709	8.57819e-05	0.000231559	3.63534	significant up
Negative_regulation_of_bone_mineralization	biological processes	0.693623	8.58331e-05	0.000231559	3.63534	significant up
Platelet-Derived_growth_factor_receptor_binding	molecular function	0.928431	8.66274e-05	0.000232556	3.63347	significant up
Integrin_complex	cellular component	0.920496	8.65668e-05	0.000232556	3.63347	significant up
Cell_motility	biological processes	0.821903	8.65792e-05	0.000232556	3.63347	significant up
Guanyl-Nucleotide_exchange_factor_activity	molecular function	0.734978	8.77881e-05	0.000235364	3.62826	significant up
Cholesterol_metabolic_process	biological processes	0.759304	8.89448e-05	0.000238154	3.62314	significant up
Induction_of_apoptosis_via_death_domain_receptors	biological processes	-0.629946	9.03864e-05	0.000241698	3.61673	significant down
Behavior	biological processes	-0.621034	9.13235e-05	0.000243886	3.61281	significant down
Z_disc	cellular component	1.08293	9.16446e-05	0.000244425	3.61185	significant up
Electron_carrier_activity	molecular function	0.798447	9.24372e-05	0.000246219	3.60868	significant up
Base-Excision_repair	biological processes	-0.509893	9.30972e-05	0.000247656	3.60615	significant down
Nervous_system_development	biological processes	0.699941	9.3657e-05	0.000248822	3.60411	significant up
Visual_perception	biological processes	0.832933	9.43435e-05	0.000250322	3.6015	significant up
T-Tubule	cellular component	-0.411952	9.55151e-05	0.000252784	3.59725	significant down
Sarcomere	cellular component	-0.57592	9.55181e-05	0.000252784	3.59725	significant down
Smooth_muscle_contraction	biological processes	0.505823	9.57917e-05	0.000253182	3.59657	significant up
Dorsal/Ventral_axis_specification	biological processes	0.333419	9.61853e-05	0.000253894	3.59535	significant up
Rna_catabolic_process	biological processes	-0.539731	9.70511e-05	0.000255851	3.59201	significant down
Positive_regulation_of_calcium_ion_transport_into_cytosol	biological processes	1.28989	0.00010008	0.000263497	3.57923	significant up
Tight_junction	cellular component	0.796296	0.000100215	0.000263515	3.57919	significant up
Protein_targeting_to_mitochondrion	biological processes	-0.344915	0.000100712	0.000264482	3.5776	significant down
Exonuclease_activity	molecular function	-0.534882	0.000101395	0.000265934	3.57523	significant down
Response_to_estrogen_stimulus	biological processes	0.842615	0.000102164	0.000267609	3.5725	significant up
Histone-Lysine_n-Methyltransferase_activity	molecular function	-0.698418	0.000102934	0.000268592	3.57091	significant down
Receptor-Mediated_endocytosis	biological processes	0.87649	0.000102891	0.000268592	3.57091	significant up
Smooth_muscle_tissue_development	biological processes	1.02684	0.000102934	0.000268592	3.57091	significant up
Humoral_immune_response	biological processes	1.3688	0.000103063	0.000268592	3.57091	significant up
Osteoclast_differentiation	biological processes	0.928893	0.000103684	0.000269867	3.56885	significant up
Peptide_hormone_binding	molecular function	0.740748	0.000104184	0.000270825	3.56731	significant up
Dorsal/Ventral_pattern_formation	biological processes	1.07694	0.000105452	0.000273776	3.5626	significant up
Decidualization	biological processes	1.10909	0.000105822	0.000274387	3.56164	significant up
Bile_acid_metabolic_process	biological processes	0.59034	0.000106895	0.000276614	3.55813	significant up
Regulation_of_rna_splicing	biological processes	-0.504179	0.000107085	0.000276614	3.55813	significant down
Hsp70_protein_binding	molecular function	-0.327892	0.000106984	0.000276614	3.55813	significant down
Brown_fat_cell_differentiation	biological processes	0.316341	0.000108226	0.000279209	3.55407	significant up
Lipid_catabolic_process	biological processes	0.751027	0.000108364	0.000279213	3.55406	significant up
Nad+_Binding	molecular function	0.384197	0.000109171	0.00028094	3.55139	significant up
Fascia_adherens	cellular component	0.727816	0.000110172	0.000282453	3.54905	significant up
Exonucleolytic_nuclear-Transcribed_mrna_catabolic_process_involved_in_deadenylation-Dependent_decay	biological processes	-0.406768	0.000110042	0.000282453	3.54905	significant down
Two-Component_sensor_activity	molecular function	1.05715	0.000109953	0.000282453	3.54905	significant up
Synaptic_transmission,_Glutamatergic	biological processes	0.923374	0.000111497	0.000285137	3.54495	significant up
Triglyceride_biosynthetic_process	biological processes	0.660424	0.000111496	0.000285137	3.54495	significant up
Neural_tube_closure	biological processes	0.823104	0.000113216	0.000289173	3.53884	significant up
Membrane_depolarization	biological processes	-0.789495	0.000113661	0.000289947	3.53768	significant down
Artery_morphogenesis	biological processes	0.667125	0.000114321	0.000291269	3.53571	significant up
Scf_ubiquitin_ligase_complex	cellular component	-0.449143	0.000114831	0.000292207	3.53431	significant down
Tumor_necrosis_factor-Activated_receptor_activity	molecular function	0.945003	0.000116209	0.000295346	3.52967	significant up
Carboxy-Lyase_activity	molecular function	0.459552	0.000117395	0.00029799	3.5258	significant up
Peroxisomal_matrix	cellular component	0.554248	0.000118887	0.000301406	3.52085	significant up
Cellular_response_to_glucagon_stimulus	biological processes	0.832664	0.000120211	0.000304385	3.51658	significant up
Identical_protein_binding	molecular function	0.815682	0.000120389	0.000304461	3.51647	significant up
Atpase_binding	molecular function	-0.342238	0.000121337	0.000306482	3.5136	significant down
Mhc_class_i_protein_complex	cellular component	0.870263	0.000122018	0.000307443	3.51224	significant up
Cellular_senescence	biological processes	-0.640025	0.000121927	0.000307443	3.51224	significant down
Negative_regulation_of_lipid_catabolic_process	biological processes	-0.766689	0.000122997	0.000309529	3.5093	significant down
Cellular_nitrogen_compound_metabolic_process	biological processes	0.656304	0.000123361	0.000310065	3.50855	significant up
Threonine-Type_endopeptidase_activity	molecular function	-0.343216	0.000124486	0.00031251	3.50514	significant down
Hydrolase_activity,_Hydrolyzing_o-Glycosyl_compounds	molecular function	0.712472	0.000125551	0.000314797	3.50197	significant up
Hydrolase_activity,_Acting_on_acid_anhydrides	molecular function	-0.503438	0.000126154	0.000315924	3.50042	significant down
Trans-Golgi_network_transport_vesicle	cellular component	0.885048	0.000126563	0.000316177	3.50007	significant up
Positive_regulation_of_cysteine-Type_endopeptidase_activity_involved_in_apoptotic_process	biological processes	1.34772	0.000126555	0.000316177	3.50007	significant up
Endomembrane_system	cellular component	0.709966	0.000126769	0.000316305	3.49989	significant up
Wnt_receptor_signaling_pathway,_Calcium_modulating_pathway	biological processes	0.774558	0.000127093	0.000316728	3.49931	significant up
Dna_duplex_unwinding	biological processes	-0.540171	0.000127747	0.000317971	3.49761	significant down
Aromatase_activity	molecular function	0.97739	0.000128479	0.000319386	3.49568	significant up
Energy_reserve_metabolic_process	biological processes	0.684669	0.000128626	0.000319386	3.49568	significant up
Phosphatidylserine_binding	molecular function	1.26103	0.000129785	0.000321872	3.49232	significant up
Protein_processing	biological processes	0.928741	0.000130319	0.000322808	3.49106	significant up
G-Protein_alpha-Subunit_binding	molecular function	-1.55186	0.000130513	0.000322898	3.49093	significant down
Keratinocyte_differentiation	biological processes	0.796984	0.000132191	0.000326654	3.48591	significant up
Regulation_of_cyclin-Dependent_protein_kinase_activity	biological processes	-0.423287	0.000134229	0.000331291	3.47979	significant down
Positive_regulation_of_protein_phosphorylation	biological processes	0.872459	0.000135712	0.000334549	3.47554	significant up
Release_of_cytochrome_c_from_mitochondria	biological processes	-0.435566	0.000136611	0.000336019	3.47364	significant down
Cellular_response_to_lithium_ion	biological processes	1.09412	0.000136636	0.000336019	3.47364	significant up
Bone_development	biological processes	1.10476	0.00013701	0.000336537	3.47297	significant up
Axis_specification	biological processes	0.775389	0.000137513	0.000337368	3.4719	significant up
Heart_morphogenesis	biological processes	0.803711	0.000137924	0.000337569	3.47164	significant up
Positive_regulation_of_protein_kinase_activity	biological processes	0.691891	0.000137828	0.000337569	3.47164	significant up
Axon_guidance	biological processes	0.798912	0.000138536	0.000338258	3.47075	significant up
Regulation_of_multicellular_organism_growth	biological processes	0.658354	0.000138441	0.000338258	3.47075	significant up
Regulation_of_protein_binding	biological processes	0.786884	0.000140662	0.000343042	3.46465	significant up
Golgi_membrane	cellular component	0.683722	0.000141116	0.000343739	3.46377	significant up
Galactosyltransferase_activity	molecular function	0.93417	0.000141645	0.000344619	3.46266	significant up
Proline-Rich_region_binding	molecular function	-0.250286	0.000142239	0.000345654	3.46136	significant down
Actin_filament_polymerization	biological processes	0.815332	0.000145113	0.000351841	3.45365	significant up
Post-Embryonic_development	biological processes	0.817535	0.000145128	0.000351841	3.45365	significant up
Regulation_of_smoothened_signaling_pathway	biological processes	1.04865	0.000146379	0.000354455	3.45044	significant up
Rna_polymerase_ii_regulatory_region_sequence-Specific_dna_binding	molecular function	0.588882	0.000146713	0.000354844	3.44996	significant up
Cell_projection	cellular component	0.72252	0.000147251	0.000355727	3.44888	significant up
Endosome_membrane	cellular component	0.701571	0.000147978	0.000357063	3.44725	significant up
Mitochondrial_respiratory_chain_complex_i_assembly	biological processes	-0.327728	0.000149491	0.000360289	3.44335	significant down
Rac_protein_signal_transduction	biological processes	0.644891	0.000150439	0.000362149	3.44111	significant up
Response_to_light_stimulus	biological processes	-0.568338	0.000152413	0.000366469	3.43596	significant down
T_cell_differentiation_in_thymus	biological processes	0.921132	0.000154099	0.000370091	3.43169	significant up
Hippo_signaling_cascade	biological processes	0.484073	0.000154576	0.000370802	3.43086	significant up
Aminopeptidase_activity	molecular function	-0.51052	0.000156186	0.000374225	3.42687	significant down
Gtpase_binding	molecular function	-0.32546	0.000157806	0.000377667	3.42289	significant down
Hemidesmosome_assembly	biological processes	0.790776	0.000161209	0.000385362	3.41413	significant up
Negative_regulation_of_ras_protein_signal_transduction	biological processes	-0.511402	0.000162447	0.000387868	3.41132	significant down
Phospholipid_metabolic_process	biological processes	0.847152	0.000163787	0.000390613	3.40825	significant up
Neuron_projection	cellular component	0.575142	0.000164021	0.000390716	3.40814	significant up
Antigen_processing_and_presentation_of_exogenous_peptide_antigen_via_mhc_class_i,_Tap-Dependent	biological processes	-0.33909	0.000164515	0.000391438	3.40734	significant down
Nucleotide-Binding_domain,_Leucine_rich_repeat_containing_receptor_signaling_pathway	biological processes	1.07807	0.000164897	0.000391439	3.40734	significant up
Regulation_of_cell_migration	biological processes	0.610932	0.000164815	0.000391439	3.40734	significant up
Embryonic_forelimb_morphogenesis	biological processes	1.20007	0.000165918	0.000393409	3.40516	significant up
Response_to_organic_nitrogen	biological processes	0.683042	0.000166973	0.000394996	3.40341	significant up
Cytokine_receptor_activity	molecular function	1.31739	0.000166869	0.000394996	3.40341	significant up
Heterotrimeric_g-Protein_complex	cellular component	0.558981	0.000167612	0.000396051	3.40225	significant up
Negative_regulation_of_protein_phosphorylation	biological processes	0.43337	0.000168607	0.000397942	3.40018	significant up
Autophagic_vacuole_membrane	cellular component	-0.200892	0.000169038	0.000398501	3.39957	significant down
Melanocyte_differentiation	biological processes	-0.582567	0.000169719	0.000399648	3.39832	significant down
Signal_transduction_involved_in_regulation_of_gene_expression	biological processes	-0.623003	0.000171582	0.000403571	3.39408	significant down
Dna_strand_elongation_involved_in_dna_replication	biological processes	-0.569794	0.000172475	0.000404745	3.39282	significant down
Cell_junction	cellular component	0.699561	0.000172416	0.000404745	3.39282	significant up
Positive_regulation_of_gtpase_activity	biological processes	0.530639	0.000173707	0.000407169	3.39023	significant up
Bile_acid_biosynthetic_process	biological processes	0.650986	0.000174518	0.000408604	3.3887	significant up
Neuromuscular_synaptic_transmission	biological processes	-0.247375	0.000176441	0.000412633	3.38444	significant down
Copi_vesicle_coat	cellular component	-0.362397	0.000177631	0.000414944	3.38201	significant down
Cellular_response_to_insulin_stimulus	biological processes	0.780095	0.000179726	0.00041936	3.37741	significant up
Photoreceptor_inner_segment	cellular component	-0.544196	0.000181635	0.000422854	3.37381	significant down
Protein_homotetramerization	biological processes	0.704975	0.000181533	0.000422854	3.37381	significant up
Neural_tube_development	biological processes	0.90919	0.000181914	0.000423021	3.37364	significant up
Dna_helicase_activity	molecular function	-0.540171	0.000182178	0.000423156	3.3735	significant down
Regulation_of_bone_mineralization	biological processes	0.663717	0.000182728	0.000423953	3.37268	significant up
Response_to_radiation	biological processes	-0.520468	0.000183263	0.000424234	3.37239	significant down
Phosphatidylinositol_binding	molecular function	0.743722	0.000183091	0.000424234	3.37239	significant up
Positive_regulation_of_bmp_signaling_pathway	biological processes	0.954041	0.00018409	0.00042567	3.37093	significant up
Positive_regulation_of_interleukin-8_production	biological processes	1.59018	0.000186508	0.000430775	3.36575	significant up
Response_to_lithium_ion	biological processes	-0.699808	0.000187841	0.000433255	3.36326	significant down
Guanyl_nucleotide_binding	molecular function	0.354737	0.000188004	0.000433255	3.36326	significant up
Regulation_of_cell_growth	biological processes	0.725105	0.000189258	0.000435655	3.36086	significant up
Ino80_complex	cellular component	-0.486479	0.000189851	0.00043644	3.36008	significant down
Regulation_of_gtpase_activity	biological processes	0.943954	0.000190025	0.00043644	3.36008	significant up
Lipopolysaccharide-Mediated_signaling_pathway	biological processes	1.4227	0.000191256	0.000438776	3.35776	significant up
Ww_domain_binding	molecular function	-0.392432	0.000192238	0.000440536	3.35602	significant down
Leukocyte_cell-Cell_adhesion	biological processes	1.00848	0.000195308	0.000447072	3.34962	significant up
Cortical_cytoskeleton	cellular component	-0.486683	0.00019617	0.000448545	3.34819	significant down
Negative_regulation_of_transcription_from_rna_polymerase_ii_promoter	biological processes	0.877459	0.0002001	0.000457022	3.34006	significant up
Mismatch_repair	biological processes	-0.724156	0.000204064	0.000465555	3.33203	significant down
Magnesium_ion_binding	molecular function	0.74758	0.000204297	0.000465569	3.33202	significant up
Ion_transmembrane_transporter_activity	molecular function	0.844419	0.000204567	0.000465667	3.33192	significant up
Cgmp_binding	molecular function	0.650233	0.000206823	0.000470281	3.32764	significant up
Cardiac_muscle_tissue_development	biological processes	-0.302744	0.000207152	0.000470509	3.32743	significant down
Response_to_oxidative_stress	biological processes	0.735357	0.000209318	0.000474864	3.32343	significant up
Urogenital_system_development	biological processes	0.44485	0.000209533	0.000474864	3.32343	significant up
Regulation_of_protein_kinase_activity	biological processes	0.677859	0.000214326	0.00048519	3.31409	significant up
Retinol_metabolic_process	biological processes	0.668725	0.000215591	0.000487517	3.31201	significant up
Lens_development_in_camera-Type_eye	biological processes	1.84779	0.00022222	0.000501954	3.29934	significant up
Sensory_perception_of_pain	biological processes	0.889906	0.000223779	0.000504919	3.29678	significant up
Regulation_of_protein_stability	biological processes	-0.896867	0.000224566	0.000506137	3.29573	significant down
Regulation_of_lipid_metabolic_process	biological processes	-0.328895	0.000226334	0.000509561	3.2928	significant down
Positive_regulation_of_activated_t_cell_proliferation	biological processes	1.21141	0.000227269	0.000511107	3.29149	significant up
Activation_of_protein_kinase_activity	biological processes	0.856504	0.000228156	0.000512539	3.29027	significant up
Reverse_cholesterol_transport	biological processes	0.624957	0.000228679	0.000513151	3.28976	significant up
Positive_regulation_of_protein_tyrosine_kinase_activity	biological processes	0.95792	0.000231062	0.000517932	3.28573	significant up
Lyase_activity	molecular function	-0.651317	0.000231779	0.000518973	3.28486	significant down
Cellular_amino_acid_biosynthetic_process	biological processes	0.556375	0.000232311	0.000519596	3.28433	significant up
Ribosome_biogenesis	biological processes	-0.429279	0.000233244	0.000521115	3.28307	significant down
Mitochondrial_inner_membrane	cellular component	-0.321725	0.000233834	0.000521865	3.28244	significant down
Actin_cytoskeleton	cellular component	0.689286	0.000234611	0.000523028	3.28147	significant up
Water_channel_activity	molecular function	0.994099	0.000237119	0.000528048	3.27733	significant up
Ionotropic_glutamate_receptor_binding	molecular function	-0.450947	0.000238899	0.000531434	3.27455	significant down
Phosphoric_diester_hydrolase_activity	molecular function	0.553319	0.000240028	0.000533367	3.27297	significant up
Cell_division	biological processes	-0.507109	0.000241741	0.000536591	3.27036	significant down
Transmembrane_receptor_protein_tyrosine_phosphatase_activity	molecular function	0.618847	0.000243242	0.00053934	3.26814	significant up
Regulation_of_arf_protein_signal_transduction	biological processes	0.710917	0.000244425	0.000540263	3.2674	significant up
Metallopeptidase_activity	molecular function	0.765596	0.000244262	0.000540263	3.2674	significant up
Peptidyl-Tyrosine_dephosphorylation	biological processes	0.702222	0.000244448	0.000540263	3.2674	significant up
Snare_complex	cellular component	-0.44655	0.000247025	0.000545369	3.26331	significant down
T_cell_activation	biological processes	1.51682	0.000248376	0.000547762	3.26141	significant up
Positive_regulation_of_glucose_import	biological processes	0.637679	0.000249807	0.000550327	3.25938	significant up
Peptidyl-Tyrosine_phosphorylation	biological processes	0.770425	0.0002504	0.000551042	3.25882	significant up
Monooxygenase_activity	molecular function	0.895206	0.000251113	0.000552018	3.25805	significant up
Adherens_junction	cellular component	0.630133	0.000252284	0.000553999	3.25649	significant up
Microfilament_motor_activity	molecular function	0.5768	0.00025256	0.000554011	3.25648	significant up
Myofibril	cellular component	-0.380941	0.000255284	0.000559389	3.25229	significant down
Transcription_elongation_from_rna_polymerase_iii_promoter	biological processes	-0.364848	0.000256354	0.000559938	3.25186	significant down
Termination_of_rna_polymerase_iii_transcription	biological processes	-0.364848	0.000256354	0.000559938	3.25186	significant down
Mitochondrial_small_ribosomal_subunit	cellular component	-0.329559	0.000255808	0.000559938	3.25186	significant down
Mitotic_sister_chromatid_segregation	biological processes	-0.505144	0.000256793	0.000560301	3.25158	significant down
Ras_protein_signal_transduction	biological processes	0.809884	0.000257106	0.000560386	3.25151	significant up
Organelle_organization	biological processes	-0.494875	0.000257782	0.000561264	3.25083	significant down
Glucose_homeostasis	biological processes	0.588718	0.000261195	0.000568092	3.24558	significant up
Nucleosome	cellular component	-0.438702	0.000263613	0.000572221	3.24244	significant down
In_utero_embryonic_development	biological processes	0.775767	0.000263652	0.000572221	3.24244	significant up
Branching_involved_in_ureteric_bud_morphogenesis	biological processes	0.849002	0.000269979	0.000585334	3.2326	significant up
Glycogen_biosynthetic_process	biological processes	0.733292	0.000275134	0.000595881	3.22484	significant up
Blastocyst_development	biological processes	-0.517268	0.000275845	0.000596791	3.22418	significant down
Response_to_interferon-Gamma	biological processes	1.26696	0.000276406	0.000597374	3.22375	significant up
Adp_binding	molecular function	0.658966	0.000279497	0.00060342	3.21938	significant up
Endoplasmic_reticulum_lumen	cellular component	0.96876	0.000279875	0.000603599	3.21925	significant up
Transcription_factor_complex	cellular component	0.926773	0.000281854	0.00060723	3.21665	significant up
Endosome	cellular component	0.744708	0.000284635	0.000612577	3.21284	significant up
Surfactant_homeostasis	biological processes	0.795895	0.00028688	0.000616763	3.20988	significant up
Osteoblast_development	biological processes	1.27889	0.000287574	0.000617607	3.20929	significant up
Protein_kinase_activator_activity	molecular function	0.666136	0.000292479	0.000626862	3.20283	significant up
Proton-Transporting_atpase_activity,_Rotational_mechanism	molecular function	-0.297493	0.000292495	0.000626862	3.20283	significant down
Actin_filament_binding	molecular function	0.769835	0.000293887	0.000629189	3.20122	significant up
Cellular_response_to_vascular_endothelial_growth_factor_stimulus	biological processes	0.816637	0.000294803	0.000630492	3.20032	significant up
Nuclear_outer_membrane	cellular component	-0.453483	0.000297382	0.000635345	3.19699	significant down
Regulation_of_action_potential	biological processes	-0.400924	0.00029854	0.000637154	3.19576	significant down
Protein_k63-Linked_ubiquitination	biological processes	-0.276147	0.000299009	0.000637493	3.19552	significant down
Protein_localization_to_nucleus	biological processes	1.37559	0.000300225	0.00063942	3.19421	significant up
Protein_c-Terminus_binding	molecular function	0.720596	0.000302541	0.000643685	3.19133	significant up
Beta-Catenin_binding	molecular function	0.854597	0.000303661	0.000645397	3.19017	significant up
Cadherin_binding	molecular function	0.721451	0.000306321	0.000650377	3.18684	significant up
Regulation_of_growth	biological processes	0.658468	0.000311668	0.000661046	3.17977	significant up
Late_endosome_membrane	cellular component	-0.355871	0.000316919	0.000671246	3.17312	significant down
Embryonic_cranial_skeleton_morphogenesis	biological processes	1.02309	0.000317132	0.000671246	3.17312	significant up
Transcription_initiation_from_rna_polymerase_ii_promoter	biological processes	-0.41267	0.000317692	0.000671739	3.1728	significant down
Oxidoreductase_activity,_Acting_on_single_donors_with_incorporation_of_molecular_oxygen,_Incorporation_of_two_atoms_of_oxygen	molecular function	-0.500313	0.000321867	0.000679866	3.16758	significant down
Hydrolase_activity,_Acting_on_glycosyl_bonds	molecular function	0.808853	0.000325179	0.000686155	3.16358	significant up
Mitochondrial_intermembrane_space	cellular component	-0.382189	0.00033021	0.000696054	3.15736	significant down
Regulation_of_wnt_receptor_signaling_pathway	biological processes	0.607545	0.000333227	0.000701694	3.15385	significant up
Sialyltransferase_activity	molecular function	-0.361514	0.000335782	0.000705623	3.15143	significant down
Nucleotide_biosynthetic_process	biological processes	-0.524563	0.000335684	0.000705623	3.15143	significant down
Regulation_of_mitosis	biological processes	-0.418595	0.000338555	0.000710722	3.1483	significant down
Regulation_of_inflammatory_response	biological processes	-0.268542	0.000339752	0.000712506	3.14721	significant down
Positive_regulation_of_exocytosis	biological processes	-0.687353	0.000342	0.000715783	3.14522	significant down
Negative_chemotaxis	biological processes	0.920364	0.000342013	0.000715783	3.14522	significant up
Insulin-Like_growth_factor_binding	molecular function	0.676563	0.000346697	0.000724848	3.13975	significant up
Cellular_response_to_interleukin-1	biological processes	1.26037	0.000349075	0.000729076	3.13723	significant up
Regulation_of_mitotic_cell_cycle	biological processes	-0.927789	0.000351496	0.000733387	3.13467	significant down
Sodium-Independent_organic_anion_transport	biological processes	0.954476	0.00035443	0.000738581	3.1316	significant up
3',5'-Cyclic-Nucleotide_phosphodiesterase_activity	molecular function	0.622672	0.000355264	0.000738581	3.1316	significant up
Erythrocyte_differentiation	biological processes	-0.571906	0.000355786	0.000738581	3.1316	significant down
Establishment_of_cell_polarity	biological processes	-0.511932	0.000354881	0.000738581	3.1316	significant down
Focal_adhesion	cellular component	0.791392	0.000355642	0.000738581	3.1316	significant up
Protein_k11-Linked_ubiquitination	biological processes	-0.316558	0.000357614	0.000740878	3.13025	significant down
Nua4_histone_acetyltransferase_complex	cellular component	-0.425459	0.000357615	0.000740878	3.13025	significant down
Golgi_cisterna_membrane	cellular component	0.914443	0.000360315	0.000745718	3.12743	significant up
Metalloexopeptidase_activity	molecular function	-0.583374	0.000365824	0.000756356	3.12127	significant down
Isomerase_activity	molecular function	0.729183	0.000366543	0.000757079	3.12086	significant up
Lysosomal_membrane	cellular component	0.687225	0.000372987	0.000769614	3.11373	significant up
Epidermal_growth_factor_receptor_binding	molecular function	0.918474	0.00037792	0.00077901	3.10846	significant up
Telomere_maintenance_via_recombination	biological processes	-0.608796	0.000382729	0.000787339	3.10384	significant down
Inhibition_of_adenylate_cyclase_activity_by_g-Protein_signaling_pathway	biological processes	0.833185	0.000382478	0.000787339	3.10384	significant up
Potassium_channel_activity	molecular function	0.603866	0.000386032	0.000793338	3.10054	significant up
Regulation_of_ph	biological processes	0.555797	0.000387539	0.000795639	3.09928	significant up
Lipid_binding	molecular function	0.656471	0.000390825	0.000799982	3.09692	significant up
Antigen_processing_and_presentation_of_peptide_antigen_via_mhc_class_i	biological processes	-0.337104	0.000390602	0.000799982	3.09692	significant down
Mitochondrion_organization	biological processes	-0.345912	0.000390408	0.000799982	3.09692	significant down
Regulation_of_osteoblast_differentiation	biological processes	0.848341	0.000394934	0.000806924	3.09317	significant up
Regulation_of_neurotransmitter_secretion	biological processes	0.851486	0.000395003	0.000806924	3.09317	significant up
Mrna_catabolic_process	biological processes	0.622191	0.000397852	0.000811934	3.09048	significant up
Limb_morphogenesis	biological processes	1.09181	0.000404742	0.000825175	3.08345	significant up
I-Smad_binding	molecular function	0.642587	0.00041401	0.000843232	3.07405	significant up
Chromatin_remodeling	biological processes	-0.590197	0.000418987	0.000851015	3.07006	significant down
Fatty-Acyl-Coa_binding	molecular function	0.494778	0.00041839	0.000851015	3.07006	significant up
Positive_regulation_of_cell_differentiation	biological processes	-0.599675	0.000419076	0.000851015	3.07006	significant down
Definitive_hemopoiesis	biological processes	0.448866	0.000420685	0.000853436	3.06883	significant up
Positive_regulation_of_dna_repair	biological processes	-0.621407	0.000424048	0.00085941	3.0658	significant down
Protein_self-Association	molecular function	1.13484	0.000424983	0.000860455	3.06527	significant up
Response_to_fatty_acid	biological processes	-0.400907	0.000425611	0.000860875	3.06506	significant down
Positive_regulation_of_synapse_assembly	biological processes	-0.573163	0.000427835	0.00086367	3.06365	significant down
Positive_regulation_of_receptor-Mediated_endocytosis	biological processes	0.794041	0.000427455	0.00086367	3.06365	significant up
Basal_plasma_membrane	cellular component	0.779192	0.000431123	0.000869452	3.06075	significant up
Kinetochore	cellular component	-0.544548	0.000433081	0.000872543	3.05921	significant down
Mrna_polyadenylation	biological processes	-0.394373	0.000435648	0.000876853	3.05707	significant down
Negative_regulation_of_cyclin-Dependent_protein_kinase_activity	biological processes	0.404681	0.000439545	0.000883006	3.05404	significant up
Glutathione_biosynthetic_process	biological processes	1.3966	0.000439566	0.000883006	3.05404	significant up
White_fat_cell_differentiation	biological processes	-0.608803	0.000441171	0.000885363	3.05288	significant down
Histone_deubiquitination	biological processes	-0.797025	0.000442019	0.000886128	3.0525	significant down
Transcription_regulatory_region_sequence-Specific_dna_binding	molecular function	0.528793	0.000442416	0.000886128	3.0525	significant up
Low-Density_lipoprotein_receptor_activity	molecular function	1.19253	0.000443987	0.000887936	3.05162	significant up
Spermatogenesis	biological processes	-0.51484	0.000444184	0.000887936	3.05162	significant down
Negative_regulation_of_cell_growth	biological processes	0.832255	0.000448313	0.000895317	3.04802	significant up
Positive_regulation_of_fat_cell_differentiation	biological processes	0.857274	0.000452778	0.000903354	3.04414	significant up
Fibrinolysis	biological processes	1.45062	0.000456778	0.000910448	3.04074	significant up
T_cell_receptor_signaling_pathway	biological processes	0.786776	0.000458046	0.000912089	3.03996	significant up
Low-Density_lipoprotein_particle_receptor_binding	molecular function	0.296688	0.000464452	0.000923949	3.03435	significant up
B_cell_receptor_signaling_pathway	biological processes	0.954126	0.000466712	0.000927545	3.03266	significant up
Aspartic-Type_endopeptidase_activity	molecular function	0.985317	0.000467767	0.000928742	3.0321	significant up
Nucleotide_metabolic_process	biological processes	-0.407898	0.000482876	0.000957813	3.01872	significant down
Proteasome_core_complex	cellular component	-0.309308	0.000486483	0.000964035	3.01591	significant down
G-Protein_coupled_receptor_internalization	biological processes	1.01192	0.000490389	0.000970838	3.01285	significant up
Cell_morphogenesis	biological processes	0.73979	0.000490945	0.000971	3.01278	significant up
Mhc_class_i_protein_binding	molecular function	0.858271	0.000492392	0.000972925	3.01192	significant up
Synaptic_vesicle	cellular component	0.544807	0.000495091	0.000977316	3.00996	significant up
Positive_regulation_of_erythrocyte_differentiation	biological processes	0.926456	0.000498393	0.000982888	3.0075	significant up
Positive_regulation_of_t_cell_activation	biological processes	1.394	0.000500253	0.000985608	3.0063	significant up
Response_to_hydrogen_peroxide	biological processes	0.809306	0.000501283	0.000986691	3.00582	significant up
Myosin_complex	cellular component	0.581097	0.000504713	0.00099249	3.00327	significant up
Response_to_osmotic_stress	biological processes	0.960933	0.000506558	0.000995163	3.00211	significant up
Hindbrain_development	biological processes	1.00592	0.000508022	0.000997085	3.00127	significant up
Tricarboxylic_acid_cycle	biological processes	0.532055	0.000510977	0.00100193	2.99916	significant up
Positive_regulation_of_neurogenesis	biological processes	0.843309	0.000516493	0.00101177	2.99492	significant up
Filopodium	cellular component	0.754224	0.000518903	0.00101553	2.99331	significant up
Protein_phosphatase_binding	molecular function	0.783053	0.000522395	0.00102138	2.99081	significant up
Transmembrane_transporter_activity	molecular function	0.858898	0.000527161	0.00102972	2.98728	significant up
Adult_behavior	biological processes	-0.394375	0.000529232	0.00103278	2.98599	significant down
Hydrogen_ion_transmembrane_transporter_activity	molecular function	-0.302599	0.000532935	0.00103607	2.98461	significant down
Desmosome	cellular component	0.521771	0.000532682	0.00103607	2.98461	significant up
Adipose_tissue_development	biological processes	0.812067	0.000532389	0.00103607	2.98461	significant up
Response_to_antibiotic	biological processes	0.945994	0.000531562	0.00103607	2.98461	significant up
Structural_constituent_of_cytoskeleton	molecular function	0.900532	0.000536598	0.00104121	2.98246	significant up
Ovarian_follicle_development	biological processes	1.00851	0.000536284	0.00104121	2.98246	significant up
Negative_regulation_of_cell_cycle	biological processes	0.67759	0.000542724	0.00105211	2.97794	significant up
Midbrain_development	biological processes	0.884004	0.000545637	0.00105675	2.97603	significant up
Vasculature_development	biological processes	1.35376	0.000546882	0.00105816	2.97545	significant up
Negative_regulation_of_hormone_secretion	biological processes	-1.45032	0.000550451	0.00106407	2.97303	significant down
Body_fluid_secretion	biological processes	-0.862197	0.000559061	0.00107969	2.9667	significant down
Double-Strand_break_repair	biological processes	-0.58611	0.00056424	0.00108867	2.9631	significant down
Patterning_of_blood_vessels	biological processes	0.784393	0.000565994	0.00109103	2.96216	significant up
Liver_development	biological processes	0.865238	0.000570147	0.001098	2.9594	significant up
Gtpase_inhibitor_activity	molecular function	0.657315	0.000572315	0.00110114	2.95816	significant up
Pyruvate_metabolic_process	biological processes	0.784553	0.000578154	0.00111133	2.95416	significant up
Mitochondrial_matrix	cellular component	0.603498	0.000580503	0.0011148	2.9528	significant up
Retinol_dehydrogenase_activity	molecular function	0.360759	0.000581863	0.00111637	2.95219	significant up
Sex_differentiation	biological processes	0.587708	0.00058296	0.0011166	2.9521	significant up
Oogenesis	biological processes	0.540989	0.00058307	0.0011166	2.9521	significant up
Hsp90_protein_binding	molecular function	-0.318721	0.000584415	0.00111813	2.95151	significant down
Response_to_peptide_hormone_stimulus	biological processes	1.0125	0.000585599	0.00111935	2.95103	significant up
Ventricular_cardiac_muscle_tissue_morphogenesis	biological processes	0.771028	0.000588429	0.00112371	2.94934	significant up
Cell_junction_assembly	biological processes	0.844367	0.000595565	0.00113628	2.94451	significant up
Organ_development	biological processes	0.768365	0.000598812	0.00114142	2.94256	significant up
Iron_ion_binding	molecular function	0.97031	0.000600807	0.00114309	2.94192	significant up
Positive_regulation_of_jnk_cascade	biological processes	0.947043	0.000600393	0.00114309	2.94192	significant up
Proteolysis_involved_in_cellular_protein_catabolic_process	biological processes	-0.343216	0.000609516	0.00115859	2.93607	significant down
Cell_development	biological processes	1.32925	0.0006189	0.00117534	2.92984	significant up
Neurotransmitter_biosynthetic_process	biological processes	0.521685	0.000628745	0.00119293	2.92339	significant up
Positive_regulation_of_notch_signaling_pathway	biological processes	1.06905	0.00063019	0.00119457	2.92279	significant up
Positive_regulation_of_stress_fiber_assembly	biological processes	0.948439	0.000631007	0.00119501	2.92263	significant up
Branched_chain_family_amino_acid_catabolic_process	biological processes	0.523328	0.000641498	0.00121376	2.91587	significant up
Smoothened_signaling_pathway	biological processes	0.952419	0.000643841	0.00121707	2.91469	significant up
Histone_methylation	biological processes	-0.757269	0.000646086	0.00122019	2.91357	significant down
Response_to_hyperoxia	biological processes	0.716657	0.000650934	0.00122821	2.91073	significant up
Kinase_binding	molecular function	0.451128	0.000652549	0.00123013	2.91005	significant up
Hormone-Mediated_signaling_pathway	biological processes	0.404681	0.000654461	0.0012326	2.90918	significant up
C2h2_zinc_finger_domain_binding	molecular function	-0.504911	0.000655407	0.00123325	2.90895	significant down
Ephrin_receptor_binding	molecular function	0.565285	0.000657398	0.00123586	2.90803	significant up
Double-Strand_break_repair_via_homologous_recombination	biological processes	-0.841976	0.000660916	0.00124134	2.90611	significant down
Protein_tetramerization	biological processes	0.932928	0.000663963	0.00124592	2.90451	significant up
Telomere_maintenance_via_semi-Conservative_replication	biological processes	-0.569794	0.000666274	0.00124911	2.9034	significant down
Positive_regulation_of_insulin-Like_growth_factor_receptor_signaling_pathway	biological processes	0.913083	0.000667043	0.00124941	2.90329	significant up
Retinal_ganglion_cell_axon_guidance	biological processes	0.954736	0.000669523	0.00125177	2.90248	significant up
Regulation_of_smooth_muscle_contraction	biological processes	0.463875	0.000669442	0.00125177	2.90248	significant up
Biosynthetic_process	biological processes	-0.547373	0.000671407	0.00125415	2.90165	significant down
Protein_stabilization	biological processes	0.625271	0.000676363	0.00126226	2.89885	significant up
Phosphatidylinositol-3,4-Bisphosphate_binding	molecular function	0.979564	0.00067925	0.00126649	2.8974	significant up
Filopodium_assembly	biological processes	0.564111	0.000683939	0.00127408	2.8948	significant up
Synaptic_transmission,_Cholinergic	biological processes	0.82927	0.000685193	0.00127526	2.8944	significant up
Cerebellum_development	biological processes	0.66858	0.000686213	0.00127599	2.89415	significant up
Determination_of_left/Right_symmetry	biological processes	1.16654	0.00068754	0.0012773	2.89371	significant up
2_iron,_2_sulfur_cluster_binding	molecular function	-0.33402	0.000695628	0.00129116	2.88902	significant down
Mrna_3'-Utr_binding	molecular function	-0.539076	0.000707788	0.00131254	2.88189	significant down
Extracellular_ligand-Gated_ion_channel_activity	molecular function	0.648218	0.000715107	0.00132492	2.87781	significant up
Regulation_of_cell_differentiation	biological processes	0.744896	0.000716451	0.00132555	2.8776	significant up
Post-Translational_protein_modification	biological processes	0.753074	0.000716742	0.00132555	2.8776	significant up
Negative_regulation_of_interleukin-6_production	biological processes	0.827879	0.00072602	0.0013415	2.87241	significant up
Ear_development	biological processes	0.899323	0.000730954	0.0013494	2.86986	significant up
Lung_alveolus_development	biological processes	0.756422	0.000735184	0.00135599	2.86774	significant up
Atpase_activity,_Coupled_to_transmembrane_movement_of_substances	molecular function	0.923408	0.000736696	0.00135756	2.86724	significant up
Axonal_fasciculation	biological processes	0.59324	0.000738887	0.00136037	2.86634	significant up
Melanosome_organization	biological processes	-0.359502	0.000742598	0.00136598	2.86456	significant down
Nucleotidyltransferase_activity	molecular function	-0.549676	0.000746988	0.00137282	2.86239	significant down
Mesoderm_development	biological processes	-0.896027	0.000754555	0.00138549	2.8584	significant down
Integral_to_peroxisomal_membrane	cellular component	-0.393513	0.000756625	0.00138805	2.8576	significant down
Cell_adhesion_molecule_binding	molecular function	-0.725144	0.000763485	0.00139938	2.85406	significant down
Integral_to_endoplasmic_reticulum_membrane	cellular component	0.574163	0.000771252	0.00141236	2.85006	significant up
Intra-Golgi_vesicle-Mediated_transport	biological processes	-0.352947	0.000773808	0.00141577	2.84901	significant down
Neuron_cell-Cell_adhesion	biological processes	0.600559	0.000774569	0.0014159	2.84897	significant up
Steroid_metabolic_process	biological processes	0.717221	0.000777095	0.00141925	2.84794	significant up
Calcium-Dependent_protein_binding	molecular function	0.536583	0.000778425	0.00142042	2.84758	significant up
Cell_growth	biological processes	0.789294	0.000784058	0.00142942	2.84484	significant up
Nitrogen_compound_metabolic_process	biological processes	0.960948	0.000789772	0.00143856	2.84207	significant up
Lipoprotein_transport	biological processes	1.49826	0.000792048	0.00144143	2.84121	significant up
Polysaccharide_binding	molecular function	0.801865	0.000793543	0.00144287	2.84077	significant up
Mapk_cascade	biological processes	0.989806	0.000799779	0.00145292	2.83776	significant up
Spermatid_development	biological processes	-0.491667	0.000805827	0.00146261	2.83487	significant down
Endothelial_cell_migration	biological processes	1.0052	0.000824243	0.00149472	2.82544	significant up
Ventricular_septum_development	biological processes	0.397872	0.000827578	0.00149944	2.82407	significant up
Positive_regulation_of_neuroblast_proliferation	biological processes	1.28752	0.000830327	0.00150309	2.82302	significant up
Positive_regulation_of_cell_cycle	biological processes	0.566159	0.00083652	0.00151297	2.82017	significant up
Mitotic_chromosome_condensation	biological processes	-0.392377	0.00084728	0.00153108	2.815	significant down
Positive_regulation_of_hormone_secretion	biological processes	-1.10453	0.000848435	0.00153181	2.81479	significant down
Middle_ear_morphogenesis	biological processes	0.633926	0.000854928	0.00154191	2.81194	significant up
Cellular_process	biological processes	-0.534421	0.000855716	0.00154191	2.81194	significant down
Keratinization	biological processes	0.743785	0.000856281	0.00154191	2.81194	significant up
Negative_regulation_of_transcription,_Dna-Dependent	biological processes	0.859097	0.000858303	0.00154419	2.8113	significant up
Positive_regulation_of_cell_growth	biological processes	0.93895	0.000860398	0.00154661	2.81062	significant up
Positive_regulation_of_transcription,_Dna-Dependent	biological processes	0.788467	0.000868284	0.00155669	2.8078	significant up
Intracellular_signal_transduction	biological processes	0.826437	0.000867572	0.00155669	2.8078	significant up
Intracellular_membrane-Bounded_organelle	cellular component	0.651309	0.000867757	0.00155669	2.8078	significant up
Endoplasmic_reticulum_organization	biological processes	1.28136	0.000880653	0.00157748	2.80203	significant up
Fatty_acid_beta-Oxidation_using_acyl-Coa_oxidase	biological processes	0.371141	0.000883529	0.00158125	2.801	significant up
Long-Term_memory	biological processes	-0.532972	0.00088581	0.00158396	2.80026	significant down
Negative_regulation_of_translation	biological processes	-0.64541	0.000888789	0.0015879	2.79918	significant down
Nadp_binding	molecular function	0.63073	0.000890547	0.00158965	2.7987	significant up
Peptidase_activity	molecular function	0.916839	0.000892264	0.00159133	2.79824	significant up
Response_to_ionizing_radiation	biological processes	-0.621407	0.000896641	0.00159775	2.79649	significant down
Carbohydrate_metabolic_process	biological processes	0.69627	0.000902959	0.00160623	2.79419	significant up
Receptor_tyrosine_kinase_binding	molecular function	0.483345	0.000902967	0.00160623	2.79419	significant up
Cysteine-Type_endopeptidase_activator_activity_involved_in_apoptotic_process	molecular function	0.947561	0.000907859	0.00161353	2.79222	significant up
Regulation_of_neuronal_synaptic_plasticity	biological processes	0.450589	0.000914231	0.00162345	2.78956	significant up
Multicellular_organism_growth	biological processes	0.826146	0.00093001	0.00165004	2.7825	significant up
Actin_filament_bundle_assembly	biological processes	0.919552	0.00099955	0.0016573	2.7806	significant up
Positive_regulation_of_collagen_biosynthetic_process	biological processes	1.02422	0.00099955	0.0016573	2.7806	significant up
Enzyme_binding	molecular function	0.654611	0.00099955	0.0016573	2.7806	significant up
Trans-Golgi_network	cellular component	-0.589181	0.00099955	0.0016573	2.7806	significant down
Positive_regulation_of_proteasomal_ubiquitin-Dependent_protein_catabolic_process	biological processes	0.742618	0.00099955	0.0016573	2.7806	significant up
Transcription_factor_binding	molecular function	0.771621	0.00099955	0.0016573	2.7806	significant up
Phosphoprotein_phosphatase_activity	molecular function	-0.492336	0.00099955	0.0016573	2.7806	significant down
Regulation_of_excitatory_postsynaptic_membrane_potential	biological processes	-0.434046	0.00099955	0.0016573	2.7806	significant down
Negative_regulation_of_cell_differentiation	biological processes	1.04421	0.00099955	0.0016573	2.7806	significant up
Dendritic_cell_chemotaxis	biological processes	1.86912	0.00099955	0.0016573	2.7806	significant up
Protein_transport	biological processes	-0.458565	0.00099955	0.0016573	2.7806	significant down
Syntaxin_binding	molecular function	0.927569	0.00099955	0.0016573	2.7806	significant up
Calcium-Dependent_cysteine-Type_endopeptidase_activity	molecular function	1.17206	0.00099955	0.0016573	2.7806	significant up
Androgen_receptor_signaling_pathway	biological processes	0.666517	0.00099955	0.0016573	2.7806	significant up
Response_to_growth_hormone_stimulus	biological processes	1.06956	0.00099955	0.0016573	2.7806	significant up
Toll-Like_receptor_2_signaling_pathway	biological processes	0.843803	0.00099955	0.0016573	2.7806	significant up
Kinase_activity	molecular function	0.661454	0.00099955	0.0016573	2.7806	significant up
Single-Stranded_dna_binding	molecular function	-0.745215	0.00099955	0.0016573	2.7806	significant down
Growth_cone	cellular component	0.458673	0.000953488	0.0016573	2.7806	significant up
Lipid_particle	cellular component	1.09634	0.00099955	0.0016573	2.7806	significant up
Copi_coating_of_golgi_vesicle	biological processes	-0.31765	0.000988993	0.0016573	2.7806	significant down
Positive_regulation_of_catalytic_activity	biological processes	0.593643	0.00099955	0.0016573	2.7806	significant up
Positive_regulation_of_interferon-Beta_production	biological processes	1.59018	0.00099955	0.0016573	2.7806	significant up
Fibroblast_growth_factor_receptor_signaling_pathway	biological processes	0.789286	0.00099955	0.0016573	2.7806	significant up
Chromatin_binding	molecular function	-0.453435	0.00099955	0.0016573	2.7806	significant down
Endoplasmic_reticulum-Golgi_intermediate_compartment	cellular component	0.656481	0.00099955	0.0016573	2.7806	significant up
Toll_signaling_pathway	biological processes	0.857933	0.00099955	0.0016573	2.7806	significant up
Toll-Like_receptor_1_signaling_pathway	biological processes	0.843803	0.00099955	0.0016573	2.7806	significant up
Autophagy	biological processes	-0.391196	0.000963142	0.0016573	2.7806	significant down
Small_gtpase_mediated_signal_transduction	biological processes	0.684598	0.00099955	0.0016573	2.7806	significant up
Positive_regulation_of_protein_catabolic_process	biological processes	0.777757	0.00099955	0.0016573	2.7806	significant up
Microtubule_bundle_formation	biological processes	1.29048	0.00099955	0.0016573	2.7806	significant up
Gtpase_activity	molecular function	-0.452534	0.00099955	0.0016573	2.7806	significant down
Positive_regulation_of_interleukin-12_production	biological processes	1.77666	0.00099955	0.0016573	2.7806	significant up
Metalloendopeptidase_activity	molecular function	1.05155	0.00099955	0.0016573	2.7806	significant up
Nerve_growth_factor_receptor_signaling_pathway	biological processes	0.649477	0.00099955	0.0016573	2.7806	significant up
Golgi_stack	cellular component	-0.469586	0.00099955	0.0016573	2.7806	significant down
Transcription_corepressor_activity	molecular function	0.851779	0.00099955	0.0016573	2.7806	significant up
Interspecies_interaction_between_organisms	biological processes	-0.430673	0.00099955	0.0016573	2.7806	significant down
Negative_regulation_of_t_cell_proliferation	biological processes	1.24866	0.00099955	0.0016573	2.7806	significant up
Condensed_chromosome	cellular component	-0.552994	0.000937967	0.0016573	2.7806	significant down
Positive_regulation_of_mitotic_cell_cycle	biological processes	0.979562	0.00099955	0.0016573	2.7806	significant up
Cell_proliferation	biological processes	0.848298	0.00099955	0.0016573	2.7806	significant up
T_cell_costimulation	biological processes	1.01097	0.00099955	0.0016573	2.7806	significant up
Protein_o-Linked_glycosylation	biological processes	-1.08619	0.00099955	0.0016573	2.7806	significant down
Chromatin	cellular component	-0.576654	0.00099955	0.0016573	2.7806	significant down
Protein_domain_specific_binding	molecular function	0.708073	0.00099955	0.0016573	2.7806	significant up
Synapse	cellular component	0.611638	0.00099955	0.0016573	2.7806	significant up
Positive_regulation_of_cell_death	biological processes	0.881961	0.00099955	0.0016573	2.7806	significant up
Toll-Like_receptor_signaling_pathway	biological processes	0.843803	0.00099955	0.0016573	2.7806	significant up
Nuclear_membrane	cellular component	0.777423	0.00099955	0.0016573	2.7806	significant up
Endosome_to_lysosome_transport	biological processes	-0.393105	0.000986672	0.0016573	2.7806	significant down
Mannose_binding	molecular function	1.15457	0.00099955	0.0016573	2.7806	significant up
Myd88-Dependent_toll-Like_receptor_signaling_pathway	biological processes	0.843803	0.00099955	0.0016573	2.7806	significant up
Toll-Like_receptor_4_signaling_pathway	biological processes	0.802504	0.00099955	0.0016573	2.7806	significant up
Cellular_response_to_peptide_hormone_stimulus	biological processes	0.830491	0.00099955	0.0016573	2.7806	significant up
Damaged_dna_binding	molecular function	-0.479056	0.000963909	0.0016573	2.7806	significant down
Histone_deacetylase_binding	molecular function	-0.39056	0.00099955	0.0016573	2.7806	significant down
Spleen_development	biological processes	0.920739	0.00099955	0.0016573	2.7806	significant up
Extracellular-Glutamate-Gated_ion_channel_activity	molecular function	0.457459	0.00099955	0.0016573	2.7806	significant up
Exocytosis	biological processes	0.695036	0.00099955	0.0016573	2.7806	significant up
Receptor_internalization	biological processes	0.714144	0.00099955	0.0016573	2.7806	significant up
Midbody	cellular component	0.591767	0.00099955	0.0016573	2.7806	significant up
Double-Stranded_dna_binding	molecular function	0.86201	0.00099955	0.0016573	2.7806	significant up
Cellular_response_to_camp	biological processes	1.04742	0.00099955	0.0016573	2.7806	significant up
Epidermal_growth_factor_receptor_signaling_pathway	biological processes	0.691536	0.00099955	0.0016573	2.7806	significant up
Placenta_development	biological processes	0.972893	0.000982927	0.0016573	2.7806	significant up
Negative_regulation_of_transforming_growth_factor_beta_receptor_signaling_pathway	biological processes	0.838242	0.00099955	0.0016573	2.7806	significant up
Peptidyl-Glutamic_acid_carboxylation	biological processes	0.415333	0.000984088	0.0016573	2.7806	significant up
Lipid_transport	biological processes	0.840972	0.00099955	0.0016573	2.7806	significant up
Atpase_activity	molecular function	-0.565112	0.00099955	0.0016573	2.7806	significant down
Mitotic_prometaphase	biological processes	-0.610115	0.00099955	0.0016573	2.7806	significant down
M_phase_of_mitotic_cell_cycle	biological processes	-0.610115	0.00099955	0.0016573	2.7806	significant down
Vasculogenesis	biological processes	1.10595	0.000972374	0.0016573	2.7806	significant up
Regulation_of_actin_filament_polymerization	biological processes	0.523783	0.00099955	0.0016573	2.7806	significant up
Protein_phosphorylation	biological processes	0.772538	0.00099955	0.0016573	2.7806	significant up
Regulation_of_long-Term_neuronal_synaptic_plasticity	biological processes	0.782361	0.00099955	0.0016573	2.7806	significant up
Microtubule	cellular component	-0.415846	0.000998716	0.0016573	2.7806	significant down
Protein_tyrosine_kinase_activity	molecular function	0.923988	0.00099955	0.0016573	2.7806	significant up
I-Kappab_phosphorylation	biological processes	1.77666	0.00099955	0.0016573	2.7806	significant up
Protein_kinase_binding	molecular function	0.587766	0.000998317	0.0016573	2.7806	significant up
Negative_regulation_of_protein_catabolic_process	biological processes	0.765627	0.00101173	0.00167613	2.77569	significant up
Dna_damage_checkpoint	biological processes	-0.47081	0.00102242	0.00169247	2.77148	significant down
Rna_polymerase_ii_carboxy-Terminal_domain_kinase_activity	molecular function	-0.360339	0.00102509	0.00169554	2.77069	significant down
Estrogen_metabolic_process	biological processes	0.766377	0.00102876	0.00169885	2.76984	significant up
Regulation_of_rho_protein_signal_transduction	biological processes	0.895087	0.00102842	0.00169885	2.76984	significant up
Cellular_respiration	biological processes	-0.208244	0.00103608	0.0017082	2.76746	significant down
Histone_acetyltransferase_activity	molecular function	-0.577184	0.00103599	0.0017082	2.76746	significant down
Microtubule_motor_activity	molecular function	-0.34593	0.00103713	0.00170857	2.76737	significant down
Protein_phosphatase_inhibitor_activity	molecular function	-0.455405	0.00104002	0.00171195	2.76651	significant down
Muscle_cell_homeostasis	biological processes	0.591752	0.00104583	0.00172013	2.76444	significant up
Nucleobase-Containing_compound_metabolic_process	biological processes	-0.464899	0.00105304	0.0017306	2.7618	significant down
Positive_regulation_of_chemokine_production	biological processes	1.77666	0.00105658	0.00173503	2.76069	significant up
Diacylglycerol_kinase_activity	molecular function	0.654193	0.00106089	0.0017407	2.75927	significant up
Ribosomal_small_subunit_biogenesis	biological processes	-0.354951	0.001063	0.00174277	2.75876	significant down
P53_binding	molecular function	-0.538727	0.00106743	0.00174865	2.7573	significant down
Nucleoside_metabolic_process	biological processes	-0.231059	0.00107218	0.00175502	2.75572	significant down
Atp_metabolic_process	biological processes	-0.276474	0.00107323	0.00175534	2.75564	significant down
Calcium_channel_activity	molecular function	0.715239	0.00107751	0.00176094	2.75426	significant up
Transcription_elongation_from_rna_polymerase_i_promoter	biological processes	-0.364767	0.00109517	0.00178837	2.74754	significant down
2-Oxoglutarate_metabolic_process	biological processes	0.587457	0.00110951	0.00181034	2.74224	significant up
Copper_ion_binding	molecular function	0.607779	0.00111701	0.00182113	2.73966	significant up
Reactive_oxygen_species_metabolic_process	biological processes	0.808437	0.00111887	0.00182118	2.73965	significant up
Mesoderm_formation	biological processes	0.447106	0.0011186	0.00182118	2.73965	significant up
Telomeric_dna_binding	molecular function	-0.502953	0.0011197	0.00182118	2.73965	significant down
Sh2_domain_binding	molecular function	0.761247	0.00112173	0.00182303	2.73921	significant up
Microtubule_organizing_center	cellular component	0.634053	0.00113565	0.00184324	2.73442	significant up
Dna_fragmentation_involved_in_apoptotic_nuclear_change	biological processes	0.628442	0.00113596	0.00184324	2.73442	significant up
Adult_walking_behavior	biological processes	0.495522	0.00115283	0.00186913	2.72836	significant up
Calcium_ion-Dependent_exocytosis	biological processes	-0.77782	0.00117322	0.0019007	2.72109	significant down
Response_to_amphetamine	biological processes	-0.423553	0.00119178	0.0019283	2.71482	significant down
Glycogen_catabolic_process	biological processes	0.540322	0.00119215	0.0019283	2.71482	significant up
Transferase_activity,_Transferring_acyl_groups_other_than_amino-Acyl_groups	molecular function	0.452863	0.00119375	0.00192938	2.71458	significant up
Eukaryotic_translation_initiation_factor_3_complex	cellular component	-0.214709	0.0011956	0.00193084	2.71425	significant down
3'-5'_Exonuclease_activity	molecular function	-0.569573	0.00121557	0.00196155	2.7074	significant down
Transmembrane_receptor_protein_serine/Threonine_kinase_signaling_pathway	biological processes	0.41176	0.00121892	0.00196541	2.70655	significant up
Response_to_calcium_ion	biological processes	0.97387	0.00123162	0.00198434	2.70238	significant up
Telencephalon_development	biological processes	0.433894	0.001233	0.001985	2.70224	significant up
Response_to_nutrient	biological processes	0.825291	0.00123764	0.0019909	2.70095	significant up
Phosphatidylinositol_biosynthetic_process	biological processes	0.589052	0.00125148	0.00201159	2.69646	significant up
Mitochondrial_large_ribosomal_subunit	cellular component	-0.317173	0.00125476	0.00201527	2.69567	significant down
Protein_autophosphorylation	biological processes	0.739391	0.00127085	0.00203453	2.69154	significant up
Cytolysis	biological processes	-0.231059	0.00127171	0.00203453	2.69154	significant down
Cellular_response_to_glucose_starvation	biological processes	-0.380641	0.00127158	0.00203453	2.69154	significant down
Cellular_response_to_hydrogen_peroxide	biological processes	0.463696	0.00126896	0.00203453	2.69154	significant up
Translation_elongation_factor_activity	molecular function	-0.433527	0.00126945	0.00203453	2.69154	significant down
Muscle_cell_differentiation	biological processes	-0.518215	0.00128618	0.00205448	2.6873	significant down
Centrosome	cellular component	-0.485632	0.00128535	0.00205448	2.6873	significant down
Response_to_cadmium_ion	biological processes	0.500124	0.00128922	0.00205774	2.68661	significant up
G1_phase_of_mitotic_cell_cycle	biological processes	-0.392536	0.00130547	0.00208169	2.68158	significant down
Generation_of_neurons	biological processes	0.762793	0.00130626	0.00208169	2.68158	significant up
Transcription_from_rna_polymerase_iii_promoter	biological processes	-0.404501	0.00130841	0.00208351	2.6812	significant down
Camera-Type_eye_morphogenesis	biological processes	0.662452	0.00131101	0.00208603	2.68068	significant up
Unfolded_protein_binding	molecular function	-0.347178	0.00131939	0.00209773	2.67825	significant down
Lysosome_organization	biological processes	0.723401	0.00132215	0.00209886	2.67802	significant up
B_cell_proliferation	biological processes	0.561214	0.00132178	0.00209886	2.67802	significant up
Cell_redox_homeostasis	biological processes	-0.318907	0.001347	0.00213666	2.67026	significant down
Peroxisome_organization	biological processes	-0.471271	0.00134805	0.00213667	2.67026	significant down
Myelin_sheath	cellular component	0.495287	0.00135554	0.00214689	2.66819	significant up
Nbaf_complex	cellular component	-0.515876	0.00137124	0.00217007	2.66353	significant down
Acetyltransferase_activity	molecular function	-0.673205	0.00137558	0.00217526	2.66249	significant down
Negative_regulation_of_signal_transduction	biological processes	0.452856	0.00139508	0.0022044	2.65671	significant up
Phototransduction	biological processes	0.986743	0.00139885	0.00220865	2.65587	significant up
Early_endosome	cellular component	0.641183	0.00140894	0.00222288	2.65308	significant up
Regulation_of_protein_catabolic_process	biological processes	-0.414225	0.00142653	0.00224889	2.64803	significant down
Chaperone_binding	molecular function	-0.456618	0.00142874	0.00225065	2.64769	significant down
Early_endosome_to_late_endosome_transport	biological processes	-0.525517	0.00144229	0.00226721	2.64451	significant down
Phosphatidate_phosphatase_activity	molecular function	0.397636	0.00144354	0.00226721	2.64451	significant up
Embryonic_heart_tube_development	biological processes	0.884012	0.00144274	0.00226721	2.64451	significant up
Cytokinesis	biological processes	0.546126	0.00144367	0.00226721	2.64451	significant up
Cholesterol_homeostasis	biological processes	0.664796	0.00144578	0.00226878	2.64421	significant up
Positive_regulation_of_cell_adhesion	biological processes	1.05941	0.00146903	0.00230351	2.63761	significant up
Serine-Type_endopeptidase_activity	molecular function	0.923051	0.00147874	0.00231696	2.63508	significant up
Retinol_binding	molecular function	0.668208	0.00148489	0.00232481	2.63361	significant up
Ectoderm_development	biological processes	0.692702	0.00150819	0.00235949	2.62718	significant up
Protein_phosphatase_2a_binding	molecular function	-0.511441	0.00152935	0.00238992	2.62162	significant down
Ruffle_membrane	cellular component	0.656587	0.00152997	0.00238992	2.62162	significant up
Gene_silencing_by_rna	biological processes	-0.757465	0.00154212	0.00240706	2.61851	significant down
Water-Soluble_vitamin_metabolic_process	biological processes	0.564843	0.00155231	0.00242113	2.61598	significant up
Vitamin_metabolic_process	biological processes	0.630079	0.00155771	0.00242771	2.6148	significant up
Regulation_of_cell_adhesion	biological processes	0.654705	0.00156318	0.00243438	2.61361	significant up
Digestive_tract_morphogenesis	biological processes	0.737238	0.00156437	0.00243438	2.61361	significant up
Protein_kinase_activity	molecular function	-0.41715	0.00158478	0.00246427	2.60831	significant down
Recycling_endosome	cellular component	0.781079	0.00158642	0.00246496	2.60819	significant up
Tryptophan_catabolic_process	biological processes	0.56212	0.00159485	0.00247618	2.60622	significant up
Bone_resorption	biological processes	0.542747	0.00160489	0.00248989	2.60382	significant up
Actin_filament-Based_movement	biological processes	0.569889	0.00160686	0.00249105	2.60362	significant up
Gamma-Tubulin_binding	molecular function	-0.452798	0.00161312	0.00249887	2.60226	significant down
Dna-Dependent_dna_replication_initiation	biological processes	-0.493547	0.00163806	0.00253559	2.59592	significant down
Mitotic_spindle_organization	biological processes	-0.430094	0.00165755	0.00256382	2.59111	significant down
Heat_shock_protein_binding	molecular function	-0.379904	0.00166464	0.00257122	2.58986	significant down
Purine_nucleotide_biosynthetic_process	biological processes	-0.261489	0.00166484	0.00257122	2.58986	significant down
Bone_remodeling	biological processes	1.08625	0.00166732	0.00257312	2.58954	significant up
Amino_acid_binding	molecular function	0.948187	0.00167042	0.00257597	2.58906	significant up
Fibroblast_growth_factor_receptor_binding	molecular function	1.07718	0.00168043	0.00258946	2.58679	significant up
Actin_monomer_binding	molecular function	0.728709	0.00171869	0.00264642	2.57734	significant up
Transcription_factor_tfiid_complex	cellular component	-0.607191	0.00173945	0.00267638	2.57245	significant down
Cytosolic_calcium_ion_homeostasis	biological processes	0.795523	0.00174166	0.00267776	2.57223	significant up
Viral_genome_replication	biological processes	-0.515219	0.00176039	0.00270454	2.56791	significant down
Cellular_protein_localization	biological processes	0.746767	0.00176989	0.0027171	2.56589	significant up
Oxidoreductase_activity,_Acting_on_paired_donors,_With_incorporation_or_reduction_of_molecular_oxygen,_2-Oxoglutarate_as_one_donor,_And_incorporation_of_one_atom_each_of_oxygen_into_both_donors	molecular function	-0.499991	0.00177891	0.00272891	2.56401	significant down
Embryonic_hemopoiesis	biological processes	0.838221	0.00179939	0.00275826	2.55937	significant up
Secretory_granule_membrane	cellular component	-0.777443	0.00180782	0.00276911	2.55766	significant down
Glucose_metabolic_process	biological processes	0.684988	0.00181482	0.00277776	2.55631	significant up
Skeletal_system_morphogenesis	biological processes	-0.693655	0.00181955	0.00278292	2.5555	significant down
Response_to_x-Ray	biological processes	-0.480723	0.00182436	0.0027882	2.55468	significant down
Visual_learning	biological processes	0.691572	0.00182882	0.00279293	2.55394	significant up
Nucleobase-Containing_small_molecule_metabolic_process	biological processes	-0.320817	0.00184186	0.00281076	2.55118	significant down
Negative_regulation_of_mitotic_cell_cycle	biological processes	0.660662	0.00185509	0.00282884	2.54839	significant up
Aggresome	cellular component	-0.675693	0.00186422	0.00284066	2.54658	significant down
Positive_regulation_of_glycogen_biosynthetic_process	biological processes	0.908949	0.00186898	0.00284579	2.5458	significant up
Structural_molecule_activity	molecular function	0.829463	0.00187704	0.00285593	2.54425	significant up
Pyrimidine_base_metabolic_process	biological processes	-0.332257	0.00188077	0.00285844	2.54387	significant down
Delayed_rectifier_potassium_channel_activity	molecular function	0.625979	0.00188147	0.00285844	2.54387	significant up
Negative_regulation_of_smoothened_signaling_pathway	biological processes	0.68339	0.00190097	0.00288593	2.53971	significant up
Negative_regulation_of_protein_kinase_activity	biological processes	0.512346	0.00192422	0.00291906	2.53476	significant up
Pml_body	cellular component	-0.611959	0.00194487	0.00294822	2.53044	significant down
Translation_factor_activity,_Nucleic_acid_binding	molecular function	-0.455688	0.00195215	0.00295706	2.52914	significant down
Cellular_protein_metabolic_process	biological processes	-0.403904	0.0019982	0.00299365	2.5238	significant down
Frizzled_binding	molecular function	0.695126	0.0019982	0.00299365	2.5238	significant up
Mitogen-Activated_protein_kinase_kinase_kinase_binding	molecular function	-0.626237	0.0019982	0.00299365	2.5238	significant down
Gtp_binding	molecular function	-0.464386	0.0019982	0.00299365	2.5238	significant down
Triglyceride_homeostasis	biological processes	2.00807	0.0019982	0.00299365	2.5238	significant up
Antigen_binding	molecular function	1.98226	0.0019982	0.00299365	2.5238	significant up
Spindle_microtubule	cellular component	0.726616	0.0019982	0.00299365	2.5238	significant up
Regulation_of_transcription_from_rna_polymerase_ii_promoter	biological processes	-0.448401	0.0019982	0.00299365	2.5238	significant down
Anchored_to_plasma_membrane	cellular component	1.23372	0.0019982	0.00299365	2.5238	significant up
Jnk_cascade	biological processes	0.613041	0.0019982	0.00299365	2.5238	significant up
Stress_fiber	cellular component	0.777279	0.0019982	0.00299365	2.5238	significant up
1-Phosphatidylinositol_binding	molecular function	0.656092	0.0019982	0.00299365	2.5238	significant up
Positive_regulation_of_transforming_growth_factor_beta_receptor_signaling_pathway	biological processes	1.84561	0.0019982	0.00299365	2.5238	significant up
Spindle_pole	cellular component	0.461091	0.0019982	0.00299365	2.5238	significant up
Response_to_heat	biological processes	-0.436154	0.0019982	0.00299365	2.5238	significant down
Metal_ion_transmembrane_transporter_activity	molecular function	0.894983	0.00200503	0.00300169	2.52263	significant up
Androgen_receptor_binding	molecular function	-0.530693	0.00201047	0.00300764	2.52177	significant down
Protein_binding,_Bridging	molecular function	-0.376577	0.00201715	0.00301537	2.52066	significant down
Peroxisome	cellular component	0.608533	0.00201858	0.00301537	2.52066	significant up
Synaptonemal_complex	cellular component	-0.664353	0.00203123	0.00303206	2.51826	significant down
Steroid_binding	molecular function	0.651322	0.00204613	0.00305208	2.5154	significant up
Myosin_binding	molecular function	-0.522964	0.00205382	0.0030591	2.51441	significant down
Ion_channel_binding	molecular function	0.477138	0.00205244	0.0030591	2.51441	significant up
Response_to_dna_damage_stimulus	biological processes	-0.53756	0.0020573	0.00306207	2.51399	significant down
Regulation_of_translation	biological processes	-0.442249	0.00207165	0.00308118	2.51128	significant down
Vesicle	cellular component	-0.290431	0.00207986	0.00309115	2.50988	significant down
Serine-Type_peptidase_activity	molecular function	0.893023	0.00209838	0.00311642	2.50634	significant up
Pharyngeal_system_development	biological processes	0.834403	0.00210936	0.00313046	2.50439	significant up
Coated_pit	cellular component	0.628354	0.00212508	0.00315151	2.50148	significant up
Protein_folding	biological processes	-0.391292	0.00215649	0.00319578	2.49542	significant down
Nucleosome_disassembly	biological processes	-0.469694	0.00216179	0.00319901	2.49498	significant down
Cholesterol_catabolic_process	biological processes	0.347649	0.00216168	0.00319901	2.49498	significant up
Positive_regulation_of_filopodium_assembly	biological processes	0.754757	0.00217601	0.00321773	2.49245	significant up
Phosphate-Containing_compound_metabolic_process	biological processes	0.594047	0.00217773	0.00321796	2.49242	significant up
Phosphatidylinositol_phosphorylation	biological processes	0.706061	0.00219127	0.00323564	2.49004	significant up
Lateral_plasma_membrane	cellular component	0.991282	0.00221967	0.00327521	2.48476	significant up
Response_to_carbohydrate_stimulus	biological processes	0.401239	0.00223817	0.00330013	2.48147	significant up
Cell_cortex	cellular component	0.63279	0.00224831	0.0033127	2.47982	significant up
Phospholipase_c_activity	molecular function	0.479353	0.00225161	0.00331518	2.47949	significant up
Ribosome_binding	molecular function	-0.499504	0.00229846	0.00338174	2.47086	significant down
Transferase_activity,_Transferring_hexosyl_groups	molecular function	0.604279	0.00234702	0.0034507	2.46209	significant up
Response_to_pain	biological processes	0.835209	0.00236354	0.00347251	2.45936	significant up
Alpha-Tubulin_binding	molecular function	-0.420077	0.00237386	0.00348517	2.45778	significant down
Termination_of_rna_polymerase_i_transcription	biological processes	-0.364767	0.00239604	0.00351271	2.45436	significant down
Positive_regulation_of_signal_transduction	biological processes	-0.620784	0.00239456	0.00351271	2.45436	significant down
Scf-Dependent_proteasomal_ubiquitin-Dependent_protein_catabolic_process	biological processes	-0.379155	0.00241204	0.00353364	2.45178	significant down
Activation_of_protein_kinase_a_activity	biological processes	0.916865	0.00242351	0.0035479	2.45003	significant up
Positive_regulation_of_cellular_component_movement	biological processes	-0.529017	0.00244223	0.00357277	2.447	significant down
Histone_h2a_acetylation	biological processes	-0.425459	0.00247114	0.00361248	2.44219	significant down
Retinoic_acid_receptor_signaling_pathway	biological processes	0.855228	0.00248288	0.00362706	2.44045	significant up
Intracellular_transport	biological processes	-0.379802	0.00253107	0.00369481	2.43241	significant down
Protein_autoubiquitination	biological processes	-0.320872	0.00254166	0.00370764	2.4309	significant down
Isoprenoid_biosynthetic_process	biological processes	0.619643	0.00258521	0.00376848	2.42383	significant up
Lens_morphogenesis_in_camera-Type_eye	biological processes	0.677945	0.00259844	0.00378508	2.42192	significant up
Pseudouridine_synthase_activity	molecular function	-0.42285	0.00265218	0.00386063	2.41334	significant down
Ribonucleoprotein_complex_binding	molecular function	-0.377673	0.00267046	0.00388447	2.41067	significant down
Hemopoietic_stem_cell_proliferation	biological processes	1.40223	0.00267694	0.00389114	2.40992	significant up
Transcription,_Dna-Dependent	biological processes	-0.52016	0.00270381	0.00392742	2.40589	significant down
Cyclin_binding	molecular function	-0.375995	0.00271243	0.00393716	2.40482	significant down
Gastrulation_with_mouth_forming_second	biological processes	0.520957	0.00272998	0.00395982	2.40232	significant up
Reciprocal_meiotic_recombination	biological processes	-0.778973	0.00273676	0.00396685	2.40155	significant down
Snap_receptor_activity	molecular function	-0.517569	0.00274033	0.00396922	2.4013	significant down
Response_to_insulin_stimulus	biological processes	0.873273	0.00275685	0.00398853	2.39919	significant up
Camp_biosynthetic_process	biological processes	0.943955	0.00275755	0.00398853	2.39919	significant up
Release_of_sequestered_calcium_ion_into_cytosol	biological processes	1.28842	0.00278725	0.00402864	2.39484	significant up
Cysteine-Type_endopeptidase_activity	molecular function	0.833685	0.00282875	0.00408575	2.38873	significant up
Hydrogen_peroxide_catabolic_process	biological processes	0.669274	0.00284762	0.00411012	2.38615	significant up
Catalytic_activity	molecular function	0.712795	0.00285754	0.00412152	2.38494	significant up
Gap_junction	cellular component	0.924648	0.00286538	0.00412993	2.38406	significant up
Regulation_of_endocytosis	biological processes	-0.407575	0.00287696	0.00414372	2.38261	significant down
Pyrimidine_nucleoside_catabolic_process	biological processes	-0.359454	0.00294174	0.00423404	2.37325	significant down
Positive_regulation_of_cytokine_production	biological processes	1.26905	0.00295128	0.00424479	2.37214	significant up
Cellular_metabolic_process	biological processes	-0.465926	0.00295424	0.00424607	2.37201	significant down
Spindle	cellular component	-0.513095	0.00299595	0.00424651	2.37197	significant down
Polysome	cellular component	-0.245308	0.00299595	0.00424651	2.37197	significant down
Insulin_receptor_substrate_binding	molecular function	0.587908	0.00295976	0.00424651	2.37197	significant up
Er_to_golgi_transport_vesicle_membrane	cellular component	0.868907	0.00298832	0.00424651	2.37197	significant up
Regulation_of_cell_cycle	biological processes	1.07544	0.00299595	0.00424651	2.37197	significant up
Substrate_adhesion-Dependent_cell_spreading	biological processes	0.824779	0.00299595	0.00424651	2.37197	significant up
Er_to_golgi_vesicle-Mediated_transport	biological processes	0.501539	0.00299595	0.00424651	2.37197	significant up
Protein_sumoylation	biological processes	0.781125	0.00299595	0.00424651	2.37197	significant up
Ligase_activity	molecular function	0.561595	0.00299595	0.00424651	2.37197	significant up
Phosphorylation	biological processes	0.555767	0.00299595	0.00424651	2.37197	significant up
Endoplasmic_reticulum_unfolded_protein_response	biological processes	0.655446	0.00299595	0.00424651	2.37197	significant up
Positive_regulation_of_translation	biological processes	0.738561	0.00299595	0.00424651	2.37197	significant up
Cytoplasmic_vesicle	cellular component	0.737562	0.00299595	0.00424651	2.37197	significant up
Ubiquitin_protein_ligase_binding	molecular function	0.802172	0.00299595	0.00424651	2.37197	significant up
Memory	biological processes	0.604678	0.00299595	0.00424651	2.37197	significant up
Microtubule_binding	molecular function	-0.433841	0.00299595	0.00424651	2.37197	significant down
Mrna_stabilization	biological processes	1.40118	0.00299595	0.00424651	2.37197	significant up
Intracellular_protein_transport	biological processes	-0.474696	0.00299595	0.00424651	2.37197	significant down
Ventricular_septum_morphogenesis	biological processes	0.777436	0.00299595	0.00424651	2.37197	significant up
Mitochondrial_membrane	cellular component	0.683143	0.00299595	0.00424651	2.37197	significant up
Sulfate_transport	biological processes	0.885746	0.00300867	0.00426158	2.37043	significant up
Mitochondrial_transport	biological processes	0.735181	0.00301582	0.00426877	2.3697	significant up
Membrane_protein_ectodomain_proteolysis	biological processes	0.605113	0.00301882	0.00427006	2.36957	significant up
Synaptic_vesicle_exocytosis	biological processes	-0.408944	0.00303936	0.00429617	2.36692	significant down
Copper_ion_transport	biological processes	0.940754	0.00304427	0.00430013	2.36652	significant up
Protein_targeting	biological processes	0.46983	0.00308177	0.00435011	2.3615	significant up
Protein_n-Linked_glycosylation_via_asparagine	biological processes	0.6908	0.00308801	0.00435592	2.36092	significant up
Purine_base_metabolic_process	biological processes	-0.315632	0.00309838	0.00436755	2.35976	significant down
Phagocytosis	biological processes	0.634833	0.00311158	0.00438308	2.35822	significant up
Photoreceptor_outer_segment	cellular component	-0.544196	0.00311367	0.00438308	2.35822	significant down
Associative_learning	biological processes	-0.279067	0.00313249	0.00440654	2.3559	significant down
Negative_regulation_of_protein_ubiquitination	biological processes	-0.444928	0.00314595	0.00442244	2.35434	significant down
High-Density_lipoprotein_particle_remodeling	biological processes	0.556603	0.0031708	0.00444822	2.35181	significant up
Nucleobase-Containing_small_molecule_interconversion	biological processes	-0.352947	0.00316813	0.00444822	2.35181	significant down
Estradiol_17-Beta-Dehydrogenase_activity	molecular function	0.523027	0.00316972	0.00444822	2.35181	significant up
Ubiquitin_binding	molecular function	-0.397001	0.00325288	0.00456026	2.34101	significant down
Calcium-Independent_cell-Cell_adhesion	biological processes	0.787435	0.00330165	0.00462547	2.33484	significant up
Tissue_development	biological processes	0.912905	0.00330916	0.00463283	2.33415	significant up
Late_endosome	cellular component	0.499346	0.00332039	0.00464537	2.33298	significant up
Protein_kinase_inhibitor_activity	molecular function	-0.489302	0.00339122	0.00474124	2.32411	significant down
Histone_mrna_catabolic_process	biological processes	-0.545679	0.00342932	0.00478887	2.31977	significant down
Hmg_box_domain_binding	molecular function	1.1056	0.00342996	0.00478887	2.31977	significant up
Protein_dephosphorylation	biological processes	0.63919	0.0034844	0.00486157	2.31322	significant up
Stereocilium	cellular component	-0.448612	0.00352605	0.00491634	2.30836	significant down
Positive_regulation_of_smooth_muscle_contraction	biological processes	0.964127	0.00353907	0.00492585	2.30752	significant up
Regulation_of_gene_expression_by_genetic_imprinting	biological processes	-0.435928	0.00354008	0.00492585	2.30752	significant down
Response_to_stress	biological processes	0.54769	0.00353863	0.00492585	2.30752	significant up
Positive_regulation_of_actin_filament_polymerization	biological processes	0.819281	0.00355326	0.00493864	2.30639	significant up
Heart_looping	biological processes	1.10315	0.00355409	0.00493864	2.30639	significant up
Protein_tyrosine_phosphatase_activity	molecular function	0.643099	0.00359291	0.0049892	2.30197	significant up
Positive_regulation_of_receptor_internalization	biological processes	-0.646519	0.00359631	0.00499056	2.30185	significant down
Nadh_dehydrogenase_activity	molecular function	-0.265425	0.00361649	0.00501516	2.29972	significant down
Response_to_uv	biological processes	-0.51306	0.00369632	0.0051224	2.29053	significant down
Germ_cell_development	biological processes	-0.390135	0.00371216	0.00514088	2.28896	significant down
Cytokine_production	biological processes	-0.77132	0.00382656	0.00529573	2.27607	significant down
Protein_deacetylation	biological processes	-0.625961	0.00391149	0.00540962	2.26683	significant down
Macrophage_differentiation	biological processes	0.903265	0.00394905	0.00545789	2.26298	significant up
Synaptic_vesicle_membrane	cellular component	0.705174	0.00399281	0.00546314	2.26256	significant up
Nuclear_matrix	cellular component	-0.523766	0.00399281	0.00546314	2.26256	significant down
Vesicle-Mediated_transport	biological processes	-0.386363	0.00399281	0.00546314	2.26256	significant down
Erythrocyte_development	biological processes	0.994228	0.00399281	0.00546314	2.26256	significant up
Transcriptional_repressor_complex	cellular component	-0.647852	0.00399281	0.00546314	2.26256	significant down
Golgi_organization	biological processes	0.650023	0.00399281	0.00546314	2.26256	significant up
Phosphatidylinositol-4,5-Bisphosphate_binding	molecular function	0.702097	0.00399281	0.00546314	2.26256	significant up
Ubiquitin-Protein_ligase_activity	molecular function	-0.40783	0.00399281	0.00546314	2.26256	significant down
Guanylate_kinase_activity	molecular function	-0.316794	0.00398563	0.00546314	2.26256	significant down
Neurotransmitter_secretion	biological processes	-0.360256	0.00399281	0.00546314	2.26256	significant down
Peptidyl-Serine_phosphorylation	biological processes	0.742969	0.00399281	0.00546314	2.26256	significant up
Mitochondrial_outer_membrane	cellular component	0.677083	0.00399281	0.00546314	2.26256	significant up
Stress-Activated_mapk_cascade	biological processes	0.711972	0.00399281	0.00546314	2.26256	significant up
Chromosome_segregation	biological processes	-0.613608	0.00396436	0.00546314	2.26256	significant down
Double-Stranded_rna_binding	molecular function	-0.428798	0.00399281	0.00546314	2.26256	significant down
Negative_regulation_of_bmp_signaling_pathway	biological processes	0.637673	0.00399833	0.00546705	2.26225	significant up
Cysteine-Type_peptidase_activity	molecular function	-0.57129	0.00401972	0.00549264	2.26022	significant down
Synapse_assembly	biological processes	0.661711	0.00402292	0.00549335	2.26016	significant up
Transcription_coactivator_activity	molecular function	-0.464311	0.00403853	0.005511	2.25877	significant down
Endosome_transport	biological processes	-0.343245	0.0040797	0.00556348	2.25465	significant down
Oxygen_binding	molecular function	0.768821	0.00408912	0.00557261	2.25394	significant up
Hydrolase_activity,_Acting_on_ester_bonds	molecular function	1.082	0.00415279	0.00565563	2.24752	significant up
Endoderm_development	biological processes	1.08021	0.00416307	0.00566586	2.24673	significant up
Zinc_ion_transmembrane_transporter_activity	molecular function	0.726524	0.00419011	0.00569888	2.24421	significant up
Positive_regulation_of_natural_killer_cell_mediated_cytotoxicity	biological processes	-0.595652	0.00419884	0.00570697	2.24359	significant down
Cellular_response_to_hypoxia	biological processes	0.725895	0.00423795	0.00575632	2.23986	significant up
Mll1_complex	cellular component	-0.500933	0.00425385	0.00577409	2.23852	significant down
Positive_regulation_of_cellular_protein_metabolic_process	biological processes	1.08616	0.00427586	0.00580012	2.23656	significant up
Cleavage_furrow	cellular component	0.45213	0.00440047	0.0059652	2.22437	significant up
Cajal_body	cellular component	-0.431878	0.00445684	0.00603764	2.21913	significant down
Regulation_of_signal_transduction	biological processes	-0.33092	0.00446716	0.00604763	2.21842	significant down
Sperm_motility	biological processes	1.31611	0.00449873	0.00608634	2.21564	significant up
Mrna_cap_binding_complex	cellular component	-0.606208	0.00450448	0.00609011	2.21537	significant down
Maintenance_of_protein_location_in_nucleus	biological processes	-0.598554	0.00450986	0.00609337	2.21514	significant down
Response_to_starvation	biological processes	-0.965015	0.00453554	0.00612403	2.21296	significant down
Ubiquitin_ligase_complex	cellular component	-0.465437	0.00455408	0.00614501	2.21148	significant down
Voltage-Gated_sodium_channel_complex	cellular component	-0.339974	0.00459662	0.00619834	2.20772	significant down
Membrane_coat	cellular component	-0.37923	0.00460362	0.0062037	2.20735	significant down
Structural_constituent_of_eye_lens	molecular function	1.05153	0.00460833	0.00620596	2.20719	significant up
Histone_deacetylase_activity_(H4-K16_specific)	molecular function	-0.625961	0.00462882	0.00621723	2.2064	significant down
Chromatin_dna_binding	molecular function	-0.264624	0.00462191	0.00621723	2.2064	significant down
Nad-Dependent_histone_deacetylase_activity_(H3-K14_specific)	molecular function	-0.625961	0.00462882	0.00621723	2.2064	significant down
Nad-Dependent_histone_deacetylase_activity_(H4-K16_specific)	molecular function	-0.625961	0.00462882	0.00621723	2.2064	significant down
Tropomyosin_binding	molecular function	-0.569258	0.00464167	0.00623041	2.20548	significant down
Protein_peptidyl-Prolyl_isomerization	biological processes	-0.318423	0.00465113	0.00623903	2.20488	significant down
Extrinsic_to_plasma_membrane	cellular component	0.431908	0.00468095	0.00627491	2.20239	significant up
Nucleocytoplasmic_transport	biological processes	-0.398412	0.00469443	0.00628888	2.20143	significant down
Response_to_lead_ion	biological processes	0.462213	0.00475406	0.0063646	2.19623	significant up
Establishment_of_mitotic_spindle_orientation	biological processes	-0.571189	0.00475882	0.00636682	2.19608	significant down
Dna_methylation	biological processes	-0.563574	0.00476497	0.0063709	2.1958	significant down
Regulation_of_sequence-Specific_dna_binding_transcription_factor_activity	biological processes	0.711757	0.00478069	0.00638774	2.19465	significant up
Retinoic_acid_binding	molecular function	0.573754	0.00480373	0.00641435	2.19285	significant up
Cytoplasmic_dynein_complex	cellular component	-0.229134	0.00480777	0.00641557	2.19276	significant down
Insulin_secretion	biological processes	-0.770508	0.00481128	0.00641609	2.19273	significant down
Developmental_growth	biological processes	1.03299	0.0048572	0.00647311	2.18889	significant up
Sensory_perception_of_smell	biological processes	0.623736	0.0048737	0.00649089	2.1877	significant up
Mitotic_metaphase_plate_congression	biological processes	-0.685374	0.00489283	0.00651213	2.18628	significant down
Protein_import_into_nucleus	biological processes	-0.539048	0.00498876	0.00658851	2.18121	significant down
Neural_tube_formation	biological processes	0.819215	0.00498876	0.00658851	2.18121	significant up
Virus-Host_interaction	biological processes	-0.652669	0.00498876	0.00658851	2.18121	significant down
Histone_deacetylase_complex	cellular component	0.923516	0.00498876	0.00658851	2.18121	significant up
Receptor_signaling_complex_scaffold_activity	molecular function	1.11959	0.00498876	0.00658851	2.18121	significant up
Protein_modification_process	biological processes	0.729712	0.00498876	0.00658851	2.18121	significant up
Cerebral_cortex_development	biological processes	-0.511313	0.00498876	0.00658851	2.18121	significant down
Toll-Like_receptor_3_signaling_pathway	biological processes	0.797513	0.00498876	0.00658851	2.18121	significant up
Negative_regulation_of_protein_binding	biological processes	1.08812	0.00498876	0.00658851	2.18121	significant up
Protein_localization	biological processes	-0.464621	0.00498876	0.00658851	2.18121	significant down
Protein_phosphatase_type_2a_complex	cellular component	-0.366225	0.00498876	0.00658851	2.18121	significant down
Iron_ion_homeostasis	biological processes	1.47723	0.00496252	0.00658851	2.18121	significant up
Positive_regulation_of_innate_immune_response	biological processes	-0.312539	0.00505129	0.00666679	2.17608	significant down
Acute_inflammatory_response	biological processes	0.957258	0.00514822	0.00679035	2.16811	significant up
Peroxidase_activity	molecular function	-0.350776	0.00516891	0.00681326	2.16664	significant down
Mediator_complex	cellular component	-0.640111	0.0052232	0.0068804	2.16239	significant down
Estrogen_receptor_binding	molecular function	-0.467339	0.0052427	0.00690165	2.16105	significant down
Mitotic_metaphase/Anaphase_transition	biological processes	-0.566378	0.00530126	0.00697426	2.1565	significant down
Cortical_actin_cytoskeleton	cellular component	0.680953	0.0053508	0.00703494	2.15274	significant up
Response_to_vitamin_a	biological processes	0.788552	0.00537522	0.0070625	2.15104	significant up
Cytoskeletal_adaptor_activity	molecular function	-0.688313	0.00538818	0.007075	2.15027	significant down
Cell-Cell_junction_assembly	biological processes	0.837344	0.00542107	0.00711364	2.14791	significant up
Aerobic_respiration	biological processes	0.445601	0.00550974	0.00722537	2.14114	significant up
3'-Phosphoadenosine_5'-Phosphosulfate_metabolic_process	biological processes	-0.167039	0.00552092	0.00723541	2.14054	significant down
Spinal_cord_development	biological processes	0.614484	0.00554414	0.0072612	2.13899	significant up
Dna_methylation_involved_in_gamete_generation	biological processes	-0.484935	0.00558008	0.00729895	2.13674	significant down
Protein_deubiquitination	biological processes	-0.326528	0.00557818	0.00729895	2.13674	significant down
Myosin_filament	cellular component	0.441841	0.00560157	0.00732239	2.13535	significant up
Cellular_component_disassembly_involved_in_apoptosis	biological processes	0.574451	0.00562541	0.00734887	2.13378	significant up
Phagocytic_cup	cellular component	0.761714	0.00567086	0.00740353	2.13056	significant up
Positive_regulation_of_cell-Matrix_adhesion	biological processes	0.723385	0.00569039	0.00742429	2.12935	significant up
Phospholipid_transport	biological processes	0.8732	0.00571764	0.00745511	2.12755	significant up
Histone_h4_acetylation	biological processes	-0.418492	0.00574906	0.00749131	2.12544	significant down
Bone_morphogenesis	biological processes	0.785997	0.00576723	0.00751021	2.12435	significant up
Peroxisomal_membrane	cellular component	-0.359727	0.00577553	0.00751149	2.12427	significant down
Fk506_binding	molecular function	-0.304956	0.00577459	0.00751149	2.12427	significant down
Retinoid_x_receptor_binding	molecular function	-0.454697	0.00581297	0.00755539	2.12174	significant down
Core_promoter_proximal_region_sequence-Specific_dna_binding	molecular function	0.698442	0.00583698	0.00758179	2.12023	significant up
Termination_of_g-Protein_coupled_receptor_signaling_pathway	biological processes	0.493599	0.00587299	0.00762374	2.11783	significant up
Er-Associated_protein_catabolic_process	biological processes	0.50278	0.00587772	0.00762506	2.11776	significant up
Dna_metabolic_process	biological processes	-0.720798	0.00590931	0.00766118	2.1157	significant down
Insulin_receptor_binding	molecular function	0.801214	0.00593712	0.00769237	2.11394	significant up
Potassium_ion_transmembrane_transport	biological processes	0.626921	0.00598383	0.00773335	2.11163	significant up
Atpase_activity,_Coupled_to_transmembrane_movement_of_ions,_Phosphorylative_mechanism	molecular function	0.923436	0.00598383	0.00773335	2.11163	significant up
Microtubule-Based_movement	biological processes	-0.317298	0.00598383	0.00773335	2.11163	significant down
Cytoplasmic_mrna_processing_body	cellular component	0.706495	0.00598383	0.00773335	2.11163	significant up
Heart_trabecula_formation	biological processes	0.424812	0.00599325	0.00774066	2.11122	significant up
Methylation	biological processes	-0.419055	0.00601623	0.00776544	2.10983	significant down
Collagen_catabolic_process	biological processes	0.741489	0.00612244	0.00789756	2.10251	significant up
Transcription_from_rna_polymerase_i_promoter	biological processes	-0.364767	0.00617434	0.0079545	2.09939	significant down
Transcription_initiation_from_rna_polymerase_i_promoter	biological processes	-0.364767	0.00617434	0.0079545	2.09939	significant down
Protein_homooligomerization	biological processes	0.878	0.00618559	0.00796399	2.09887	significant up
Response_to_inorganic_substance	biological processes	0.535764	0.00623548	0.00802319	2.09565	significant up
Response_to_ph	biological processes	0.666843	0.00625116	0.00803833	2.09483	significant up
Tight_junction_assembly	biological processes	-0.439406	0.00657258	0.00844634	2.07333	significant down
Tubulin_binding	molecular function	-0.764235	0.00658583	0.00845807	2.07273	significant down
Peptidyl-Proline_modification	biological processes	-0.304956	0.00660585	0.00847848	2.07168	significant down
Positive_regulation_of_proteolysis	biological processes	-0.348543	0.00670977	0.00860646	2.06518	significant down
Chromosome,_Centromeric_region	cellular component	-0.592359	0.00675226	0.00865555	2.06271	significant down
Translational_initiation	biological processes	-0.321992	0.00681857	0.00873509	2.05873	significant down
Positive_regulation_of_peptidyl-Serine_phosphorylation	biological processes	-0.698159	0.00682459	0.00873735	2.05862	significant down
Cholesterol_transport	biological processes	0.36329	0.00683223	0.00874168	2.05841	significant up
Nuclear_envelope	cellular component	0.562704	0.00685426	0.0087644	2.05728	significant up
Regulation_of_alpha-Amino-3-Hydroxy-5-Methyl-4-Isoxazole_propionate_selective_glutamate_receptor_activity	biological processes	0.357111	0.00691416	0.00883548	2.05377	significant up
Positive_regulation_of_extrinsic_apoptotic_signaling_pathway	biological processes	0.783572	0.00692549	0.00884444	2.05333	significant up
Gamma-Catenin_binding	molecular function	-1.16349	0.00697799	0.00886183	2.05248	significant down
Helicase_activity	molecular function	-0.468477	0.00697799	0.00886183	2.05248	significant down
Learning_or_memory	biological processes	-0.576727	0.00696619	0.00886183	2.05248	significant down
Single-Stranded_rna_binding	molecular function	0.866432	0.00697799	0.00886183	2.05248	significant up
G2/M_transition_of_mitotic_cell_cycle	biological processes	0.600649	0.00697799	0.00886183	2.05248	significant up
Cellular_response_to_fibroblast_growth_factor_stimulus	biological processes	2.05459	0.00697799	0.00886183	2.05248	significant up
Androgen_metabolic_process	biological processes	1.63166	0.00697799	0.00886183	2.05248	significant up
Protein_serine/Threonine_kinase_activity	molecular function	0.598255	0.00697799	0.00886183	2.05248	significant up
Cytochrome-C_oxidase_activity	molecular function	-0.225756	0.00695468	0.00886183	2.05248	significant down
Cardiac_muscle_contraction	biological processes	0.402792	0.00706948	0.00897247	2.04709	significant up
Nad-Dependent_histone_deacetylase_activity_(H3-K9_specific)	molecular function	-0.625961	0.00707885	0.0089788	2.04678	significant down
Regulation_of_defense_response_to_virus_by_virus	biological processes	-0.349462	0.00710006	0.00899735	2.04589	significant down
Insulin_receptor_signaling_pathway	biological processes	0.766828	0.00710225	0.00899735	2.04589	significant up
Wnt_receptor_signaling_pathway	biological processes	0.669711	0.00722529	0.00914757	2.03869	significant up
Internal_side_of_plasma_membrane	cellular component	0.682849	0.00728245	0.00921426	2.03554	significant up
Protein_k48-Linked_ubiquitination	biological processes	-0.445287	0.00729839	0.00922873	2.03486	significant down
Dna_damage_response,_Signal_transduction_by_p53_class_mediator_resulting_in_induction_of_apoptosis	biological processes	0.975369	0.00730339	0.00922936	2.03483	significant up
Positive_regulation_of_protein_ubiquitination	biological processes	-0.247237	0.00732605	0.00925229	2.03375	significant down
Endosome_organization	biological processes	-0.46314	0.00743159	0.00937981	2.02781	significant down
Feeding_behavior	biological processes	-0.539777	0.00748082	0.00943614	2.02521	significant down
Neuron_migration	biological processes	0.623873	0.00757841	0.00955336	2.01984	significant up
Negative_regulation_of_phosphatase_activity	biological processes	-0.549773	0.00793654	0.00998721	2.00056	significant down
Uv_protection	biological processes	-0.353937	0.00794043	0.00998721	2.00056	significant down
Regulation_of_innate_immune_response	biological processes	0.463951	0.00794806	0.00998721	2.00056	significant up
Cell_leading_edge	cellular component	1.1043	0.00797126	0.00998721	2.00056	significant up
Protein_ubiquitination	biological processes	-0.40098	0.00797126	0.00998721	2.00056	significant down
Regulation_of_autophagy	biological processes	-0.421648	0.00794021	0.00998721	2.00056	significant down
Protein_serine/Threonine_phosphatase_activity	molecular function	-0.472483	0.00797126	0.00998721	2.00056	significant down
Perikaryon	cellular component	0.518305	0.00797126	0.00998721	2.00056	significant up
Transcription_cofactor_activity	molecular function	-0.393708	0.00797126	0.00998721	2.00056	significant down
Acid-Amino_acid_ligase_activity	molecular function	-0.443291	0.00797126	0.00998721	2.00056	significant down
Cellular_component_organization	biological processes	0.670828	0.0079979	0.0100145	1.99937	significant up
Positive_regulation_of_dna_binding	biological processes	-0.276204	0.00807024	0.0100989	1.99573	significant down
Mitochondrial_nucleoid	cellular component	0.45168	0.00814351	0.0101844	1.99207	significant up
Chemokine_receptor_activity	molecular function	1.78948	0.00816897	0.01021	1.99098	significant up
Dna_damage_response,_Signal_transduction_resulting_in_induction_of_apoptosis	biological processes	-0.545819	0.00818604	0.0102251	1.99033	significant down
Regulation_of_erk1_and_erk2_cascade	biological processes	-0.616923	0.00823758	0.0102832	1.98787	significant down
Nad_binding	molecular function	0.767187	0.00827352	0.0103174	1.98643	significant up
Death_receptor_binding	molecular function	-0.739852	0.00827504	0.0103174	1.98643	significant down
Hypothalamus_development	biological processes	-0.177431	0.00839254	0.0104575	1.98057	significant down
Negative_regulation_of_dna_replication	biological processes	0.586875	0.00849954	0.0105844	1.97533	significant up
Positive_regulation_of_interferon-Gamma_production	biological processes	0.599391	0.00857916	0.0106771	1.97155	significant up
Microvillus_membrane	cellular component	-0.750493	0.00883958	0.0109879	1.95909	significant down
Transcription_initiation,_Dna-Dependent	biological processes	-0.486195	0.00883942	0.0109879	1.95909	significant down
'De_novo'_Posttranslational_protein_folding	biological processes	-0.33116	0.00896364	0.0111151	1.95409	significant down
Phosphoprotein_binding	molecular function	-0.49328	0.00896364	0.0111151	1.95409	significant down
Regulation_of_sodium_ion_transport	biological processes	1.29677	0.00896364	0.0111151	1.95409	significant up
Carbohydrate_biosynthetic_process	biological processes	0.75561	0.00896161	0.0111151	1.95409	significant up
Fibronectin_binding	molecular function	0.908437	0.00902607	0.0111858	1.95133	significant up
Acetylcholine_receptor_activity	molecular function	1.30971	0.00916245	0.0113479	1.94508	significant up
Face_morphogenesis	biological processes	-0.425531	0.00918194	0.0113652	1.94442	significant down
Acyl-Coa_dehydrogenase_activity	molecular function	0.489607	0.00918851	0.0113665	1.94437	significant up
Nuclear-Transcribed_mrna_catabolic_process,_Nonsense-Mediated_decay	biological processes	-0.388963	0.0092498	0.0114354	1.94175	significant down
Peptidyl-Prolyl_cis-Trans_isomerase_activity	molecular function	-0.409377	0.00946833	0.0116985	1.93187	significant down
Dendrite_development	biological processes	-0.487197	0.00957638	0.0118249	1.9272	significant down
Cyclin-Dependent_protein_kinase_activity	molecular function	-0.500349	0.00973243	0.0120104	1.92044	significant down
Phospholipid_catabolic_process	biological processes	0.746391	0.00995512	0.012195	1.91382	significant up
Regulation_of_jnk_cascade	biological processes	-0.718613	0.00995512	0.012195	1.91382	significant down
Sulfur_amino_acid_metabolic_process	biological processes	-0.411268	0.00995512	0.012195	1.91382	significant down
Planar_cell_polarity_pathway_involved_in_neural_tube_closure	biological processes	0.649016	0.00995937	0.012195	1.91382	significant up
Clathrin_coated_vesicle_membrane	cellular component	1.02866	0.00995512	0.012195	1.91382	significant up
Phosphatidylinositol_metabolic_process	biological processes	0.532655	0.00995512	0.012195	1.91382	significant up
Kinesin_binding	molecular function	0.763571	0.00995512	0.012195	1.91382	significant up
Protein_k63-Linked_deubiquitination	biological processes	-0.339889	0.00995512	0.012195	1.91382	significant down
Regulation_of_dna_replication	biological processes	-0.471887	0.00995512	0.012195	1.91382	significant down
Positive_regulation_of_b_cell_proliferation	biological processes	1.33616	0.00995512	0.012195	1.91382	significant up
Vesicle_membrane	cellular component	0.692972	0.00995512	0.012195	1.91382	significant up
Nls-Bearing_substrate_import_into_nucleus	biological processes	0.575648	0.00995512	0.012195	1.91382	significant up
Mrna_binding	molecular function	-0.427127	0.00995512	0.012195	1.91382	significant down
Learning	biological processes	0.469966	0.0100754	0.0123297	1.90905	significant up
Regulation_of_acetyl-Coa_biosynthetic_process_from_pyruvate	biological processes	1.05715	0.0100979	0.0123499	1.90834	significant up
Negative_regulation_of_i-Kappab_kinase/Nf-Kappab_cascade	biological processes	-0.510182	0.0103355	0.0126329	1.8985	significant down
Receptor_clustering	biological processes	0.675922	0.0104627	0.0127808	1.89344	significant up
Protein_disulfide_oxidoreductase_activity	molecular function	-0.328979	0.0105853	0.0129229	1.88864	significant down
Bhlh_transcription_factor_binding	molecular function	0.572735	0.0105929	0.0129244	1.88859	significant up
Mitochondrial_envelope	cellular component	-0.475493	0.0107576	0.0131176	1.88215	significant down
Post-Golgi_vesicle-Mediated_transport	biological processes	-0.362098	0.0107855	0.0131438	1.88128	significant down
Response_to_cocaine	biological processes	-0.431307	0.0108332	0.0131941	1.87962	significant down
Endocytosis	biological processes	-0.357453	0.0109457	0.0133074	1.87591	significant down
Nad+_Adp-Ribosyltransferase_activity	molecular function	0.64194	0.0109457	0.0133074	1.87591	significant up
Acid_phosphatase_activity	molecular function	-1.28007	0.0109457	0.0133074	1.87591	significant down
Steroid_biosynthetic_process	biological processes	0.540568	0.0109636	0.0133214	1.87545	significant up
Microtubule_cytoskeleton_organization	biological processes	-0.514604	0.0111231	0.0135071	1.86944	significant down
Negative_regulation_of_translational_initiation	biological processes	-0.312202	0.0111441	0.0135246	1.86888	significant down
Establishment_of_protein_localization	biological processes	-0.396297	0.0112024	0.0135873	1.86687	significant down
Lamellipodium_membrane	cellular component	1.11184	0.0112537	0.0136415	1.86514	significant up
Exosome_(Rnase_complex)	cellular component	-0.560296	0.0114306	0.0138477	1.85862	significant down
Transcription_factor_tftc_complex	cellular component	-0.66497	0.0116985	0.0141639	1.84882	significant down
Cytoplasmic_vesicle_membrane	cellular component	0.569823	0.0119354	0.0144337	1.84062	significant up
Neuron_projection_development	biological processes	0.743253	0.0119354	0.0144337	1.84062	significant up
Antiporter_activity	molecular function	0.622556	0.0120968	0.0146202	1.83505	significant up
Positive_regulation_of_tor_signaling_cascade	biological processes	-0.50296	0.0121748	0.0147058	1.83251	significant down
Response_to_copper_ion	biological processes	-0.363874	0.0122854	0.0148308	1.82884	significant down
Clathrin_adaptor_complex	cellular component	0.496344	0.0125304	0.0151175	1.82052	significant up
I_band	cellular component	2.06356	0.0126373	0.0152376	1.81708	significant up
Tumor_necrosis_factor-Mediated_signaling_pathway	biological processes	0.945003	0.0128743	0.0155051	1.80952	significant up
Rna_polymerase_ii_core_promoter_proximal_region_sequence-Specific_dna_binding	molecular function	0.485677	0.0128719	0.0155051	1.80952	significant up
Clathrin-Coated_vesicle	cellular component	0.548141	0.0129242	0.015547	1.80835	significant up
Phospholipid_binding	molecular function	0.641642	0.0129242	0.015547	1.80835	significant up
Response_to_tumor_necrosis_factor	biological processes	1.20177	0.0130433	0.015681	1.80463	significant up
Negative_regulation_of_jnk_cascade	biological processes	-0.535731	0.013337	0.0160247	1.79521	significant down
Somitogenesis	biological processes	0.574579	0.0134398	0.0161388	1.79213	significant up
4_iron,_4_sulfur_cluster_binding	molecular function	0.629095	0.0135151	0.0162197	1.78996	significant up
Fanconi_anaemia_nuclear_complex	cellular component	-0.381213	0.0138084	0.016562	1.78089	significant down
Leydig_cell_differentiation	biological processes	0.612514	0.0139121	0.0166669	1.77814	significant up
Iron-Sulfur_cluster_binding	molecular function	-0.302776	0.0139121	0.0166669	1.77814	significant down
Cholesterol_biosynthetic_process	biological processes	0.572709	0.014003	0.016766	1.77557	significant up
T_cell_homeostasis	biological processes	1.29632	0.0144301	0.0172672	1.76278	significant up
Cellular_response_to_glucocorticoid_stimulus	biological processes	-1.46168	0.0144547	0.0172866	1.76229	significant down
Regulation_of_transcription_elongation,_Dna-Dependent	biological processes	-0.487764	0.0146253	0.0174804	1.75745	significant down
Cell_wall_macromolecule_catabolic_process	biological processes	-0.395296	0.0146656	0.0175185	1.7565	significant down
Gamete_generation	biological processes	-0.333904	0.0147248	0.0175789	1.75501	significant down
Cellular_response_to_ionizing_radiation	biological processes	0.358039	0.0147542	0.0176038	1.75439	significant up
Hexose_transport	biological processes	-0.507471	0.0148992	0.0177664	1.7504	significant down
Embryonic_camera-Type_eye_morphogenesis	biological processes	0.336271	0.01518	0.0180907	1.74254	significant up
Digestion	biological processes	-0.542149	0.015314	0.0182398	1.73898	significant down
Focal_adhesion_assembly	biological processes	0.904091	0.015484	0.0184316	1.73444	significant up
Axonemal_dynein_complex	cellular component	0.951292	0.015667	0.0186386	1.72959	significant up
Arachidonic_acid_secretion	biological processes	-1.68173	0.0158853	0.0188764	1.72408	significant down
Trna_aminoacylation_for_protein_translation	biological processes	-0.369811	0.0158853	0.0188764	1.72408	significant down
Positive_regulation_of_smoothened_signaling_pathway	biological processes	1.04099	0.016089	0.0191075	1.7188	significant up
Oocyte_maturation	biological processes	0.611432	0.0161247	0.0191387	1.71809	significant up
Regulation_of_receptor_activity	biological processes	0.787004	0.0161347	0.0191396	1.71807	significant up
Intrinsic_to_endoplasmic_reticulum_membrane	cellular component	-0.613765	0.0162474	0.019262	1.7153	significant down
Regulation_of_transforming_growth_factor_beta_receptor_signaling_pathway	biological processes	-0.61927	0.0166689	0.0197504	1.70442	significant down
Glutamate_secretion	biological processes	-0.343122	0.0168705	0.0199202	1.70071	significant down
Actin_filament_capping	biological processes	-0.404107	0.0168705	0.0199202	1.70071	significant down
Spindle_midzone	cellular component	-0.390674	0.0168705	0.0199202	1.70071	significant down
Phosphatidylinositol-Mediated_signaling	biological processes	0.713279	0.0168705	0.0199202	1.70071	significant up
Fat_cell_differentiation	biological processes	-0.411797	0.0168705	0.0199202	1.70071	significant down
Ferrous_iron_binding	molecular function	1.11324	0.0168705	0.0199202	1.70071	significant up
Cellular_response_to_uv	biological processes	0.902829	0.0169331	0.0199827	1.69935	significant up
Sequence-Specific_dna_binding_rna_polymerase_ii_transcription_factor_activity	molecular function	0.621356	0.0169663	0.0200103	1.69875	significant up
Nucleotide-Excision_repair,_Dna_damage_removal	biological processes	-0.30594	0.0170216	0.0200639	1.69758	significant down
Lysophospholipase_activity	molecular function	-0.290994	0.0172485	0.0203198	1.69208	significant down
Double-Strand_break_repair_via_nonhomologous_end_joining	biological processes	-0.675606	0.017509	0.0206148	1.68582	significant down
Pseudouridine_synthesis	biological processes	-0.42285	0.0177614	0.0208999	1.67986	significant down
R-Smad_binding	molecular function	-0.967453	0.0178549	0.0209859	1.67807	significant down
Phospholipid_translocation	biological processes	1.13985	0.0178549	0.0209859	1.67807	significant up
Pyridine_nucleotide_biosynthetic_process	biological processes	0.694577	0.0179304	0.0210626	1.67649	significant up
Regulation_of_cell_motility	biological processes	-0.480639	0.0180065	0.0211398	1.6749	significant down
Endocytic_vesicle_membrane	cellular component	-0.351476	0.0180261	0.0211508	1.67467	significant down
Protein_adp-Ribosylation	biological processes	0.346923	0.0180647	0.0211839	1.67399	significant up
Steroid_hormone_receptor_activity	molecular function	0.619044	0.0181623	0.0212862	1.6719	significant up
Outflow_tract_morphogenesis	biological processes	0.813863	0.0183507	0.0214947	1.66767	significant up
Spindle_assembly	biological processes	0.568413	0.01848	0.0216215	1.66511	significant up
Positive_regulation_of_microtubule_polymerization	biological processes	-0.674462	0.0184781	0.0216215	1.66511	significant down
Phospholipase_a2_activity	molecular function	0.406871	0.0186966	0.0218624	1.6603	significant up
Negative_regulation_of_type_i_interferon_production	biological processes	0.804312	0.0188384	0.0220031	1.65752	significant up
Retrograde_transport,_Endosome_to_golgi	biological processes	-0.625464	0.0188384	0.0220031	1.65752	significant down
Cardiac_muscle_cell_differentiation	biological processes	0.44574	0.0189363	0.022105	1.65551	significant up
Syntaxin-1_binding	molecular function	-0.340259	0.0191684	0.0223631	1.65047	significant down
Solute:hydrogen_antiporter_activity	molecular function	0.561348	0.0193112	0.0225169	1.64749	significant up
L-Ascorbic_acid_binding	molecular function	-0.486715	0.0194764	0.0226966	1.64404	significant down
Positive_regulation_of_protein_secretion	biological processes	0.692683	0.0195282	0.0227441	1.64313	significant up
Microtubule_cytoskeleton	cellular component	-0.519748	0.0196678	0.0228937	1.64028	significant down
Early_endosome_membrane	cellular component	0.505691	0.019821	0.0229807	1.63864	significant up
Negative_regulation_of_proteolysis	biological processes	0.50163	0.019821	0.0229807	1.63864	significant up
Platelet_aggregation	biological processes	0.806114	0.019821	0.0229807	1.63864	significant up
Negative_regulation_of_ossification	biological processes	0.68267	0.019821	0.0229807	1.63864	significant up
Hemopoietic_progenitor_cell_differentiation	biological processes	0.882433	0.019821	0.0229807	1.63864	significant up
Hippocampus_development	biological processes	0.696276	0.019821	0.0229807	1.63864	significant up
Female_gonad_development	biological processes	0.839623	0.019821	0.0229807	1.63864	significant up
Cell_projection_organization	biological processes	0.609444	0.020175	0.0233779	1.63119	significant up
Grooming_behavior	biological processes	-0.231059	0.0202544	0.0234316	1.6302	significant down
Jak-Stat_cascade_involved_in_growth_hormone_signaling_pathway	biological processes	0.375278	0.0202556	0.0234316	1.6302	significant up
Intracellular_estrogen_receptor_signaling_pathway	biological processes	-0.57368	0.0202399	0.0234316	1.6302	significant down
Vesicle_docking_involved_in_exocytosis	biological processes	0.606029	0.0205589	0.023769	1.62399	significant up
T_cell_receptor_complex	cellular component	0.724197	0.0206089	0.0238134	1.62318	significant up
G-Protein_coupled_purinergic_nucleotide_receptor_activity	molecular function	0.948466	0.0206647	0.0238645	1.62225	significant up
Acetylcholine-Gated_channel_complex	cellular component	1.30971	0.0208027	0.0239698	1.62034	significant up
Photoreceptor_cell_maintenance	biological processes	-0.463915	0.0208027	0.0239698	1.62034	significant down
Acetylcholine_binding	molecular function	1.30971	0.0208027	0.0239698	1.62034	significant up
Oligosaccharide_biosynthetic_process	biological processes	-0.471269	0.0208027	0.0239698	1.62034	significant down
Nucleotide-Binding_oligomerization_domain_containing_signaling_pathway	biological processes	0.631343	0.0211555	0.0243627	1.61327	significant up
Telomere_maintenance_via_telomerase	biological processes	-0.465164	0.0214005	0.024631	1.60852	significant down
Regulation_of_alternative_nuclear_mrna_splicing,_Via_spliceosome	biological processes	-0.427223	0.0217273	0.0249931	1.60218	significant down
Voltage-Gated_sodium_channel_activity	molecular function	-0.339974	0.0217813	0.0250296	1.60155	significant down
Thyroid_hormone_generation	biological processes	1.04742	0.0217835	0.0250296	1.60155	significant up
Gpi_anchor_biosynthetic_process	biological processes	-0.455881	0.0218861	0.0251335	1.59975	significant down
Positive_regulation_of_protein_complex_assembly	biological processes	-0.601675	0.022144	0.0254154	1.5949	significant down
Porphyrin-Containing_compound_metabolic_process	biological processes	-0.453874	0.0223005	0.0255807	1.59209	significant down
Histone_h3_acetylation	biological processes	0.406578	0.0225117	0.0258085	1.58824	significant up
Receptor_guanylyl_cyclase_signaling_pathway	biological processes	0.737043	0.0226118	0.0259088	1.58655	significant up
Transcription_elongation_factor_complex	cellular component	-0.462589	0.0227634	0.0260244	1.58462	significant down
I-Kappab_kinase/Nf-Kappab_cascade	biological processes	0.880705	0.0227634	0.0260244	1.58462	significant up
Phosphatase_binding	molecular function	1.00198	0.0227634	0.0260244	1.58462	significant up
Ligand-Dependent_nuclear_receptor_binding	molecular function	-0.431277	0.0227634	0.0260244	1.58462	significant down
Ctp_biosynthetic_process	biological processes	0.381733	0.023568	0.0269292	1.56978	significant up
Cis-Golgi_network	cellular component	0.503158	0.0237425	0.0270984	1.56706	significant up
Proteasomal_ubiquitin-Dependent_protein_catabolic_process	biological processes	-0.364239	0.0237425	0.0270984	1.56706	significant down
Bone_mineralization	biological processes	0.772679	0.02381	0.0271603	1.56606	significant up
Calcium_ion_homeostasis	biological processes	0.720842	0.0240349	0.0274016	1.56222	significant up
Circadian_regulation_of_gene_expression	biological processes	-0.452166	0.0243863	0.0277868	1.55616	significant down
Cul4_ring_ubiquitin_ligase_complex	cellular component	0.450007	0.0253845	0.0289082	1.53898	significant up
Histone_deacetylation	biological processes	-0.506806	0.0254914	0.0290138	1.5374	significant down
Nuclear_body	cellular component	0.774794	0.0256979	0.0292164	1.53437	significant up
Map_kinase_activity	molecular function	0.401094	0.0256979	0.0292164	1.53437	significant up
B_cell_homeostasis	biological processes	1.15503	0.0257828	0.0292967	1.53318	significant up
Microtubule_associated_complex	cellular component	0.519876	0.0261448	0.0296915	1.52737	significant up
Cytoplasmic_stress_granule	cellular component	0.307624	0.0262993	0.0298505	1.52505	significant up
Utp_biosynthetic_process	biological processes	-0.247982	0.0264976	0.0300257	1.52251	significant down
Nucleoside_diphosphate_kinase_activity	molecular function	-0.247982	0.0264976	0.0300257	1.52251	significant down
Gtp_biosynthetic_process	biological processes	-0.247982	0.0264976	0.0300257	1.52251	significant down
Dolichol-Linked_oligosaccharide_biosynthetic_process	biological processes	0.696747	0.0265178	0.030032	1.52242	significant up
Lactation	biological processes	0.583546	0.0266293	0.0301417	1.52083	significant up
Trif-Dependent_toll-Like_receptor_signaling_pathway	biological processes	0.707044	0.0266743	0.0301759	1.52034	significant up
Labyrinthine_layer_blood_vessel_development	biological processes	0.328356	0.0269954	0.0305224	1.51538	significant up
Cellular_response_to_reactive_oxygen_species	biological processes	-0.314702	0.0270575	0.0305757	1.51462	significant down
Mitotic_cell_cycle_checkpoint	biological processes	-0.685374	0.0276498	0.0312107	1.5057	significant down
Peptidyl-Threonine_phosphorylation	biological processes	0.695474	0.0276498	0.0312107	1.5057	significant up
Enzyme_activator_activity	molecular function	0.681685	0.0281433	0.0317502	1.49825	significant up
Response_to_corticosterone_stimulus	biological processes	-0.424632	0.028504	0.0321394	1.49296	significant down
Golgi-Associated_vesicle	cellular component	-0.368553	0.0291147	0.03281	1.48399	significant down
Regulation_of_exocytosis	biological processes	-0.442783	0.0295982	0.0333183	1.47732	significant down
Eye_photoreceptor_cell_development	biological processes	0.749497	0.0295982	0.0333183	1.47732	significant up
Keratin_filament	cellular component	-0.547418	0.0298464	0.0335793	1.47393	significant down
Prostanoid_metabolic_process	biological processes	1.51891	0.0305711	0.0343757	1.46375	significant up
Srp-Dependent_cotranslational_protein_targeting_to_membrane	biological processes	-0.303961	0.0306051	0.0343951	1.4635	significant down
Response_to_unfolded_protein	biological processes	0.583197	0.0306912	0.0344729	1.46252	significant up
Centriole	cellular component	-0.592901	0.0311775	0.035	1.45593	significant down
Myd88-Independent_toll-Like_receptor_signaling_pathway	biological processes	0.707044	0.0315431	0.0353911	1.45111	significant up
Spindle_organization	biological processes	-0.398744	0.0316698	0.0355138	1.4496	significant down
14-3-3_protein_binding	molecular function	-0.499232	0.0323378	0.036243	1.44078	significant down
Cilium	cellular component	0.839499	0.0334845	0.0375077	1.42588	significant up
Positive_regulation_of_muscle_cell_differentiation	biological processes	-0.53605	0.0339242	0.0379795	1.42045	significant down
Holo_tfiih_complex	cellular component	-0.30594	0.03465	0.038771	1.41149	significant down
Autophagic_vacuole_assembly	biological processes	-0.469866	0.0364539	0.0407672	1.38969	significant down
Sleep	biological processes	-0.398794	0.0374361	0.0418427	1.37838	significant down
Pcg_protein_complex	cellular component	0.466795	0.0378562	0.0422893	1.37377	significant up
Axon_extension_involved_in_axon_guidance	biological processes	1.02684	0.037882	0.0422951	1.37371	significant up
Non-Membrane_spanning_protein_tyrosine_kinase_activity	molecular function	-0.795692	0.0383226	0.0427637	1.36892	significant down
Gdp_binding	molecular function	-0.298867	0.0385341	0.0429763	1.36677	significant down
Membrane_protein_intracellular_domain_proteolysis	biological processes	0.706208	0.0387266	0.0431675	1.36484	significant up
Positive_regulation_of_nitric_oxide_biosynthetic_process	biological processes	0.804274	0.0392876	0.0437216	1.3593	significant up
Cognition	biological processes	-0.42529	0.0392876	0.0437216	1.3593	significant down
Insulin-Like_growth_factor_receptor_signaling_pathway	biological processes	0.234265	0.0392876	0.0437216	1.3593	significant up
Regulation_of_transcription_involved_in_g1/S_phase_of_mitotic_cell_cycle	biological processes	-0.649288	0.0395333	0.0439712	1.35683	significant down
Ligand-Dependent_nuclear_receptor_transcription_coactivator_activity	molecular function	-0.397994	0.0399072	0.0443629	1.35298	significant down
Epithelial_tube_branching_involved_in_lung_morphogenesis	biological processes	0.52073	0.040914	0.0454576	1.34239	significant up
Prc1_complex	cellular component	0.524568	0.0409759	0.0455016	1.34197	significant up
Glycogen_metabolic_process	biological processes	-0.543485	0.0411311	0.0456493	1.34057	significant down
Bile_acid_and_bile_salt_transport	biological processes	0.52404	0.0413446	0.0458614	1.33855	significant up
C-Terminal_protein_lipidation	biological processes	0.876017	0.0420325	0.0465993	1.33162	significant up
Hormone_binding	molecular function	1.41581	0.0428199	0.0474465	1.3238	significant up
Npbaf_complex	cellular component	-0.414017	0.0428972	0.0475066	1.32325	significant down
Maternal_process_involved_in_female_pregnancy	biological processes	0.485487	0.0432459	0.0478669	1.31996	significant up
Heme_biosynthetic_process	biological processes	-0.428524	0.0439933	0.0486679	1.31276	significant down
Neuropeptide_receptor_activity	molecular function	-1.68173	0.0440996	0.0487592	1.31194	significant down
Map_kinase_kinase_kinase_activity	molecular function	-0.533178	0.0448326	0.0495429	1.30502	significant down
Peptide_binding	molecular function	0.505749	0.0448931	0.049583	1.30467	significant up
Transferase_activity,_Transferring_phosphorus-Containing_groups	molecular function	0.983319	0.0450594	0.0497399	1.30329	significant up

## Sheet: CTX_P14_WT_vs_KO
pathway	pathway_category	average_log2FC	p_value	adjusted_p_value	-log10(adjusted_p_value)	significance_in_KO
Cysteine-Type_endopeptidase_inhibitor_activity	molecular function	-3.56621	4.36908e-09	8.96536e-06	5.04743	significant down
Endopeptidase_inhibitor_activity	molecular function	-3.56621	8.89814e-08	9.12949e-05	4.03955	significant down
Nerve_growth_factor_receptor_signaling_pathway	biological processes	0.296146	7.62451e-06	0.00521516	2.28273	significant up
Structural_constituent_of_ribosome	molecular function	-0.106885	2.65737e-05	0.0115916	1.93586	significant down
Perinuclear_region_of_cytoplasm	cellular component	0.41788	2.98069e-05	0.0115916	1.93586	significant up
Adult_locomotory_behavior	biological processes	-3.56621	3.38935e-05	0.0115916	1.93586	significant down
Nurd_complex	cellular component	0.200446	0.000101947	0.029885	1.52455	significant up
Ribosome	cellular component	-0.108132	0.000206896	0.0471723	1.32631	significant down
Epidermal_growth_factor_receptor_signaling_pathway	biological processes	0.206891	0.000205866	0.0471723	1.32631	significant up

## Sheet: CTX_1mo_WT_vs_KO
pathway	pathway_category	average_log2FC	p_value	adjusted_p_value	-log10(adjusted_p_value)	significance_in_KO
Immune_response	biological processes	2.62982	1.099e-17	2.25515e-14	13.6468	significant up
Chemokine_activity	molecular function	4.32893	2.33948e-17	2.4003e-14	13.6197	significant up
Type_i_interferon-Mediated_signaling_pathway	biological processes	1.97509	1.2726e-14	8.7046e-12	11.0603	significant up
Inflammatory_response	biological processes	2.45163	4.09743e-14	1.85021e-11	10.7328	significant up
Innate_immune_response	biological processes	1.82926	4.50831e-14	1.85021e-11	10.7328	significant up
Complement_activation	biological processes	1.03312	5.13718e-12	1.65645e-09	8.78082	significant up
Cytokine-Mediated_signaling_pathway	biological processes	1.86023	5.65064e-12	1.65645e-09	8.78082	significant up
Defense_response_to_bacterium	biological processes	3.83066	5.51178e-11	1.41377e-08	7.84962	significant up
Interferon-Gamma-Mediated_signaling_pathway	biological processes	1.84031	1.73951e-10	3.81337e-08	7.41869	significant up
Complement_activation,_Classical_pathway	biological processes	1.15027	1.85837e-10	3.81337e-08	7.41869	significant up
Chemotaxis	biological processes	3.61156	6.80676e-10	1.26977e-07	6.89627	significant up
Regulation_of_angiogenesis	biological processes	4.23076	8.07239e-10	1.38038e-07	6.86	significant up
Response_to_virus	biological processes	2.16311	1.97653e-09	3.11987e-07	6.50586	significant up
Integrin_binding	molecular function	1.0349	3.07178e-09	4.50235e-07	6.34656	significant up
Cellular_response_to_interferon-Gamma	biological processes	2.14238	8.74137e-09	1.19582e-06	5.92233	significant up
Receptor_agonist_activity	molecular function	8.19569	1.04031e-08	1.3342e-06	5.87478	significant up
Response_to_wounding	biological processes	0.659269	1.46773e-08	1.77164e-06	5.75162	significant up
Fibroblast_growth_factor_binding	molecular function	8.19569	1.63613e-08	1.86519e-06	5.72928	significant up
Positive_regulation_of_phosphatidylinositol_3-Kinase_cascade	biological processes	1.34961	1.76106e-08	1.90195e-06	5.7208	significant up
Defense_response_to_virus	biological processes	1.82393	2.15625e-08	2.21232e-06	5.65515	significant up
Immunoglobulin_mediated_immune_response	biological processes	2.34734	5.35538e-08	5.23297e-06	5.28125	significant up
Long-Term_synaptic_potentiation	biological processes	2.65039	9.68601e-08	9.0344e-06	5.0441	significant up
Leukocyte_migration	biological processes	1.38031	1.31092e-07	1.16957e-05	4.93197	significant up
Biomineral_tissue_development	biological processes	1.79376	1.37035e-07	1.17165e-05	4.9312	significant up
Positive_regulation_of_interferon-Gamma_production	biological processes	1.87574	1.87784e-07	1.54133e-05	4.8121	significant up
Extracellular_matrix_organization	biological processes	1.65102	2.02043e-07	1.59458e-05	4.79735	significant up
Lysosome	cellular component	0.814565	2.10846e-07	1.60243e-05	4.79522	significant up
Intermediate_filament	cellular component	1.47655	2.94462e-07	2.15798e-05	4.66595	significant up
Response_to_cytokine_stimulus	biological processes	1.44181	3.91768e-07	2.7721e-05	4.55719	significant up
Adaptive_immune_response	biological processes	1.76166	4.54581e-07	3.00903e-05	4.52157	significant up
External_side_of_plasma_membrane	cellular component	1.82986	4.5349e-07	3.00903e-05	4.52157	significant up
Antigen_processing_and_presentation_of_exogenous_peptide_antigen_via_mhc_class_i	biological processes	1.83312	4.9119e-07	3.09395e-05	4.50949	significant up
Cytokine_activity	molecular function	2.4951	4.97565e-07	3.09395e-05	4.50949	significant up
Leukocyte_cell-Cell_adhesion	biological processes	2.63105	5.21846e-07	3.09411e-05	4.50946	significant up
Humoral_immune_response	biological processes	1.66957	5.27747e-07	3.09411e-05	4.50946	significant up
Decidualization	biological processes	1.4804	6.03611e-07	3.30588e-05	4.48071	significant up
Heparin_binding	molecular function	3.27617	6.12201e-07	3.30588e-05	4.48071	significant up
Positive_regulation_of_interleukin-12_production	biological processes	1.8776	5.84288e-07	3.30588e-05	4.48071	significant up
Positive_regulation_of_smooth_muscle_cell_migration	biological processes	1.95068	6.41059e-07	3.37296e-05	4.47199	significant up
Phagocytic_vesicle_membrane	cellular component	1.34213	8.08892e-07	4.14962e-05	4.38199	significant up
Cellular_calcium_ion_homeostasis	biological processes	2.07955	8.88418e-07	4.44643e-05	4.35199	significant up
Positive_regulation_of_endothelial_cell_proliferation	biological processes	1.04877	9.3671e-07	4.5765e-05	4.33947	significant up
Cysteine-Type_endopeptidase_inhibitor_activity	molecular function	2.78791	1.06173e-06	5.06668e-05	4.29528	significant up
Growth_factor_binding	molecular function	1.10036	1.15983e-06	5.40903e-05	4.26688	significant up
Cell_surface	cellular component	1.16589	1.20381e-06	5.48937e-05	4.26048	significant up
Positive_regulation_of_tumor_necrosis_factor_production	biological processes	2.52641	1.36565e-06	6.09201e-05	4.21524	significant up
Leydig_cell_differentiation	biological processes	0.587981	1.43314e-06	6.25701e-05	4.20363	significant up
Antigen_processing_and_presentation	biological processes	1.74268	1.63284e-06	6.96529e-05	4.15706	significant up
Integrin-Mediated_signaling_pathway	biological processes	1.49568	1.66325e-06	6.96529e-05	4.15706	significant up
Response_to_vitamin_d	biological processes	3.71928	1.87072e-06	7.67744e-05	4.11478	significant up
Pancreatic_ribonuclease_activity	molecular function	0.958428	1.91874e-06	7.7201e-05	4.11238	significant up
Platelet_degranulation	biological processes	0.903814	1.99495e-06	7.87236e-05	4.10389	significant up
Extracellular_matrix	cellular component	1.35374	2.10308e-06	8.1425e-05	4.08924	significant up
B_cell_receptor_signaling_pathway	biological processes	1.86354	2.16992e-06	8.2457e-05	4.08377	significant up
Dendritic_cell_chemotaxis	biological processes	3.42656	2.25117e-06	8.30931e-05	4.08044	significant up
Response_to_steroid_hormone_stimulus	biological processes	2.67618	2.26765e-06	8.30931e-05	4.08044	significant up
Positive_regulation_of_interleukin-10_production	biological processes	1.07874	2.346e-06	8.44559e-05	4.07337	significant up
Neutrophil_chemotaxis	biological processes	2.07568	2.62378e-06	9.07084e-05	4.04235	significant up
Cysteine-Type_endopeptidase_activity	molecular function	0.891736	2.65229e-06	9.07084e-05	4.04235	significant up
Aging	biological processes	1.70734	2.60542e-06	9.07084e-05	4.04235	significant up
Water_channel_activity	molecular function	0.756885	2.71049e-06	9.1179e-05	4.04011	significant up
Positive_regulation_of_angiogenesis	biological processes	1.98888	2.91661e-06	9.65303e-05	4.01534	significant up
Positive_regulation_of_mapk_cascade	biological processes	0.55523	3.13507e-06	0.000102114	3.99092	significant up
Receptor_complex	cellular component	1.2298	3.38697e-06	0.000108595	3.96419	significant up
Cholesterol_binding	molecular function	0.686368	3.70203e-06	0.00011687	3.9323	significant up
Cellular_response_to_mechanical_stimulus	biological processes	0.941611	3.9176e-06	0.000121802	3.91435	significant up
Monocyte_chemotaxis	biological processes	2.50164	4.04545e-06	0.000123899	3.90693	significant up
Cell-Matrix_adhesion	biological processes	0.990372	4.74848e-06	0.000143213	3.84402	significant up
Positive_regulation_of_interleukin-6_production	biological processes	1.65001	4.81564e-06	0.000143213	3.84402	significant up
Kidney_development	biological processes	1.05911	5.15164e-06	0.000151017	3.82098	significant up
Cell_surface_receptor_signaling_pathway	biological processes	2.52965	5.53875e-06	0.000160078	3.79567	significant up
Jak-Stat_cascade	biological processes	1.41042	5.79255e-06	0.000165088	3.78229	significant up
Response_to_organic_substance	biological processes	1.55113	6.01753e-06	0.000166864	3.77764	significant up
Mhc_class_i_protein_complex	cellular component	1.70504	5.96496e-06	0.000166864	3.77764	significant up
Positive_regulation_of_cell-Substrate_adhesion	biological processes	2.67618	8.34922e-06	0.000228435	3.64124	significant up
Embryo_implantation	biological processes	1.12307	8.79714e-06	0.000237523	3.62429	significant up
Positive_regulation_of_osteoclast_differentiation	biological processes	2.86871	9.26831e-06	0.000246158	3.60879	significant up
Positive_regulation_of_phagocytosis	biological processes	2.89056	9.47684e-06	0.000246158	3.60879	significant up
G-Protein_coupled_receptor_signaling_pathway	biological processes	1.94711	9.44367e-06	0.000246158	3.60879	significant up
Cellular_defense_response	biological processes	1.97538	9.71407e-06	0.000249166	3.60351	significant up
Positive_regulation_of_fibroblast_proliferation	biological processes	1.19737	1.01e-05	0.000252747	3.59731	significant up
Blood_coagulation	biological processes	1.13074	1.00775e-05	0.000252747	3.59731	significant up
Cellular_response_to_lipopolysaccharide	biological processes	1.72333	1.04682e-05	0.000258804	3.58703	significant up
Cholesterol_efflux	biological processes	0.703125	1.08019e-05	0.000260771	3.58374	significant up
Negative_regulation_of_endopeptidase_activity	biological processes	1.5514	1.07961e-05	0.000260771	3.58374	significant up
Cell-Cell_signaling	biological processes	2.87379	1.26593e-05	0.000299379	3.52378	significant up
Apical_part_of_cell	cellular component	0.902278	1.2693e-05	0.000299379	3.52378	significant up
Serine-Type_endopeptidase_inhibitor_activity	molecular function	0.907541	1.31858e-05	0.00030747	3.5122	significant up
Blood_vessel_development	biological processes	0.785608	1.38842e-05	0.000317957	3.49763	significant up
Cellular_component_movement	biological processes	1.33972	1.39455e-05	0.000317957	3.49763	significant up
Organ_regeneration	biological processes	1.42703	1.43188e-05	0.000322882	3.49096	significant up
Superoxide_anion_generation	biological processes	2.5035	1.46239e-05	0.000326177	3.48655	significant up
Response_to_nutrient_levels	biological processes	1.72191	1.47981e-05	0.000326513	3.4861	significant up
Positive_regulation_of_calcium_ion_transport	biological processes	3.71861	1.56692e-05	0.000342055	3.4659	significant up
L-Glutamate_transport	biological processes	0.333038	1.59961e-05	0.000345515	3.46153	significant up
Positive_regulation_of_peptidyl-Tyrosine_phosphorylation	biological processes	1.08268	1.70034e-05	0.000349426	3.45664	significant up
Regulation_of_immune_response	biological processes	2.07618	1.67866e-05	0.000349426	3.45664	significant up
Regulation_of_cell_cycle	biological processes	1.19948	1.69011e-05	0.000349426	3.45664	significant up
Anion_transport	biological processes	1.07106	1.70286e-05	0.000349426	3.45664	significant up
Platelet_alpha_granule_lumen	cellular component	1.12687	1.67678e-05	0.000349426	3.45664	significant up
L-Glutamate_transmembrane_transporter_activity	molecular function	0.333038	1.82448e-05	0.000370676	3.43101	significant up
Non-Membrane_spanning_protein_tyrosine_kinase_activity	molecular function	0.996445	1.87808e-05	0.000370943	3.43069	significant up
Tumor_necrosis_factor-Mediated_signaling_pathway	biological processes	1.49019	1.8744e-05	0.000370943	3.43069	significant up
Positive_regulation_of_ras_protein_signal_transduction	biological processes	0.882165	1.88461e-05	0.000370943	3.43069	significant up
Positive_regulation_of_smooth_muscle_cell_proliferation	biological processes	1.63913	1.8981e-05	0.000370943	3.43069	significant up
Positive_regulation_of_chemokine_production	biological processes	1.87946	1.91703e-05	0.000371109	3.4305	significant up
Positive_regulation_of_cell_proliferation	biological processes	1.33107	2.00495e-05	0.0003845	3.4151	significant up
Myoblast_differentiation	biological processes	0.50626	2.04453e-05	0.000385981	3.41343	significant up
Positive_regulation_vascular_endothelial_growth_factor_production	biological processes	2.44901	2.05029e-05	0.000385981	3.41343	significant up
T_cell_costimulation	biological processes	2.1067	2.12876e-05	0.000395097	3.4033	significant up
Lung_development	biological processes	0.618484	2.13722e-05	0.000395097	3.4033	significant up
Melanosome	cellular component	0.869712	2.18984e-05	0.000401211	3.39663	significant up
Response_to_lipopolysaccharide	biological processes	1.81889	2.24919e-05	0.000408436	3.38888	significant up
Multivesicular_body	cellular component	1.31664	2.29107e-05	0.000412205	3.38489	significant up
Endopeptidase_inhibitor_activity	molecular function	2.78791	2.31012e-05	0.000412205	3.38489	significant up
Response_to_estrogen_stimulus	biological processes	2.72904	2.39527e-05	0.000420419	3.37632	significant up
Cellular_response_to_fibroblast_growth_factor_stimulus	biological processes	3.4958	2.39712e-05	0.000420419	3.37632	significant up
Glycosphingolipid_metabolic_process	biological processes	0.573953	2.5219e-05	0.000438554	3.35798	significant up
Response_to_glucocorticoid_stimulus	biological processes	1.84917	2.5594e-05	0.00044058	3.35598	significant up
Protein_kinase_b_signaling_cascade	biological processes	2.65043	2.59147e-05	0.00044058	3.35598	significant up
Symporter_activity	molecular function	0.613639	2.59796e-05	0.00044058	3.35598	significant up
Response_to_toxin	biological processes	2.34975	2.76328e-05	0.000460995	3.3363	significant up
Negative_regulation_of_osteoblast_differentiation	biological processes	0.685385	2.75492e-05	0.000460995	3.3363	significant up
Blood_vessel_remodeling	biological processes	0.734075	3.04136e-05	0.00049203	3.30801	significant up
Positive_regulation_of_erk1_and_erk2_cascade	biological processes	1.49169	3.0491e-05	0.00049203	3.30801	significant up
Female_pregnancy	biological processes	0.513324	3.0268e-05	0.00049203	3.30801	significant up
Mitochondrial_outer_membrane	cellular component	1.00576	3.09317e-05	0.00049203	3.30801	significant up
Integrin_complex	cellular component	2.47695	3.07468e-05	0.00049203	3.30801	significant up
Platelet_activation	biological processes	1.03186	3.05148e-05	0.00049203	3.30801	significant up
Structural_constituent_of_cytoskeleton	molecular function	1.05839	3.13202e-05	0.000494378	3.30594	significant up
Lamellipodium	cellular component	0.74237	3.18823e-05	0.000495625	3.30485	significant up
Cellular_response_to_extracellular_stimulus	biological processes	0.659866	3.1797e-05	0.000495625	3.30485	significant up
Ruffle_membrane	cellular component	0.85094	3.31897e-05	0.000512069	3.29067	significant up
Response_to_bacterium	biological processes	2.8009	3.35439e-05	0.000513672	3.28931	significant up
Positive_regulation_of_i-Kappab_kinase/Nf-Kappab_cascade	biological processes	0.398498	3.55924e-05	0.000537989	3.26923	significant up
T_cell_receptor_signaling_pathway	biological processes	2.08328	3.59184e-05	0.000537989	3.26923	significant up
Negative_regulation_by_host_of_viral_transcription	biological processes	5.05495	3.56636e-05	0.000537989	3.26923	significant up
Extracellular_matrix_binding	molecular function	1.59499	3.62515e-05	0.000539043	3.26838	significant up
Regulation_of_cell_shape	biological processes	1.34268	3.83798e-05	0.000566585	3.24674	significant up
Negative_regulation_of_cell_proliferation	biological processes	1.12793	4.21119e-05	0.00061724	3.20955	significant up
Identical_protein_binding	molecular function	-0.304489	4.31831e-05	0.000628452	3.20173	significant down
Cytokine_receptor_activity	molecular function	3.27412	4.40462e-05	0.000636499	3.1962	significant up
Positive_regulation_of_reactive_oxygen_species_metabolic_process	biological processes	0.953823	4.46837e-05	0.000641196	3.19301	significant up
Positive_regulation_of_cell_migration	biological processes	1.90577	4.82249e-05	0.000682768	3.16573	significant up
Protein_kinase_binding	molecular function	1.07871	4.82462e-05	0.000682768	3.16573	significant up
Cation_binding	molecular function	0.565697	4.89667e-05	0.000687978	3.16243	significant up
Positive_regulation_of_protein_phosphorylation	biological processes	0.709044	4.92849e-05	0.000687978	3.16243	significant up
Cellular_response_to_organic_cyclic_compound	biological processes	1.87569	4.99443e-05	0.000692471	3.1596	significant up
Vascular_endothelial_growth_factor_receptor_signaling_pathway	biological processes	0.821582	5.15367e-05	0.000709754	3.14889	significant up
Negative_regulation_of_apoptotic_process	biological processes	2.31246	5.20275e-05	0.000711736	3.14768	significant up
Peptidase_inhibitor_activity	molecular function	0.743048	5.28856e-05	0.000718383	3.14364	significant up
Enzyme_inhibitor_activity	molecular function	-0.279892	5.33527e-05	0.000718383	3.14364	significant down
Scavenger_receptor_activity	molecular function	2.52625	5.35636e-05	0.000718383	3.14364	significant up
Cytokine_binding	molecular function	1.42434	5.5702e-05	0.000737422	3.13228	significant up
Response_to_progesterone_stimulus	biological processes	1.65888	5.54278e-05	0.000737422	3.13228	significant up
Protein_kinase_c_binding	molecular function	0.588359	5.88809e-05	0.000774243	3.11112	significant up
Positive_regulation_of_insulin-Like_growth_factor_receptor_signaling_pathway	biological processes	0.839766	5.92379e-05	0.000774243	3.11112	significant up
Lipopolysaccharide_binding	molecular function	2.44505	6.11926e-05	0.000784795	3.10524	significant up
Protease_binding	molecular function	-3.5337	6.06298e-05	0.000784795	3.10524	significant down
Ossification	biological processes	1.59499	6.1045e-05	0.000784795	3.10524	significant up
Phagocytic_cup	cellular component	1.27431	6.26733e-05	0.000798793	3.09757	significant up
Caveola	cellular component	0.536256	6.41219e-05	0.000812211	3.09033	significant up
Cellular_response_to_tumor_necrosis_factor	biological processes	2.72658	6.50223e-05	0.000813572	3.0896	significant up
Apical_plasma_membrane	cellular component	0.649888	6.47211e-05	0.000813572	3.0896	significant up
Steroid_metabolic_process	biological processes	0.861133	6.55304e-05	0.00081496	3.08886	significant up
Lysosome_organization	biological processes	0.661882	6.65185e-05	0.000822265	3.08499	significant up
Skeletal_system_development	biological processes	0.952693	6.75161e-05	0.000829599	3.08113	significant up
Tight_junction	cellular component	-0.338389	7.00311e-05	0.000850318	3.07042	significant down
Hemopoiesis	biological processes	0.607917	6.96351e-05	0.000850318	3.07042	significant up
Very-Low-Density_lipoprotein_particle	cellular component	0.80797	7.19617e-05	0.000863573	3.0637	significant up
Antigen_processing_and_presentation_of_peptide_antigen_via_mhc_class_i	biological processes	1.75959	7.19747e-05	0.000863573	3.0637	significant up
Heart_development	biological processes	0.653314	7.23852e-05	0.000863573	3.0637	significant up
Fat_cell_differentiation	biological processes	-0.437804	7.31703e-05	0.000867892	3.06153	significant down
Trna_processing	biological processes	-0.55513	7.66171e-05	0.000903553	3.04405	significant down
Lung_alveolus_development	biological processes	0.666671	7.79082e-05	0.000906078	3.04283	significant up
Peptidase_activity	molecular function	1.26343	7.81558e-05	0.000906078	3.04283	significant up
Ruffle	cellular component	0.765171	7.81193e-05	0.000906078	3.04283	significant up
Lysosomal_lumen	cellular component	0.683959	8.01107e-05	0.000923523	3.03455	significant up
Lipoprotein_metabolic_process	biological processes	0.893052	8.11807e-05	0.000929086	3.03194	significant up
Cellular_response_to_interleukin-1	biological processes	3.4958	8.14988e-05	0.000929086	3.03194	significant up
Response_to_estradiol_stimulus	biological processes	0.395803	8.52599e-05	0.000966593	3.01476	significant up
Positive_regulation_of_neutrophil_chemotaxis	biological processes	2.86156	8.84066e-05	0.000987376	3.00552	significant up
Camp-Dependent_protein_kinase_regulator_activity	molecular function	-0.301508	8.7678e-05	0.000987376	3.00552	significant down
Wound_healing	biological processes	1.48196	8.85366e-05	0.000987376	3.00552	significant up
Response_to_gamma_radiation	biological processes	2.85851	8.95893e-05	0.000993715	3.00274	significant up
Lipid_storage	biological processes	0.64719	9.0247e-05	0.000995629	3.0019	significant up
Bile_acid_biosynthetic_process	biological processes	-0.437633	9.18385e-05	0.00100777	2.99664	significant down
Transmembrane_receptor_protein_tyrosine_phosphatase_activity	molecular function	1.22549	9.26671e-05	0.00101145	2.99506	significant up
Angiogenesis	biological processes	1.1969	9.4705e-05	0.00102823	2.98791	significant up
Transporter_activity	molecular function	0.879674	9.71444e-05	0.00104367	2.98144	significant up
Sh3_domain_binding	molecular function	1.06316	9.67523e-05	0.00104367	2.98144	significant up
Basement_membrane	cellular component	0.946433	0.00010031	0.00107206	2.96978	significant up
Transmembrane_signaling_receptor_activity	molecular function	1.3784	0.000107806	0.0011403	2.94298	significant up
Cellular_response_to_camp	biological processes	0.932854	0.000107264	0.0011403	2.94298	significant up
Oogenesis	biological processes	0.809558	0.00011028	0.00116049	2.93536	significant up
Transcription_from_rna_polymerase_ii_promoter	biological processes	1.0786	0.0001133	0.00118077	2.92783	significant up
Focal_adhesion	cellular component	0.911508	0.000113577	0.00118077	2.92783	significant up
Liver_development	biological processes	1.09349	0.000113934	0.00118077	2.92783	significant up
Positive_regulation_of_t_cell_proliferation	biological processes	2.4952	0.000115094	0.0011868	2.92562	significant up
Adrenal_gland_development	biological processes	0.816789	0.000121254	0.00124406	2.90516	significant up
Transforming_growth_factor_beta-Activated_receptor_activity	molecular function	0.81254	0.000124476	0.00125825	2.90023	significant up
Phosphatidylinositol_phospholipase_c_activity	molecular function	2.54265	0.000124417	0.00125825	2.90023	significant up
Positive_regulation_of_gene_expression	biological processes	2.61094	0.000124424	0.00125825	2.90023	significant up
Toll_signaling_pathway	biological processes	2.33814	0.000128491	0.00129247	2.88858	significant up
Superoxide_metabolic_process	biological processes	2.5035	0.00013218	0.0013072	2.88366	significant up
Negative_regulation_of_neuron_projection_development	biological processes	2.65039	0.000133123	0.0013072	2.88366	significant up
Response_to_peptide_hormone_stimulus	biological processes	0.92229	0.000133031	0.0013072	2.88366	significant up
Jak-Stat_cascade_involved_in_growth_hormone_signaling_pathway	biological processes	0.979718	0.000133	0.0013072	2.88366	significant up
Regulation_of_cell_proliferation	biological processes	0.889895	0.000133141	0.0013072	2.88366	significant up
Cell_proliferation	biological processes	1.20817	0.000135516	0.00132419	2.87805	significant up
Bile_acid_metabolic_process	biological processes	1.45342	0.000139066	0.00135243	2.86889	significant up
Positive_regulation_of_epithelial_cell_proliferation	biological processes	0.821547	0.000140906	0.00136386	2.86523	significant up
Retinol_binding	molecular function	0.785636	0.000141957	0.00136759	2.86405	significant up
Intracellular_membrane-Bounded_organelle	cellular component	1.1527	0.00014316	0.00137274	2.86241	significant up
Cell_migration	biological processes	0.86394	0.000147942	0.00139973	2.85396	significant up
Nuclear_membrane	cellular component	1.20988	0.000146983	0.00139973	2.85396	significant up
Positive_regulation_of_b_cell_proliferation	biological processes	2.61758	0.000148022	0.00139973	2.85396	significant up
T_cell_activation	biological processes	2.34135	0.000149984	0.00141178	2.85023	significant up
Endomembrane_system	cellular component	-0.345369	0.000156532	0.00146001	2.83564	significant down
Negative_regulation_of_osteoclast_differentiation	biological processes	0.265842	0.000155898	0.00146001	2.83564	significant up
Smad_binding	molecular function	0.686947	0.000158191	0.00146882	2.83303	significant up
Actin_filament_binding	molecular function	0.478891	0.000159782	0.0014769	2.83065	significant up
Receptor_binding	molecular function	2.05462	0.000161528	0.00148635	2.82788	significant up
Multicellular_organismal_aging	biological processes	0.249883	0.000164233	0.0014978	2.82455	significant up
Protein_tyrosine_kinase_activity	molecular function	-0.317599	0.000163999	0.0014978	2.82455	significant down
Phagocytosis	biological processes	2.16039	0.000165517	0.00150283	2.82309	significant up
Acrosomal_vesicle	cellular component	0.809558	0.000168216	0.00152061	2.81798	significant up
Oxidoreductase_activity	molecular function	1.17957	0.000170332	0.00153299	2.81446	significant up
Protein_domain_specific_binding	molecular function	-0.263205	0.000173858	0.00155112	2.80936	significant down
Spermatogenesis	biological processes	0.531261	0.000173195	0.00155112	2.80936	significant up
Defense_response	biological processes	1.55808	0.000175476	0.00155594	2.80801	significant up
Regulation_of_protein_phosphorylation	biological processes	-0.301508	0.000175916	0.00155594	2.80801	significant down
Membrane_raft	cellular component	1.16379	0.000177585	0.00156396	2.80577	significant up
Response_to_hyperoxia	biological processes	0.706679	0.000182967	0.00160448	2.79467	significant up
Organ_morphogenesis	biological processes	1.17133	0.000183873	0.00160556	2.79437	significant up
Sphingolipid_metabolic_process	biological processes	0.52155	0.000185741	0.00160819	2.79366	significant up
Regulation_of_blood_pressure	biological processes	1.21395	0.000185229	0.00160819	2.79366	significant up
Positive_regulation_of_transcription,_Dna-Dependent	biological processes	0.960878	0.000188242	0.00162299	2.78968	significant up
Cellular_response_to_transforming_growth_factor_beta_stimulus	biological processes	4.71976	0.000192081	0.00164917	2.78274	significant up
Antigen_processing_and_presentation_of_exogenous_peptide_antigen_via_mhc_class_i,_Tap-Dependent	biological processes	2.01254	0.000195982	0.00167564	2.77582	significant up
Toll-Like_receptor_signaling_pathway	biological processes	-0.275208	0.00019983	0.00170146	2.76918	significant down
Transferrin_transport	biological processes	-0.250652	0.000210689	0.0017865	2.748	significant down
Response_to_organic_cyclic_compound	biological processes	0.456389	0.000212094	0.00179102	2.7469	significant up
Cell_cortex	cellular component	0.355948	0.000217191	0.00182501	2.73874	significant up
Collagen_binding	molecular function	0.712562	0.000217898	0.00182501	2.73874	significant up
Regulation_of_innate_immune_response	biological processes	1.45704	0.000218954	0.0018264	2.73841	significant up
Positive_regulation_of_endothelial_cell_migration	biological processes	0.476723	0.000222021	0.00184448	2.73413	significant up
Transmembrane_receptor_protein_tyrosine_kinase_activity	molecular function	0.579677	0.000224203	0.0018551	2.73163	significant up
Lateral_plasma_membrane	cellular component	0.265842	0.000225746	0.00186037	2.7304	significant up
Positive_regulation_of_multicellular_organism_growth	biological processes	0.837025	0.000227688	0.00186421	2.7295	significant up
Muscle_contraction	biological processes	0.519803	0.00022803	0.00186421	2.7295	significant up
Adult_locomotory_behavior	biological processes	-3.5337	0.000235581	0.00191831	2.71708	significant down
Lysosomal_membrane	cellular component	1.17621	0.000240635	0.00194403	2.7113	significant up
Post-Embryonic_development	biological processes	-0.168835	0.000239915	0.00194403	2.7113	significant down
Catalytic_activity	molecular function	0.897336	0.00024598	0.00197942	2.70346	significant up
Mapk_cascade	biological processes	2.64343	0.000247606	0.00198009	2.70332	significant up
Positive_regulation_of_phosphorylation	biological processes	4.71976	0.000247994	0.00198009	2.70332	significant up
Voltage-Gated_potassium_channel_activity	molecular function	0.410015	0.000250462	0.00199205	2.7007	significant up
Neuron_projection_morphogenesis	biological processes	0.518595	0.000259463	0.00203213	2.69205	significant up
Protein_kinase_activity	molecular function	2.08258	0.000258928	0.00203213	2.69205	significant up
Response_to_activity	biological processes	2.59665	0.000259199	0.00203213	2.69205	significant up
Microtubule	cellular component	-0.284348	0.000258623	0.00203213	2.69205	significant down
Cellular_iron_ion_homeostasis	biological processes	-0.250652	0.000262888	0.00203565	2.6913	significant down
Protein_dephosphorylation	biological processes	-0.326633	0.000262553	0.00203565	2.6913	significant down
Regulation_of_gtpase_activity	biological processes	-0.314334	0.000261563	0.00203565	2.6913	significant down
Water_transport	biological processes	0.756885	0.000266067	0.00205252	2.68771	significant up
Positive_regulation_of_inflammatory_response	biological processes	1.28727	0.000271027	0.00208295	2.68132	significant up
Nuclear_speck	cellular component	-0.547793	0.000272372	0.00208547	2.6808	significant down
Negative_regulation_of_neuron_apoptosis	biological processes	0.810529	0.000273823	0.00208879	2.68011	significant up
Actin_binding	molecular function	0.82297	0.000274948	0.0020896	2.67994	significant up
Peptidyl-Tyrosine_phosphorylation	biological processes	0.493084	0.00027807	0.00210554	2.67664	significant up
Regulation_of_small_gtpase_mediated_signal_transduction	biological processes	0.968087	0.000280488	0.00211603	2.67448	significant up
Actin_cytoskeleton	cellular component	-0.385136	0.000282178	0.00212098	2.67346	significant down
Atpase_activity	molecular function	0.843625	0.000286698	0.00214709	2.66815	significant up
Serine-Type_endopeptidase_activity	molecular function	0.71248	0.000288909	0.00215579	2.66639	significant up
Ubiquitin-Protein_ligase_activity	molecular function	-0.476941	0.00029226	0.00216504	2.66453	significant down
Ephrin_receptor_binding	molecular function	1.19571	0.000292204	0.00216504	2.66453	significant up
Positive_regulation_of_apoptotic_process	biological processes	0.534179	0.000294528	0.00217034	2.66347	significant up
Apoptotic_mitochondrial_changes	biological processes	-0.431451	0.00029509	0.00217034	2.66347	significant down
Microvillus_membrane	cellular component	0.595993	0.000299007	0.0021913	2.6593	significant up
Protein_tyrosine_phosphatase_activity	molecular function	-0.292663	0.000300836	0.00219685	2.6582	significant down
Positive_regulation_of_cellular_protein_metabolic_process	biological processes	0.856364	0.000305899	0.0022259	2.65249	significant up
Brain_development	biological processes	0.727939	0.000314146	0.00227784	2.64248	significant up
Negative_regulation_of_transcription_from_rna_polymerase_ii_promoter	biological processes	1.0801	0.000315714	0.00228114	2.64185	significant up
In_utero_embryonic_development	biological processes	0.530607	0.000325386	0.00234278	2.63027	significant up
Histone_acetyltransferase_binding	molecular function	0.534867	0.000327814	0.00235201	2.62856	significant up
Viral_infectious_cycle	biological processes	0.606871	0.000330333	0.00236182	2.62675	significant up
Positive_regulation_of_jak-Stat_cascade	biological processes	4.71976	0.000332056	0.0023659	2.626	significant up
Positive_regulation_of_cellular_component_movement	biological processes	0.782008	0.000337241	0.00239453	2.62078	significant up
Aspartic-Type_endopeptidase_activity	molecular function	2.11964	0.000338551	0.00239554	2.6206	significant up
Perinuclear_region_of_cytoplasm	cellular component	0.591305	0.000348944	0.0024606	2.60896	significant up
Response_to_electrical_stimulus	biological processes	0.77155	0.000352402	0.00247647	2.60617	significant up
Rna_polymerase_ii_carboxy-Terminal_domain_kinase_activity	molecular function	0.203557	0.000357214	0.00249531	2.60287	significant up
Protein_phosphorylation	biological processes	1.60528	0.000357516	0.00249531	2.60287	significant up
Mrna_metabolic_process	biological processes	1.00182	0.000367419	0.00253285	2.59639	significant up
Blood_circulation	biological processes	2.87416	0.00036541	0.00253285	2.59639	significant up
Negative_regulation_of_cell_death	biological processes	1.71663	0.000366599	0.00253285	2.59639	significant up
Response_to_calcium_ion	biological processes	0.805769	0.000367831	0.00253285	2.59639	significant up
Protein_oligomerization	biological processes	0.426303	0.000373138	0.0025608	2.59162	significant up
Gtp_binding	molecular function	1.57389	0.000375149	0.00256602	2.59074	significant up
Ruffle_organization	biological processes	0.74167	0.000377723	0.00257504	2.58922	significant up
Extrinsic_to_membrane	cellular component	0.696438	0.000386057	0.00262314	2.58118	significant up
Protein_transport	biological processes	-0.236438	0.000401739	0.00272069	2.56532	significant down
Positive_regulation_of_protein_kinase_b_signaling_cascade	biological processes	0.80595	0.00041419	0.00279579	2.5535	significant up
Hydrolase_activity,_Acting_on_glycosyl_bonds	molecular function	0.484205	0.000418637	0.00281654	2.55028	significant up
Amino_acid_transport	biological processes	0.680212	0.000426694	0.00286136	2.54343	significant up
Positive_regulation_of_pathway-Restricted_smad_protein_phosphorylation	biological processes	0.543905	0.000438481	0.00287464	2.54142	significant up
Microtubule_motor_activity	molecular function	-0.317589	0.000433018	0.00287464	2.54142	significant down
Lipid_metabolic_process	biological processes	0.842495	0.000436876	0.00287464	2.54142	significant up
Protein_heterodimerization_activity	molecular function	2.06189	0.000437083	0.00287464	2.54142	significant up
Axon_guidance	biological processes	0.925847	0.000436288	0.00287464	2.54142	significant up
Filopodium	cellular component	0.641989	0.000437877	0.00287464	2.54142	significant up
Toll-Like_receptor_3_signaling_pathway	biological processes	-0.275208	0.000430653	0.00287464	2.54142	significant down
Virus-Host_interaction	biological processes	0.716864	0.00045258	0.00292208	2.53431	significant up
Chylomicron	cellular component	0.80797	0.00044978	0.00292208	2.53431	significant up
Protein_phosphatase_2a_binding	molecular function	-0.358651	0.000452071	0.00292208	2.53431	significant down
Peptide_binding	molecular function	0.31675	0.000452837	0.00292208	2.53431	significant up
Rna_polymerase_ii_core_promoter_sequence-Specific_dna_binding	molecular function	1.41109	0.000447476	0.00292208	2.53431	significant up
Peptide_antigen_binding	molecular function	1.42907	0.000460564	0.00296262	2.52832	significant up
Cartilage_development	biological processes	0.396938	0.000472929	0.00303266	2.51818	significant up
Actin_filament	cellular component	0.846566	0.000478078	0.00305613	2.51483	significant up
Response_to_hypoxia	biological processes	0.955566	0.00048189	0.00307092	2.51273	significant up
Positive_regulation_of_phosphatidylinositol_3-Kinase_activity	biological processes	0.550492	0.000485178	0.00308231	2.51112	significant up
Negative_regulation_of_gene_expression	biological processes	0.804781	0.000489785	0.00308294	2.51103	significant up
Platelet_aggregation	biological processes	1.33741	0.000487562	0.00308294	2.51103	significant up
Tumor_necrosis_factor_receptor_binding	molecular function	-0.355645	0.00048861	0.00308294	2.51103	significant down
Response_to_hydrogen_peroxide	biological processes	0.286386	0.000505409	0.0031666	2.49941	significant up
Response_to_antibiotic	biological processes	1.36139	0.000506163	0.0031666	2.49941	significant up
Intermediate_filament_cytoskeleton	cellular component	-0.475019	0.000508104	0.00316909	2.49907	significant down
Positive_regulation_of_macrophage_derived_foam_cell_differentiation	biological processes	0.840232	0.000514598	0.00319987	2.49487	significant up
Peptidyl-Tyrosine_dephosphorylation	biological processes	-0.292663	0.000518451	0.00321408	2.49294	significant down
Lipid_catabolic_process	biological processes	0.783517	0.00054588	0.00337393	2.47186	significant up
Neuronal_cell_body	cellular component	0.664562	0.0005497	0.00338063	2.471	significant up
Protein_targeting_to_membrane	biological processes	-0.370367	0.000550596	0.00338063	2.471	significant down
Double-Stranded_rna_binding	molecular function	1.0299	0.000551905	0.00338063	2.471	significant up
Vacuole	cellular component	1.77937	0.000562121	0.00343295	2.46433	significant up
Activation_of_cysteine-Type_endopeptidase_activity_involved_in_apoptotic_process	biological processes	1.40493	0.000568645	0.00346249	2.46061	significant up
Nurd_complex	cellular component	0.226535	0.000594781	0.00361092	2.44238	significant up
Protein_autophosphorylation	biological processes	0.623426	0.000602149	0.00364486	2.43832	significant up
Ligase_activity	molecular function	-0.598301	0.000610022	0.00368166	2.43396	significant down
Protein_ubiquitination	biological processes	-0.290189	0.000618209	0.00372013	2.42944	significant down
Toll-Like_receptor_2_signaling_pathway	biological processes	-0.275208	0.000623973	0.00373293	2.42795	significant down
Toll-Like_receptor_1_signaling_pathway	biological processes	-0.275208	0.000623973	0.00373293	2.42795	significant down
Positive_regulation_of_interleukin-8_production	biological processes	1.87946	0.000653401	0.00389761	2.4092	significant up
Cellular_response_to_growth_factor_stimulus	biological processes	0.335259	0.00067907	0.00403899	2.39373	significant up
Lipopolysaccharide-Mediated_signaling_pathway	biological processes	2.57054	0.00068962	0.00406206	2.39125	significant up
Collagen	cellular component	1.45832	0.000690868	0.00406206	2.39125	significant up
Myd88-Dependent_toll-Like_receptor_signaling_pathway	biological processes	-0.275208	0.000686793	0.00406206	2.39125	significant down
Endosome	cellular component	1.23575	0.000689247	0.00406206	2.39125	significant up
Gtpase_activator_activity	molecular function	0.617079	0.000704092	0.00411623	2.3855	significant up
Negative_regulation_of_fibroblast_proliferation	biological processes	1.43293	0.000702879	0.00411623	2.3855	significant up
Chemoattractant_activity	molecular function	4.71976	0.000715609	0.00417168	2.37969	significant up
Release_of_sequestered_calcium_ion_into_cytosol	biological processes	1.96105	0.000721574	0.00418268	2.37855	significant up
Acid-Amino_acid_ligase_activity	molecular function	1.13854	0.000721382	0.00418268	2.37855	significant up
Negative_regulation_of_cell_adhesion	biological processes	0.672558	0.000726396	0.00419877	2.37688	significant up
Epithelial_to_mesenchymal_transition	biological processes	0.50208	0.000745075	0.00425448	2.37115	significant up
Erythrocyte_maturation	biological processes	2.91428	0.000744102	0.00425448	2.37115	significant up
Vesicle-Mediated_transport	biological processes	-0.219219	0.0007464	0.00425448	2.37115	significant down
Transmembrane_receptor_protein_serine/Threonine_kinase_activity	molecular function	0.81254	0.000742481	0.00425448	2.37115	significant up
Toll-Like_receptor_4_signaling_pathway	biological processes	-0.275208	0.000739178	0.00425448	2.37115	significant down
Er_to_golgi_transport_vesicle_membrane	cellular component	1.30747	0.000750614	0.00426665	2.36991	significant up
Positive_regulation_of_vasoconstriction	biological processes	0.50659	0.000976364	0.004282	2.36835	significant up
Viral_transcription	biological processes	0.183843	0.000943676	0.004282	2.36835	significant up
Low-Density_lipoprotein_receptor_activity	molecular function	2.76412	0.00099955	0.004282	2.36835	significant up
Amino_acid_binding	molecular function	1.79057	0.00099955	0.004282	2.36835	significant up
Protein_self-Association	molecular function	2.97575	0.00099955	0.004282	2.36835	significant up
[truncated: 594 more rows]

## Sheet: CTX_3mo_WT_vs_KO
pathway	pathway_category	average_log2FC	p_value	adjusted_p_value	-log10(adjusted_p_value)	significance_in_KO
[truncated: 1,133 more rows]

[truncated: 5 more sheets: CTX_6mo_WT_vs_KO, HC_P14_WT_vs_KO, HC_1mo_WT_vs_KO, HC_3mo_WT_vs_KO, HC_6mo_WT_vs_KO]
