# Supplementary material for: Transcriptomic and proteomic insights into progressive myoclonus epilepsy type 1
Source: Dis Model Mech. 2026 May 5;19(4):dmm052681. doi: 10.1242/dmm.052681 (PMC13225231; doi:10.1242/dmm.052681)
Supplement: Table S7. Differential expression of MitoCarta-annotated mitochondrial genes detected in cerebellum (CB), cerebral cortex (CTX), and hippocampus (HC) of Cstb-/- (KO) vs. wild-type (WT) mice across time points (P14, 1, 3, 6 months). [file dmm-19-052681-TableS7.xlsx]

## Sheet: Table_description
Table S7. Differential expression of MitoCarta-annotated mitochondrial genes detected in cerebellum (CB), cerebral cortex (CTX), and hippocampus (HC) of Cstb-/- (KO) versus wild-type (WT) mice across time points (P14, 1, 3, 6 months). The table includes: Ensembl/Entrez gene ID, gene name/description, log2 fold change (log2FC), p-value, adjusted p-value (FDR), -log10(adjusted p-value), and directi…

## Sheet: CB_P14_WT_vs_KO
ensembl_gene_id	entrezgene_id	gene_name	description	log2FC	p_value	adjusted_p_value	-log10(adjusted_p_value)	significance_in_KO	mitocarta_gene	mitocarta_MitoPathway	mitocarta_MitoPathwayHierarchy
ENSMUSG00000024592	77422	C330018D20Rik	RIKEN cDNA C330018D20 gene	-0.925704	4.0388e-06	0.0013629	2.86554	significant down	Yes
ENSMUSG00000038612	17210	Mcl1	myeloid cell leukemia sequence 1	0.670678	7.56532e-06	0.00203191	2.6921	significant up	Yes	Apoptosis;Mitochondrial dynamics and surveillance	Mitochondrial dynamics and surveillance > Apoptosis;Mitochondrial dynamics and surveillance
ENSMUSG00000025903	18777	Lypla1	lysophospholipase 1	-0.745288	2.18559e-05	0.00370078	2.43171	significant down	Yes	Signaling;Lipid metabolism;Metabolism	Signaling;Metabolism > Lipid metabolism;Metabolism
ENSMUSG00000025153	14104	Fasn	fatty acid synthase	0.825065	2.63448e-05	0.00404096	2.39352	significant up	Yes	Lipid metabolism;Metabolism	Metabolism > Lipid metabolism;Metabolism
ENSMUSG00000036850	107733	Mrpl41	mitochondrial ribosomal protein L41	-0.576502	2.9814e-05	0.00426297	2.37029	significant down	Yes	Mitochondrial ribosome;Translation;Mitochondrial central dogma	Mitochondrial central dogma > Translation > Mitochondrial ribosome;Mitochondrial central dogma > Translation;Mitochondrial central dogma
ENSMUSG00000029918	14548	Mrps33	mitochondrial ribosomal protein S33	-0.758349	3.23972e-05	0.00440966	2.35559	significant down	Yes	Mitochondrial ribosome;Translation;Mitochondrial central dogma	Mitochondrial central dogma > Translation > Mitochondrial ribosome;Mitochondrial central dogma > Translation;Mitochondrial central dogma
ENSMUSG00000020444	14923	Guk1	guanylate kinase 1	-0.546697	4.20739e-05	0.00485293	2.314	significant down	Yes	Nucleotide synthesis and processing;Nucleotide metabolism;Metabolism	Metabolism > Nucleotide metabolism > Nucleotide synthesis and processing;Metabolism > Nucleotide metabolism;Metabolism
ENSMUSG00000045160	78653	Bola3	bolA-like 3 (E. coli)	-0.610956	5.65633e-05	0.00531077	2.27484	significant down	Yes	Fe-S-containing proteins;Fe-S cluster biosynthesis;Metals and cofactors;Metabolism	Metabolism > Metals and cofactors > Fe-S-containing proteins;Metabolism > Metals and cofactors > Fe-S cluster biosynthesis;Metabolism > Metals and cofactors;Metabolism
ENSMUSG00000023939	68463	Mrpl14	mitochondrial ribosomal protein L14	-0.572488	6.91681e-05	0.00562136	2.25016	significant down	Yes	Mitochondrial ribosome;Translation;Mitochondrial central dogma	Mitochondrial central dogma > Translation > Mitochondrial ribosome;Mitochondrial central dogma > Translation;Mitochondrial central dogma
ENSMUSG00000054312	66292	Mrps21	mitochondrial ribosomal protein S21	-0.525689	8.3547e-05	0.00589017	2.22987	significant down	Yes	Mitochondrial ribosome;Translation;Mitochondrial central dogma	Mitochondrial central dogma > Translation > Mitochondrial ribosome;Mitochondrial central dogma > Translation;Mitochondrial central dogma
ENSMUSG00000017188	52469	Coa3	cytochrome C oxidase assembly factor 3	-0.542644	9.19097e-05	0.00601608	2.22069	significant down	Yes	CIV assembly factors;Complex IV;OXPHOS assembly factors;OXPHOS;Translation factors;Translation;Mitochondrial central dogma	OXPHOS > Complex IV > CIV assembly factors;OXPHOS > Complex IV;OXPHOS > OXPHOS assembly factors;OXPHOS;Mitochondrial central dogma > Translation > Translation factors;Mitochondrial central dogma > Translation;Mitochondrial central dogma
ENSMUSG00000017286	67201	Glod4	glyoxalase domain containing 4	-0.576351	0.000108419	0.0062973	2.20085	significant down	Yes
ENSMUSG00000022013	66148	Dnajc15	DnaJ heat shock protein family (Hsp40) member C15	-0.57516	0.000109984	0.0063269	2.19881	significant down	Yes	Import motor;Protein import and sorting;Protein import, sorting and homeostasis	Protein import, sorting and homeostasis > Protein import and sorting > Import motor;Protein import, sorting and homeostasis > Protein import and sorting;Protein import, sorting and homeostasis
ENSMUSG00000078713	68512	Tomm5	translocase of outer mitochondrial membrane 5	-0.612586	0.000114013	0.00640054	2.19378	significant down	Yes	TOM;Protein import and sorting;Protein import, sorting and homeostasis	Protein import, sorting and homeostasis > Protein import and sorting > TOM;Protein import, sorting and homeostasis > Protein import and sorting;Protein import, sorting and homeostasis
ENSMUSG00000106918	66845	Mrpl33	mitochondrial ribosomal protein L33	-0.589027	0.000121149	0.00652263	2.18558	significant down	Yes	Mitochondrial ribosome;Translation;Mitochondrial central dogma	Mitochondrial central dogma > Translation > Mitochondrial ribosome;Mitochondrial central dogma > Translation;Mitochondrial central dogma
ENSMUSG00000049760	224904	Micos13	mitochondrial contact site and cristae organizing system subunit 13	-0.522921	0.000127384	0.0066214	2.17905	significant down	Yes	MICOS complex;Cristae formation;Mitochondrial dynamics and surveillance	Mitochondrial dynamics and surveillance > Cristae formation > MICOS complex;Mitochondrial dynamics and surveillance > Cristae formation;Mitochondrial dynamics and surveillance
ENSMUSG00000027199	67092	Gatm	glycine amidinotransferase (L-arginine:glycine amidinotransferase)	-0.597773	0.000131241	0.00667915	2.17528	significant down	Yes	Creatine metabolism;Nucleotide metabolism;Metabolism	Metabolism > Nucleotide metabolism > Creatine metabolism;Metabolism > Nucleotide metabolism;Metabolism
ENSMUSG00000026500	66359	Cox20	cytochrome c oxidase assembly protein 20	-0.53996	0.000131918	0.00668904	2.17464	significant down	Yes	CIV assembly factors;Complex IV;OXPHOS assembly factors;OXPHOS	OXPHOS > Complex IV > CIV assembly factors;OXPHOS > Complex IV;OXPHOS > OXPHOS assembly factors;OXPHOS
ENSMUSG00000034206	77782	Polq	polymerase (DNA directed), theta	1.64676	0.000138007	0.0068048	2.16718	significant up	Yes	mtDNA maintenance;Mitochondrial central dogma	Mitochondrial central dogma > mtDNA maintenance;Mitochondrial central dogma
ENSMUSG00000026179	56695	Pnkd	paroxysmal nonkinesiogenic dyskinesia	-0.420057	0.000149472	0.0070257	2.15331	significant down	Yes	CIV assembly factors;Complex IV;OXPHOS assembly factors;OXPHOS	OXPHOS > Complex IV > CIV assembly factors;OXPHOS > Complex IV;OXPHOS > OXPHOS assembly factors;OXPHOS
ENSMUSG00000030612	67308	Mrpl46	mitochondrial ribosomal protein L46	-0.467009	0.000230812	0.00842641	2.07436	significant down	Yes	Mitochondrial ribosome;Translation;Mitochondrial central dogma	Mitochondrial central dogma > Translation > Mitochondrial ribosome;Mitochondrial central dogma > Translation;Mitochondrial central dogma
ENSMUSG00000038967	18604	Pdk2	pyruvate dehydrogenase kinase, isoenzyme 2	0.755609	0.000250203	0.00867709	2.06163	significant up	Yes	Pyruvate metabolism;Carbohydrate metabolism;Metabolism	Metabolism > Carbohydrate metabolism > Pyruvate metabolism;Metabolism > Carbohydrate metabolism;Metabolism
ENSMUSG00000062981	67270	Mrpl42	mitochondrial ribosomal protein L42	-0.543504	0.000276573	0.00905278	2.04322	significant down	Yes	Mitochondrial ribosome;Translation;Mitochondrial central dogma	Mitochondrial central dogma > Translation > Mitochondrial ribosome;Mitochondrial central dogma > Translation;Mitochondrial central dogma
ENSMUSG00000006717	66834	Acot13	acyl-CoA thioesterase 13	-0.508591	0.000303731	0.00955599	2.01972	significant down	Yes	Lipid metabolism;Metabolism	Metabolism > Lipid metabolism;Metabolism
ENSMUSG00000030869	70316	Ndufab1	NADH:ubiquinone oxidoreductase subunit AB1	-0.454527	0.000305136	0.00958095	2.01859	significant down	Yes	Fe-S cluster biosynthesis;Metals and cofactors;Type II fatty acid synthesis;Lipid metabolism;Metabolism;CI subunits;Complex I;OXPHOS subunits;OXPHOS	Metabolism > Metals and cofactors > Fe-S cluster biosynthesis;Metabolism > Metals and cofactors;Metabolism > Lipid metabolism > Type II fatty acid synthesis;Metabolism > Lipid metabolism;Metabolism;OXPHOS > Complex I > CI subunits;OXPHOS > Complex I;OXPHOS > OXPHOS subunits;OXPHOS
ENSMUSG00000020402	22333	Vdac1	voltage-dependent anion channel 1	0.569751	0.000305732	0.00959152	2.01811	significant up	Yes	Organelle contact sites;Mitochondrial dynamics and surveillance;Mitochondrial permeability transition pore;Calcium homeostasis;Signaling;Small molecule transport	Mitochondrial dynamics and surveillance > Organelle contact sites;Mitochondrial dynamics and surveillance;Signaling > Calcium homeostasis > Mitochondrial permeability transition pore;Signaling > Calcium homeostasis;Signaling;Small molecule transport
ENSMUSG00000032026	104444	Rexo2	RNA exonuclease 2	-0.525489	0.000318862	0.00981975	2.0079	significant down	Yes	mtRNA stability and decay;mtRNA metabolism;Mitochondrial central dogma	Mitochondrial central dogma > mtRNA metabolism > mtRNA stability and decay;Mitochondrial central dogma > mtRNA metabolism;Mitochondrial central dogma
ENSMUSG00000040370	67636	Etfrf1	electron transfer flavoprotein regulatory factor 1	-0.5488	0.000333451	0.0100637	1.99724	significant down	Yes	Q-linked reactions, other;Electron carriers;Metabolism	Metabolism > Electron carriers > Q-linked reactions, other;Metabolism > Electron carriers;Metabolism
ENSMUSG00000078572	208501	Ndufaf8	NADH:ubiquinone oxidoreductase complex assembly factor 8	-0.489941	0.000345442	0.0102571	1.98898	significant down	Yes	CI assembly factors;Complex I;OXPHOS assembly factors;OXPHOS	OXPHOS > Complex I > CI assembly factors;OXPHOS > Complex I;OXPHOS > OXPHOS assembly factors;OXPHOS
ENSMUSG00000087687	100503890	Pet100	PET100 homolog	-0.490862	0.000420813	0.0113424	1.9453	significant down	Yes	CIV assembly factors;Complex IV;OXPHOS assembly factors;OXPHOS	OXPHOS > Complex IV > CIV assembly factors;OXPHOS > Complex IV;OXPHOS > OXPHOS assembly factors;OXPHOS
ENSMUSG00000019791	66847	Hint3	histidine triad nucleotide binding protein 3	-0.682867	0.00042666	0.0114183	1.9424	significant down	Yes
ENSMUSG00000020329	216151	Polrmt	polymerase (RNA) mitochondrial (DNA directed)	0.644525	0.000427644	0.0114309	1.94192	significant up	Yes	Transcription;mtRNA metabolism;mtDNA nucleoid;mtDNA replication;mtDNA maintenance;Mitochondrial central dogma	Mitochondrial central dogma > mtRNA metabolism > Transcription;Mitochondrial central dogma > mtRNA metabolism;Mitochondrial central dogma > mtDNA maintenance > mtDNA nucleoid;Mitochondrial central dogma > mtDNA maintenance > mtDNA replication;Mitochondrial central dogma > mtDNA maintenance;Mitochondrial central dogma
ENSMUSG00000046516	12856	Cox17	cytochrome c oxidase assembly protein 17, copper chaperone	-0.454882	0.000447159	0.011676	1.93271	significant down	Yes	Copper metabolism;Metals and cofactors;Metabolism;CIV assembly factors;Complex IV;OXPHOS assembly factors;OXPHOS	Metabolism > Metals and cofactors > Copper metabolism;Metabolism > Metals and cofactors;Metabolism;OXPHOS > Complex IV > CIV assembly factors;OXPHOS > Complex IV;OXPHOS > OXPHOS assembly factors;OXPHOS
ENSMUSG00000040048	68342	Ndufb10	NADH:ubiquinone oxidoreductase subunit B10	-0.405546	0.000472555	0.0119784	1.9216	significant down	Yes	CI subunits;Complex I;OXPHOS subunits;OXPHOS	OXPHOS > Complex I > CI subunits;OXPHOS > Complex I;OXPHOS > OXPHOS subunits;OXPHOS
ENSMUSG00000041881	66416	Ndufa7	NADH:ubiquinone oxidoreductase subunit A7	-0.457224	0.000496326	0.0122459	1.91201	significant down	Yes	CI subunits;Complex I;OXPHOS subunits;OXPHOS	OXPHOS > Complex I > CI subunits;OXPHOS > Complex I;OXPHOS > OXPHOS subunits;OXPHOS
ENSMUSG00000044018	28028	Mrpl50	mitochondrial ribosomal protein L50	-0.524515	0.000506451	0.0123556	1.90814	significant down	Yes	Mitochondrial ribosome;Translation;Mitochondrial central dogma	Mitochondrial central dogma > Translation > Mitochondrial ribosome;Mitochondrial central dogma > Translation;Mitochondrial central dogma
ENSMUSG00000063787	66121	Chchd1	coiled-coil-helix-coiled-coil-helix domain containing 1	-0.534057	0.000508793	0.0123806	1.90726	significant down	Yes	Mitochondrial ribosome;Translation;Mitochondrial central dogma	Mitochondrial central dogma > Translation > Mitochondrial ribosome;Mitochondrial central dogma > Translation;Mitochondrial central dogma
ENSMUSG00000026154	68002	Sdhaf4	succinate dehydrogenase complex assembly factor 4	-0.501455	0.000533864	0.0126405	1.89824	significant down	Yes	CII assembly factors;Complex II;OXPHOS assembly factors;OXPHOS	OXPHOS > Complex II > CII assembly factors;OXPHOS > Complex II;OXPHOS > OXPHOS assembly factors;OXPHOS
ENSMUSG00000027679	67713	Dnajc19	DnaJ heat shock protein family (Hsp40) member C19	-0.480126	0.000604165	0.0133142	1.87568	significant down	Yes	Import motor;Protein import and sorting;Protein import, sorting and homeostasis	Protein import, sorting and homeostasis > Protein import and sorting > Import motor;Protein import, sorting and homeostasis > Protein import and sorting;Protein import, sorting and homeostasis
ENSMUSG00000022763	72168	Aifm3	apoptosis-inducing factor, mitochondrion-associated 3	0.727356	0.000666501	0.0138455	1.85869	significant up	Yes	Apoptosis;Mitochondrial dynamics and surveillance;Fe-S-containing proteins;Metals and cofactors;Metabolism	Mitochondrial dynamics and surveillance > Apoptosis;Mitochondrial dynamics and surveillance;Metabolism > Metals and cofactors > Fe-S-containing proteins;Metabolism > Metals and cofactors;Metabolism
ENSMUSG00000026087	107734	Mrpl30	mitochondrial ribosomal protein L30	-0.46539	0.000741672	0.0144104	1.84132	significant down	Yes	Mitochondrial ribosome;Translation;Mitochondrial central dogma	Mitochondrial central dogma > Translation > Mitochondrial ribosome;Mitochondrial central dogma > Translation;Mitochondrial central dogma
ENSMUSG00000028261	68493	Ndufaf4	NADH:ubiquinone oxidoreductase complex assembly factor 4	-0.450336	0.000820842	0.0149332	1.82585	significant down	Yes	CI assembly factors;Complex I;OXPHOS assembly factors;OXPHOS	OXPHOS > Complex I > CI assembly factors;OXPHOS > Complex I;OXPHOS > OXPHOS assembly factors;OXPHOS
ENSMUSG00000024829	353242	Mrpl21	mitochondrial ribosomal protein L21	-0.518198	0.000834326	0.0150176	1.8234	significant down	Yes	Mitochondrial ribosome;Translation;Mitochondrial central dogma	Mitochondrial central dogma > Translation > Mitochondrial ribosome;Mitochondrial central dogma > Translation;Mitochondrial central dogma
ENSMUSG00000033720	94282	Sfxn5	sideroflexin 5	-0.517293	0.0008519	0.0151399	1.81988	significant down	Yes	Sideroflexins;Small molecule transport;TCA-associated;Carbohydrate metabolism;Metabolism	Small molecule transport > Sideroflexins;Small molecule transport;Metabolism > Carbohydrate metabolism > TCA-associated;Metabolism > Carbohydrate metabolism;Metabolism
ENSMUSG00000028756	68943	Pink1	PTEN induced putative kinase 1	0.428074	0.000867674	0.0152523	1.81667	significant up	Yes	Autophagy;Mitophagy;Mitochondrial dynamics and surveillance;Signaling	Mitochondrial dynamics and surveillance > Autophagy;Mitochondrial dynamics and surveillance > Mitophagy;Mitochondrial dynamics and surveillance;Signaling
ENSMUSG00000032615	103850	Nt5m	5',3'-nucleotidase, mitochondrial	-0.432211	0.000874609	0.0153009	1.81528	significant down	Yes	Nucleotide synthesis and processing;Nucleotide metabolism;Metabolism	Metabolism > Nucleotide metabolism > Nucleotide synthesis and processing;Metabolism > Nucleotide metabolism;Metabolism
ENSMUSG00000029198	17713	Grpel1	GrpE-like 1, mitochondrial	-0.435361	0.000885501	0.0153809	1.81302	significant down	Yes	Fe-S cluster biosynthesis;Metals and cofactors;Metabolism;Import motor;Protein import and sorting;Protein import, sorting and homeostasis	Metabolism > Metals and cofactors > Fe-S cluster biosynthesis;Metabolism > Metals and cofactors;Metabolism;Protein import, sorting and homeostasis > Protein import and sorting > Import motor;Protein import, sorting and homeostasis > Protein import and sorting;Protein import, sorting and homeostasis
ENSMUSG00000027673	66046	Ndufb5	NADH:ubiquinone oxidoreductase subunit B5	-0.42334	0.000891257	0.0154229	1.81183	significant down	Yes	CI subunits;Complex I;OXPHOS subunits;OXPHOS	OXPHOS > Complex I > CI subunits;OXPHOS > Complex I;OXPHOS > OXPHOS subunits;OXPHOS
ENSMUSG00000049960	66242	Mrps16	mitochondrial ribosomal protein S16	-0.432312	0.000942413	0.0158577	1.79976	significant down	Yes	Mitochondrial ribosome;Translation;Mitochondrial central dogma	Mitochondrial central dogma > Translation > Mitochondrial ribosome;Mitochondrial central dogma > Translation;Mitochondrial central dogma
ENSMUSG00000054894	68055	Dmac2l	distal membrane arm assembly component 2 like	-0.516238	0.000950933	0.0159282	1.79783	significant down	Yes	CV subunits;Complex V;OXPHOS subunits;OXPHOS	OXPHOS > Complex V > CV subunits;OXPHOS > Complex V;OXPHOS > OXPHOS subunits;OXPHOS
ENSMUSG00000028672	15356	Hmgcl	3-hydroxy-3-methylglutaryl-Coenzyme A lyase	-0.457495	0.00100277	0.0163439	1.78664	significant down	Yes	Branched-chain amino acid metabolism;Amino acid metabolism;Ketone metabolism;Carbohydrate metabolism;Metabolism	Metabolism > Amino acid metabolism > Branched-chain amino acid metabolism;Metabolism > Amino acid metabolism;Metabolism > Carbohydrate metabolism > Ketone metabolism;Metabolism > Carbohydrate metabolism;Metabolism
ENSMUSG00000107283	17527	Mpv17	MpV17 mitochondrial inner membrane protein	-0.449382	0.00101502	0.0164388	1.78413	significant down	Yes	Small molecule transport	Small molecule transport
ENSMUSG00000074754	228715	Smim26	small integral membrane protein 26	-0.440455	0.00114014	0.0173442	1.76084	significant down	Yes
ENSMUSG00000032279	67834	Idh3a	isocitrate dehydrogenase 3 (NAD+) alpha	-0.370093	0.00114152	0.0173536	1.76061	significant down	Yes	TCA cycle;Carbohydrate metabolism;Metabolism	Metabolism > Carbohydrate metabolism > TCA cycle;Metabolism > Carbohydrate metabolism;Metabolism
ENSMUSG00000074218	12865	Cox7a1	cytochrome c oxidase subunit 7A1	-0.587354	0.00122599	0.0179044	1.74704	significant down	Yes	CIV subunits;Complex IV;OXPHOS subunits;OXPHOS	OXPHOS > Complex IV > CIV subunits;OXPHOS > Complex IV;OXPHOS > OXPHOS subunits;OXPHOS
ENSMUSG00000013736	70047	Trnt1	tRNA nucleotidyl transferase, CCA-adding, 1	-0.565269	0.00127785	0.0182304	1.7392	significant down	Yes	mt-tRNA modifications;mtRNA metabolism;Mitochondrial central dogma	Mitochondrial central dogma > mtRNA metabolism > mt-tRNA modifications;Mitochondrial central dogma > mtRNA metabolism;Mitochondrial central dogma
ENSMUSG00000052214	403187	Opa3	optic atrophy 3	0.437192	0.00128902	0.0183	1.73755	significant up	Yes
ENSMUSG00000029911	381760	Ssbp1	single-stranded DNA binding protein 1	-0.508963	0.00128982	0.018305	1.73743	significant down	Yes	mtDNA nucleoid;mtDNA replication;mtDNA maintenance;Mitochondrial central dogma	Mitochondrial central dogma > mtDNA maintenance > mtDNA nucleoid;Mitochondrial central dogma > mtDNA maintenance > mtDNA replication;Mitochondrial central dogma > mtDNA maintenance;Mitochondrial central dogma
ENSMUSG00000034932	66047	Mrpl54	mitochondrial ribosomal protein L54	-0.478565	0.00134111	0.0186652	1.72897	significant down	Yes	Mitochondrial ribosome;Translation;Mitochondrial central dogma	Mitochondrial central dogma > Translation > Mitochondrial ribosome;Mitochondrial central dogma > Translation;Mitochondrial central dogma
ENSMUSG00000037152	66377	Ndufc1	NADH:ubiquinone oxidoreductase subunit C1	-0.403087	0.00135634	0.0187694	1.72655	significant down	Yes	CI subunits;Complex I;OXPHOS subunits;OXPHOS	OXPHOS > Complex I > CI subunits;OXPHOS > Complex I;OXPHOS > OXPHOS subunits;OXPHOS
ENSMUSG00000075467	52838	Dnlz	DNL-type zinc finger	-0.400389	0.00135792	0.0187802	1.7263	significant down	Yes	Chaperones;Protein homeostasis;Protein import, sorting and homeostasis	Protein import, sorting and homeostasis > Protein homeostasis > Chaperones;Protein import, sorting and homeostasis > Protein homeostasis;Protein import, sorting and homeostasis
ENSMUSG00000048371	382051	Pdp2	pyruvate dehydrogenase phosphatase catalytic subunit 2	-1.01694	0.00138784	0.0189904	1.72147	significant down	Yes	Pyruvate metabolism;Carbohydrate metabolism;Metabolism	Metabolism > Carbohydrate metabolism > Pyruvate metabolism;Metabolism > Carbohydrate metabolism;Metabolism
ENSMUSG00000029066	66448	Mrpl20	mitochondrial ribosomal protein L20	-0.430637	0.00141196	0.0191681	1.71742	significant down	Yes	Mitochondrial ribosome;Translation;Mitochondrial central dogma	Mitochondrial central dogma > Translation > Mitochondrial ribosome;Mitochondrial central dogma > Translation;Mitochondrial central dogma
ENSMUSG00000000340	13171	Dbt	dihydrolipoamide branched chain transacylase E2	0.450062	0.00152546	0.0199723	1.69957	significant up	Yes	Branched-chain amino acid dehydrogenase complex;Branched-chain amino acid metabolism;Amino acid metabolism;Metabolism	Metabolism > Amino acid metabolism > Branched-chain amino acid dehydrogenase complex;Metabolism > Amino acid metabolism > Branched-chain amino acid metabolism;Metabolism > Amino acid metabolism;Metabolism
ENSMUSG00000031059	104130	Ndufb11	NADH:ubiquinone oxidoreductase subunit B11	-0.371504	0.00155919	0.0202005	1.69464	significant down	Yes	CI subunits;Complex I;OXPHOS subunits;OXPHOS	OXPHOS > Complex I > CI subunits;OXPHOS > Complex I;OXPHOS > OXPHOS subunits;OXPHOS
ENSMUSG00000019689	66117	Fmc1	formation of mitochondrial complex V assembly factor 1	-0.435464	0.00160819	0.0205238	1.68774	significant down	Yes	CV assembly factors;Complex V;OXPHOS assembly factors;OXPHOS	OXPHOS > Complex V > CV assembly factors;OXPHOS > Complex V;OXPHOS > OXPHOS assembly factors;OXPHOS
ENSMUSG00000022110	20916	Sucla2	succinate-Coenzyme A ligase, ADP-forming, beta subunit	-0.354934	0.00160884	0.020528	1.68765	significant down	Yes	Nucleotide synthesis and processing;Nucleotide metabolism;Itaconate metabolism;TCA cycle;Carbohydrate metabolism;Metabolism	Metabolism > Nucleotide metabolism > Nucleotide synthesis and processing;Metabolism > Nucleotide metabolism;Metabolism > Carbohydrate metabolism > Itaconate metabolism;Metabolism > Carbohydrate metabolism > TCA cycle;Metabolism > Carbohydrate metabolism;Metabolism
ENSMUSG00000045854	108755	Lyrm2	LYR motif containing 2	-0.514661	0.00169623	0.021081	1.67611	significant down	Yes	CI assembly factors;Complex I;OXPHOS assembly factors;OXPHOS	OXPHOS > Complex I > CI assembly factors;OXPHOS > Complex I;OXPHOS > OXPHOS assembly factors;OXPHOS
ENSMUSG00000003955	70186	Fam162a	family with sequence similarity 162, member A	-0.446585	0.00169744	0.0210885	1.67596	significant down	Yes
ENSMUSG00000020477	64660	Mrps24	mitochondrial ribosomal protein S24	-0.407973	0.00172874	0.0212794	1.67204	significant down	Yes	Mitochondrial ribosome;Translation;Mitochondrial central dogma	Mitochondrial central dogma > Translation > Mitochondrial ribosome;Mitochondrial central dogma > Translation;Mitochondrial central dogma
ENSMUSG00000024181	68611	Mrpl28	mitochondrial ribosomal protein L28	-0.391027	0.00178996	0.021643	1.66468	significant down	Yes	Mitochondrial ribosome;Translation;Mitochondrial central dogma	Mitochondrial central dogma > Translation > Mitochondrial ribosome;Mitochondrial central dogma > Translation;Mitochondrial central dogma
ENSMUSG00000059447	231086	Hadhb	hydroxyacyl-CoA dehydrogenase trifunctional multienzyme complex subunit beta	0.505483	0.00185299	0.0220041	1.6575	significant up	Yes	Lysine metabolism;Amino acid metabolism;Fatty acid oxidation;Lipid metabolism;Ketone metabolism;Carbohydrate metabolism;Metabolism	Metabolism > Amino acid metabolism > Lysine metabolism;Metabolism > Amino acid metabolism;Metabolism > Lipid metabolism > Fatty acid oxidation;Metabolism > Lipid metabolism;Metabolism > Carbohydrate metabolism > Ketone metabolism;Metabolism > Carbohydrate metabolism;Metabolism
ENSMUSG00000062691	68554	Cebpzos	CCAAT/enhancer binding protein (C/EBP), zeta, opposite strand	-0.443412	0.00186117	0.0220501	1.65659	significant down	Yes
ENSMUSG00000033762	79456	Recql4	RecQ protein-like 4	1.32648	0.00189073	0.0222143	1.65337	significant up	Yes	mtDNA repair;mtDNA maintenance;Mitochondrial central dogma	Mitochondrial central dogma > mtDNA maintenance > mtDNA repair;Mitochondrial central dogma > mtDNA maintenance;Mitochondrial central dogma
ENSMUSG00000018858	68572	Mrpl58	mitochondrial ribosomal protein L58	-0.373301	0.0019494	0.0225322	1.6472	significant down	Yes	Translation factors;Mitochondrial ribosome;Translation;Mitochondrial central dogma	Mitochondrial central dogma > Translation > Translation factors;Mitochondrial central dogma > Translation > Mitochondrial ribosome;Mitochondrial central dogma > Translation;Mitochondrial central dogma
ENSMUSG00000039016	30057	Timm8b	translocase of inner mitochondrial membrane 8B	-0.42185	0.00196693	0.0226252	1.64541	significant down	Yes	Chaperones;Protein homeostasis;Protein import and sorting;Protein import, sorting and homeostasis	Protein import, sorting and homeostasis > Protein homeostasis > Chaperones;Protein import, sorting and homeostasis > Protein homeostasis;Protein import, sorting and homeostasis > Protein import and sorting;Protein import, sorting and homeostasis
ENSMUSG00000064351	17708	mt-Co1	mitochondrially encoded cytochrome c oxidase I	-0.423531	0.00198437	0.0227168	1.64365	significant down	Yes	Heme-containing proteins;Metals and cofactors;Metabolism;CIV subunits;Complex IV;OXPHOS subunits;OXPHOS	Metabolism > Metals and cofactors > Heme-containing proteins;Metabolism > Metals and cofactors;Metabolism;OXPHOS > Complex IV > CIV subunits;OXPHOS > Complex IV;OXPHOS > OXPHOS subunits;OXPHOS
ENSMUSG00000034211	66258	Mrps17	mitochondrial ribosomal protein S17	-0.465054	0.00199042	0.0227484	1.64305	significant down	Yes	Mitochondrial ribosome;Translation;Mitochondrial central dogma	Mitochondrial central dogma > Translation > Mitochondrial ribosome;Mitochondrial central dogma > Translation;Mitochondrial central dogma
ENSMUSG00000002379	69875	Ndufa11	NADH:ubiquinone oxidoreductase subunit A11	-0.385577	0.00202355	0.0229195	1.63979	significant down	Yes	CI subunits;Complex I;OXPHOS subunits;OXPHOS	OXPHOS > Complex I > CI subunits;OXPHOS > Complex I;OXPHOS > OXPHOS subunits;OXPHOS
ENSMUSG00000043510	100900	Hscb	HscB iron-sulfur cluster co-chaperone	-0.580273	0.00218612	0.0237166	1.62495	significant down	Yes	Fe-S cluster biosynthesis;Metals and cofactors;Metabolism	Metabolism > Metals and cofactors > Fe-S cluster biosynthesis;Metabolism > Metals and cofactors;Metabolism
ENSMUSG00000007659	12048	Bcl2l1	BCL2-like 1	-0.356242	0.00218914	0.0237308	1.62469	significant down	Yes	Apoptosis;Mitochondrial dynamics and surveillance	Mitochondrial dynamics and surveillance > Apoptosis;Mitochondrial dynamics and surveillance
ENSMUSG00000015943	69168	Bola1	bolA-like 1 (E. coli)	-0.421529	0.00224085	0.0239701	1.62033	significant down	Yes	Fe-S-containing proteins;Fe-S cluster biosynthesis;Metals and cofactors;Metabolism	Metabolism > Metals and cofactors > Fe-S-containing proteins;Metabolism > Metals and cofactors > Fe-S cluster biosynthesis;Metabolism > Metals and cofactors;Metabolism
ENSMUSG00000071014	230075	Ndufb6	NADH:ubiquinone oxidoreductase subunit B6	-0.385814	0.00225833	0.0240495	1.61889	significant down	Yes	CI subunits;Complex I;OXPHOS subunits;OXPHOS	OXPHOS > Complex I > CI subunits;OXPHOS > Complex I;OXPHOS > OXPHOS subunits;OXPHOS
ENSMUSG00000018196	69367	Glrx2	glutaredoxin 2 (thioltransferase)	-0.370009	0.00230576	0.0242616	1.61508	significant down	Yes	ROS and glutathione metabolism;Detoxification;Vitamin C metabolism;Vitamin metabolism;Fe-S-containing proteins;Metals and cofactors;Metabolism	Metabolism > Detoxification > ROS and glutathione metabolism;Metabolism > Detoxification;Metabolism > Vitamin metabolism > Vitamin C metabolism;Metabolism > Vitamin metabolism;Metabolism > Metals and cofactors > Fe-S-containing proteins;Metabolism > Metals and cofactors;Metabolism
ENSMUSG00000002416	68198	Ndufb2	NADH:ubiquinone oxidoreductase subunit B2	-0.3762	0.00237497	0.0245621	1.60973	significant down	Yes	CI subunits;Complex I;OXPHOS subunits;OXPHOS	OXPHOS > Complex I > CI subunits;OXPHOS > Complex I;OXPHOS > OXPHOS subunits;OXPHOS
ENSMUSG00000062580	21854	Timm17a	translocase of inner mitochondrial membrane 17a	-0.356494	0.00238654	0.0246113	1.60886	significant down	Yes	TIM23 presequence pathway;Protein import and sorting;Protein import, sorting and homeostasis	Protein import, sorting and homeostasis > Protein import and sorting > TIM23 presequence pathway;Protein import, sorting and homeostasis > Protein import and sorting;Protein import, sorting and homeostasis
ENSMUSG00000090150	102632	Acad11	acyl-Coenzyme A dehydrogenase family, member 11	0.684975	0.00243547	0.0248165	1.60526	significant up	Yes	Fatty acid oxidation;Lipid metabolism;Metabolism	Metabolism > Lipid metabolism > Fatty acid oxidation;Metabolism > Lipid metabolism;Metabolism
ENSMUSG00000026895	68375	Ndufa8	NADH:ubiquinone oxidoreductase subunit A8	-0.334594	0.00243671	0.0248216	1.60517	significant down	Yes	CI subunits;Complex I;OXPHOS subunits;OXPHOS	OXPHOS > Complex I > CI subunits;OXPHOS > Complex I;OXPHOS > OXPHOS subunits;OXPHOS
ENSMUSG00000025868	67044	Higd2a	HIG1 domain family, member 2A	-0.372254	0.00252799	0.0251913	1.59875	significant down	Yes	Respirasome assembly;OXPHOS assembly factors;OXPHOS	OXPHOS > Respirasome assembly;OXPHOS > OXPHOS assembly factors;OXPHOS
ENSMUSG00000035674	66091	Ndufa3	NADH:ubiquinone oxidoreductase subunit A3	-0.333634	0.00259561	0.025455	1.59423	significant down	Yes	CI subunits;Complex I;OXPHOS subunits;OXPHOS	OXPHOS > Complex I > CI subunits;OXPHOS > Complex I;OXPHOS > OXPHOS subunits;OXPHOS
ENSMUSG00000022820	68194	Ndufb4	NADH:ubiquinone oxidoreductase subunit B4	-0.43023	0.00261602	0.025533	1.5929	significant down	Yes	CI subunits;Complex I;OXPHOS subunits;OXPHOS	OXPHOS > Complex I > CI subunits;OXPHOS > Complex I;OXPHOS > OXPHOS subunits;OXPHOS
ENSMUSG00000022354	66218	Ndufb9	NADH:ubiquinone oxidoreductase subunit B9	-0.363494	0.00262053	0.0255501	1.59261	significant down	Yes	CI subunits;Complex I;OXPHOS subunits;OXPHOS	OXPHOS > Complex I > CI subunits;OXPHOS > Complex I;OXPHOS > OXPHOS subunits;OXPHOS
ENSMUSG00000034203	72170	Chchd4	coiled-coil-helix-coiled-coil-helix domain containing 4	-0.389829	0.0026475	0.0256517	1.59088	significant down	Yes	MIA40;Protein import and sorting;Protein import, sorting and homeostasis	Protein import, sorting and homeostasis > Protein import and sorting > MIA40;Protein import, sorting and homeostasis > Protein import and sorting;Protein import, sorting and homeostasis
ENSMUSG00000073676	15528	Hspe1	heat shock protein 1 (chaperonin 10)	-0.402036	0.00269227	0.0258177	1.58808	significant down	Yes	Chaperones;Protein homeostasis;Protein import, sorting and homeostasis	Protein import, sorting and homeostasis > Protein homeostasis > Chaperones;Protein import, sorting and homeostasis > Protein homeostasis;Protein import, sorting and homeostasis
ENSMUSG00000036199	67184	Ndufa13	NADH:ubiquinone oxidoreductase subunit A13	-0.325386	0.00272391	0.025933	1.58615	significant down	Yes	CI subunits;Complex I;OXPHOS subunits;OXPHOS	OXPHOS > Complex I > CI subunits;OXPHOS > Complex I;OXPHOS > OXPHOS subunits;OXPHOS
ENSMUSG00000063694	13063	Cycs	cytochrome c, somatic	-0.352155	0.00281373	0.0262514	1.58085	significant down	Yes	Apoptosis;Mitochondrial dynamics and surveillance;Cytochromes;Electron carriers;Heme-containing proteins;Metals and cofactors;Metabolism;Cytochrome C;OXPHOS subunits;OXPHOS	Mitochondrial dynamics and surveillance > Apoptosis;Mitochondrial dynamics and surveillance;Metabolism > Electron carriers > Cytochromes;Metabolism > Electron carriers;Metabolism > Metals and cofactors > Heme-containing proteins;Metabolism > Metals and cofactors;Metabolism;OXPHOS > Cytochrome C;OXPHOS > OXPHOS subunits;OXPHOS
ENSMUSG00000035561	72535	Aldh1b1	aldehyde dehydrogenase 1 family, member B1	-2.42115	0.00283615	0.0263289	1.57957	significant down	Yes	Xenobiotic metabolism;Detoxification;Metabolism	Metabolism > Detoxification > Xenobiotic metabolism;Metabolism > Detoxification;Metabolism
ENSMUSG00000028295	66291	Smim8	small integral membrane protein 8	-0.43645	0.00287998	0.0264781	1.57711	significant down	Yes
ENSMUSG00000034729	64657	Mrps10	mitochondrial ribosomal protein S10	-0.434865	0.00288773	0.0265042	1.57669	significant down	Yes	Mitochondrial ribosome;Translation;Mitochondrial central dogma	Mitochondrial central dogma > Translation > Mitochondrial ribosome;Mitochondrial central dogma > Translation;Mitochondrial central dogma
ENSMUSG00000016427	54405	Ndufa1	NADH:ubiquinone oxidoreductase subunit A1	-0.367974	0.00297502	0.0267921	1.57199	significant down	Yes	CI subunits;Complex I;OXPHOS subunits;OXPHOS	OXPHOS > Complex I > CI subunits;OXPHOS > Complex I;OXPHOS > OXPHOS subunits;OXPHOS
ENSMUSG00000022450	67130	Ndufa6	NADH:ubiquinone oxidoreductase subunit A6	-0.344777	0.00299702	0.026863	1.57085	significant down	Yes	CI subunits;Complex I;OXPHOS subunits;OXPHOS	OXPHOS > Complex I > CI subunits;OXPHOS > Complex I;OXPHOS > OXPHOS subunits;OXPHOS
ENSMUSG00000022452	69029	Smdt1	single-pass membrane protein with aspartate rich tail 1	-0.358737	0.00304322	0.0270211	1.5683	significant down	Yes	Calcium cycle;Calcium uniporter;Calcium homeostasis;Signaling;Small molecule transport	Signaling > Calcium homeostasis > Calcium cycle;Small molecule transport > Calcium uniporter;Signaling > Calcium homeostasis;Signaling;Small molecule transport
ENSMUSG00000023020	66379	Cox14	cytochrome c oxidase assembly protein 14	-0.349126	0.00315317	0.0274475	1.5615	significant down	Yes	CIV assembly factors;Complex IV;OXPHOS assembly factors;OXPHOS;Translation factors;Translation;Mitochondrial central dogma	OXPHOS > Complex IV > CIV assembly factors;OXPHOS > Complex IV;OXPHOS > OXPHOS assembly factors;OXPHOS;Mitochondrial central dogma > Translation > Translation factors;Mitochondrial central dogma > Translation;Mitochondrial central dogma
ENSMUSG00000024099	72900	Ndufv2	NADH:ubiquinone oxidoreductase core subunit V2	-0.357783	0.00325951	0.0278673	1.5549	significant down	Yes	Fe-S-containing proteins;Metals and cofactors;Metabolism;CI subunits;Complex I;OXPHOS subunits;OXPHOS	Metabolism > Metals and cofactors > Fe-S-containing proteins;Metabolism > Metals and cofactors;Metabolism;OXPHOS > Complex I > CI subunits;OXPHOS > Complex I;OXPHOS > OXPHOS subunits;OXPHOS
ENSMUSG00000065990	66077	Aurkaip1	aurora kinase A interacting protein 1	-0.327119	0.00330833	0.0280551	1.55199	significant down	Yes	Mitochondrial ribosome;Translation;Mitochondrial central dogma	Mitochondrial central dogma > Translation > Mitochondrial ribosome;Mitochondrial central dogma > Translation;Mitochondrial central dogma
ENSMUSG00000089847	14356	Timm10b	translocase of inner mitochondrial membrane 10B	-0.419727	0.0034125	0.0284457	1.54598	significant down	Yes	Chaperones;Protein homeostasis;Protein import and sorting;Protein import, sorting and homeostasis	Protein import, sorting and homeostasis > Protein homeostasis > Chaperones;Protein import, sorting and homeostasis > Protein homeostasis;Protein import, sorting and homeostasis > Protein import and sorting;Protein import, sorting and homeostasis
ENSMUSG00000020153	75406	Ndufs7	NADH:ubiquinone oxidoreductase core subunit S7	-0.315371	0.00347259	0.028665	1.54265	significant down	Yes	Fe-S-containing proteins;Metals and cofactors;Metabolism;CI subunits;Complex I;OXPHOS subunits;OXPHOS	Metabolism > Metals and cofactors > Fe-S-containing proteins;Metabolism > Metals and cofactors;Metabolism;OXPHOS > Complex I > CI subunits;OXPHOS > Complex I;OXPHOS > OXPHOS subunits;OXPHOS
ENSMUSG00000020267	15254	Hint1	histidine triad nucleotide binding protein 1	-0.337897	0.00349353	0.0287404	1.54151	significant down	Yes	Nucleotide synthesis and processing;Nucleotide metabolism;Metabolism	Metabolism > Nucleotide metabolism > Nucleotide synthesis and processing;Metabolism > Nucleotide metabolism;Metabolism
ENSMUSG00000030037	68499	Mrpl53	mitochondrial ribosomal protein L53	-0.851948	0.00356721	0.0290416	1.53698	significant down	Yes	Mitochondrial ribosome;Translation;Mitochondrial central dogma	Mitochondrial central dogma > Translation > Mitochondrial ribosome;Mitochondrial central dogma > Translation;Mitochondrial central dogma
ENSMUSG00000027893	229709	Ahcyl1	S-adenosylhomocysteine hydrolase-like 1	0.368829	0.00357949	0.0290912	1.53624	significant up	Yes	Organelle contact sites;Mitochondrial dynamics and surveillance	Mitochondrial dynamics and surveillance > Organelle contact sites;Mitochondrial dynamics and surveillance
ENSMUSG00000013593	226646	Ndufs2	NADH:ubiquinone oxidoreductase core subunit S2	0.295453	0.00370133	0.029574	1.52909	significant up	Yes	Fe-S-containing proteins;Metals and cofactors;Metabolism;CI subunits;Complex I;OXPHOS subunits;OXPHOS	Metabolism > Metals and cofactors > Fe-S-containing proteins;Metabolism > Metals and cofactors;Metabolism;OXPHOS > Complex I > CI subunits;OXPHOS > Complex I;OXPHOS > OXPHOS subunits;OXPHOS
ENSMUSG00000022200	66629	Golph3	golgi phosphoprotein 3	-0.480378	0.00382868	0.0300616	1.52199	significant down	Yes
ENSMUSG00000030652	12850	Coq7	demethyl-Q 7	-0.35473	0.00407804	0.0310257	1.50828	significant down	Yes	Coenzyme Q metabolism;Metals and cofactors;Metabolism	Metabolism > Metals and cofactors > Coenzyme Q metabolism;Metabolism > Metals and cofactors;Metabolism
ENSMUSG00000021794	14661	Glud1	glutamate dehydrogenase 1	0.34258	0.0042261	0.0315756	1.50065	significant up	Yes	GABA metabolism;Glutamate metabolism;Amino acid metabolism;Metabolism	Metabolism > Amino acid metabolism > GABA metabolism;Metabolism > Amino acid metabolism > Glutamate metabolism;Metabolism > Amino acid metabolism;Metabolism
ENSMUSG00000024712	54391	Rfk	riboflavin kinase	-0.368739	0.00424976	0.0316618	1.49946	significant down	Yes	Vitamin B2 metabolism;Vitamin metabolism;Metabolism	Metabolism > Vitamin metabolism > Vitamin B2 metabolism;Metabolism > Vitamin metabolism;Metabolism
ENSMUSG00000038412	56295	Higd1a	HIG1 domain family, member 1A	-0.351123	0.004273	0.031746	1.49831	significant down	Yes	Respirasome assembly;CIV assembly factors;Complex IV;OXPHOS assembly factors;OXPHOS	OXPHOS > Respirasome assembly;OXPHOS > Complex IV > CIV assembly factors;OXPHOS > Complex IV;OXPHOS > OXPHOS assembly factors;OXPHOS
ENSMUSG00000040618	74551	Pck2	phosphoenolpyruvate carboxykinase 2 (mitochondrial)	0.47969	0.00432631	0.031952	1.4955	significant up	Yes	TCA-associated;Gluconeogenesis;Carbohydrate metabolism;Metabolism	Metabolism > Carbohydrate metabolism > TCA-associated;Metabolism > Carbohydrate metabolism > Gluconeogenesis;Metabolism > Carbohydrate metabolism;Metabolism
ENSMUSG00000029815	75593	Malsu1	mitochondrial assembly of ribosomal large subunit 1	-0.406921	0.00450672	0.0326368	1.48629	significant down	Yes	Mitochondrial ribosome assembly;Translation;Mitochondrial central dogma	Mitochondrial central dogma > Translation > Mitochondrial ribosome assembly;Mitochondrial central dogma > Translation;Mitochondrial central dogma
ENSMUSG00000021967	67840	Mrpl57	mitochondrial ribosomal protein L57	-0.355796	0.00468466	0.0332866	1.47773	significant down	Yes	Mitochondrial ribosome;Translation;Mitochondrial central dogma	Mitochondrial central dogma > Translation > Mitochondrial ribosome;Mitochondrial central dogma > Translation;Mitochondrial central dogma
ENSMUSG00000061518	12859	Cox5b	cytochrome c oxidase subunit 5B	-0.307596	0.00485679	0.0338924	1.4699	significant down	Yes	CIV subunits;Complex IV;OXPHOS subunits;OXPHOS	OXPHOS > Complex IV > CIV subunits;OXPHOS > Complex IV;OXPHOS > OXPHOS subunits;OXPHOS
ENSMUSG00000005469	18747	Prkaca	protein kinase, cAMP dependent, catalytic, alpha	-0.386783	0.00497548	0.0342976	1.46474	significant down	Yes	cAMP-PKA signaling;Signaling	Signaling > cAMP-PKA signaling;Signaling
ENSMUSG00000017778	12867	Cox7c	cytochrome c oxidase subunit 7C	-0.405256	0.00512889	0.0348069	1.45833	significant down	Yes	CIV subunits;Complex IV;OXPHOS subunits;OXPHOS	OXPHOS > Complex IV > CIV subunits;OXPHOS > Complex IV;OXPHOS > OXPHOS subunits;OXPHOS
ENSMUSG00000025777	14545	Gdap1	ganglioside-induced differentiation-associated-protein 1	-0.312779	0.00516462	0.0349233	1.45688	significant down	Yes
ENSMUSG00000034880	94065	Mrpl34	mitochondrial ribosomal protein L34	-0.320947	0.00517197	0.0349471	1.45659	significant down	Yes	Mitochondrial ribosome;Translation;Mitochondrial central dogma	Mitochondrial central dogma > Translation > Mitochondrial ribosome;Mitochondrial central dogma > Translation;Mitochondrial central dogma
ENSMUSG00000029017	73078	Pmpcb	peptidase (mitochondrial processing) beta	0.359139	0.00525952	0.0352283	1.45311	significant up	Yes	Proteases;Protein homeostasis;Preprotein cleavage;Protein import and sorting;Protein import, sorting and homeostasis	Protein import, sorting and homeostasis > Protein homeostasis > Proteases;Protein import, sorting and homeostasis > Protein homeostasis;Protein import, sorting and homeostasis > Protein import and sorting > Preprotein cleavage;Protein import, sorting and homeostasis > Protein import and sorting;Protein import, sorting and homeostasis
ENSMUSG00000016510	76366	Mtif3	mitochondrial translational initiation factor 3	-0.427768	0.00527577	0.03528	1.45247	significant down	Yes	Translation factors;Translation;Mitochondrial central dogma	Mitochondrial central dogma > Translation > Translation factors;Mitochondrial central dogma > Translation;Mitochondrial central dogma
ENSMUSG00000015672	75398	Mrpl32	mitochondrial ribosomal protein L32	-0.371917	0.00530719	0.0353794	1.45125	significant down	Yes	Mitochondrial ribosome;Translation;Mitochondrial central dogma	Mitochondrial central dogma > Translation > Mitochondrial ribosome;Mitochondrial central dogma > Translation;Mitochondrial central dogma
ENSMUSG00000033938	66916	Ndufb7	NADH:ubiquinone oxidoreductase subunit B7	-0.323589	0.00563963	0.0363944	1.43897	significant down	Yes	CI subunits;Complex I;OXPHOS subunits;OXPHOS	OXPHOS > Complex I > CI subunits;OXPHOS > Complex I;OXPHOS > OXPHOS subunits;OXPHOS
ENSMUSG00000028383	72479	Hsdl2	hydroxysteroid dehydrogenase like 2	-0.393395	0.00579644	0.036851	1.43355	significant down	Yes
ENSMUSG00000023089	68202	Ndufa5	NADH:ubiquinone oxidoreductase subunit A5	-0.320296	0.00584385	0.0369864	1.43196	significant down	Yes	CI subunits;Complex I;OXPHOS subunits;OXPHOS	OXPHOS > Complex I > CI subunits;OXPHOS > Complex I;OXPHOS > OXPHOS subunits;OXPHOS
ENSMUSG00000061474	66128	Mrps36	mitochondrial ribosomal protein S36	-0.52885	0.00585714	0.0370241	1.43152	significant down	Yes	TCA cycle;Carbohydrate metabolism;Metabolism;Mitochondrial ribosome;Translation;Mitochondrial central dogma	Metabolism > Carbohydrate metabolism > TCA cycle;Metabolism > Carbohydrate metabolism;Metabolism;Mitochondrial central dogma > Translation > Mitochondrial ribosome;Mitochondrial central dogma > Translation;Mitochondrial central dogma
ENSMUSG00000025545	69634	Clybl	citrate lyase beta like	-0.328613	0.00613157	0.0378383	1.42207	significant down	Yes	Itaconate metabolism;Carbohydrate metabolism;Metabolism	Metabolism > Carbohydrate metabolism > Itaconate metabolism;Metabolism > Carbohydrate metabolism;Metabolism
ENSMUSG00000059534	66152	Uqcr10	ubiquinol-cytochrome c reductase, complex III subunit X	-0.370306	0.00617555	0.0379701	1.42056	significant down	Yes	CIII subunits;Complex III;OXPHOS subunits;OXPHOS	OXPHOS > Complex III > CIII subunits;OXPHOS > Complex III;OXPHOS > OXPHOS subunits;OXPHOS
ENSMUSG00000046573	380840	Lyrm4	LYR motif containing 4	-0.438693	0.00627963	0.0382781	1.41705	significant down	Yes	Fe-S cluster biosynthesis;Metals and cofactors;Metabolism	Metabolism > Metals and cofactors > Fe-S cluster biosynthesis;Metabolism > Metals and cofactors;Metabolism
ENSMUSG00000045973	230125	Slc25a51	solute carrier family 25, member 51	0.466198	0.00628013	0.0382796	1.41703	significant up	Yes	SLC25A family;Small molecule transport;NAD biosynthesis and metabolism;Metals and cofactors;Metabolism	Small molecule transport > SLC25A family;Small molecule transport;Metabolism > Metals and cofactors > NAD biosynthesis and metabolism;Metabolism > Metals and cofactors;Metabolism
ENSMUSG00000020459	76784	Mtif2	mitochondrial translational initiation factor 2	-0.394895	0.0062857	0.0382959	1.41685	significant down	Yes	Translation factors;Translation;Mitochondrial central dogma	Mitochondrial central dogma > Translation > Translation factors;Mitochondrial central dogma > Translation;Mitochondrial central dogma
ENSMUSG00000051671	67892	Coa6	cytochrome c oxidase assembly factor 6	-0.39753	0.00632348	0.0384063	1.4156	significant down	Yes	CIV assembly factors;Complex IV;OXPHOS assembly factors;OXPHOS	OXPHOS > Complex IV > CIV assembly factors;OXPHOS > Complex IV;OXPHOS > OXPHOS assembly factors;OXPHOS
ENSMUSG00000016833	68735	Mrps18c	mitochondrial ribosomal protein S18C	-0.377474	0.0063793	0.0385682	1.41377	significant down	Yes	Mitochondrial ribosome;Translation;Mitochondrial central dogma	Mitochondrial central dogma > Translation > Mitochondrial ribosome;Mitochondrial central dogma > Translation;Mitochondrial central dogma
ENSMUSG00000031352	15159	Hccs	holocytochrome c synthetase	-0.505881	0.0065674	0.039103	1.40779	significant down	Yes	Heme synthesis and processing;Metals and cofactors;Metabolism;Cytochrome C;OXPHOS subunits;OXPHOS	Metabolism > Metals and cofactors > Heme synthesis and processing;Metabolism > Metals and cofactors;Metabolism;OXPHOS > Cytochrome C;OXPHOS > OXPHOS subunits;OXPHOS
ENSMUSG00000028861	66407	Mrps15	mitochondrial ribosomal protein S15	-0.381825	0.00679769	0.039736	1.40082	significant down	Yes	Mitochondrial ribosome;Translation;Mitochondrial central dogma	Mitochondrial central dogma > Translation > Mitochondrial ribosome;Mitochondrial central dogma > Translation;Mitochondrial central dogma
ENSMUSG00000027076	30059	Timm10	translocase of inner mitochondrial membrane 10	-0.326845	0.00680476	0.039755	1.40061	significant down	Yes	Chaperones;Protein homeostasis;Protein import and sorting;Protein import, sorting and homeostasis	Protein import, sorting and homeostasis > Protein homeostasis > Chaperones;Protein import, sorting and homeostasis > Protein homeostasis;Protein import, sorting and homeostasis > Protein import and sorting;Protein import, sorting and homeostasis
ENSMUSG00000072640	66274	Lyrm9	LYR motif containing 9	-0.364919	0.00681886	0.039793	1.40019	significant down	Yes
ENSMUSG00000030611	67994	Mrps11	mitochondrial ribosomal protein S11	-0.305407	0.00690255	0.0400166	1.39776	significant down	Yes	Mitochondrial ribosome;Translation;Mitochondrial central dogma	Mitochondrial central dogma > Translation > Mitochondrial ribosome;Mitochondrial central dogma > Translation;Mitochondrial central dogma
ENSMUSG00000063882	66576	Uqcrh	ubiquinol-cytochrome c reductase hinge protein	-0.323834	0.00698575	0.040236	1.39538	significant down	Yes	CIII subunits;Complex III;OXPHOS subunits;OXPHOS	OXPHOS > Complex III > CIII subunits;OXPHOS > Complex III;OXPHOS > OXPHOS subunits;OXPHOS
ENSMUSG00000039768	230935	Dnajc11	DnaJ heat shock protein family (Hsp40) member C11	0.38594	0.00702174	0.0403301	1.39437	significant up	Yes	Intramitochondrial membrane interactions;Mitochondrial dynamics and surveillance;Protein import and sorting;Protein import, sorting and homeostasis	Mitochondrial dynamics and surveillance > Intramitochondrial membrane interactions;Mitochondrial dynamics and surveillance;Protein import, sorting and homeostasis > Protein import and sorting;Protein import, sorting and homeostasis
ENSMUSG00000020440	11844	Arf5	ADP-ribosylation factor 5	-0.340025	0.00707151	0.0404625	1.39295	significant down	Yes
ENSMUSG00000056899	93757	Immp2l	IMP2 inner mitochondrial membrane peptidase-like (S. cerevisiae)	-0.645512	0.00721575	0.0408424	1.38889	significant down	Yes	Proteases;Protein homeostasis;Preprotein cleavage;Protein import and sorting;Protein import, sorting and homeostasis	Protein import, sorting and homeostasis > Protein homeostasis > Proteases;Protein import, sorting and homeostasis > Protein homeostasis;Protein import, sorting and homeostasis > Protein import and sorting > Preprotein cleavage;Protein import, sorting and homeostasis > Protein import and sorting;Protein import, sorting and homeostasis
ENSMUSG00000022947	109857	Cbr3	carbonyl reductase 3	0.581054	0.00728191	0.0410326	1.38687	significant up	Yes	Xenobiotic metabolism;Detoxification;Metabolism	Metabolism > Detoxification > Xenobiotic metabolism;Metabolism > Detoxification;Metabolism
ENSMUSG00000026032	66495	Ndufb3	NADH:ubiquinone oxidoreductase subunit B3	-0.297517	0.00762182	0.0420397	1.37634	significant down	Yes	CI subunits;Complex I;OXPHOS subunits;OXPHOS	OXPHOS > Complex I > CI subunits;OXPHOS > Complex I;OXPHOS > OXPHOS subunits;OXPHOS
ENSMUSG00000041168	74142	Lonp1	lon peptidase 1, mitochondrial	0.41329	0.00770966	0.0422951	1.37371	significant up	Yes	Proteases;Protein homeostasis;Protein import, sorting and homeostasis	Protein import, sorting and homeostasis > Protein homeostasis > Proteases;Protein import, sorting and homeostasis > Protein homeostasis;Protein import, sorting and homeostasis
ENSMUSG00000040414	246696	Slc25a28	solute carrier family 25, member 28	0.543696	0.00780146	0.0425591	1.37101	significant up	Yes	SLC25A family;Small molecule transport;Iron homeostasis;Metals and cofactors;Metabolism	Small molecule transport > SLC25A family;Small molecule transport;Metabolism > Metals and cofactors > Iron homeostasis;Metabolism > Metals and cofactors;Metabolism
ENSMUSG00000030647	68197	Ndufc2	NADH:ubiquinone oxidoreductase subunit C2	-0.318251	0.00783772	0.0426625	1.36995	significant down	Yes	CI subunits;Complex I;OXPHOS subunits;OXPHOS	OXPHOS > Complex I > CI subunits;OXPHOS > Complex I;OXPHOS > OXPHOS subunits;OXPHOS
ENSMUSG00000048142	269642	Nat8l	N-acetyltransferase 8-like	0.560644	0.00789828	0.0428343	1.36821	significant up	Yes	Glutamate metabolism;Amino acid metabolism;Metabolism	Metabolism > Amino acid metabolism > Glutamate metabolism;Metabolism > Amino acid metabolism;Metabolism
ENSMUSG00000031584	14782	Gsr	glutathione reductase	-0.416829	0.00802887	0.0432005	1.36451	significant down	Yes	ROS and glutathione metabolism;Detoxification;Metabolism	Metabolism > Detoxification > ROS and glutathione metabolism;Metabolism > Detoxification;Metabolism
ENSMUSG00000058076	66052	Sdhc	succinate dehydrogenase complex, subunit C, integral membrane protein	0.3196	0.00809209	0.0433757	1.36275	significant up	Yes	Heme-containing proteins;Metals and cofactors;TCA cycle;Carbohydrate metabolism;Metabolism;CII subunits;Complex II;OXPHOS subunits;OXPHOS	Metabolism > Metals and cofactors > Heme-containing proteins;Metabolism > Metals and cofactors;Metabolism > Carbohydrate metabolism > TCA cycle;Metabolism > Carbohydrate metabolism;Metabolism;OXPHOS > Complex II > CII subunits;OXPHOS > Complex II;OXPHOS > OXPHOS subunits;OXPHOS
ENSMUSG00000020464	71701	Pnpt1	polyribonucleotide nucleotidyltransferase 1	0.550982	0.00822937	0.0437516	1.35901	significant up	Yes	mtRNA stability and decay;mtRNA metabolism;Mitochondrial central dogma	Mitochondrial central dogma > mtRNA metabolism > mtRNA stability and decay;Mitochondrial central dogma > mtRNA metabolism;Mitochondrial central dogma
ENSMUSG00000021496	72562	Pcbd2	pterin 4 alpha carbinolamine dehydratase/dimerization cofactor of hepatocyte nuclear factor 1 alpha (TCF1) 2	-0.373404	0.00825199	0.043813	1.3584	significant down	Yes	Tetrahydrobiopterin synthesis;Metals and cofactors;Metabolism	Metabolism > Metals and cofactors > Tetrahydrobiopterin synthesis;Metabolism > Metals and cofactors;Metabolism
ENSMUSG00000030614	68472	Tmem126b	transmembrane protein 126B	-0.330691	0.00834213	0.0440558	1.356	significant down	Yes	CI assembly factors;Complex I;OXPHOS assembly factors;OXPHOS	OXPHOS > Complex I > CI assembly factors;OXPHOS > Complex I;OXPHOS > OXPHOS assembly factors;OXPHOS
ENSMUSG00000033436	67416	Armcx2	armadillo repeat containing, X-linked 2	0.515667	0.00871905	0.045044	1.34636	significant up	Yes
ENSMUSG00000039914	210582	Coq10a	coenzyme Q10A	0.375942	0.00890766	0.0455371	1.34163	significant up	Yes	Coenzyme Q metabolism;Metals and cofactors;Metabolism	Metabolism > Metals and cofactors > Coenzyme Q metabolism;Metabolism > Metals and cofactors;Metabolism
ENSMUSG00000003438	66525	Timm50	translocase of inner mitochondrial membrane 50	-0.340631	0.00907409	0.0460172	1.33708	significant down	Yes	TIM23 presequence pathway;Protein import and sorting;Protein import, sorting and homeostasis	Protein import, sorting and homeostasis > Protein import and sorting > TIM23 presequence pathway;Protein import, sorting and homeostasis > Protein import and sorting;Protein import, sorting and homeostasis
ENSMUSG00000021607	94066	Mrpl36	mitochondrial ribosomal protein L36	-0.296619	0.00923784	0.0464821	1.33271	significant down	Yes	Mitochondrial ribosome;Translation;Mitochondrial central dogma	Mitochondrial central dogma > Translation > Mitochondrial ribosome;Mitochondrial central dogma > Translation;Mitochondrial central dogma
ENSMUSG00000043284	216821	Tmem11	transmembrane protein 11	-0.346754	0.00931627	0.0467022	1.33066	significant down	Yes	Mitochondrial dynamics and surveillance	Mitochondrial dynamics and surveillance
ENSMUSG00000044894	22272	Uqcrq	ubiquinol-cytochrome c reductase, complex III subunit VII	-0.291692	0.0095204	0.0472675	1.32544	significant down	Yes	CIII subunits;Complex III;OXPHOS subunits;OXPHOS	OXPHOS > Complex III > CIII subunits;OXPHOS > Complex III;OXPHOS > OXPHOS subunits;OXPHOS
ENSMUSG00000020718	50776	Polg2	polymerase (DNA directed), gamma 2, accessory subunit	0.468815	0.00953871	0.0473177	1.32498	significant up	Yes	mtDNA nucleoid;mtDNA replication;mtDNA maintenance;Mitochondrial central dogma	Mitochondrial central dogma > mtDNA maintenance > mtDNA nucleoid;Mitochondrial central dogma > mtDNA maintenance > mtDNA replication;Mitochondrial central dogma > mtDNA maintenance;Mitochondrial central dogma
ENSMUSG00000033751	102060	Gadd45gip1	growth arrest and DNA-damage-inducible, gamma interacting protein 1	-0.387435	0.00953906	0.0473187	1.32497	significant down	Yes	Mitochondrial ribosome;Translation;Mitochondrial central dogma	Mitochondrial central dogma > Translation > Mitochondrial ribosome;Mitochondrial central dogma > Translation;Mitochondrial central dogma
ENSMUSG00000020219	30055	Timm13	translocase of inner mitochondrial membrane 13	-0.305333	0.0095555	0.0473636	1.32455	significant down	Yes	Chaperones;Protein homeostasis;Protein import and sorting;Protein import, sorting and homeostasis	Protein import, sorting and homeostasis > Protein homeostasis > Chaperones;Protein import, sorting and homeostasis > Protein homeostasis;Protein import, sorting and homeostasis > Protein import and sorting;Protein import, sorting and homeostasis
ENSMUSG00000030086	66098	Chchd6	coiled-coil-helix-coiled-coil-helix domain containing 6	-0.310558	0.00956882	0.0474001	1.32422	significant down	Yes	MICOS complex;Cristae formation;Mitochondrial dynamics and surveillance	Mitochondrial dynamics and surveillance > Cristae formation > MICOS complex;Mitochondrial dynamics and surveillance > Cristae formation;Mitochondrial dynamics and surveillance
ENSMUSG00000062729	19044	Ppox	protoporphyrinogen oxidase	0.771511	0.00965344	0.0476302	1.32212	significant up	Yes	Heme synthesis and processing;Metals and cofactors;Metabolism	Metabolism > Metals and cofactors > Heme synthesis and processing;Metabolism > Metals and cofactors;Metabolism
ENSMUSG00000079427	100039707	Mthfsl	5, 10-methenyltetrahydrofolate synthetase-like	-0.578039	0.00979101	0.0480004	1.31875	significant down	Yes	Folate and 1-C metabolism;Vitamin metabolism;Metabolism	Metabolism > Vitamin metabolism > Folate and 1-C metabolism;Metabolism > Vitamin metabolism;Metabolism
ENSMUSG00000061461	66278	Smim20	small integral membrane protein 20	-0.379959	0.00984049	0.0481325	1.31756	significant down	Yes	CIV assembly factors;Complex IV;OXPHOS assembly factors;OXPHOS	OXPHOS > Complex IV > CIV assembly factors;OXPHOS > Complex IV;OXPHOS > OXPHOS assembly factors;OXPHOS
ENSMUSG00000026096	72085	Osgepl1	O-sialoglycoprotein endopeptidase-like 1	-0.394846	0.00990798	0.0483116	1.31595	significant down	Yes	mt-tRNA modifications;mtRNA metabolism;Mitochondrial central dogma	Mitochondrial central dogma > mtRNA metabolism > mt-tRNA modifications;Mitochondrial central dogma > mtRNA metabolism;Mitochondrial central dogma
ENSMUSG00000025270	11656	Alas2	aminolevulinic acid synthase 2, erythroid	0.601285	0.0100634	0.0487227	1.31227	significant up	Yes	Heme synthesis and processing;Metals and cofactors;Metabolism	Metabolism > Metals and cofactors > Heme synthesis and processing;Metabolism > Metals and cofactors;Metabolism
ENSMUSG00000039069	52856	Mtg2	mitochondrial ribosome associated GTPase 2	-0.495616	0.0102131	0.0491132	1.3088	significant down	Yes	Mitochondrial ribosome assembly;Translation;Mitochondrial central dogma	Mitochondrial central dogma > Translation > Mitochondrial ribosome assembly;Mitochondrial central dogma > Translation;Mitochondrial central dogma

## Sheet: CB_1mo_WT_vs_KO
ensembl_gene_id	entrezgene_id	gene_name	description	log2FC	p_value	adjusted_p_value	-log10(adjusted_p_value)	significance_in_KO	mitocarta_gene	mitocarta_MitoPathway	mitocarta_MitoPathwayHierarchy
ENSMUSG00000037152	66377	Ndufc1	NADH:ubiquinone oxidoreductase subunit C1	-0.779756	6.64646e-07	7.51268e-05	4.12421	significant down	Yes	CI subunits;Complex I;OXPHOS subunits;OXPHOS	OXPHOS > Complex I > CI subunits;OXPHOS > Complex I;OXPHOS > OXPHOS subunits;OXPHOS
ENSMUSG00000025270	11656	Alas2	aminolevulinic acid synthase 2, erythroid	1.21333	9.18836e-07	9.424e-05	4.02576	significant up	Yes	Heme synthesis and processing;Metals and cofactors;Metabolism	Metabolism > Metals and cofactors > Heme synthesis and processing;Metabolism > Metals and cofactors;Metabolism
ENSMUSG00000033685	22228	Ucp2	uncoupling protein 2 (mitochondrial, proton carrier)	1.12644	1.66248e-06	0.000149902	3.82419	significant up	Yes	SLC25A family;Small molecule transport	Small molecule transport > SLC25A family;Small molecule transport
ENSMUSG00000033938	66916	Ndufb7	NADH:ubiquinone oxidoreductase subunit B7	-0.739066	1.8404e-06	0.000161282	3.79242	significant down	Yes	CI subunits;Complex I;OXPHOS subunits;OXPHOS	OXPHOS > Complex I > CI subunits;OXPHOS > Complex I;OXPHOS > OXPHOS subunits;OXPHOS
ENSMUSG00000002416	68198	Ndufb2	NADH:ubiquinone oxidoreductase subunit B2	-0.739197	2.17099e-06	0.000182304	3.7392	significant down	Yes	CI subunits;Complex I;OXPHOS subunits;OXPHOS	OXPHOS > Complex I > CI subunits;OXPHOS > Complex I;OXPHOS > OXPHOS subunits;OXPHOS
ENSMUSG00000059534	66152	Uqcr10	ubiquinol-cytochrome c reductase, complex III subunit X	-0.748448	3.09746e-06	0.000236774	3.62567	significant down	Yes	CIII subunits;Complex III;OXPHOS subunits;OXPHOS	OXPHOS > Complex III > CIII subunits;OXPHOS > Complex III;OXPHOS > OXPHOS subunits;OXPHOS
ENSMUSG00000064215	52668	Ifi27	interferon, alpha-inducible protein 27	0.767775	3.54473e-06	0.0002598	3.58536	significant up	Yes	Apoptosis;Mitochondrial dynamics and surveillance;Immune response;Signaling	Mitochondrial dynamics and surveillance > Apoptosis;Mitochondrial dynamics and surveillance;Signaling > Immune response;Signaling
ENSMUSG00000040740	384071	Slc25a34	solute carrier family 25, member 34	3.2396	3.55368e-06	0.000260241	3.58462	significant up	Yes	SLC25A family;Small molecule transport	Small molecule transport > SLC25A family;Small molecule transport
ENSMUSG00000016833	68735	Mrps18c	mitochondrial ribosomal protein S18C	-0.696349	4.23126e-06	0.00029616	3.52847	significant down	Yes	Mitochondrial ribosome;Translation;Mitochondrial central dogma	Mitochondrial central dogma > Translation > Mitochondrial ribosome;Mitochondrial central dogma > Translation;Mitochondrial central dogma
ENSMUSG00000026701	11758	Prdx6	peroxiredoxin 6	0.677754	5.32202e-06	0.000352831	3.45243	significant up	Yes	ROS and glutathione metabolism;Detoxification;Phospholipid metabolism;Lipid metabolism;Metabolism	Metabolism > Detoxification > ROS and glutathione metabolism;Metabolism > Detoxification;Metabolism > Lipid metabolism > Phospholipid metabolism;Metabolism > Lipid metabolism;Metabolism
ENSMUSG00000020163	66594	Uqcr11	ubiquinol-cytochrome c reductase, complex III subunit XI	-0.71363	5.85731e-06	0.000379888	3.42034	significant down	Yes	CIII subunits;Complex III;OXPHOS subunits;OXPHOS	OXPHOS > Complex III > CIII subunits;OXPHOS > Complex III;OXPHOS > OXPHOS subunits;OXPHOS
ENSMUSG00000032279	67834	Idh3a	isocitrate dehydrogenase 3 (NAD+) alpha	0.721238	7.41752e-06	0.000459425	3.33779	significant up	Yes	TCA cycle;Carbohydrate metabolism;Metabolism	Metabolism > Carbohydrate metabolism > TCA cycle;Metabolism > Carbohydrate metabolism;Metabolism
ENSMUSG00000028127	19299	Abcd3	ATP-binding cassette, sub-family D (ALD), member 3	-0.64656	9.76507e-06	0.000574436	3.24076	significant down	Yes	ABC transporters;Small molecule transport	Small molecule transport > ABC transporters;Small molecule transport
ENSMUSG00000020459	76784	Mtif2	mitochondrial translational initiation factor 2	-0.706792	1.05134e-05	0.000608858	3.21548	significant down	Yes	Translation factors;Translation;Mitochondrial central dogma	Mitochondrial central dogma > Translation > Translation factors;Mitochondrial central dogma > Translation;Mitochondrial central dogma
ENSMUSG00000002379	69875	Ndufa11	NADH:ubiquinone oxidoreductase subunit A11	-0.660632	2.17485e-05	0.00106781	2.97151	significant down	Yes	CI subunits;Complex I;OXPHOS subunits;OXPHOS	OXPHOS > Complex I > CI subunits;OXPHOS > Complex I;OXPHOS > OXPHOS subunits;OXPHOS
ENSMUSG00000072640	66274	Lyrm9	LYR motif containing 9	-0.678383	2.35877e-05	0.00113023	2.94683	significant down	Yes
ENSMUSG00000031818	12857	Cox4i1	cytochrome c oxidase subunit 4I1	-0.619153	2.4342e-05	0.00115497	2.93743	significant down	Yes	CIV subunits;Complex IV;OXPHOS subunits;OXPHOS	OXPHOS > Complex IV > CIV subunits;OXPHOS > Complex IV;OXPHOS > OXPHOS subunits;OXPHOS
ENSMUSG00000022354	66218	Ndufb9	NADH:ubiquinone oxidoreductase subunit B9	-0.648761	2.65197e-05	0.0012256	2.91165	significant down	Yes	CI subunits;Complex I;OXPHOS subunits;OXPHOS	OXPHOS > Complex I > CI subunits;OXPHOS > Complex I;OXPHOS > OXPHOS subunits;OXPHOS
ENSMUSG00000013662	67979	Atad1	ATPase family, AAA domain containing 1	0.677809	3.07891e-05	0.00135494	2.86808	significant up	Yes	Proteases;Protein homeostasis;Protein import, sorting and homeostasis	Protein import, sorting and homeostasis > Protein homeostasis > Proteases;Protein import, sorting and homeostasis > Protein homeostasis;Protein import, sorting and homeostasis
ENSMUSG00000044894	22272	Uqcrq	ubiquinol-cytochrome c reductase, complex III subunit VII	-0.636946	3.15692e-05	0.00137724	2.86099	significant down	Yes	CIII subunits;Complex III;OXPHOS subunits;OXPHOS	OXPHOS > Complex III > CIII subunits;OXPHOS > Complex III;OXPHOS > OXPHOS subunits;OXPHOS
ENSMUSG00000024436	66973	Mrps18b	mitochondrial ribosomal protein S18B	-1.83685	3.15894e-05	0.00137782	2.86081	significant down	Yes	Mitochondrial ribosome;Translation;Mitochondrial central dogma	Mitochondrial central dogma > Translation > Mitochondrial ribosome;Mitochondrial central dogma > Translation;Mitochondrial central dogma
ENSMUSG00000067847	67067	Romo1	reactive oxygen species modulator 1	-0.613628	3.18114e-05	0.00138409	2.85884	significant down	Yes	Small molecule transport;TIM23 presequence pathway;Protein import and sorting;Protein import, sorting and homeostasis	Small molecule transport;Protein import, sorting and homeostasis > Protein import and sorting > TIM23 presequence pathway;Protein import, sorting and homeostasis > Protein import and sorting;Protein import, sorting and homeostasis
ENSMUSG00000014633	66531	Cmc2	COX assembly mitochondrial protein 2	-0.680501	3.7955e-05	0.0015463	2.81071	significant down	Yes	CIV assembly factors;Complex IV;OXPHOS assembly factors;OXPHOS	OXPHOS > Complex IV > CIV assembly factors;OXPHOS > Complex IV;OXPHOS > OXPHOS assembly factors;OXPHOS
ENSMUSG00000034732	93728	Pabpc5	poly(A) binding protein, cytoplasmic 5	3.79393	4.04371e-05	0.00160613	2.79422	significant up	Yes
ENSMUSG00000025204	67264	Ndufb8	NADH:ubiquinone oxidoreductase subunit B8	-0.622276	4.62917e-05	0.00176282	2.75379	significant down	Yes	CI subunits;Complex I;OXPHOS subunits;OXPHOS	OXPHOS > Complex I > CI subunits;OXPHOS > Complex I;OXPHOS > OXPHOS subunits;OXPHOS
ENSMUSG00000041697	12861	Cox6a1	cytochrome c oxidase subunit 6A1	-0.601587	6.2425e-05	0.00222194	2.65327	significant down	Yes	CIV subunits;Complex IV;OXPHOS subunits;OXPHOS	OXPHOS > Complex IV > CIV subunits;OXPHOS > Complex IV;OXPHOS > OXPHOS subunits;OXPHOS
ENSMUSG00000054312	66292	Mrps21	mitochondrial ribosomal protein S21	-0.596288	8.06864e-05	0.00267536	2.57262	significant down	Yes	Mitochondrial ribosome;Translation;Mitochondrial central dogma	Mitochondrial central dogma > Translation > Mitochondrial ribosome;Mitochondrial central dogma > Translation;Mitochondrial central dogma
ENSMUSG00000024588	14151	Fech	ferrochelatase	0.678022	9.04963e-05	0.00289422	2.53847	significant up	Yes	Fe-S-containing proteins;Heme synthesis and processing;Metals and cofactors;Metabolism	Metabolism > Metals and cofactors > Fe-S-containing proteins;Metabolism > Metals and cofactors > Heme synthesis and processing;Metabolism > Metals and cofactors;Metabolism
ENSMUSG00000025903	18777	Lypla1	lysophospholipase 1	0.771901	9.76601e-05	0.00304809	2.51597	significant up	Yes	Signaling;Lipid metabolism;Metabolism	Signaling;Metabolism > Lipid metabolism;Metabolism
ENSMUSG00000030934	18242	Oat	ornithine aminotransferase	0.598926	0.0001029	0.0031561	2.50085	significant up	Yes	Proline metabolism;Amino acid metabolism;Metabolism	Metabolism > Amino acid metabolism > Proline metabolism;Metabolism > Amino acid metabolism;Metabolism
ENSMUSG00000036199	67184	Ndufa13	NADH:ubiquinone oxidoreductase subunit A13	-0.593822	0.000106139	0.00322102	2.49201	significant down	Yes	CI subunits;Complex I;OXPHOS subunits;OXPHOS	OXPHOS > Complex I > CI subunits;OXPHOS > Complex I;OXPHOS > OXPHOS subunits;OXPHOS
ENSMUSG00000024208	67267	Uqcc2	ubiquinol-cytochrome c reductase complex assembly factor 2	-0.612753	0.000114818	0.00339859	2.4687	significant down	Yes	CIII assembly factors;Complex III;OXPHOS assembly factors;OXPHOS	OXPHOS > Complex III > CIII assembly factors;OXPHOS > Complex III;OXPHOS > OXPHOS assembly factors;OXPHOS
ENSMUSG00000002332	52585	Dhrs1	dehydrogenase/reductase (SDR family) member 1	0.593727	0.00015821	0.00426028	2.37056	significant up	Yes	Cholesterol, bile acid, steroid synthesis;Lipid metabolism;Metabolism	Metabolism > Lipid metabolism > Cholesterol, bile acid, steroid synthesis;Metabolism > Lipid metabolism;Metabolism
ENSMUSG00000023089	68202	Ndufa5	NADH:ubiquinone oxidoreductase subunit A5	-0.593742	0.000178749	0.004635	2.33395	significant down	Yes	CI subunits;Complex I;OXPHOS subunits;OXPHOS	OXPHOS > Complex I > CI subunits;OXPHOS > Complex I;OXPHOS > OXPHOS subunits;OXPHOS
ENSMUSG00000062981	67270	Mrpl42	mitochondrial ribosomal protein L42	-0.550809	0.000197166	0.00495111	2.3053	significant down	Yes	Mitochondrial ribosome;Translation;Mitochondrial central dogma	Mitochondrial central dogma > Translation > Mitochondrial ribosome;Mitochondrial central dogma > Translation;Mitochondrial central dogma
ENSMUSG00000039763	246738	Dnajc28	DnaJ heat shock protein family (Hsp40) member C28	-0.827706	0.000204917	0.00507826	2.29428	significant down	Yes
ENSMUSG00000064357	17705	mt-Atp6	mitochondrially encoded ATP synthase 6	3.61728	0.000227098	0.00544196	2.26424	significant up	Yes	CV subunits;Complex V;OXPHOS subunits;OXPHOS	OXPHOS > Complex V > CV subunits;OXPHOS > Complex V;OXPHOS > OXPHOS subunits;OXPHOS
ENSMUSG00000035885	12868	Cox8a	cytochrome c oxidase subunit 8A	-0.543649	0.000244784	0.00571643	2.24288	significant down	Yes	CIV subunits;Complex IV;OXPHOS subunits;OXPHOS	OXPHOS > Complex IV > CIV subunits;OXPHOS > Complex IV;OXPHOS > OXPHOS subunits;OXPHOS
ENSMUSG00000041881	66416	Ndufa7	NADH:ubiquinone oxidoreductase subunit A7	-0.563858	0.000272978	0.00616936	2.20976	significant down	Yes	CI subunits;Complex I;OXPHOS subunits;OXPHOS	OXPHOS > Complex I > CI subunits;OXPHOS > Complex I;OXPHOS > OXPHOS subunits;OXPHOS
ENSMUSG00000014294	17991	Ndufa2	NADH:ubiquinone oxidoreductase subunit A2	-0.559084	0.000285045	0.00635477	2.1969	significant down	Yes	CI subunits;Complex I;OXPHOS subunits;OXPHOS	OXPHOS > Complex I > CI subunits;OXPHOS > Complex I;OXPHOS > OXPHOS subunits;OXPHOS
ENSMUSG00000021238	104776	Aldh6a1	aldehyde dehydrogenase family 6, subfamily A1	0.727684	0.000334509	0.00714154	2.14621	significant up	Yes	Branched-chain amino acid metabolism;Amino acid metabolism;Metabolism	Metabolism > Amino acid metabolism > Branched-chain amino acid metabolism;Metabolism > Amino acid metabolism;Metabolism
ENSMUSG00000023939	68463	Mrpl14	mitochondrial ribosomal protein L14	-0.526235	0.000342456	0.00726292	2.13889	significant down	Yes	Mitochondrial ribosome;Translation;Mitochondrial central dogma	Mitochondrial central dogma > Translation > Mitochondrial ribosome;Mitochondrial central dogma > Translation;Mitochondrial central dogma
ENSMUSG00000049760	224904	Micos13	mitochondrial contact site and cristae organizing system subunit 13	-0.531294	0.000373152	0.00771709	2.11255	significant down	Yes	MICOS complex;Cristae formation;Mitochondrial dynamics and surveillance	Mitochondrial dynamics and surveillance > Cristae formation > MICOS complex;Mitochondrial dynamics and surveillance > Cristae formation;Mitochondrial dynamics and surveillance
ENSMUSG00000021606	407785	Ndufs6	NADH:ubiquinone oxidoreductase core subunit S6	-0.53557	0.000392964	0.00799841	2.097	significant down	Yes	CI subunits;Complex I;OXPHOS subunits;OXPHOS	OXPHOS > Complex I > CI subunits;OXPHOS > Complex I;OXPHOS > OXPHOS subunits;OXPHOS
ENSMUSG00000070730	67809	Rmdn3	regulator of microtubule dynamics 3	0.520313	0.000407718	0.00820221	2.08607	significant up	Yes	Organelle contact sites;Mitochondrial dynamics and surveillance	Mitochondrial dynamics and surveillance > Organelle contact sites;Mitochondrial dynamics and surveillance
ENSMUSG00000019689	66117	Fmc1	formation of mitochondrial complex V assembly factor 1	-0.517582	0.000497107	0.00940088	2.02683	significant down	Yes	CV assembly factors;Complex V;OXPHOS assembly factors;OXPHOS	OXPHOS > Complex V > CV assembly factors;OXPHOS > Complex V;OXPHOS > OXPHOS assembly factors;OXPHOS
ENSMUSG00000020219	30055	Timm13	translocase of inner mitochondrial membrane 13	-0.540901	0.000499143	0.00942784	2.02559	significant down	Yes	Chaperones;Protein homeostasis;Protein import and sorting;Protein import, sorting and homeostasis	Protein import, sorting and homeostasis > Protein homeostasis > Chaperones;Protein import, sorting and homeostasis > Protein homeostasis;Protein import, sorting and homeostasis > Protein import and sorting;Protein import, sorting and homeostasis
ENSMUSG00000032026	104444	Rexo2	RNA exonuclease 2	-0.502503	0.000515839	0.00964641	2.01563	significant down	Yes	mtRNA stability and decay;mtRNA metabolism;Mitochondrial central dogma	Mitochondrial central dogma > mtRNA metabolism > mtRNA stability and decay;Mitochondrial central dogma > mtRNA metabolism;Mitochondrial central dogma
ENSMUSG00000017188	52469	Coa3	cytochrome C oxidase assembly factor 3	-0.52835	0.000532039	0.00985439	2.00637	significant down	Yes	CIV assembly factors;Complex IV;OXPHOS assembly factors;OXPHOS;Translation factors;Translation;Mitochondrial central dogma	OXPHOS > Complex IV > CIV assembly factors;OXPHOS > Complex IV;OXPHOS > OXPHOS assembly factors;OXPHOS;Mitochondrial central dogma > Translation > Translation factors;Mitochondrial central dogma > Translation;Mitochondrial central dogma
ENSMUSG00000024038	78330	Ndufv3	NADH:ubiquinone oxidoreductase core subunit V3	-0.522635	0.000660195	0.0113695	1.94426	significant down	Yes	CI subunits;Complex I;OXPHOS subunits;OXPHOS	OXPHOS > Complex I > CI subunits;OXPHOS > Complex I;OXPHOS > OXPHOS subunits;OXPHOS
ENSMUSG00000003526	19125	Prodh	proline dehydrogenase	0.617475	0.000704884	0.011849	1.92632	significant up	Yes	Q-linked reactions, other;Electron carriers;Proline metabolism;Amino acid metabolism;Metabolism	Metabolism > Electron carriers > Q-linked reactions, other;Metabolism > Electron carriers;Metabolism > Amino acid metabolism > Proline metabolism;Metabolism > Amino acid metabolism;Metabolism
ENSMUSG00000078566	12176	Bnip3	BCL2/adenovirus E1B interacting protein 3	0.518687	0.000807385	0.0128942	1.88961	significant up	Yes	Apoptosis;Mitochondrial dynamics and surveillance	Mitochondrial dynamics and surveillance > Apoptosis;Mitochondrial dynamics and surveillance
ENSMUSG00000021666	320806	Gfm2	G elongation factor, mitochondrial 2	-0.735823	0.000809967	0.0129193	1.88876	significant down	Yes	Translation factors;Translation;Mitochondrial central dogma	Mitochondrial central dogma > Translation > Translation factors;Mitochondrial central dogma > Translation;Mitochondrial central dogma
ENSMUSG00000027199	67092	Gatm	glycine amidinotransferase (L-arginine:glycine amidinotransferase)	0.565759	0.000862723	0.013421	1.87222	significant up	Yes	Creatine metabolism;Nucleotide metabolism;Metabolism	Metabolism > Nucleotide metabolism > Creatine metabolism;Metabolism > Nucleotide metabolism;Metabolism
ENSMUSG00000015943	69168	Bola1	bolA-like 1 (E. coli)	-0.519798	0.000909365	0.0138804	1.8576	significant down	Yes	Fe-S-containing proteins;Fe-S cluster biosynthesis;Metals and cofactors;Metabolism	Metabolism > Metals and cofactors > Fe-S-containing proteins;Metabolism > Metals and cofactors > Fe-S cluster biosynthesis;Metabolism > Metals and cofactors;Metabolism
ENSMUSG00000020527	66196	Myo19	myosin XIX	2.14493	0.000964362	0.0144003	1.84163	significant up	Yes	Trafficking;Mitochondrial dynamics and surveillance	Mitochondrial dynamics and surveillance > Trafficking;Mitochondrial dynamics and surveillance
ENSMUSG00000021496	72562	Pcbd2	pterin 4 alpha carbinolamine dehydratase/dimerization cofactor of hepatocyte nuclear factor 1 alpha (TCF1) 2	-0.543439	0.000982524	0.0145694	1.83656	significant down	Yes	Tetrahydrobiopterin synthesis;Metals and cofactors;Metabolism	Metabolism > Metals and cofactors > Tetrahydrobiopterin synthesis;Metabolism > Metals and cofactors;Metabolism
ENSMUSG00000020153	75406	Ndufs7	NADH:ubiquinone oxidoreductase core subunit S7	-0.510995	0.0010187	0.0149013	1.82678	significant down	Yes	Fe-S-containing proteins;Metals and cofactors;Metabolism;CI subunits;Complex I;OXPHOS subunits;OXPHOS	Metabolism > Metals and cofactors > Fe-S-containing proteins;Metabolism > Metals and cofactors;Metabolism;OXPHOS > Complex I > CI subunits;OXPHOS > Complex I;OXPHOS > OXPHOS subunits;OXPHOS
ENSMUSG00000024661	14319	Fth1	ferritin heavy polypeptide 1	-0.461886	0.0010746	0.0154043	1.81236	significant down	Yes	Iron homeostasis;Metals and cofactors;Metabolism	Metabolism > Metals and cofactors > Iron homeostasis;Metabolism > Metals and cofactors;Metabolism
ENSMUSG00000030826	12036	Bcat2	branched chain aminotransferase 2, mitochondrial	0.898578	0.00108801	0.0155263	1.80893	significant up	Yes	Branched-chain amino acid metabolism;Amino acid metabolism;Metabolism	Metabolism > Amino acid metabolism > Branched-chain amino acid metabolism;Metabolism > Amino acid metabolism;Metabolism
ENSMUSG00000027875	15360	Hmgcs2	3-hydroxy-3-methylglutaryl-Coenzyme A synthase 2	0.728685	0.00132435	0.0178135	1.74925	significant up	Yes	Ketone metabolism;Carbohydrate metabolism;Metabolism	Metabolism > Carbohydrate metabolism > Ketone metabolism;Metabolism > Carbohydrate metabolism;Metabolism
ENSMUSG00000089682	12050	Bcl2l2	BCL2-like 2	0.61169	0.00146202	0.0190858	1.71929	significant up	Yes	Apoptosis;Mitochondrial dynamics and surveillance	Mitochondrial dynamics and surveillance > Apoptosis;Mitochondrial dynamics and surveillance
ENSMUSG00000030541	269951	Idh2	isocitrate dehydrogenase 2 (NADP+), mitochondrial	0.542314	0.00153971	0.0197712	1.70397	significant up	Yes	TCA cycle;Carbohydrate metabolism;Metabolism	Metabolism > Carbohydrate metabolism > TCA cycle;Metabolism > Carbohydrate metabolism;Metabolism
ENSMUSG00000045160	78653	Bola3	bolA-like 3 (E. coli)	-0.469518	0.00161224	0.0203911	1.69056	significant down	Yes	Fe-S-containing proteins;Fe-S cluster biosynthesis;Metals and cofactors;Metabolism	Metabolism > Metals and cofactors > Fe-S-containing proteins;Metabolism > Metals and cofactors > Fe-S cluster biosynthesis;Metabolism > Metals and cofactors;Metabolism
ENSMUSG00000038582	320717	Pptc7	PTC7 protein phosphatase homolog	-0.468928	0.00169919	0.0211102	1.67551	significant down	Yes	Signaling	Signaling
ENSMUSG00000040048	68342	Ndufb10	NADH:ubiquinone oxidoreductase subunit B10	-0.48802	0.00176522	0.0216394	1.66476	significant down	Yes	CI subunits;Complex I;OXPHOS subunits;OXPHOS	OXPHOS > Complex I > CI subunits;OXPHOS > Complex I;OXPHOS > OXPHOS subunits;OXPHOS
ENSMUSG00000021532	69577	Fastkd3	FAST kinase domains 3	-0.811235	0.00183017	0.0221465	1.6547	significant down	Yes	mtRNA stability and decay;Polycistronic mtRNA processing;mtRNA metabolism;Mitochondrial central dogma	Mitochondrial central dogma > mtRNA metabolism > mtRNA stability and decay;Mitochondrial central dogma > mtRNA metabolism > Polycistronic mtRNA processing;Mitochondrial central dogma > mtRNA metabolism;Mitochondrial central dogma
ENSMUSG00000090150	102632	Acad11	acyl-Coenzyme A dehydrogenase family, member 11	0.748928	0.00185399	0.0223292	1.65113	significant up	Yes	Fatty acid oxidation;Lipid metabolism;Metabolism	Metabolism > Lipid metabolism > Fatty acid oxidation;Metabolism > Lipid metabolism;Metabolism
ENSMUSG00000020477	64660	Mrps24	mitochondrial ribosomal protein S24	-0.452884	0.0018991	0.0226705	1.64454	significant down	Yes	Mitochondrial ribosome;Translation;Mitochondrial central dogma	Mitochondrial central dogma > Translation > Mitochondrial ribosome;Mitochondrial central dogma > Translation;Mitochondrial central dogma
ENSMUSG00000021973	68514	Micu2	mitochondrial calcium uptake 2	0.663061	0.00192749	0.0228823	1.6405	significant up	Yes	EF hand proteins;Calcium cycle;Calcium uniporter;Calcium homeostasis;Signaling;Small molecule transport	Signaling > Calcium homeostasis > EF hand proteins;Signaling > Calcium homeostasis > Calcium cycle;Small molecule transport > Calcium uniporter;Signaling > Calcium homeostasis;Signaling;Small molecule transport
ENSMUSG00000005803	59010	Sqor	sulfide quinone oxidoreductase	1.18936	0.00195755	0.0231207	1.636	significant up	Yes	Sulfur metabolism;Q-linked reactions, other;Electron carriers;Metabolism	Metabolism > Sulfur metabolism;Metabolism > Electron carriers > Q-linked reactions, other;Metabolism > Electron carriers;Metabolism
ENSMUSG00000026500	66359	Cox20	cytochrome c oxidase assembly protein 20	-0.460338	0.00217895	0.0248044	1.60547	significant down	Yes	CIV assembly factors;Complex IV;OXPHOS assembly factors;OXPHOS	OXPHOS > Complex IV > CIV assembly factors;OXPHOS > Complex IV;OXPHOS > OXPHOS assembly factors;OXPHOS
ENSMUSG00000022013	66148	Dnajc15	DnaJ heat shock protein family (Hsp40) member C15	-0.44485	0.00221607	0.0250749	1.60076	significant down	Yes	Import motor;Protein import and sorting;Protein import, sorting and homeostasis	Protein import, sorting and homeostasis > Protein import and sorting > Import motor;Protein import, sorting and homeostasis > Protein import and sorting;Protein import, sorting and homeostasis
ENSMUSG00000036751	110323	Cox6b1	cytochrome c oxidase, subunit 6B1	-0.464599	0.00232488	0.0258492	1.58755	significant down	Yes	CIV subunits;Complex IV;OXPHOS subunits;OXPHOS	OXPHOS > Complex IV > CIV subunits;OXPHOS > Complex IV;OXPHOS > OXPHOS subunits;OXPHOS
ENSMUSG00000059447	231086	Hadhb	hydroxyacyl-CoA dehydrogenase trifunctional multienzyme complex subunit beta	0.572898	0.00234319	0.0259769	1.58541	significant up	Yes	Lysine metabolism;Amino acid metabolism;Fatty acid oxidation;Lipid metabolism;Ketone metabolism;Carbohydrate metabolism;Metabolism	Metabolism > Amino acid metabolism > Lysine metabolism;Metabolism > Amino acid metabolism;Metabolism > Lipid metabolism > Fatty acid oxidation;Metabolism > Lipid metabolism;Metabolism > Carbohydrate metabolism > Ketone metabolism;Metabolism > Carbohydrate metabolism;Metabolism
ENSMUSG00000028973	74610	Abcb8	ATP-binding cassette, sub-family B (MDR/TAP), member 8	0.623136	0.00257109	0.0275057	1.56058	significant up	Yes	ABC transporters;Small molecule transport	Small molecule transport > ABC transporters;Small molecule transport
ENSMUSG00000047221	330050	Fam185a	family with sequence similarity 185, member A	0.974922	0.00264705	0.0279918	1.55297	significant up	Yes
ENSMUSG00000026003	11363	Acadl	acyl-Coenzyme A dehydrogenase, long-chain	0.479289	0.00277942	0.0288349	1.54008	significant up	Yes	Fatty acid oxidation;Lipid metabolism;Metabolism	Metabolism > Lipid metabolism > Fatty acid oxidation;Metabolism > Lipid metabolism;Metabolism
ENSMUSG00000042148	70383	Cox10	heme A:farnesyltransferase cytochrome c oxidase assembly factor 10	-0.493725	0.00283394	0.0292038	1.53456	significant down	Yes	Heme synthesis and processing;Metals and cofactors;Metabolism;CIV assembly factors;Complex IV;OXPHOS assembly factors;OXPHOS	Metabolism > Metals and cofactors > Heme synthesis and processing;Metabolism > Metals and cofactors;Metabolism;OXPHOS > Complex IV > CIV assembly factors;OXPHOS > Complex IV;OXPHOS > OXPHOS assembly factors;OXPHOS
ENSMUSG00000058076	66052	Sdhc	succinate dehydrogenase complex, subunit C, integral membrane protein	0.437182	0.00304755	0.0306103	1.51413	significant up	Yes	Heme-containing proteins;Metals and cofactors;TCA cycle;Carbohydrate metabolism;Metabolism;CII subunits;Complex II;OXPHOS subunits;OXPHOS	Metabolism > Metals and cofactors > Heme-containing proteins;Metabolism > Metals and cofactors;Metabolism > Carbohydrate metabolism > TCA cycle;Metabolism > Carbohydrate metabolism;Metabolism;OXPHOS > Complex II > CII subunits;OXPHOS > Complex II;OXPHOS > OXPHOS subunits;OXPHOS
ENSMUSG00000026827	14571	Gpd2	glycerol phosphate dehydrogenase 2, mitochondrial	-0.423987	0.00306054	0.0306935	1.51295	significant down	Yes	Q-linked reactions, other;Electron carriers;Glycerol phosphate shuttle;Carbohydrate metabolism;Metabolism	Metabolism > Electron carriers > Q-linked reactions, other;Metabolism > Electron carriers;Metabolism > Carbohydrate metabolism > Glycerol phosphate shuttle;Metabolism > Carbohydrate metabolism;Metabolism
ENSMUSG00000000088	12858	Cox5a	cytochrome c oxidase subunit 5A	-0.453889	0.00306355	0.0307128	1.51268	significant down	Yes	CIV subunits;Complex IV;OXPHOS subunits;OXPHOS	OXPHOS > Complex IV > CIV subunits;OXPHOS > Complex IV;OXPHOS > OXPHOS subunits;OXPHOS
ENSMUSG00000025209	226153	Twnk	twinkle mtDNA helicase	-0.67313	0.00306519	0.0307233	1.51253	significant down	Yes	mtDNA nucleoid;mtDNA replication;mtDNA maintenance;Mitochondrial central dogma	Mitochondrial central dogma > mtDNA maintenance > mtDNA nucleoid;Mitochondrial central dogma > mtDNA maintenance > mtDNA replication;Mitochondrial central dogma > mtDNA maintenance;Mitochondrial central dogma
ENSMUSG00000032330	12866	Cox7a2	cytochrome c oxidase subunit 7A2	-0.447467	0.00308605	0.0308563	1.51066	significant down	Yes	CIV subunits;Complex IV;OXPHOS subunits;OXPHOS	OXPHOS > Complex IV > CIV subunits;OXPHOS > Complex IV;OXPHOS > OXPHOS subunits;OXPHOS
ENSMUSG00000013593	226646	Ndufs2	NADH:ubiquinone oxidoreductase core subunit S2	0.427869	0.00314095	0.0312032	1.5058	significant up	Yes	Fe-S-containing proteins;Metals and cofactors;Metabolism;CI subunits;Complex I;OXPHOS subunits;OXPHOS	Metabolism > Metals and cofactors > Fe-S-containing proteins;Metabolism > Metals and cofactors;Metabolism;OXPHOS > Complex I > CI subunits;OXPHOS > Complex I;OXPHOS > OXPHOS subunits;OXPHOS
ENSMUSG00000031059	104130	Ndufb11	NADH:ubiquinone oxidoreductase subunit B11	-0.453569	0.0032907	0.0321272	1.49313	significant down	Yes	CI subunits;Complex I;OXPHOS subunits;OXPHOS	OXPHOS > Complex I > CI subunits;OXPHOS > Complex I;OXPHOS > OXPHOS subunits;OXPHOS
ENSMUSG00000024944	56327	Arl2	ADP-ribosylation factor-like 2	-0.419633	0.00373255	0.0347913	1.45853	significant down	Yes	Fusion;Mitochondrial dynamics and surveillance	Mitochondrial dynamics and surveillance > Fusion;Mitochondrial dynamics and surveillance
ENSMUSG00000036880	52538	Acaa2	acetyl-Coenzyme A acyltransferase 2 (mitochondrial 3-oxoacyl-Coenzyme A thiolase)	0.520778	0.00379611	0.0351708	1.45382	significant up	Yes	Lysine metabolism;Amino acid metabolism;Fatty acid oxidation;Lipid metabolism;Ketone metabolism;Carbohydrate metabolism;Metabolism	Metabolism > Amino acid metabolism > Lysine metabolism;Metabolism > Amino acid metabolism;Metabolism > Lipid metabolism > Fatty acid oxidation;Metabolism > Lipid metabolism;Metabolism > Carbohydrate metabolism > Ketone metabolism;Metabolism > Carbohydrate metabolism;Metabolism
ENSMUSG00000053329	28295	Gatd3a	glutamine amidotransferase like class 1 domain containing 3A	0.425843	0.00390962	0.0358373	1.44566	significant up	Yes
ENSMUSG00000018196	69367	Glrx2	glutaredoxin 2 (thioltransferase)	-0.416061	0.00396127	0.0361359	1.44206	significant down	Yes	ROS and glutathione metabolism;Detoxification;Vitamin C metabolism;Vitamin metabolism;Fe-S-containing proteins;Metals and cofactors;Metabolism	Metabolism > Detoxification > ROS and glutathione metabolism;Metabolism > Detoxification;Metabolism > Vitamin metabolism > Vitamin C metabolism;Metabolism > Vitamin metabolism;Metabolism > Metals and cofactors > Fe-S-containing proteins;Metabolism > Metals and cofactors;Metabolism
ENSMUSG00000049960	66242	Mrps16	mitochondrial ribosomal protein S16	-0.433031	0.00403889	0.0365793	1.43677	significant down	Yes	Mitochondrial ribosome;Translation;Mitochondrial central dogma	Mitochondrial central dogma > Translation > Mitochondrial ribosome;Mitochondrial central dogma > Translation;Mitochondrial central dogma
ENSMUSG00000027374	77721	Mrps5	mitochondrial ribosomal protein S5	-0.455447	0.00405196	0.0366533	1.43589	significant down	Yes	Mitochondrial ribosome;Translation;Mitochondrial central dogma	Mitochondrial central dogma > Translation > Mitochondrial ribosome;Mitochondrial central dogma > Translation;Mitochondrial central dogma
ENSMUSG00000032786	11655	Alas1	aminolevulinic acid synthase 1	-0.428288	0.00431397	0.0381005	1.41907	significant down	Yes	Heme synthesis and processing;Metals and cofactors;Metabolism	Metabolism > Metals and cofactors > Heme synthesis and processing;Metabolism > Metals and cofactors;Metabolism
ENSMUSG00000031333	11306	Abcb7	ATP-binding cassette, sub-family B (MDR/TAP), member 7	0.625617	0.00448571	0.0390126	1.4088	significant up	Yes	ABC transporters;Small molecule transport;Molybdenum cofactor synthesis and proteins;Fe-S cluster biosynthesis;Heme synthesis and processing;Metals and cofactors;Metabolism	Small molecule transport > ABC transporters;Small molecule transport;Metabolism > Metals and cofactors > Molybdenum cofactor synthesis and proteins;Metabolism > Metals and cofactors > Fe-S cluster biosynthesis;Metabolism > Metals and cofactors > Heme synthesis and processing;Metabolism > Metals and cofactors;Metabolism
ENSMUSG00000056671	77619	Prelid2	PRELI domain containing 2	-1.16442	0.00449019	0.039036	1.40853	significant down	Yes
ENSMUSG00000026858	108958	Miga2	mitoguardin 2	0.46426	0.00468129	0.040026	1.39766	significant up	Yes	Organelle contact sites;Fusion;Mitochondrial dynamics and surveillance	Mitochondrial dynamics and surveillance > Organelle contact sites;Mitochondrial dynamics and surveillance > Fusion;Mitochondrial dynamics and surveillance
ENSMUSG00000022386	72026	Trmu	tRNA 5-methylaminomethyl-2-thiouridylate methyltransferase	-0.549734	0.00470057	0.0401261	1.39657	significant down	Yes	mt-tRNA modifications;mtRNA metabolism;Mitochondrial central dogma	Mitochondrial central dogma > mtRNA metabolism > mt-tRNA modifications;Mitochondrial central dogma > mtRNA metabolism;Mitochondrial central dogma
ENSMUSG00000053644	110695	Aldh7a1	aldehyde dehydrogenase family 7, member A1	0.501415	0.00475031	0.040383	1.3938	significant up	Yes	ROS and glutathione metabolism;Detoxification;Folate and 1-C metabolism;Choline and betaine metabolism;Vitamin metabolism;Glycine metabolism;Lysine metabolism;Amino acid metabolism;Metabolism	Metabolism > Detoxification > ROS and glutathione metabolism;Metabolism > Detoxification;Metabolism > Vitamin metabolism > Folate and 1-C metabolism;Metabolism > Vitamin metabolism > Choline and betaine metabolism;Metabolism > Vitamin metabolism;Metabolism > Amino acid metabolism > Glycine metabolism;Metabolism > Amino acid metabolism > Lysine metabolism;Metabolism > Amino acid metabolism;Metabol…
ENSMUSG00000040147	109731	Maob	monoamine oxidase B	0.481224	0.00481461	0.040712	1.39028	significant up	Yes	Xenobiotic metabolism;Detoxification;Catechol metabolism;Amino acid metabolism;Metabolism	Metabolism > Detoxification > Xenobiotic metabolism;Metabolism > Detoxification;Metabolism > Amino acid metabolism > Catechol metabolism;Metabolism > Amino acid metabolism;Metabolism
ENSMUSG00000106918	66845	Mrpl33	mitochondrial ribosomal protein L33	-0.417131	0.00498768	0.0415804	1.38111	significant down	Yes	Mitochondrial ribosome;Translation;Mitochondrial central dogma	Mitochondrial central dogma > Translation > Mitochondrial ribosome;Mitochondrial central dogma > Translation;Mitochondrial central dogma
ENSMUSG00000039048	235169	Foxred1	FAD-dependent oxidoreductase domain containing 1	0.790091	0.00514943	0.0424197	1.37243	significant up	Yes	CI assembly factors;Complex I;OXPHOS assembly factors;OXPHOS	OXPHOS > Complex I > CI assembly factors;OXPHOS > Complex I;OXPHOS > OXPHOS assembly factors;OXPHOS
ENSMUSG00000034932	66047	Mrpl54	mitochondrial ribosomal protein L54	-0.433786	0.00520214	0.0426933	1.36964	significant down	Yes	Mitochondrial ribosome;Translation;Mitochondrial central dogma	Mitochondrial central dogma > Translation > Mitochondrial ribosome;Mitochondrial central dogma > Translation;Mitochondrial central dogma
ENSMUSG00000028261	68493	Ndufaf4	NADH:ubiquinone oxidoreductase complex assembly factor 4	-0.413214	0.00525676	0.0429746	1.36679	significant down	Yes	CI assembly factors;Complex I;OXPHOS assembly factors;OXPHOS	OXPHOS > Complex I > CI assembly factors;OXPHOS > Complex I;OXPHOS > OXPHOS assembly factors;OXPHOS
ENSMUSG00000031730	56749	Dhodh	dihydroorotate dehydrogenase	0.545479	0.00531754	0.0432851	1.36366	significant up	Yes	Q-linked reactions, other;Electron carriers;Nucleotide synthesis and processing;Nucleotide metabolism;Metabolism	Metabolism > Electron carriers > Q-linked reactions, other;Metabolism > Electron carriers;Metabolism > Nucleotide metabolism > Nucleotide synthesis and processing;Metabolism > Nucleotide metabolism;Metabolism
ENSMUSG00000025732	68241	Mcrip2	MAPK regulated corepressor interacting protein 2	-0.489026	0.00546288	0.044017	1.35638	significant down	Yes	Signaling	Signaling
ENSMUSG00000027984	15107	Hadh	hydroxyacyl-Coenzyme A dehydrogenase	0.579271	0.00558254	0.0446085	1.35058	significant up	Yes	Lysine metabolism;Amino acid metabolism;Fatty acid oxidation;Lipid metabolism;Metabolism	Metabolism > Amino acid metabolism > Lysine metabolism;Metabolism > Amino acid metabolism;Metabolism > Lipid metabolism > Fatty acid oxidation;Metabolism > Lipid metabolism;Metabolism
ENSMUSG00000022450	67130	Ndufa6	NADH:ubiquinone oxidoreductase subunit A6	-0.435186	0.00567372	0.0450526	1.34628	significant down	Yes	CI subunits;Complex I;OXPHOS subunits;OXPHOS	OXPHOS > Complex I > CI subunits;OXPHOS > Complex I;OXPHOS > OXPHOS subunits;OXPHOS
ENSMUSG00000019082	68267	Slc25a22	solute carrier family 25 (mitochondrial carrier, glutamate), member 22	0.473306	0.00570713	0.045214	1.34473	significant up	Yes	SLC25A family;Small molecule transport	Small molecule transport > SLC25A family;Small molecule transport
ENSMUSG00000022452	69029	Smdt1	single-pass membrane protein with aspartate rich tail 1	-0.429029	0.00581093	0.0457137	1.33995	significant down	Yes	Calcium cycle;Calcium uniporter;Calcium homeostasis;Signaling;Small molecule transport	Signaling > Calcium homeostasis > Calcium cycle;Small molecule transport > Calcium uniporter;Signaling > Calcium homeostasis;Signaling;Small molecule transport
ENSMUSG00000019428	14232	Fkbp8	FK506 binding protein 8	0.415136	0.00605658	0.0469493	1.32837	significant up	Yes	Autophagy;Mitophagy;Organelle contact sites;Mitochondrial dynamics and surveillance	Mitochondrial dynamics and surveillance > Autophagy;Mitochondrial dynamics and surveillance > Mitophagy;Mitochondrial dynamics and surveillance > Organelle contact sites;Mitochondrial dynamics and surveillance
ENSMUSG00000025645	66658	Ccdc51	coiled-coil domain containing 51	0.778233	0.00635881	0.0484275	1.31491	significant up	Yes	Small molecule transport	Small molecule transport

## Sheet: CB_3mo_WT_vs_KO
ensembl_gene_id	entrezgene_id	gene_name	description	log2FC	p_value	adjusted_p_value	-log10(adjusted_p_value)	significance_in_KO	mitocarta_gene	mitocarta_MitoPathway	mitocarta_MitoPathwayHierarchy
ENSMUSG00000025153	14104	Fasn	fatty acid synthase	1.00325	2.488e-11	7.2439e-09	8.14003	significant up	Yes	Lipid metabolism;Metabolism	Metabolism > Lipid metabolism;Metabolism
ENSMUSG00000027673	66046	Ndufb5	NADH:ubiquinone oxidoreductase subunit B5	-0.415981	3.92054e-07	1.78386e-05	4.74864	significant down	Yes	CI subunits;Complex I;OXPHOS subunits;OXPHOS	OXPHOS > Complex I > CI subunits;OXPHOS > Complex I;OXPHOS > OXPHOS subunits;OXPHOS
ENSMUSG00000029066	66448	Mrpl20	mitochondrial ribosomal protein L20	-0.415225	4.04916e-07	1.81712e-05	4.74062	significant down	Yes	Mitochondrial ribosome;Translation;Mitochondrial central dogma	Mitochondrial central dogma > Translation > Mitochondrial ribosome;Mitochondrial central dogma > Translation;Mitochondrial central dogma
ENSMUSG00000039016	30057	Timm8b	translocase of inner mitochondrial membrane 8B	-0.381993	8.68073e-07	3.05648e-05	4.51478	significant down	Yes	Chaperones;Protein homeostasis;Protein import and sorting;Protein import, sorting and homeostasis	Protein import, sorting and homeostasis > Protein homeostasis > Chaperones;Protein import, sorting and homeostasis > Protein homeostasis;Protein import, sorting and homeostasis > Protein import and sorting;Protein import, sorting and homeostasis
ENSMUSG00000032026	104444	Rexo2	RNA exonuclease 2	-0.545075	1.01383e-06	3.39027e-05	4.46977	significant down	Yes	mtRNA stability and decay;mtRNA metabolism;Mitochondrial central dogma	Mitochondrial central dogma > mtRNA metabolism > mtRNA stability and decay;Mitochondrial central dogma > mtRNA metabolism;Mitochondrial central dogma
ENSMUSG00000020440	11844	Arf5	ADP-ribosylation factor 5	-0.446431	1.03212e-06	3.42982e-05	4.46473	significant down	Yes
ENSMUSG00000031924	66427	Cyb5b	cytochrome b5 type B	0.654943	1.26424e-06	3.9552e-05	4.40283	significant up	Yes	Cytochromes;Electron carriers;Amidoxime reducing complex;Xenobiotic metabolism;Detoxification;Heme-containing proteins;Metals and cofactors;Metabolism	Metabolism > Electron carriers > Cytochromes;Metabolism > Electron carriers;Metabolism > Detoxification > Amidoxime reducing complex;Metabolism > Detoxification > Xenobiotic metabolism;Metabolism > Detoxification;Metabolism > Metals and cofactors > Heme-containing proteins;Metabolism > Metals and cofactors;Metabolism
ENSMUSG00000015672	75398	Mrpl32	mitochondrial ribosomal protein L32	-0.523514	1.64167e-06	4.83062e-05	4.316	significant down	Yes	Mitochondrial ribosome;Translation;Mitochondrial central dogma	Mitochondrial central dogma > Translation > Mitochondrial ribosome;Mitochondrial central dogma > Translation;Mitochondrial central dogma
ENSMUSG00000044018	28028	Mrpl50	mitochondrial ribosomal protein L50	-0.576355	2.14679e-06	5.89188e-05	4.22975	significant down	Yes	Mitochondrial ribosome;Translation;Mitochondrial central dogma	Mitochondrial central dogma > Translation > Mitochondrial ribosome;Mitochondrial central dogma > Translation;Mitochondrial central dogma
ENSMUSG00000031700	108682	Gpt2	glutamic pyruvate transaminase (alanine aminotransferase) 2	0.61269	3.03417e-06	7.4591e-05	4.12731	significant up	Yes	Glutamate metabolism;Amino acid metabolism;Metabolism	Metabolism > Amino acid metabolism > Glutamate metabolism;Metabolism > Amino acid metabolism;Metabolism
ENSMUSG00000048142	269642	Nat8l	N-acetyltransferase 8-like	0.574617	3.06808e-06	7.51325e-05	4.12417	significant up	Yes	Glutamate metabolism;Amino acid metabolism;Metabolism	Metabolism > Amino acid metabolism > Glutamate metabolism;Metabolism > Amino acid metabolism;Metabolism
ENSMUSG00000027374	77721	Mrps5	mitochondrial ribosomal protein S5	-0.520798	3.1432e-06	7.63169e-05	4.11738	significant down	Yes	Mitochondrial ribosome;Translation;Mitochondrial central dogma	Mitochondrial central dogma > Translation > Mitochondrial ribosome;Mitochondrial central dogma > Translation;Mitochondrial central dogma
ENSMUSG00000036850	107733	Mrpl41	mitochondrial ribosomal protein L41	-0.430555	3.5733e-06	8.27285e-05	4.08234	significant down	Yes	Mitochondrial ribosome;Translation;Mitochondrial central dogma	Mitochondrial central dogma > Translation > Mitochondrial ribosome;Mitochondrial central dogma > Translation;Mitochondrial central dogma
ENSMUSG00000017188	52469	Coa3	cytochrome C oxidase assembly factor 3	-0.445741	5.74408e-06	0.000112957	3.94709	significant down	Yes	CIV assembly factors;Complex IV;OXPHOS assembly factors;OXPHOS;Translation factors;Translation;Mitochondrial central dogma	OXPHOS > Complex IV > CIV assembly factors;OXPHOS > Complex IV;OXPHOS > OXPHOS assembly factors;OXPHOS;Mitochondrial central dogma > Translation > Translation factors;Mitochondrial central dogma > Translation;Mitochondrial central dogma
ENSMUSG00000026688	66447	Mgst3	microsomal glutathione S-transferase 3	-0.342064	9.75303e-06	0.000167346	3.77638	significant down	Yes	Eicosanoid metabolism;Lipid metabolism;Metabolism	Metabolism > Lipid metabolism > Eicosanoid metabolism;Metabolism > Lipid metabolism;Metabolism
ENSMUSG00000037710	52637	Cisd1	CDGSH iron sulfur domain 1	-0.364103	1.14017e-05	0.000186984	3.7282	significant down	Yes	Fe-S-containing proteins;Fe-S cluster biosynthesis;Metals and cofactors;Metabolism	Metabolism > Metals and cofactors > Fe-S-containing proteins;Metabolism > Metals and cofactors > Fe-S cluster biosynthesis;Metabolism > Metals and cofactors;Metabolism
ENSMUSG00000029198	17713	Grpel1	GrpE-like 1, mitochondrial	-0.437817	1.84205e-05	0.000261581	3.58239	significant down	Yes	Fe-S cluster biosynthesis;Metals and cofactors;Metabolism;Import motor;Protein import and sorting;Protein import, sorting and homeostasis	Metabolism > Metals and cofactors > Fe-S cluster biosynthesis;Metabolism > Metals and cofactors;Metabolism;Protein import, sorting and homeostasis > Protein import and sorting > Import motor;Protein import, sorting and homeostasis > Protein import and sorting;Protein import, sorting and homeostasis
ENSMUSG00000022013	66148	Dnajc15	DnaJ heat shock protein family (Hsp40) member C15	-0.397291	1.86832e-05	0.000264182	3.5781	significant down	Yes	Import motor;Protein import and sorting;Protein import, sorting and homeostasis	Protein import, sorting and homeostasis > Protein import and sorting > Import motor;Protein import, sorting and homeostasis > Protein import and sorting;Protein import, sorting and homeostasis
ENSMUSG00000024829	353242	Mrpl21	mitochondrial ribosomal protein L21	-0.510397	2.12114e-05	0.000288132	3.54041	significant down	Yes	Mitochondrial ribosome;Translation;Mitochondrial central dogma	Mitochondrial central dogma > Translation > Mitochondrial ribosome;Mitochondrial central dogma > Translation;Mitochondrial central dogma
ENSMUSG00000024099	72900	Ndufv2	NADH:ubiquinone oxidoreductase core subunit V2	-0.34796	2.29425e-05	0.00030468	3.51616	significant down	Yes	Fe-S-containing proteins;Metals and cofactors;Metabolism;CI subunits;Complex I;OXPHOS subunits;OXPHOS	Metabolism > Metals and cofactors > Fe-S-containing proteins;Metabolism > Metals and cofactors;Metabolism;OXPHOS > Complex I > CI subunits;OXPHOS > Complex I;OXPHOS > OXPHOS subunits;OXPHOS
ENSMUSG00000027893	229709	Ahcyl1	S-adenosylhomocysteine hydrolase-like 1	0.3714	2.30053e-05	0.000305269	3.51532	significant up	Yes	Organelle contact sites;Mitochondrial dynamics and surveillance	Mitochondrial dynamics and surveillance > Organelle contact sites;Mitochondrial dynamics and surveillance
ENSMUSG00000028145	75778	Them4	thioesterase superfamily member 4	-0.587652	2.31501e-05	0.000306621	3.5134	significant down	Yes	Lipid metabolism;Metabolism	Metabolism > Lipid metabolism;Metabolism
ENSMUSG00000020477	64660	Mrps24	mitochondrial ribosomal protein S24	-0.396945	2.52173e-05	0.000326216	3.48649	significant down	Yes	Mitochondrial ribosome;Translation;Mitochondrial central dogma	Mitochondrial central dogma > Translation > Mitochondrial ribosome;Mitochondrial central dogma > Translation;Mitochondrial central dogma
ENSMUSG00000058076	66052	Sdhc	succinate dehydrogenase complex, subunit C, integral membrane protein	0.393384	2.80841e-05	0.000352249	3.45315	significant up	Yes	Heme-containing proteins;Metals and cofactors;TCA cycle;Carbohydrate metabolism;Metabolism;CII subunits;Complex II;OXPHOS subunits;OXPHOS	Metabolism > Metals and cofactors > Heme-containing proteins;Metabolism > Metals and cofactors;Metabolism > Carbohydrate metabolism > TCA cycle;Metabolism > Carbohydrate metabolism;Metabolism;OXPHOS > Complex II > CII subunits;OXPHOS > Complex II;OXPHOS > OXPHOS subunits;OXPHOS
ENSMUSG00000046329	66972	Slc25a23	solute carrier family 25 (mitochondrial carrier; phosphate carrier), member 23	0.395286	2.82702e-05	0.000353885	3.45114	significant up	Yes	EF hand proteins;Calcium homeostasis;Signaling;SLC25A family;Small molecule transport;Nucleotide import;Nucleotide metabolism;Metabolism	Signaling > Calcium homeostasis > EF hand proteins;Signaling > Calcium homeostasis;Signaling;Small molecule transport > SLC25A family;Small molecule transport;Metabolism > Nucleotide metabolism > Nucleotide import;Metabolism > Nucleotide metabolism;Metabolism
ENSMUSG00000027282	56428	Mtch2	mitochondrial carrier 2	-0.345747	3.00242e-05	0.000368987	3.43299	significant down	Yes	Fusion;Mitochondrial dynamics and surveillance;SLC25A family;Small molecule transport	Mitochondrial dynamics and surveillance > Fusion;Mitochondrial dynamics and surveillance;Small molecule transport > SLC25A family;Small molecule transport
ENSMUSG00000003955	70186	Fam162a	family with sequence similarity 162, member A	-0.407524	3.65189e-05	0.000424672	3.37195	significant down	Yes
ENSMUSG00000030086	66098	Chchd6	coiled-coil-helix-coiled-coil-helix domain containing 6	-0.380228	3.89387e-05	0.000444251	3.35237	significant down	Yes	MICOS complex;Cristae formation;Mitochondrial dynamics and surveillance	Mitochondrial dynamics and surveillance > Cristae formation > MICOS complex;Mitochondrial dynamics and surveillance > Cristae formation;Mitochondrial dynamics and surveillance
ENSMUSG00000049760	224904	Micos13	mitochondrial contact site and cristae organizing system subunit 13	-0.436061	3.99147e-05	0.00045194	3.34492	significant down	Yes	MICOS complex;Cristae formation;Mitochondrial dynamics and surveillance	Mitochondrial dynamics and surveillance > Cristae formation > MICOS complex;Mitochondrial dynamics and surveillance > Cristae formation;Mitochondrial dynamics and surveillance
ENSMUSG00000032403	69478	2300009A05Rik	RIKEN cDNA 2300009A05 gene	-0.406664	5.03449e-05	0.00053366	3.27274	significant down	Yes
ENSMUSG00000041168	74142	Lonp1	lon peptidase 1, mitochondrial	0.462192	5.46729e-05	0.00056502	3.24794	significant up	Yes	Proteases;Protein homeostasis;Protein import, sorting and homeostasis	Protein import, sorting and homeostasis > Protein homeostasis > Proteases;Protein import, sorting and homeostasis > Protein homeostasis;Protein import, sorting and homeostasis
ENSMUSG00000078713	68512	Tomm5	translocase of outer mitochondrial membrane 5	-0.475083	6.20872e-05	0.000615241	3.21096	significant down	Yes	TOM;Protein import and sorting;Protein import, sorting and homeostasis	Protein import, sorting and homeostasis > Protein import and sorting > TOM;Protein import, sorting and homeostasis > Protein import and sorting;Protein import, sorting and homeostasis
ENSMUSG00000107283	17527	Mpv17	MpV17 mitochondrial inner membrane protein	-0.53701	6.30924e-05	0.000621733	3.2064	significant down	Yes	Small molecule transport	Small molecule transport
ENSMUSG00000032942	22229	Ucp3	uncoupling protein 3 (mitochondrial, proton carrier)	2.59897	6.47866e-05	0.000632514	3.19893	significant up	Yes	SLC25A family;Small molecule transport	Small molecule transport > SLC25A family;Small molecule transport
ENSMUSG00000020459	76784	Mtif2	mitochondrial translational initiation factor 2	-0.674117	6.7043e-05	0.000646566	3.18939	significant down	Yes	Translation factors;Translation;Mitochondrial central dogma	Mitochondrial central dogma > Translation > Translation factors;Mitochondrial central dogma > Translation;Mitochondrial central dogma
ENSMUSG00000064351	17708	mt-Co1	mitochondrially encoded cytochrome c oxidase I	-0.282529	6.72779e-05	0.000648009	3.18842	significant down	Yes	Heme-containing proteins;Metals and cofactors;Metabolism;CIV subunits;Complex IV;OXPHOS subunits;OXPHOS	Metabolism > Metals and cofactors > Heme-containing proteins;Metabolism > Metals and cofactors;Metabolism;OXPHOS > Complex IV > CIV subunits;OXPHOS > Complex IV;OXPHOS > OXPHOS subunits;OXPHOS
ENSMUSG00000024158	14651	Hagh	hydroxyacyl glutathione hydrolase	-0.327004	6.86e-05	0.000656064	3.18305	significant down	Yes	ROS and glutathione metabolism;Detoxification;Metabolism	Metabolism > Detoxification > ROS and glutathione metabolism;Metabolism > Detoxification;Metabolism
ENSMUSG00000064367	17721	mt-Nd5	mitochondrially encoded NADH dehydrogenase 5	-0.270029	6.98133e-05	0.000663357	3.17825	significant down	Yes	CI subunits;Complex I;OXPHOS subunits;OXPHOS	OXPHOS > Complex I > CI subunits;OXPHOS > Complex I;OXPHOS > OXPHOS subunits;OXPHOS
ENSMUSG00000022679	93734	Mpv17l	Mpv17 transgene, kidney disease mutant-like	-0.441307	7.05254e-05	0.000667594	3.17549	significant down	Yes	Small molecule transport	Small molecule transport
ENSMUSG00000022354	66218	Ndufb9	NADH:ubiquinone oxidoreductase subunit B9	-0.278854	7.31566e-05	0.00068405	3.16491	significant down	Yes	CI subunits;Complex I;OXPHOS subunits;OXPHOS	OXPHOS > Complex I > CI subunits;OXPHOS > Complex I;OXPHOS > OXPHOS subunits;OXPHOS
ENSMUSG00000042198	66433	Chchd7	coiled-coil-helix-coiled-coil-helix domain containing 7	-0.361916	7.78152e-05	0.000714752	3.14584	significant down	Yes	Copper metabolism;Metals and cofactors;Metabolism	Metabolism > Metals and cofactors > Copper metabolism;Metabolism > Metals and cofactors;Metabolism
ENSMUSG00000063787	66121	Chchd1	coiled-coil-helix-coiled-coil-helix domain containing 1	-0.334489	9.00542e-05	0.000791918	3.10132	significant down	Yes	Mitochondrial ribosome;Translation;Mitochondrial central dogma	Mitochondrial central dogma > Translation > Mitochondrial ribosome;Mitochondrial central dogma > Translation;Mitochondrial central dogma
ENSMUSG00000020444	14923	Guk1	guanylate kinase 1	-0.326802	9.17026e-05	0.000801974	3.09584	significant down	Yes	Nucleotide synthesis and processing;Nucleotide metabolism;Metabolism	Metabolism > Nucleotide metabolism > Nucleotide synthesis and processing;Metabolism > Nucleotide metabolism;Metabolism
ENSMUSG00000025208	94067	Mrpl43	mitochondrial ribosomal protein L43	-0.338255	0.000117005	0.000960857	3.01734	significant down	Yes	Mitochondrial ribosome;Translation;Mitochondrial central dogma	Mitochondrial central dogma > Translation > Mitochondrial ribosome;Mitochondrial central dogma > Translation;Mitochondrial central dogma
ENSMUSG00000020220	230895	Vps13d	vacuolar protein sorting 13D	0.534487	0.000138057	0.00108948	2.96278	significant up	Yes	Autophagy;Mitophagy;Mitochondrial dynamics and surveillance	Mitochondrial dynamics and surveillance > Autophagy;Mitochondrial dynamics and surveillance > Mitophagy;Mitochondrial dynamics and surveillance
ENSMUSG00000029455	11669	Aldh2	aldehyde dehydrogenase 2, mitochondrial	0.522323	0.000138104	0.00108975	2.96267	significant up	Yes	Xenobiotic metabolism;Detoxification;Metabolism	Metabolism > Detoxification > Xenobiotic metabolism;Metabolism > Detoxification;Metabolism
ENSMUSG00000040112	232536	Mrps35	mitochondrial ribosomal protein S35	-0.424588	0.000146959	0.001141	2.94271	significant down	Yes	Mitochondrial ribosome;Translation;Mitochondrial central dogma	Mitochondrial central dogma > Translation > Mitochondrial ribosome;Mitochondrial central dogma > Translation;Mitochondrial central dogma
ENSMUSG00000064254	66071	Ethe1	ethylmalonic encephalopathy 1	-0.521093	0.000166242	0.00124983	2.90315	significant down	Yes	Sulfur metabolism;Metabolism	Metabolism > Sulfur metabolism;Metabolism
ENSMUSG00000037531	74600	Mrpl47	mitochondrial ribosomal protein L47	-0.435275	0.000176568	0.00130533	2.88428	significant down	Yes	Mitochondrial ribosome;Translation;mtRNA granules;mtRNA metabolism;Mitochondrial central dogma	Mitochondrial central dogma > Translation > Mitochondrial ribosome;Mitochondrial central dogma > Translation;Mitochondrial central dogma > mtRNA metabolism > mtRNA granules;Mitochondrial central dogma > mtRNA metabolism;Mitochondrial central dogma
ENSMUSG00000089847	14356	Timm10b	translocase of inner mitochondrial membrane 10B	-0.378041	0.000185511	0.00135199	2.86903	significant down	Yes	Chaperones;Protein homeostasis;Protein import and sorting;Protein import, sorting and homeostasis	Protein import, sorting and homeostasis > Protein homeostasis > Chaperones;Protein import, sorting and homeostasis > Protein homeostasis;Protein import, sorting and homeostasis > Protein import and sorting;Protein import, sorting and homeostasis
ENSMUSG00000028102	18632	Pex11b	peroxisomal biogenesis factor 11 beta	-0.422244	0.000191748	0.00138378	2.85893	significant down	Yes
ENSMUSG00000022307	170719	Oxr1	oxidation resistance 1	0.330125	0.00019883	0.00141912	2.84798	significant up	Yes	ROS and glutathione metabolism;Detoxification;Metabolism	Metabolism > Detoxification > ROS and glutathione metabolism;Metabolism > Detoxification;Metabolism
ENSMUSG00000028710	230649	Atpaf1	ATP synthase mitochondrial F1 complex assembly factor 1	0.650012	0.000199436	0.00142211	2.84707	significant up	Yes	CV assembly factors;Complex V;OXPHOS assembly factors;OXPHOS	OXPHOS > Complex V > CV assembly factors;OXPHOS > Complex V;OXPHOS > OXPHOS assembly factors;OXPHOS
ENSMUSG00000021578	67433	Ccdc127	coiled-coil domain containing 127	-0.411614	0.00020308	0.00143996	2.84165	significant down	Yes
ENSMUSG00000017778	12867	Cox7c	cytochrome c oxidase subunit 7C	-0.370901	0.000207613	0.00146188	2.83509	significant down	Yes	CIV subunits;Complex IV;OXPHOS subunits;OXPHOS	OXPHOS > Complex IV > CIV subunits;OXPHOS > Complex IV;OXPHOS > OXPHOS subunits;OXPHOS
ENSMUSG00000036751	110323	Cox6b1	cytochrome c oxidase, subunit 6B1	-0.253922	0.000233341	0.00159066	2.79842	significant down	Yes	CIV subunits;Complex IV;OXPHOS subunits;OXPHOS	OXPHOS > Complex IV > CIV subunits;OXPHOS > Complex IV;OXPHOS > OXPHOS subunits;OXPHOS
ENSMUSG00000026701	11758	Prdx6	peroxiredoxin 6	0.289916	0.000236246	0.0016047	2.79461	significant up	Yes	ROS and glutathione metabolism;Detoxification;Phospholipid metabolism;Lipid metabolism;Metabolism	Metabolism > Detoxification > ROS and glutathione metabolism;Metabolism > Detoxification;Metabolism > Lipid metabolism > Phospholipid metabolism;Metabolism > Lipid metabolism;Metabolism
ENSMUSG00000026858	108958	Miga2	mitoguardin 2	0.477352	0.000241269	0.00162873	2.78815	significant up	Yes	Organelle contact sites;Fusion;Mitochondrial dynamics and surveillance	Mitochondrial dynamics and surveillance > Organelle contact sites;Mitochondrial dynamics and surveillance > Fusion;Mitochondrial dynamics and surveillance
ENSMUSG00000019710	67707	Mrpl24	mitochondrial ribosomal protein L24	-0.397364	0.000245304	0.00164783	2.78309	significant down	Yes	Mitochondrial ribosome;Translation;Mitochondrial central dogma	Mitochondrial central dogma > Translation > Mitochondrial ribosome;Mitochondrial central dogma > Translation;Mitochondrial central dogma
ENSMUSG00000074754	228715	Smim26	small integral membrane protein 26	-0.32463	0.000271554	0.00177348	2.75117	significant down	Yes
ENSMUSG00000071014	230075	Ndufb6	NADH:ubiquinone oxidoreductase subunit B6	-0.254721	0.000274	0.00178512	2.74833	significant down	Yes	CI subunits;Complex I;OXPHOS subunits;OXPHOS	OXPHOS > Complex I > CI subunits;OXPHOS > Complex I;OXPHOS > OXPHOS subunits;OXPHOS
ENSMUSG00000034211	66258	Mrps17	mitochondrial ribosomal protein S17	-0.367125	0.000276729	0.00179804	2.7452	significant down	Yes	Mitochondrial ribosome;Translation;Mitochondrial central dogma	Mitochondrial central dogma > Translation > Mitochondrial ribosome;Mitochondrial central dogma > Translation;Mitochondrial central dogma
ENSMUSG00000026003	11363	Acadl	acyl-Coenzyme A dehydrogenase, long-chain	0.398288	0.000279269	0.00181001	2.74232	significant up	Yes	Fatty acid oxidation;Lipid metabolism;Metabolism	Metabolism > Lipid metabolism > Fatty acid oxidation;Metabolism > Lipid metabolism;Metabolism
ENSMUSG00000027637	67388	Rab5if	RAB5 interacting factor	-0.271654	0.000303041	0.00191917	2.71689	significant down	Yes	Respirasome assembly;OXPHOS assembly factors;OXPHOS	OXPHOS > Respirasome assembly;OXPHOS > OXPHOS assembly factors;OXPHOS
ENSMUSG00000013736	70047	Trnt1	tRNA nucleotidyl transferase, CCA-adding, 1	-0.474909	0.000314117	0.0019684	2.70589	significant down	Yes	mt-tRNA modifications;mtRNA metabolism;Mitochondrial central dogma	Mitochondrial central dogma > mtRNA metabolism > mt-tRNA modifications;Mitochondrial central dogma > mtRNA metabolism;Mitochondrial central dogma
ENSMUSG00000038462	66694	Uqcrfs1	ubiquinol-cytochrome c reductase, Rieske iron-sulfur polypeptide 1	-0.280028	0.000323378	0.00200878	2.69707	significant down	Yes	Fe-S-containing proteins;Metals and cofactors;Metabolism;CIII subunits;Complex III;OXPHOS subunits;OXPHOS	Metabolism > Metals and cofactors > Fe-S-containing proteins;Metabolism > Metals and cofactors;Metabolism;OXPHOS > Complex III > CIII subunits;OXPHOS > Complex III;OXPHOS > OXPHOS subunits;OXPHOS
ENSMUSG00000024683	94063	Mrpl16	mitochondrial ribosomal protein L16	-0.437538	0.000323569	0.00200961	2.69689	significant down	Yes	Mitochondrial ribosome;Translation;Mitochondrial central dogma	Mitochondrial central dogma > Translation > Mitochondrial ribosome;Mitochondrial central dogma > Translation;Mitochondrial central dogma
ENSMUSG00000026895	68375	Ndufa8	NADH:ubiquinone oxidoreductase subunit A8	-0.278648	0.000328747	0.00203187	2.6921	significant down	Yes	CI subunits;Complex I;OXPHOS subunits;OXPHOS	OXPHOS > Complex I > CI subunits;OXPHOS > Complex I;OXPHOS > OXPHOS subunits;OXPHOS
ENSMUSG00000008540	56615	Mgst1	microsomal glutathione S-transferase 1	0.380605	0.00035116	0.00212581	2.67248	significant up	Yes	ROS and glutathione metabolism;Xenobiotic metabolism;Detoxification;Metabolism	Metabolism > Detoxification > ROS and glutathione metabolism;Metabolism > Detoxification > Xenobiotic metabolism;Metabolism > Detoxification;Metabolism
ENSMUSG00000030647	68197	Ndufc2	NADH:ubiquinone oxidoreductase subunit C2	-0.240853	0.000354565	0.00213974	2.66964	significant down	Yes	CI subunits;Complex I;OXPHOS subunits;OXPHOS	OXPHOS > Complex I > CI subunits;OXPHOS > Complex I;OXPHOS > OXPHOS subunits;OXPHOS
ENSMUSG00000062580	21854	Timm17a	translocase of inner mitochondrial membrane 17a	-0.331639	0.00036103	0.00216596	2.66435	significant down	Yes	TIM23 presequence pathway;Protein import and sorting;Protein import, sorting and homeostasis	Protein import, sorting and homeostasis > Protein import and sorting > TIM23 presequence pathway;Protein import, sorting and homeostasis > Protein import and sorting;Protein import, sorting and homeostasis
ENSMUSG00000057880	268860	Abat	4-aminobutyrate aminotransferase	0.287016	0.0003624	0.00217147	2.66325	significant up	Yes	Fe-S-containing proteins;Metals and cofactors;GABA metabolism;Amino acid metabolism;Metabolism	Metabolism > Metals and cofactors > Fe-S-containing proteins;Metabolism > Metals and cofactors;Metabolism > Amino acid metabolism > GABA metabolism;Metabolism > Amino acid metabolism;Metabolism
ENSMUSG00000020988	217666	L2hgdh	L-2-hydroxyglutarate dehydrogenase	0.468348	0.000375302	0.00222634	2.65241	significant up	Yes	TCA-associated;Carbohydrate metabolism;Metabolism	Metabolism > Carbohydrate metabolism > TCA-associated;Metabolism > Carbohydrate metabolism;Metabolism
ENSMUSG00000026154	68002	Sdhaf4	succinate dehydrogenase complex assembly factor 4	-0.321188	0.000384072	0.00226301	2.64531	significant down	Yes	CII assembly factors;Complex II;OXPHOS assembly factors;OXPHOS	OXPHOS > Complex II > CII assembly factors;OXPHOS > Complex II;OXPHOS > OXPHOS assembly factors;OXPHOS
ENSMUSG00000000340	13171	Dbt	dihydrolipoamide branched chain transacylase E2	0.416124	0.000415625	0.00239096	2.62143	significant up	Yes	Branched-chain amino acid dehydrogenase complex;Branched-chain amino acid metabolism;Amino acid metabolism;Metabolism	Metabolism > Amino acid metabolism > Branched-chain amino acid dehydrogenase complex;Metabolism > Amino acid metabolism > Branched-chain amino acid metabolism;Metabolism > Amino acid metabolism;Metabolism
ENSMUSG00000062981	67270	Mrpl42	mitochondrial ribosomal protein L42	-0.311234	0.00042191	0.00241573	2.61695	significant down	Yes	Mitochondrial ribosome;Translation;Mitochondrial central dogma	Mitochondrial central dogma > Translation > Mitochondrial ribosome;Mitochondrial central dogma > Translation;Mitochondrial central dogma
ENSMUSG00000030612	67308	Mrpl46	mitochondrial ribosomal protein L46	-0.319937	0.000470508	0.00259966	2.58508	significant down	Yes	Mitochondrial ribosome;Translation;Mitochondrial central dogma	Mitochondrial central dogma > Translation > Mitochondrial ribosome;Mitochondrial central dogma > Translation;Mitochondrial central dogma
ENSMUSG00000023939	68463	Mrpl14	mitochondrial ribosomal protein L14	-0.33708	0.000479467	0.00263217	2.57969	significant down	Yes	Mitochondrial ribosome;Translation;Mitochondrial central dogma	Mitochondrial central dogma > Translation > Mitochondrial ribosome;Mitochondrial central dogma > Translation;Mitochondrial central dogma
ENSMUSG00000028672	15356	Hmgcl	3-hydroxy-3-methylglutaryl-Coenzyme A lyase	-0.432603	0.000493656	0.00268282	2.57141	significant down	Yes	Branched-chain amino acid metabolism;Amino acid metabolism;Ketone metabolism;Carbohydrate metabolism;Metabolism	Metabolism > Amino acid metabolism > Branched-chain amino acid metabolism;Metabolism > Amino acid metabolism;Metabolism > Carbohydrate metabolism > Ketone metabolism;Metabolism > Carbohydrate metabolism;Metabolism
ENSMUSG00000035936	214579	Aldh5a1	aldhehyde dehydrogenase family 5, subfamily A1	0.576884	0.000505909	0.00272574	2.56452	significant up	Yes	GABA metabolism;Amino acid metabolism;Metabolism	Metabolism > Amino acid metabolism > GABA metabolism;Metabolism > Amino acid metabolism;Metabolism
ENSMUSG00000051730	75422	Mettl5	methyltransferase 5, N6-adenosine	-0.457075	0.00051783	0.0027668	2.55802	significant down	Yes	mt-rRNA modifications;mtRNA metabolism;Mitochondrial central dogma	Mitochondrial central dogma > mtRNA metabolism > mt-rRNA modifications;Mitochondrial central dogma > mtRNA metabolism;Mitochondrial central dogma
ENSMUSG00000030869	70316	Ndufab1	NADH:ubiquinone oxidoreductase subunit AB1	-0.306623	0.000574139	0.002969	2.52739	significant down	Yes	Fe-S cluster biosynthesis;Metals and cofactors;Type II fatty acid synthesis;Lipid metabolism;Metabolism;CI subunits;Complex I;OXPHOS subunits;OXPHOS	Metabolism > Metals and cofactors > Fe-S cluster biosynthesis;Metabolism > Metals and cofactors;Metabolism > Lipid metabolism > Type II fatty acid synthesis;Metabolism > Lipid metabolism;Metabolism;OXPHOS > Complex I > CI subunits;OXPHOS > Complex I;OXPHOS > OXPHOS subunits;OXPHOS
ENSMUSG00000058267	64659	Mrps14	mitochondrial ribosomal protein S14	-0.314611	0.000615568	0.00311787	2.50614	significant down	Yes	Mitochondrial ribosome;Translation;Mitochondrial central dogma	Mitochondrial central dogma > Translation > Mitochondrial ribosome;Mitochondrial central dogma > Translation;Mitochondrial central dogma
ENSMUSG00000031969	66948	Acad8	acyl-Coenzyme A dehydrogenase family, member 8	0.38695	0.000636678	0.00319726	2.49522	significant up	Yes	Branched-chain amino acid metabolism;Amino acid metabolism;Metabolism	Metabolism > Amino acid metabolism > Branched-chain amino acid metabolism;Metabolism > Amino acid metabolism;Metabolism
ENSMUSG00000079427	100039707	Mthfsl	5, 10-methenyltetrahydrofolate synthetase-like	-0.635551	0.000649731	0.00324642	2.48859	significant down	Yes	Folate and 1-C metabolism;Vitamin metabolism;Metabolism	Metabolism > Vitamin metabolism > Folate and 1-C metabolism;Metabolism > Vitamin metabolism;Metabolism
ENSMUSG00000024892	18563	Pcx	pyruvate carboxylase	0.503927	0.000706025	0.00345291	2.46181	significant up	Yes	Biotin utilizing proteins;Vitamin metabolism;TCA-associated;Gluconeogenesis;Carbohydrate metabolism;Metabolism	Metabolism > Vitamin metabolism > Biotin utilizing proteins;Metabolism > Vitamin metabolism;Metabolism > Carbohydrate metabolism > TCA-associated;Metabolism > Carbohydrate metabolism > Gluconeogenesis;Metabolism > Carbohydrate metabolism;Metabolism
ENSMUSG00000002661	66400	Alkbh7	alkB homolog 7	-0.297452	0.00071054	0.00346909	2.45978	significant down	Yes
ENSMUSG00000029486	94061	Mrpl1	mitochondrial ribosomal protein L1	-0.353754	0.000764996	0.00366003	2.43652	significant down	Yes	Mitochondrial ribosome;Translation;Mitochondrial central dogma	Mitochondrial central dogma > Translation > Mitochondrial ribosome;Mitochondrial central dogma > Translation;Mitochondrial central dogma
ENSMUSG00000052337	76614	Immt	inner membrane protein, mitochondrial	-0.346107	0.000765468	0.00366165	2.43632	significant down	Yes	MICOS complex;Cristae formation;Mitochondrial dynamics and surveillance	Mitochondrial dynamics and surveillance > Cristae formation > MICOS complex;Mitochondrial dynamics and surveillance > Cristae formation;Mitochondrial dynamics and surveillance
ENSMUSG00000045438	68033	Cox19	cytochrome c oxidase assembly protein 19	-0.349346	0.000776812	0.00370161	2.43161	significant down	Yes	Copper metabolism;Metals and cofactors;Metabolism;CIV assembly factors;Complex IV;OXPHOS assembly factors;OXPHOS	Metabolism > Metals and cofactors > Copper metabolism;Metabolism > Metals and cofactors;Metabolism;OXPHOS > Complex IV > CIV assembly factors;OXPHOS > Complex IV;OXPHOS > OXPHOS assembly factors;OXPHOS
ENSMUSG00000026255	98363	Efhd1	EF hand domain containing 1	0.374744	0.000912861	0.00417641	2.3792	significant up	Yes	EF hand proteins;Calcium homeostasis;Signaling	Signaling > Calcium homeostasis > EF hand proteins;Signaling > Calcium homeostasis;Signaling
ENSMUSG00000033491	244954	Prss35	protease, serine 35	2.33184	0.000950778	0.00430216	2.36631	significant up	Yes	Protein homeostasis;Protein import, sorting and homeostasis	Protein import, sorting and homeostasis > Protein homeostasis;Protein import, sorting and homeostasis
ENSMUSG00000035772	118451	Mrps2	mitochondrial ribosomal protein S2	0.472574	0.00102395	0.0045372	2.34321	significant up	Yes	Mitochondrial ribosome;Translation;Mitochondrial central dogma	Mitochondrial central dogma > Translation > Mitochondrial ribosome;Mitochondrial central dogma > Translation;Mitochondrial central dogma
ENSMUSG00000090935	24071	Synj2bp	synaptojanin 2 binding protein	-0.32718	0.00104575	0.00460536	2.33674	significant down	Yes	Organelle contact sites;Mitochondrial dynamics and surveillance	Mitochondrial dynamics and surveillance > Organelle contact sites;Mitochondrial dynamics and surveillance
ENSMUSG00000026618	381314	Iars2	isoleucine-tRNA synthetase 2, mitochondrial	0.44957	0.00107376	0.00469171	2.32867	significant up	Yes	mt-tRNA synthetases;Translation;Mitochondrial central dogma	Mitochondrial central dogma > Translation > mt-tRNA synthetases;Mitochondrial central dogma > Translation;Mitochondrial central dogma
ENSMUSG00000041881	66416	Ndufa7	NADH:ubiquinone oxidoreductase subunit A7	-0.232082	0.00108364	0.00472186	2.32589	significant down	Yes	CI subunits;Complex I;OXPHOS subunits;OXPHOS	OXPHOS > Complex I > CI subunits;OXPHOS > Complex I;OXPHOS > OXPHOS subunits;OXPHOS
ENSMUSG00000018882	67036	Mrpl45	mitochondrial ribosomal protein L45	-0.396209	0.00115598	0.00494342	2.30597	significant down	Yes	Mitochondrial ribosome;Translation;Mitochondrial central dogma	Mitochondrial central dogma > Translation > Mitochondrial ribosome;Mitochondrial central dogma > Translation;Mitochondrial central dogma
ENSMUSG00000003438	66525	Timm50	translocase of inner mitochondrial membrane 50	-0.358202	0.0011565	0.00494502	2.30583	significant down	Yes	TIM23 presequence pathway;Protein import and sorting;Protein import, sorting and homeostasis	Protein import, sorting and homeostasis > Protein import and sorting > TIM23 presequence pathway;Protein import, sorting and homeostasis > Protein import and sorting;Protein import, sorting and homeostasis
ENSMUSG00000038967	18604	Pdk2	pyruvate dehydrogenase kinase, isoenzyme 2	0.338808	0.00116134	0.00495972	2.30454	significant up	Yes	Pyruvate metabolism;Carbohydrate metabolism;Metabolism	Metabolism > Carbohydrate metabolism > Pyruvate metabolism;Metabolism > Carbohydrate metabolism;Metabolism
ENSMUSG00000037826	243382	Ppm1k	protein phosphatase 1K (PP2C domain containing)	-0.402757	0.00119135	0.0050502	2.29669	significant down	Yes	Branched-chain amino acid dehydrogenase complex;Branched-chain amino acid metabolism;Amino acid metabolism;Metabolism	Metabolism > Amino acid metabolism > Branched-chain amino acid dehydrogenase complex;Metabolism > Amino acid metabolism > Branched-chain amino acid metabolism;Metabolism > Amino acid metabolism;Metabolism
ENSMUSG00000063882	66576	Uqcrh	ubiquinol-cytochrome c reductase hinge protein	-0.221178	0.0011929	0.00505483	2.29629	significant down	Yes	CIII subunits;Complex III;OXPHOS subunits;OXPHOS	OXPHOS > Complex III > CIII subunits;OXPHOS > Complex III;OXPHOS > OXPHOS subunits;OXPHOS
ENSMUSG00000006717	66834	Acot13	acyl-CoA thioesterase 13	-0.283044	0.00120358	0.00508666	2.29357	significant down	Yes	Lipid metabolism;Metabolism	Metabolism > Lipid metabolism;Metabolism
ENSMUSG00000040048	68342	Ndufb10	NADH:ubiquinone oxidoreductase subunit B10	-0.233667	0.00121944	0.00513364	2.28957	significant down	Yes	CI subunits;Complex I;OXPHOS subunits;OXPHOS	OXPHOS > Complex I > CI subunits;OXPHOS > Complex I;OXPHOS > OXPHOS subunits;OXPHOS
ENSMUSG00000024712	54391	Rfk	riboflavin kinase	-0.312258	0.00122698	0.00515586	2.2877	significant down	Yes	Vitamin B2 metabolism;Vitamin metabolism;Metabolism	Metabolism > Vitamin metabolism > Vitamin B2 metabolism;Metabolism > Vitamin metabolism;Metabolism
ENSMUSG00000019689	66117	Fmc1	formation of mitochondrial complex V assembly factor 1	-0.25348	0.00126476	0.00526592	2.27853	significant down	Yes	CV assembly factors;Complex V;OXPHOS assembly factors;OXPHOS	OXPHOS > Complex V > CV assembly factors;OXPHOS > Complex V;OXPHOS > OXPHOS assembly factors;OXPHOS
ENSMUSG00000015943	69168	Bola1	bolA-like 1 (E. coli)	-0.333247	0.00127499	0.00529537	2.2761	significant down	Yes	Fe-S-containing proteins;Fe-S cluster biosynthesis;Metals and cofactors;Metabolism	Metabolism > Metals and cofactors > Fe-S-containing proteins;Metabolism > Metals and cofactors > Fe-S cluster biosynthesis;Metabolism > Metals and cofactors;Metabolism
ENSMUSG00000015337	13804	Endog	endonuclease G	-0.337343	0.00128715	0.00533018	2.27326	significant down	Yes	Apoptosis;Mitochondrial dynamics and surveillance;mtRNA stability and decay;mtRNA metabolism;mtDNA stability and decay;mtDNA maintenance;Mitochondrial central dogma	Mitochondrial dynamics and surveillance > Apoptosis;Mitochondrial dynamics and surveillance;Mitochondrial central dogma > mtRNA metabolism > mtRNA stability and decay;Mitochondrial central dogma > mtRNA metabolism;Mitochondrial central dogma > mtDNA maintenance > mtDNA stability and decay;Mitochondrial central dogma > mtDNA maintenance;Mitochondrial central dogma
ENSMUSG00000026087	107734	Mrpl30	mitochondrial ribosomal protein L30	-0.3111	0.00138139	0.00559328	2.25233	significant down	Yes	Mitochondrial ribosome;Translation;Mitochondrial central dogma	Mitochondrial central dogma > Translation > Mitochondrial ribosome;Mitochondrial central dogma > Translation;Mitochondrial central dogma
ENSMUSG00000032330	12866	Cox7a2	cytochrome c oxidase subunit 7A2	-0.207525	0.00141043	0.005672	2.24626	significant down	Yes	CIV subunits;Complex IV;OXPHOS subunits;OXPHOS	OXPHOS > Complex IV > CIV subunits;OXPHOS > Complex IV;OXPHOS > OXPHOS subunits;OXPHOS
ENSMUSG00000021794	14661	Glud1	glutamate dehydrogenase 1	0.28481	0.0014332	0.00573299	2.24162	significant up	Yes	GABA metabolism;Glutamate metabolism;Amino acid metabolism;Metabolism	Metabolism > Amino acid metabolism > GABA metabolism;Metabolism > Amino acid metabolism > Glutamate metabolism;Metabolism > Amino acid metabolism;Metabolism
ENSMUSG00000024208	67267	Uqcc2	ubiquinol-cytochrome c reductase complex assembly factor 2	-0.220414	0.00147859	0.00585383	2.23256	significant down	Yes	CIII assembly factors;Complex III;OXPHOS assembly factors;OXPHOS	OXPHOS > Complex III > CIII assembly factors;OXPHOS > Complex III;OXPHOS > OXPHOS assembly factors;OXPHOS
ENSMUSG00000032279	67834	Idh3a	isocitrate dehydrogenase 3 (NAD+) alpha	-0.278416	0.00148021	0.00585817	2.23224	significant down	Yes	TCA cycle;Carbohydrate metabolism;Metabolism	Metabolism > Carbohydrate metabolism > TCA cycle;Metabolism > Carbohydrate metabolism;Metabolism
ENSMUSG00000020219	30055	Timm13	translocase of inner mitochondrial membrane 13	-0.223001	0.00149491	0.0058974	2.22934	significant down	Yes	Chaperones;Protein homeostasis;Protein import and sorting;Protein import, sorting and homeostasis	Protein import, sorting and homeostasis > Protein homeostasis > Chaperones;Protein import, sorting and homeostasis > Protein homeostasis;Protein import, sorting and homeostasis > Protein import and sorting;Protein import, sorting and homeostasis
ENSMUSG00000025868	67044	Higd2a	HIG1 domain family, member 2A	-0.244769	0.00149922	0.00590884	2.2285	significant down	Yes	Respirasome assembly;OXPHOS assembly factors;OXPHOS	OXPHOS > Respirasome assembly;OXPHOS > OXPHOS assembly factors;OXPHOS
ENSMUSG00000002416	68198	Ndufb2	NADH:ubiquinone oxidoreductase subunit B2	-0.23201	0.00152212	0.00596936	2.22407	significant down	Yes	CI subunits;Complex I;OXPHOS subunits;OXPHOS	OXPHOS > Complex I > CI subunits;OXPHOS > Complex I;OXPHOS > OXPHOS subunits;OXPHOS
ENSMUSG00000024592	77422	C330018D20Rik	RIKEN cDNA C330018D20 gene	-0.571731	0.00152537	0.00597788	2.22345	significant down	Yes
ENSMUSG00000020153	75406	Ndufs7	NADH:ubiquinone oxidoreductase core subunit S7	-0.216563	0.00152749	0.00598344	2.22305	significant down	Yes	Fe-S-containing proteins;Metals and cofactors;Metabolism;CI subunits;Complex I;OXPHOS subunits;OXPHOS	Metabolism > Metals and cofactors > Fe-S-containing proteins;Metabolism > Metals and cofactors;Metabolism;OXPHOS > Complex I > CI subunits;OXPHOS > Complex I;OXPHOS > OXPHOS subunits;OXPHOS
ENSMUSG00000026500	66359	Cox20	cytochrome c oxidase assembly protein 20	-0.279502	0.00153404	0.00600061	2.2218	significant down	Yes	CIV assembly factors;Complex IV;OXPHOS assembly factors;OXPHOS	OXPHOS > Complex IV > CIV assembly factors;OXPHOS > Complex IV;OXPHOS > OXPHOS assembly factors;OXPHOS
ENSMUSG00000025040	72018	Fundc1	FUN14 domain containing 1	-0.293138	0.00154074	0.0060181	2.22054	significant down	Yes	Autophagy;Mitophagy;Mitochondrial dynamics and surveillance	Mitochondrial dynamics and surveillance > Autophagy;Mitochondrial dynamics and surveillance > Mitophagy;Mitochondrial dynamics and surveillance
ENSMUSG00000020267	15254	Hint1	histidine triad nucleotide binding protein 1	-0.203218	0.00154901	0.00603963	2.21899	significant down	Yes	Nucleotide synthesis and processing;Nucleotide metabolism;Metabolism	Metabolism > Nucleotide metabolism > Nucleotide synthesis and processing;Metabolism > Nucleotide metabolism;Metabolism
ENSMUSG00000054312	66292	Mrps21	mitochondrial ribosomal protein S21	-0.273826	0.00163124	0.00625455	2.2038	significant down	Yes	Mitochondrial ribosome;Translation;Mitochondrial central dogma	Mitochondrial central dogma > Translation > Mitochondrial ribosome;Mitochondrial central dogma > Translation;Mitochondrial central dogma
ENSMUSG00000020268	75530	Lyrm7	LYR motif containing 7	-0.961865	0.00171863	0.00649489	2.18743	significant down	Yes	CIII assembly factors;Complex III;OXPHOS assembly factors;OXPHOS	OXPHOS > Complex III > CIII assembly factors;OXPHOS > Complex III;OXPHOS > OXPHOS assembly factors;OXPHOS
ENSMUSG00000030934	18242	Oat	ornithine aminotransferase	0.318731	0.00172125	0.00650211	2.18695	significant up	Yes	Proline metabolism;Amino acid metabolism;Metabolism	Metabolism > Amino acid metabolism > Proline metabolism;Metabolism > Amino acid metabolism;Metabolism
ENSMUSG00000056671	77619	Prelid2	PRELI domain containing 2	-1.66677	0.00183001	0.0067971	2.16768	significant down	Yes
ENSMUSG00000024359	15526	Hspa9	heat shock protein 9	0.250556	0.00185771	0.00687068	2.163	significant up	Yes	Fe-S cluster biosynthesis;Metals and cofactors;Metabolism	Metabolism > Metals and cofactors > Fe-S cluster biosynthesis;Metabolism > Metals and cofactors;Metabolism
ENSMUSG00000005683	12974	Cs	citrate synthase	0.277743	0.00187845	0.00692535	2.15956	significant up	Yes	TCA cycle;Carbohydrate metabolism;Metabolism	Metabolism > Carbohydrate metabolism > TCA cycle;Metabolism > Carbohydrate metabolism;Metabolism
ENSMUSG00000026163	77629	Sphkap	SPHK1 interactor, AKAP domain containing	-0.291782	0.00188809	0.00695064	2.15798	significant down	Yes	cAMP-PKA signaling;Signaling	Signaling > cAMP-PKA signaling;Signaling
ENSMUSG00000018659	103711	Pnpo	pyridoxine 5'-phosphate oxidase	-0.360887	0.00189899	0.00697913	2.1562	significant down	Yes	Vitamin B6 metabolism;Vitamin metabolism;Metabolism	Metabolism > Vitamin metabolism > Vitamin B6 metabolism;Metabolism > Vitamin metabolism;Metabolism
ENSMUSG00000026687	56752	Aldh9a1	aldehyde dehydrogenase 9, subfamily A1	0.420566	0.00192809	0.00705478	2.15152	significant up	Yes	ROS and glutathione metabolism;Detoxification;GABA metabolism;Amino acid metabolism;Metabolism	Metabolism > Detoxification > ROS and glutathione metabolism;Metabolism > Detoxification;Metabolism > Amino acid metabolism > GABA metabolism;Metabolism > Amino acid metabolism;Metabolism
ENSMUSG00000057388	67681	Mrpl18	mitochondrial ribosomal protein L18	-0.281462	0.00201612	0.00727962	2.13789	significant down	Yes	Mitochondrial ribosome;Translation;Mitochondrial central dogma	Mitochondrial central dogma > Translation > Mitochondrial ribosome;Mitochondrial central dogma > Translation;Mitochondrial central dogma
ENSMUSG00000027367	99138	Stard7	START domain containing 7	0.315554	0.00203705	0.00733219	2.13477	significant up	Yes	Small molecule transport;Phospholipid metabolism;Lipid metabolism;Metabolism	Small molecule transport;Metabolism > Lipid metabolism > Phospholipid metabolism;Metabolism > Lipid metabolism;Metabolism
ENSMUSG00000028383	72479	Hsdl2	hydroxysteroid dehydrogenase like 2	-0.324996	0.00214898	0.00761181	2.11851	significant down	Yes
ENSMUSG00000027384	69487	Ndufaf5	NADH:ubiquinone oxidoreductase complex assembly factor 5	-0.308232	0.00224299	0.00784415	2.10545	significant down	Yes	CI assembly factors;Complex I;OXPHOS assembly factors;OXPHOS	OXPHOS > Complex I > CI assembly factors;OXPHOS > Complex I;OXPHOS > OXPHOS assembly factors;OXPHOS
ENSMUSG00000030652	12850	Coq7	demethyl-Q 7	-0.307939	0.00224376	0.00784604	2.10535	significant down	Yes	Coenzyme Q metabolism;Metals and cofactors;Metabolism	Metabolism > Metals and cofactors > Coenzyme Q metabolism;Metabolism > Metals and cofactors;Metabolism
ENSMUSG00000027199	67092	Gatm	glycine amidinotransferase (L-arginine:glycine amidinotransferase)	-0.351327	0.0023206	0.00803156	2.0952	significant down	Yes	Creatine metabolism;Nucleotide metabolism;Metabolism	Metabolism > Nucleotide metabolism > Creatine metabolism;Metabolism > Nucleotide metabolism;Metabolism
ENSMUSG00000024580	17714	Grpel2	GrpE-like 2, mitochondrial	-0.40862	0.00236013	0.00812554	2.09015	significant down	Yes	Fe-S cluster biosynthesis;Metals and cofactors;Metabolism;Import motor;Protein import and sorting;Protein import, sorting and homeostasis	Metabolism > Metals and cofactors > Fe-S cluster biosynthesis;Metabolism > Metals and cofactors;Metabolism;Protein import, sorting and homeostasis > Protein import and sorting > Import motor;Protein import, sorting and homeostasis > Protein import and sorting;Protein import, sorting and homeostasis
ENSMUSG00000024181	68611	Mrpl28	mitochondrial ribosomal protein L28	-0.288595	0.00239354	0.0082042	2.08596	significant down	Yes	Mitochondrial ribosome;Translation;Mitochondrial central dogma	Mitochondrial central dogma > Translation > Mitochondrial ribosome;Mitochondrial central dogma > Translation;Mitochondrial central dogma
ENSMUSG00000072640	66274	Lyrm9	LYR motif containing 9	-0.402872	0.00239842	0.00821563	2.08536	significant down	Yes
ENSMUSG00000025777	14545	Gdap1	ganglioside-induced differentiation-associated-protein 1	-0.314918	0.00241039	0.00824362	2.08388	significant down	Yes
ENSMUSG00000029500	72542	Pgam5	phosphoglycerate mutase family member 5	-0.397653	0.00243225	0.00829449	2.08121	significant down	Yes	Autophagy;Mitophagy;Mitochondrial dynamics and surveillance	Mitochondrial dynamics and surveillance > Autophagy;Mitochondrial dynamics and surveillance > Mitophagy;Mitochondrial dynamics and surveillance
ENSMUSG00000022323	15473	Rida	reactive intermediate imine deaminase A homolog	0.240993	0.00249986	0.00844998	2.07314	significant up	Yes
ENSMUSG00000032051	14148	Fdx1	ferredoxin 1	-0.281492	0.00267825	0.00884739	2.05319	significant down	Yes	Vitamin D metabolism;Vitamin metabolism;Fe-S-containing proteins;Fe-S cluster biosynthesis;Heme synthesis and processing;Metals and cofactors;Cholesterol, bile acid, steroid synthesis;Lipid metabolism;Metabolism	Metabolism > Vitamin metabolism > Vitamin D metabolism;Metabolism > Vitamin metabolism;Metabolism > Metals and cofactors > Fe-S-containing proteins;Metabolism > Metals and cofactors > Fe-S cluster biosynthesis;Metabolism > Metals and cofactors > Heme synthesis and processing;Metabolism > Metals and cofactors;Metabolism > Lipid metabolism > Cholesterol, bile acid, steroid synthesis;Metabolism > Li…
ENSMUSG00000048429	69773	Timm29	translocase of inner mitochondrial membrane 29	-0.346721	0.00283824	0.00923614	2.03451	significant down	Yes	TIM22 carrier pathway;Protein import and sorting;Protein import, sorting and homeostasis	Protein import, sorting and homeostasis > Protein import and sorting > TIM22 carrier pathway;Protein import, sorting and homeostasis > Protein import and sorting;Protein import, sorting and homeostasis
ENSMUSG00000023921	17850	Mmut	methylmalonyl-Coenzyme A mutase	0.288312	0.00291155	0.00942066	2.02592	significant up	Yes	Vitamin B12 metabolism;Vitamin metabolism;Fatty acid oxidation;Lipid metabolism;Propanoate metabolism;Carbohydrate metabolism;Metabolism	Metabolism > Vitamin metabolism > Vitamin B12 metabolism;Metabolism > Vitamin metabolism;Metabolism > Lipid metabolism > Fatty acid oxidation;Metabolism > Lipid metabolism;Metabolism > Carbohydrate metabolism > Propanoate metabolism;Metabolism > Carbohydrate metabolism;Metabolism
ENSMUSG00000018858	68572	Mrpl58	mitochondrial ribosomal protein L58	-0.268981	0.0029135	0.00942554	2.02569	significant down	Yes	Translation factors;Mitochondrial ribosome;Translation;Mitochondrial central dogma	Mitochondrial central dogma > Translation > Translation factors;Mitochondrial central dogma > Translation > Mitochondrial ribosome;Mitochondrial central dogma > Translation;Mitochondrial central dogma
ENSMUSG00000028603	20280	Scp2	sterol carrier protein 2, liver	-0.303794	0.00298338	0.00959942	2.01775	significant down	Yes	Cholesterol, bile acid, steroid synthesis;Lipid metabolism;Metabolism	Metabolism > Lipid metabolism > Cholesterol, bile acid, steroid synthesis;Metabolism > Lipid metabolism;Metabolism
ENSMUSG00000025260	15108	Hsd17b10	hydroxysteroid (17-beta) dehydrogenase 10	-0.313944	0.0032007	0.0101284	1.99446	significant down	Yes	Branched-chain amino acid metabolism;Amino acid metabolism;Cholesterol, bile acid, steroid synthesis;Fatty acid oxidation;Lipid metabolism;Metabolism;mt-tRNA modifications;Polycistronic mtRNA processing;mtRNA granules;mtRNA metabolism;Mitochondrial central dogma	Metabolism > Amino acid metabolism > Branched-chain amino acid metabolism;Metabolism > Amino acid metabolism;Metabolism > Lipid metabolism > Cholesterol, bile acid, steroid synthesis;Metabolism > Lipid metabolism > Fatty acid oxidation;Metabolism > Lipid metabolism;Metabolism;Mitochondrial central dogma > mtRNA metabolism > mt-tRNA modifications;Mitochondrial central dogma > mtRNA metabolism > Po…
ENSMUSG00000046338	215456	Gpat2	glycerol-3-phosphate acyltransferase 2, mitochondrial	-2.53173	0.00321464	0.0101617	1.99303	significant down	Yes	Phospholipid metabolism;Cardiolipin synthesis;Lipid metabolism;Metabolism	Metabolism > Lipid metabolism > Phospholipid metabolism;Metabolism > Lipid metabolism > Cardiolipin synthesis;Metabolism > Lipid metabolism;Metabolism
ENSMUSG00000037916	17995	Ndufv1	NADH:ubiquinone oxidoreductase core subunit V1	-0.227043	0.00337498	0.0105401	1.97716	significant down	Yes	Fe-S-containing proteins;Metals and cofactors;Metabolism;CI subunits;Complex I;OXPHOS subunits;OXPHOS	Metabolism > Metals and cofactors > Fe-S-containing proteins;Metabolism > Metals and cofactors;Metabolism;OXPHOS > Complex I > CI subunits;OXPHOS > Complex I;OXPHOS > OXPHOS subunits;OXPHOS
ENSMUSG00000030088	107747	Aldh1l1	aldehyde dehydrogenase 1 family, member L1	0.322553	0.00354198	0.0109246	1.96159	significant up	Yes	Folate and 1-C metabolism;Vitamin metabolism;Metabolism	Metabolism > Vitamin metabolism > Folate and 1-C metabolism;Metabolism > Vitamin metabolism;Metabolism
ENSMUSG00000031533	57312	Mrps31	mitochondrial ribosomal protein S31	-0.324869	0.0036013	0.0110589	1.95629	significant down	Yes	Mitochondrial ribosome;Translation;Mitochondrial central dogma	Mitochondrial central dogma > Translation > Mitochondrial ribosome;Mitochondrial central dogma > Translation;Mitochondrial central dogma
ENSMUSG00000030615	66271	Tmem126a	transmembrane protein 126A	-0.291986	0.00364721	0.0111621	1.95225	significant down	Yes	CI assembly factors;Complex I;OXPHOS assembly factors;OXPHOS	OXPHOS > Complex I > CI assembly factors;OXPHOS > Complex I;OXPHOS > OXPHOS assembly factors;OXPHOS
ENSMUSG00000030335	66493	Mrpl51	mitochondrial ribosomal protein L51	-0.27349	0.00364994	0.0111682	1.95202	significant down	Yes	Mitochondrial ribosome;Translation;Mitochondrial central dogma	Mitochondrial central dogma > Translation > Mitochondrial ribosome;Mitochondrial central dogma > Translation;Mitochondrial central dogma
ENSMUSG00000003299	66163	Mrpl4	mitochondrial ribosomal protein L4	-0.277121	0.00377313	0.0114414	1.94152	significant down	Yes	Mitochondrial ribosome;Translation;Mitochondrial central dogma	Mitochondrial central dogma > Translation > Mitochondrial ribosome;Mitochondrial central dogma > Translation;Mitochondrial central dogma
ENSMUSG00000032459	64655	Mrps22	mitochondrial ribosomal protein S22	-0.309878	0.00395224	0.0118376	1.92674	significant down	Yes	Mitochondrial ribosome;Translation;Mitochondrial central dogma	Mitochondrial central dogma > Translation > Mitochondrial ribosome;Mitochondrial central dogma > Translation;Mitochondrial central dogma
ENSMUSG00000029777	353172	Gars	glycyl-tRNA synthetase	-0.312215	0.00403357	0.0120144	1.9203	significant down	Yes	mt-tRNA synthetases;Translation;Mitochondrial central dogma	Mitochondrial central dogma > Translation > mt-tRNA synthetases;Mitochondrial central dogma > Translation;Mitochondrial central dogma
ENSMUSG00000026568	70456	Mpc2	mitochondrial pyruvate carrier 2	-0.179765	0.00414701	0.0122577	1.91159	significant down	Yes	Small molecule transport;TCA-associated;Pyruvate metabolism;Gluconeogenesis;Carbohydrate metabolism;Metabolism	Small molecule transport;Metabolism > Carbohydrate metabolism > TCA-associated;Metabolism > Carbohydrate metabolism > Pyruvate metabolism;Metabolism > Carbohydrate metabolism > Gluconeogenesis;Metabolism > Carbohydrate metabolism;Metabolism
ENSMUSG00000033436	67416	Armcx2	armadillo repeat containing, X-linked 2	0.46116	0.00431941	0.0126205	1.89892	significant up	Yes
ENSMUSG00000090150	102632	Acad11	acyl-Coenzyme A dehydrogenase family, member 11	0.515	0.00432147	0.0126248	1.89878	significant up	Yes	Fatty acid oxidation;Lipid metabolism;Metabolism	Metabolism > Lipid metabolism > Fatty acid oxidation;Metabolism > Lipid metabolism;Metabolism
ENSMUSG00000039096	237926	Rsad1	radical S-adenosyl methionine domain containing 1	0.696912	0.00443486	0.0128588	1.8908	significant up	Yes	Fe-S-containing proteins;Metals and cofactors;Metabolism	Metabolism > Metals and cofactors > Fe-S-containing proteins;Metabolism > Metals and cofactors;Metabolism
ENSMUSG00000059534	66152	Uqcr10	ubiquinol-cytochrome c reductase, complex III subunit X	-0.19806	0.00450694	0.0130057	1.88587	significant down	Yes	CIII subunits;Complex III;OXPHOS subunits;OXPHOS	OXPHOS > Complex III > CIII subunits;OXPHOS > Complex III;OXPHOS > OXPHOS subunits;OXPHOS
ENSMUSG00000002825	60507	Qtrt1	queuine tRNA-ribosyltransferase catalytic subunit 1	-0.470407	0.00463953	0.0132724	1.87705	significant down	Yes	mt-tRNA modifications;mtRNA metabolism;Mitochondrial central dogma	Mitochondrial central dogma > mtRNA metabolism > mt-tRNA modifications;Mitochondrial central dogma > mtRNA metabolism;Mitochondrial central dogma
ENSMUSG00000073676	15528	Hspe1	heat shock protein 1 (chaperonin 10)	-0.214243	0.00464497	0.0132832	1.8767	significant down	Yes	Chaperones;Protein homeostasis;Protein import, sorting and homeostasis	Protein import, sorting and homeostasis > Protein homeostasis > Chaperones;Protein import, sorting and homeostasis > Protein homeostasis;Protein import, sorting and homeostasis
ENSMUSG00000061474	66128	Mrps36	mitochondrial ribosomal protein S36	-0.412692	0.00466232	0.0133178	1.87557	significant down	Yes	TCA cycle;Carbohydrate metabolism;Metabolism;Mitochondrial ribosome;Translation;Mitochondrial central dogma	Metabolism > Carbohydrate metabolism > TCA cycle;Metabolism > Carbohydrate metabolism;Metabolism;Mitochondrial central dogma > Translation > Mitochondrial ribosome;Mitochondrial central dogma > Translation;Mitochondrial central dogma
ENSMUSG00000045973	230125	Slc25a51	solute carrier family 25, member 51	0.305701	0.00466248	0.0133181	1.87556	significant up	Yes	SLC25A family;Small molecule transport;NAD biosynthesis and metabolism;Metals and cofactors;Metabolism	Small molecule transport > SLC25A family;Small molecule transport;Metabolism > Metals and cofactors > NAD biosynthesis and metabolism;Metabolism > Metals and cofactors;Metabolism
ENSMUSG00000041733	52064	Coq5	coenzyme Q5 methyltransferase	-0.259295	0.00490993	0.013814	1.85968	significant down	Yes	Coenzyme Q metabolism;Metals and cofactors;Metabolism	Metabolism > Metals and cofactors > Coenzyme Q metabolism;Metabolism > Metals and cofactors;Metabolism
ENSMUSG00000062691	68554	Cebpzos	CCAAT/enhancer binding protein (C/EBP), zeta, opposite strand	-0.260162	0.00499564	0.0139828	1.85441	significant down	Yes
ENSMUSG00000026170	104086	Cyp27a1	cytochrome P450, family 27, subfamily a, polypeptide 1	0.5375	0.00501705	0.0140247	1.85311	significant up	Yes	Heme-containing proteins;Metals and cofactors;Cholesterol, bile acid, steroid synthesis;Lipid metabolism;Metabolism	Metabolism > Metals and cofactors > Heme-containing proteins;Metabolism > Metals and cofactors;Metabolism > Lipid metabolism > Cholesterol, bile acid, steroid synthesis;Metabolism > Lipid metabolism;Metabolism
ENSMUSG00000033434	107999	Gtpbp6	GTP binding protein 6 (putative)	-0.326832	0.00513985	0.0142653	1.84572	significant down	Yes
ENSMUSG00000053768	66075	Chchd3	coiled-coil-helix-coiled-coil-helix domain containing 3	-0.289308	0.00532113	0.0146374	1.83454	significant down	Yes	MICOS complex;Cristae formation;Intramitochondrial membrane interactions;Mitochondrial dynamics and surveillance	Mitochondrial dynamics and surveillance > Cristae formation > MICOS complex;Mitochondrial dynamics and surveillance > Cristae formation;Mitochondrial dynamics and surveillance > Intramitochondrial membrane interactions;Mitochondrial dynamics and surveillance
ENSMUSG00000026775	27377	Yme1l1	YME1-like 1 (S. cerevisiae)	-0.338881	0.00536676	0.01473	1.8318	significant down	Yes	Proteases;Protein homeostasis;Protein import, sorting and homeostasis	Protein import, sorting and homeostasis > Protein homeostasis > Proteases;Protein import, sorting and homeostasis > Protein homeostasis;Protein import, sorting and homeostasis
ENSMUSG00000029911	381760	Ssbp1	single-stranded DNA binding protein 1	-0.34702	0.00547205	0.0149422	1.82558	significant down	Yes	mtDNA nucleoid;mtDNA replication;mtDNA maintenance;Mitochondrial central dogma	Mitochondrial central dogma > mtDNA maintenance > mtDNA nucleoid;Mitochondrial central dogma > mtDNA maintenance > mtDNA replication;Mitochondrial central dogma > mtDNA maintenance;Mitochondrial central dogma
ENSMUSG00000024038	78330	Ndufv3	NADH:ubiquinone oxidoreductase core subunit V3	-0.200731	0.00585279	0.0157155	1.80367	significant down	Yes	CI subunits;Complex I;OXPHOS subunits;OXPHOS	OXPHOS > Complex I > CI subunits;OXPHOS > Complex I;OXPHOS > OXPHOS subunits;OXPHOS
ENSMUSG00000031672	14719	Got2	glutamatic-oxaloacetic transaminase 2, mitochondrial	0.313863	0.00598966	0.0159943	1.79603	significant up	Yes	Sulfur metabolism;Kynurenine metabolism;Glyoxylate metabolism;Glutamate metabolism;Amino acid metabolism;Malate-aspartate shuttle;Carbohydrate metabolism;Metabolism	Metabolism > Sulfur metabolism;Metabolism > Amino acid metabolism > Kynurenine metabolism;Metabolism > Amino acid metabolism > Glyoxylate metabolism;Metabolism > Amino acid metabolism > Glutamate metabolism;Metabolism > Amino acid metabolism;Metabolism > Carbohydrate metabolism > Malate-aspartate shuttle;Metabolism > Carbohydrate metabolism;Metabolism
ENSMUSG00000020329	216151	Polrmt	polymerase (RNA) mitochondrial (DNA directed)	0.324283	0.00618981	0.0163966	1.78525	significant up	Yes	Transcription;mtRNA metabolism;mtDNA nucleoid;mtDNA replication;mtDNA maintenance;Mitochondrial central dogma	Mitochondrial central dogma > mtRNA metabolism > Transcription;Mitochondrial central dogma > mtRNA metabolism;Mitochondrial central dogma > mtDNA maintenance > mtDNA nucleoid;Mitochondrial central dogma > mtDNA maintenance > mtDNA replication;Mitochondrial central dogma > mtDNA maintenance;Mitochondrial central dogma
ENSMUSG00000029208	231279	Guf1	GUF1 homolog, GTPase	-0.435849	0.00666547	0.0173274	1.76127	significant down	Yes	Translation;Mitochondrial central dogma	Mitochondrial central dogma > Translation;Mitochondrial central dogma
ENSMUSG00000034853	329910	Acot11	acyl-CoA thioesterase 11	0.446315	0.00713439	0.0182116	1.73965	significant up	Yes	Fatty acid oxidation;Lipid metabolism;Metabolism	Metabolism > Lipid metabolism > Fatty acid oxidation;Metabolism > Lipid metabolism;Metabolism
ENSMUSG00000061518	12859	Cox5b	cytochrome c oxidase subunit 5B	-0.18683	0.00748654	0.0188548	1.72458	significant down	Yes	CIV subunits;Complex IV;OXPHOS subunits;OXPHOS	OXPHOS > Complex IV > CIV subunits;OXPHOS > Complex IV;OXPHOS > OXPHOS subunits;OXPHOS
ENSMUSG00000000088	12858	Cox5a	cytochrome c oxidase subunit 5A	-0.16685	0.00753167	0.0189361	1.72271	significant down	Yes	CIV subunits;Complex IV;OXPHOS subunits;OXPHOS	OXPHOS > Complex IV > CIV subunits;OXPHOS > Complex IV;OXPHOS > OXPHOS subunits;OXPHOS
ENSMUSG00000001100	67811	Poldip2	polymerase (DNA-directed), delta interacting protein 2	-0.256259	0.00772076	0.0192733	1.71504	significant down	Yes	mtDNA nucleoid;mtDNA maintenance;Mitochondrial central dogma	Mitochondrial central dogma > mtDNA maintenance > mtDNA nucleoid;Mitochondrial central dogma > mtDNA maintenance;Mitochondrial central dogma
ENSMUSG00000034189	72552	Hsdl1	hydroxysteroid dehydrogenase like 1	0.308314	0.00776366	0.0193491	1.71334	significant up	Yes
ENSMUSG00000031231	66142	Cox7b	cytochrome c oxidase subunit 7B	-0.177944	0.00803735	0.0198355	1.70256	significant down	Yes	CIV subunits;Complex IV;OXPHOS subunits;OXPHOS	OXPHOS > Complex IV > CIV subunits;OXPHOS > Complex IV;OXPHOS > OXPHOS subunits;OXPHOS
ENSMUSG00000051671	67892	Coa6	cytochrome c oxidase assembly factor 6	-0.279693	0.00807923	0.0199097	1.70093	significant down	Yes	CIV assembly factors;Complex IV;OXPHOS assembly factors;OXPHOS	OXPHOS > Complex IV > CIV assembly factors;OXPHOS > Complex IV;OXPHOS > OXPHOS assembly factors;OXPHOS
ENSMUSG00000022253	68646	Nadk2	NAD kinase 2, mitochondrial	-0.35759	0.00856247	0.0207508	1.68297	significant down	Yes	NAD biosynthesis and metabolism;Metals and cofactors;Metabolism	Metabolism > Metals and cofactors > NAD biosynthesis and metabolism;Metabolism > Metals and cofactors;Metabolism
ENSMUSG00000040269	66230	Mrps28	mitochondrial ribosomal protein S28	-0.26067	0.00862843	0.0208634	1.68061	significant down	Yes	Mitochondrial ribosome;Translation;Mitochondrial central dogma	Mitochondrial central dogma > Translation > Mitochondrial ribosome;Mitochondrial central dogma > Translation;Mitochondrial central dogma
ENSMUSG00000025792	27376	Slc25a10	solute carrier family 25 (mitochondrial carrier, dicarboxylate transporter), member 10	0.551658	0.00879617	0.0211476	1.67474	significant up	Yes	SLC25A family;Small molecule transport;Malate-aspartate shuttle;Gluconeogenesis;Carbohydrate metabolism;Metabolism	Small molecule transport > SLC25A family;Small molecule transport;Metabolism > Carbohydrate metabolism > Malate-aspartate shuttle;Metabolism > Carbohydrate metabolism > Gluconeogenesis;Metabolism > Carbohydrate metabolism;Metabolism
ENSMUSG00000022820	68194	Ndufb4	NADH:ubiquinone oxidoreductase subunit B4	-0.246384	0.00911726	0.0216826	1.66389	significant down	Yes	CI subunits;Complex I;OXPHOS subunits;OXPHOS	OXPHOS > Complex I > CI subunits;OXPHOS > Complex I;OXPHOS > OXPHOS subunits;OXPHOS
ENSMUSG00000022947	109857	Cbr3	carbonyl reductase 3	0.448375	0.00934437	0.0220541	1.65651	significant up	Yes	Xenobiotic metabolism;Detoxification;Metabolism	Metabolism > Detoxification > Xenobiotic metabolism;Metabolism > Detoxification;Metabolism
ENSMUSG00000045160	78653	Bola3	bolA-like 3 (E. coli)	-0.242268	0.00950129	0.0223076	1.65155	significant down	Yes	Fe-S-containing proteins;Fe-S cluster biosynthesis;Metals and cofactors;Metabolism	Metabolism > Metals and cofactors > Fe-S-containing proteins;Metabolism > Metals and cofactors > Fe-S cluster biosynthesis;Metabolism > Metals and cofactors;Metabolism
ENSMUSG00000019791	66847	Hint3	histidine triad nucleotide binding protein 3	-0.372224	0.00974321	0.0226984	1.644	significant down	Yes
ENSMUSG00000061455	67727	Stx17	syntaxin 17	-0.474763	0.00990427	0.0229635	1.63896	significant down	Yes	Autophagy;Organelle contact sites;Fission;Mitochondrial dynamics and surveillance	Mitochondrial dynamics and surveillance > Autophagy;Mitochondrial dynamics and surveillance > Organelle contact sites;Mitochondrial dynamics and surveillance > Fission;Mitochondrial dynamics and surveillance
ENSMUSG00000056899	93757	Immp2l	IMP2 inner mitochondrial membrane peptidase-like (S. cerevisiae)	-0.397312	0.00997077	0.0230732	1.63689	significant down	Yes	Proteases;Protein homeostasis;Preprotein cleavage;Protein import and sorting;Protein import, sorting and homeostasis	Protein import, sorting and homeostasis > Protein homeostasis > Proteases;Protein import, sorting and homeostasis > Protein homeostasis;Protein import, sorting and homeostasis > Protein import and sorting > Preprotein cleavage;Protein import, sorting and homeostasis > Protein import and sorting;Protein import, sorting and homeostasis
ENSMUSG00000029376	665563	Mthfd2l	methylenetetrahydrofolate dehydrogenase (NADP+ dependent) 2-like	-0.326867	0.0102348	0.0235044	1.62885	significant down	Yes	Folate and 1-C metabolism;Vitamin metabolism;Metabolism	Metabolism > Vitamin metabolism > Folate and 1-C metabolism;Metabolism > Vitamin metabolism;Metabolism
ENSMUSG00000016510	76366	Mtif3	mitochondrial translational initiation factor 3	-0.358269	0.0102943	0.0236006	1.62708	significant down	Yes	Translation factors;Translation;Mitochondrial central dogma	Mitochondrial central dogma > Translation > Translation factors;Mitochondrial central dogma > Translation;Mitochondrial central dogma
ENSMUSG00000009614	192166	Sardh	sarcosine dehydrogenase	0.632306	0.0103828	0.0237432	1.62446	significant up	Yes	Folate and 1-C metabolism;Choline and betaine metabolism;Vitamin metabolism;Glycine metabolism;Amino acid metabolism;Metabolism	Metabolism > Vitamin metabolism > Folate and 1-C metabolism;Metabolism > Vitamin metabolism > Choline and betaine metabolism;Metabolism > Vitamin metabolism;Metabolism > Amino acid metabolism > Glycine metabolism;Metabolism > Amino acid metabolism;Metabolism
ENSMUSG00000027875	15360	Hmgcs2	3-hydroxy-3-methylglutaryl-Coenzyme A synthase 2	0.537531	0.0105919	0.0240773	1.61839	significant up	Yes	Ketone metabolism;Carbohydrate metabolism;Metabolism	Metabolism > Carbohydrate metabolism > Ketone metabolism;Metabolism > Carbohydrate metabolism;Metabolism
ENSMUSG00000021079	30056	Timm9	translocase of inner mitochondrial membrane 9	-0.302322	0.0107256	0.0242887	1.6146	significant down	Yes	Chaperones;Protein homeostasis;Protein import and sorting;Protein import, sorting and homeostasis	Protein import, sorting and homeostasis > Protein homeostasis > Chaperones;Protein import, sorting and homeostasis > Protein homeostasis;Protein import, sorting and homeostasis > Protein import and sorting;Protein import, sorting and homeostasis
ENSMUSG00000033762	79456	Recql4	RecQ protein-like 4	1.50516	0.0107432	0.0243164	1.6141	significant up	Yes	mtDNA repair;mtDNA maintenance;Mitochondrial central dogma	Mitochondrial central dogma > mtDNA maintenance > mtDNA repair;Mitochondrial central dogma > mtDNA maintenance;Mitochondrial central dogma
ENSMUSG00000020832	57837	Eral1	Era (G-protein)-like 1 (E. coli)	0.472221	0.0109439	0.0246306	1.60853	significant up	Yes	Mitochondrial ribosome assembly;Translation;mtRNA granules;mtRNA metabolism;Mitochondrial central dogma	Mitochondrial central dogma > Translation > Mitochondrial ribosome assembly;Mitochondrial central dogma > Translation;Mitochondrial central dogma > mtRNA metabolism > mtRNA granules;Mitochondrial central dogma > mtRNA metabolism;Mitochondrial central dogma
ENSMUSG00000032527	66904	Pccb	propionyl Coenzyme A carboxylase, beta polypeptide	0.242016	0.0112685	0.0251312	1.59979	significant up	Yes	Fatty acid oxidation;Lipid metabolism;Propanoate metabolism;Carbohydrate metabolism;Metabolism	Metabolism > Lipid metabolism > Fatty acid oxidation;Metabolism > Lipid metabolism;Metabolism > Carbohydrate metabolism > Propanoate metabolism;Metabolism > Carbohydrate metabolism;Metabolism
ENSMUSG00000025486	64384	Sirt3	sirtuin 3	-0.310458	0.0113734	0.0252912	1.59703	significant down	Yes	Signaling;NAD biosynthesis and metabolism;Metals and cofactors;Metabolism	Signaling;Metabolism > Metals and cofactors > NAD biosynthesis and metabolism;Metabolism > Metals and cofactors;Metabolism
ENSMUSG00000028737	212647	Aldh4a1	aldehyde dehydrogenase 4 family, member A1	0.459376	0.0114074	0.0253427	1.59615	significant up	Yes	Glyoxylate metabolism;Proline metabolism;Amino acid metabolism;Metabolism	Metabolism > Amino acid metabolism > Glyoxylate metabolism;Metabolism > Amino acid metabolism > Proline metabolism;Metabolism > Amino acid metabolism;Metabolism
ENSMUSG00000023967	68565	Mrps18a	mitochondrial ribosomal protein S18A	-0.242422	0.0114797	0.0254522	1.59427	significant down	Yes	Mitochondrial ribosome;Translation;Mitochondrial central dogma	Mitochondrial central dogma > Translation > Mitochondrial ribosome;Mitochondrial central dogma > Translation;Mitochondrial central dogma
ENSMUSG00000005299	56384	Letm1	leucine zipper-EF-hand containing transmembrane protein 1	-0.264471	0.0115389	0.0255415	1.59275	significant down	Yes	Calcium cycle;Calcium homeostasis;Signaling	Signaling > Calcium homeostasis > Calcium cycle;Signaling > Calcium homeostasis;Signaling
ENSMUSG00000021040	380773	Slirp	SRA stem-loop interacting RNA binding protein	-0.199049	0.0116503	0.0257086	1.58992	significant down	Yes	Translation;mtRNA stability and decay;mtRNA metabolism;Mitochondrial central dogma	Mitochondrial central dogma > Translation;Mitochondrial central dogma > mtRNA metabolism > mtRNA stability and decay;Mitochondrial central dogma > mtRNA metabolism;Mitochondrial central dogma
ENSMUSG00000045948	24030	Mrps12	mitochondrial ribosomal protein S12	-0.236894	0.0117663	0.0258816	1.58701	significant down	Yes	Mitochondrial ribosome;Translation;Mitochondrial central dogma	Mitochondrial central dogma > Translation > Mitochondrial ribosome;Mitochondrial central dogma > Translation;Mitochondrial central dogma
ENSMUSG00000059363	14297	Fxn	frataxin	-0.377816	0.0117756	0.0258955	1.58678	significant down	Yes	Fe-S cluster biosynthesis;Metals and cofactors;Metabolism	Metabolism > Metals and cofactors > Fe-S cluster biosynthesis;Metabolism > Metals and cofactors;Metabolism
ENSMUSG00000044986	22117	Tst	thiosulfate sulfurtransferase, mitochondrial	0.634629	0.0118797	0.0260497	1.5842	significant up	Yes	Sulfur metabolism;Xenobiotic metabolism;Detoxification;Metabolism	Metabolism > Sulfur metabolism;Metabolism > Detoxification > Xenobiotic metabolism;Metabolism > Detoxification;Metabolism
ENSMUSG00000005882	56046	Uqcc1	ubiquinol-cytochrome c reductase complex assembly factor 1	-0.260112	0.0119024	0.0260832	1.58364	significant down	Yes	CIII assembly factors;Complex III;OXPHOS assembly factors;OXPHOS	OXPHOS > Complex III > CIII assembly factors;OXPHOS > Complex III;OXPHOS > OXPHOS assembly factors;OXPHOS
ENSMUSG00000029632	17992	Ndufa4	Ndufa4, mitochondrial complex associated	-0.159612	0.0123355	0.0267269	1.57305	significant down	Yes	CIV subunits;Complex IV;OXPHOS subunits;OXPHOS	OXPHOS > Complex IV > CIV subunits;OXPHOS > Complex IV;OXPHOS > OXPHOS subunits;OXPHOS
ENSMUSG00000034932	66047	Mrpl54	mitochondrial ribosomal protein L54	-0.256407	0.0124811	0.0269444	1.56953	significant down	Yes	Mitochondrial ribosome;Translation;Mitochondrial central dogma	Mitochondrial central dogma > Translation > Mitochondrial ribosome;Mitochondrial central dogma > Translation;Mitochondrial central dogma
ENSMUSG00000031818	12857	Cox4i1	cytochrome c oxidase subunit 4I1	-0.150231	0.0129909	0.0276938	1.55762	significant down	Yes	CIV subunits;Complex IV;OXPHOS subunits;OXPHOS	OXPHOS > Complex IV > CIV subunits;OXPHOS > Complex IV;OXPHOS > OXPHOS subunits;OXPHOS
ENSMUSG00000030614	68472	Tmem126b	transmembrane protein 126B	-0.303135	0.0135972	0.0285609	1.54423	significant down	Yes	CI assembly factors;Complex I;OXPHOS assembly factors;OXPHOS	OXPHOS > Complex I > CI assembly factors;OXPHOS > Complex I;OXPHOS > OXPHOS assembly factors;OXPHOS
ENSMUSG00000020867	217116	Spata20	spermatogenesis associated 20	-1.95896	0.0136351	0.0286143	1.54342	significant down	Yes
ENSMUSG00000004264	12034	Phb2	prohibitin 2	-0.252087	0.0137589	0.0287918	1.54073	significant down	Yes	Chaperones;Protein homeostasis;Protein import, sorting and homeostasis	Protein import, sorting and homeostasis > Protein homeostasis > Chaperones;Protein import, sorting and homeostasis > Protein homeostasis;Protein import, sorting and homeostasis
ENSMUSG00000023089	68202	Ndufa5	NADH:ubiquinone oxidoreductase subunit A5	-0.158617	0.0141427	0.0293413	1.53252	significant down	Yes	CI subunits;Complex I;OXPHOS subunits;OXPHOS	OXPHOS > Complex I > CI subunits;OXPHOS > Complex I;OXPHOS > OXPHOS subunits;OXPHOS
ENSMUSG00000047221	330050	Fam185a	family with sequence similarity 185, member A	0.662701	0.0142496	0.0294934	1.53028	significant up	Yes
ENSMUSG00000026827	14571	Gpd2	glycerol phosphate dehydrogenase 2, mitochondrial	-0.228537	0.0142729	0.0295265	1.52979	significant down	Yes	Q-linked reactions, other;Electron carriers;Glycerol phosphate shuttle;Carbohydrate metabolism;Metabolism	Metabolism > Electron carriers > Q-linked reactions, other;Metabolism > Electron carriers;Metabolism > Carbohydrate metabolism > Glycerol phosphate shuttle;Metabolism > Carbohydrate metabolism;Metabolism
ENSMUSG00000008892	22335	Vdac3	voltage-dependent anion channel 3	-0.225312	0.0143744	0.0296702	1.52768	significant down	Yes	Mitochondrial permeability transition pore;Calcium homeostasis;Signaling;Small molecule transport	Signaling > Calcium homeostasis > Mitochondrial permeability transition pore;Signaling > Calcium homeostasis;Signaling;Small molecule transport
ENSMUSG00000022706	18100	Mrpl40	mitochondrial ribosomal protein L40	-0.219621	0.0145213	0.029877	1.52466	significant down	Yes	Mitochondrial ribosome;Translation;Mitochondrial central dogma	Mitochondrial central dogma > Translation > Mitochondrial ribosome;Mitochondrial central dogma > Translation;Mitochondrial central dogma
ENSMUSG00000026032	66495	Ndufb3	NADH:ubiquinone oxidoreductase subunit B3	-0.179405	0.0149699	0.0305004	1.51569	significant down	Yes	CI subunits;Complex I;OXPHOS subunits;OXPHOS	OXPHOS > Complex I > CI subunits;OXPHOS > Complex I;OXPHOS > OXPHOS subunits;OXPHOS
ENSMUSG00000021474	14057	Sfxn1	sideroflexin 1	-0.237824	0.0149736	0.0305056	1.51562	significant down	Yes	Sideroflexins;Small molecule transport;Folate and 1-C metabolism;Vitamin metabolism;Serine metabolism;Amino acid metabolism;Metabolism	Small molecule transport > Sideroflexins;Small molecule transport;Metabolism > Vitamin metabolism > Folate and 1-C metabolism;Metabolism > Vitamin metabolism;Metabolism > Amino acid metabolism > Serine metabolism;Metabolism > Amino acid metabolism;Metabolism
ENSMUSG00000020664	13382	Dld	dihydrolipoamide dehydrogenase	0.188959	0.0155147	0.0312415	1.50527	significant up	Yes	Glycine cleavage system;Glycine metabolism;Lysine metabolism;Branched-chain amino acid dehydrogenase complex;Branched-chain amino acid metabolism;Amino acid metabolism;TCA cycle;Pyruvate metabolism;Carbohydrate metabolism;Metabolism	Metabolism > Amino acid metabolism > Glycine cleavage system;Metabolism > Amino acid metabolism > Glycine metabolism;Metabolism > Amino acid metabolism > Lysine metabolism;Metabolism > Amino acid metabolism > Branched-chain amino acid dehydrogenase complex;Metabolism > Amino acid metabolism > Branched-chain amino acid metabolism;Metabolism > Amino acid metabolism;Metabolism > Carbohydrate metabol…
ENSMUSG00000043510	100900	Hscb	HscB iron-sulfur cluster co-chaperone	-0.342721	0.0155628	0.0313061	1.50437	significant down	Yes	Fe-S cluster biosynthesis;Metals and cofactors;Metabolism	Metabolism > Metals and cofactors > Fe-S cluster biosynthesis;Metabolism > Metals and cofactors;Metabolism
ENSMUSG00000032615	103850	Nt5m	5',3'-nucleotidase, mitochondrial	-0.253198	0.0156528	0.0314266	1.5027	significant down	Yes	Nucleotide synthesis and processing;Nucleotide metabolism;Metabolism	Metabolism > Nucleotide metabolism > Nucleotide synthesis and processing;Metabolism > Nucleotide metabolism;Metabolism
ENSMUSG00000079043	380601	Fastkd5	FAST kinase domains 5	-0.574444	0.0156664	0.0314447	1.50245	significant down	Yes	mtRNA stability and decay;Polycistronic mtRNA processing;mtRNA granules;mtRNA metabolism;Mitochondrial central dogma	Mitochondrial central dogma > mtRNA metabolism > mtRNA stability and decay;Mitochondrial central dogma > mtRNA metabolism > Polycistronic mtRNA processing;Mitochondrial central dogma > mtRNA metabolism > mtRNA granules;Mitochondrial central dogma > mtRNA metabolism;Mitochondrial central dogma
ENSMUSG00000021731	59054	Mrps30	mitochondrial ribosomal protein S30	-0.284391	0.0156857	0.0314705	1.5021	significant down	Yes	Mitochondrial ribosome;Translation;Mitochondrial central dogma	Mitochondrial central dogma > Translation > Mitochondrial ribosome;Mitochondrial central dogma > Translation;Mitochondrial central dogma
ENSMUSG00000035674	66091	Ndufa3	NADH:ubiquinone oxidoreductase subunit A3	-0.172133	0.0156877	0.0314731	1.50206	significant down	Yes	CI subunits;Complex I;OXPHOS subunits;OXPHOS	OXPHOS > Complex I > CI subunits;OXPHOS > Complex I;OXPHOS > OXPHOS subunits;OXPHOS
ENSMUSG00000037152	66377	Ndufc1	NADH:ubiquinone oxidoreductase subunit C1	-0.156742	0.0159306	0.0317956	1.49763	significant down	Yes	CI subunits;Complex I;OXPHOS subunits;OXPHOS	OXPHOS > Complex I > CI subunits;OXPHOS > Complex I;OXPHOS > OXPHOS subunits;OXPHOS
ENSMUSG00000091803	66272	Cox16	cytochrome c oxidase assembly protein 16	-0.338929	0.016311	0.0322939	1.49088	significant down	Yes	CIV assembly factors;Complex IV;OXPHOS assembly factors;OXPHOS	OXPHOS > Complex IV > CIV assembly factors;OXPHOS > Complex IV;OXPHOS > OXPHOS assembly factors;OXPHOS
ENSMUSG00000029017	73078	Pmpcb	peptidase (mitochondrial processing) beta	0.271549	0.0164872	0.0325221	1.48782	significant up	Yes	Proteases;Protein homeostasis;Preprotein cleavage;Protein import and sorting;Protein import, sorting and homeostasis	Protein import, sorting and homeostasis > Protein homeostasis > Proteases;Protein import, sorting and homeostasis > Protein homeostasis;Protein import, sorting and homeostasis > Protein import and sorting > Preprotein cleavage;Protein import, sorting and homeostasis > Protein import and sorting;Protein import, sorting and homeostasis
ENSMUSG00000055660	76781	Mettl4	methyltransferase 4, N6-adenosine	0.405075	0.0165195	0.0325637	1.48727	significant up	Yes	mtDNA modifications;mtDNA maintenance;Mitochondrial central dogma	Mitochondrial central dogma > mtDNA maintenance > mtDNA modifications;Mitochondrial central dogma > mtDNA maintenance;Mitochondrial central dogma
ENSMUSG00000042670	66541	Immp1l	IMP1 inner mitochondrial membrane peptidase-like (S. cerevisiae)	-0.206988	0.0168088	0.0329341	1.48235	significant down	Yes	Proteases;Protein homeostasis;Preprotein cleavage;Protein import and sorting;Protein import, sorting and homeostasis	Protein import, sorting and homeostasis > Protein homeostasis > Proteases;Protein import, sorting and homeostasis > Protein homeostasis;Protein import, sorting and homeostasis > Protein import and sorting > Preprotein cleavage;Protein import, sorting and homeostasis > Protein import and sorting;Protein import, sorting and homeostasis
ENSMUSG00000026096	72085	Osgepl1	O-sialoglycoprotein endopeptidase-like 1	-0.308387	0.0168426	0.0329772	1.48179	significant down	Yes	mt-tRNA modifications;mtRNA metabolism;Mitochondrial central dogma	Mitochondrial central dogma > mtRNA metabolism > mt-tRNA modifications;Mitochondrial central dogma > mtRNA metabolism;Mitochondrial central dogma
ENSMUSG00000037740	99045	Mrps26	mitochondrial ribosomal protein S26	-0.228392	0.0169139	0.0330676	1.4806	significant down	Yes	Mitochondrial ribosome;Translation;Mitochondrial central dogma	Mitochondrial central dogma > Translation > Mitochondrial ribosome;Mitochondrial central dogma > Translation;Mitochondrial central dogma
ENSMUSG00000027774	28030	Gfm1	G elongation factor, mitochondrial 1	0.270662	0.0169191	0.0330742	1.48051	significant up	Yes	Translation factors;Translation;Mitochondrial central dogma	Mitochondrial central dogma > Translation > Translation factors;Mitochondrial central dogma > Translation;Mitochondrial central dogma
ENSMUSG00000021265	214663	Slc25a29	solute carrier family 25 (mitochondrial carrier, palmitoylcarnitine transporter), member 29	-0.283715	0.0170358	0.0332217	1.47858	significant down	Yes	SLC25A family;Small molecule transport;Lysine metabolism;Amino acid metabolism;Metabolism	Small molecule transport > SLC25A family;Small molecule transport;Metabolism > Amino acid metabolism > Lysine metabolism;Metabolism > Amino acid metabolism;Metabolism
ENSMUSG00000048371	382051	Pdp2	pyruvate dehydrogenase phosphatase catalytic subunit 2	-0.487208	0.0171559	0.0333727	1.47661	significant down	Yes	Pyruvate metabolism;Carbohydrate metabolism;Metabolism	Metabolism > Carbohydrate metabolism > Pyruvate metabolism;Metabolism > Carbohydrate metabolism;Metabolism
ENSMUSG00000025645	66658	Ccdc51	coiled-coil domain containing 51	-0.495215	0.0172152	0.0334471	1.47564	significant down	Yes	Small molecule transport	Small molecule transport
ENSMUSG00000007659	12048	Bcl2l1	BCL2-like 1	-0.23567	0.0172223	0.0334559	1.47553	significant down	Yes	Apoptosis;Mitochondrial dynamics and surveillance	Mitochondrial dynamics and surveillance > Apoptosis;Mitochondrial dynamics and surveillance
ENSMUSG00000029247	67054	Paics	phosphoribosylaminoimidazole carboxylase, phosphoribosylaminoribosylaminoimidazole, succinocarboxamide synthetase	0.198403	0.0176059	0.0339614	1.46901	significant up	Yes	Nucleotide synthesis and processing;Nucleotide metabolism;Metabolism	Metabolism > Nucleotide metabolism > Nucleotide synthesis and processing;Metabolism > Nucleotide metabolism;Metabolism
ENSMUSG00000042148	70383	Cox10	heme A:farnesyltransferase cytochrome c oxidase assembly factor 10	-0.337104	0.0177816	0.0341915	1.46608	significant down	Yes	Heme synthesis and processing;Metals and cofactors;Metabolism;CIV assembly factors;Complex IV;OXPHOS assembly factors;OXPHOS	Metabolism > Metals and cofactors > Heme synthesis and processing;Metabolism > Metals and cofactors;Metabolism;OXPHOS > Complex IV > CIV assembly factors;OXPHOS > Complex IV;OXPHOS > OXPHOS assembly factors;OXPHOS
ENSMUSG00000028937	70025	Acot7	acyl-CoA thioesterase 7	0.179217	0.0181659	0.0346994	1.45968	significant up	Yes	Lipid metabolism;Metabolism	Metabolism > Lipid metabolism;Metabolism
ENSMUSG00000039069	52856	Mtg2	mitochondrial ribosome associated GTPase 2	-0.433294	0.0184933	0.0351322	1.45429	significant down	Yes	Mitochondrial ribosome assembly;Translation;Mitochondrial central dogma	Mitochondrial central dogma > Translation > Mitochondrial ribosome assembly;Mitochondrial central dogma > Translation;Mitochondrial central dogma
ENSMUSG00000038845	18673	Phb	prohibitin	-0.246007	0.0186056	0.0352807	1.45246	significant down	Yes	Chaperones;Protein homeostasis;Protein import, sorting and homeostasis	Protein import, sorting and homeostasis > Protein homeostasis > Chaperones;Protein import, sorting and homeostasis > Protein homeostasis;Protein import, sorting and homeostasis
ENSMUSG00000026103	14660	Gls	glutaminase	0.225137	0.0186731	0.0353696	1.45137	significant up	Yes	Glutamate metabolism;Amino acid metabolism;Metabolism	Metabolism > Amino acid metabolism > Glutamate metabolism;Metabolism > Amino acid metabolism;Metabolism
ENSMUSG00000049960	66242	Mrps16	mitochondrial ribosomal protein S16	-0.2117	0.0186839	0.0353839	1.45119	significant down	Yes	Mitochondrial ribosome;Translation;Mitochondrial central dogma	Mitochondrial central dogma > Translation > Mitochondrial ribosome;Mitochondrial central dogma > Translation;Mitochondrial central dogma
ENSMUSG00000045538	71986	Ddx28	DEAD box helicase 28	-0.37958	0.0189748	0.0357648	1.44654	significant down	Yes	Mitochondrial ribosome assembly;Translation;mtRNA granules;mtRNA metabolism;Mitochondrial central dogma	Mitochondrial central dogma > Translation > Mitochondrial ribosome assembly;Mitochondrial central dogma > Translation;Mitochondrial central dogma > mtRNA metabolism > mtRNA granules;Mitochondrial central dogma > mtRNA metabolism;Mitochondrial central dogma
ENSMUSG00000040521	66399	Tsfm	Ts translation elongation factor, mitochondrial	-0.278717	0.0190242	0.0358291	1.44576	significant down	Yes	Translation factors;Translation;Mitochondrial central dogma	Mitochondrial central dogma > Translation > Translation factors;Mitochondrial central dogma > Translation;Mitochondrial central dogma
ENSMUSG00000001555	14230	Fkbp10	FK506 binding protein 10	0.764833	0.0190347	0.0358428	1.4456	significant up	Yes	Chaperones;Protein homeostasis;Protein import, sorting and homeostasis	Protein import, sorting and homeostasis > Protein homeostasis > Chaperones;Protein import, sorting and homeostasis > Protein homeostasis;Protein import, sorting and homeostasis
ENSMUSG00000030922	73919	Lyrm1	LYR motif containing 1	-0.37191	0.0192494	0.036121	1.44224	significant down	Yes
ENSMUSG00000024978	14732	Gpam	glycerol-3-phosphate acyltransferase, mitochondrial	0.374955	0.0192658	0.0361422	1.44199	significant up	Yes	Phospholipid metabolism;Cardiolipin synthesis;Lipid metabolism;Metabolism	Metabolism > Lipid metabolism > Phospholipid metabolism;Metabolism > Lipid metabolism > Cardiolipin synthesis;Metabolism > Lipid metabolism;Metabolism
ENSMUSG00000015016	257633	Acsf3	acyl-CoA synthetase family member 3	0.506851	0.019591	0.0365759	1.4368	significant up	Yes	Type II fatty acid synthesis;Lipid metabolism;Metabolism	Metabolism > Lipid metabolism > Type II fatty acid synthesis;Metabolism > Lipid metabolism;Metabolism
ENSMUSG00000020250	50493	Txnrd1	thioredoxin reductase 1	-0.235109	0.0196479	0.0366519	1.4359	significant down	Yes	Selenoproteins;ROS and glutathione metabolism;Detoxification;Metabolism	Metabolism > Detoxification > Selenoproteins;Metabolism > Detoxification > ROS and glutathione metabolism;Metabolism > Detoxification;Metabolism
ENSMUSG00000041921	66559	Metap1d	methionyl aminopeptidase type 1D (mitochondrial)	-0.441921	0.0199282	0.0370239	1.43152	significant down	Yes	Proteases;Protein homeostasis;Protein import, sorting and homeostasis;fMet processing;Translation;Mitochondrial central dogma	Protein import, sorting and homeostasis > Protein homeostasis > Proteases;Protein import, sorting and homeostasis > Protein homeostasis;Protein import, sorting and homeostasis;Mitochondrial central dogma > Translation > fMet processing;Mitochondrial central dogma > Translation;Mitochondrial central dogma
ENSMUSG00000027618	18041	Nfs1	nitrogen fixation gene 1 (S. cerevisiae)	0.254439	0.0203188	0.0375376	1.42553	significant up	Yes	Fe-S-containing proteins;Fe-S cluster biosynthesis;Metals and cofactors;Metabolism	Metabolism > Metals and cofactors > Fe-S-containing proteins;Metabolism > Metals and cofactors > Fe-S cluster biosynthesis;Metabolism > Metals and cofactors;Metabolism
ENSMUSG00000022452	69029	Smdt1	single-pass membrane protein with aspartate rich tail 1	-0.156253	0.0203893	0.0376297	1.42447	significant down	Yes	Calcium cycle;Calcium uniporter;Calcium homeostasis;Signaling;Small molecule transport	Signaling > Calcium homeostasis > Calcium cycle;Small molecule transport > Calcium uniporter;Signaling > Calcium homeostasis;Signaling;Small molecule transport
ENSMUSG00000071253	73132	Slc25a16	solute carrier family 25 (mitochondrial carrier, Graves disease autoantigen), member 16	-0.376136	0.0204767	0.0377436	1.42316	significant down	Yes	SLC25A family;Small molecule transport	Small molecule transport > SLC25A family;Small molecule transport
ENSMUSG00000047804	56697	Akap10	A kinase (PRKA) anchor protein 10	0.503628	0.020536	0.0378208	1.42227	significant up	Yes	cAMP-PKA signaling;Signaling	Signaling > cAMP-PKA signaling;Signaling
ENSMUSG00000025815	209692	Dhtkd1	dehydrogenase E1 and transketolase domain containing 1	0.92374	0.0208599	0.0382396	1.41749	significant up	Yes	Lysine metabolism;Amino acid metabolism;Metabolism	Metabolism > Amino acid metabolism > Lysine metabolism;Metabolism > Amino acid metabolism;Metabolism
ENSMUSG00000010025	11671	Aldh3a2	aldehyde dehydrogenase family 3, subfamily A2	0.312585	0.0208775	0.0382624	1.41723	significant up	Yes	ROS and glutathione metabolism;Detoxification;Metabolism	Metabolism > Detoxification > ROS and glutathione metabolism;Metabolism > Detoxification;Metabolism
ENSMUSG00000014294	17991	Ndufa2	NADH:ubiquinone oxidoreductase subunit A2	-0.153823	0.0211439	0.0386038	1.41337	significant down	Yes	CI subunits;Complex I;OXPHOS subunits;OXPHOS	OXPHOS > Complex I > CI subunits;OXPHOS > Complex I;OXPHOS > OXPHOS subunits;OXPHOS
ENSMUSG00000042647	338350	Acad12	acyl-Coenzyme A dehydrogenase family, member 12	0.865839	0.0212555	0.0387462	1.41177	significant up	Yes	Fatty acid oxidation;Lipid metabolism;Metabolism	Metabolism > Lipid metabolism > Fatty acid oxidation;Metabolism > Lipid metabolism;Metabolism
ENSMUSG00000106918	66845	Mrpl33	mitochondrial ribosomal protein L33	-0.196477	0.0213832	0.0389084	1.40996	significant down	Yes	Mitochondrial ribosome;Translation;Mitochondrial central dogma	Mitochondrial central dogma > Translation > Mitochondrial ribosome;Mitochondrial central dogma > Translation;Mitochondrial central dogma
ENSMUSG00000029918	14548	Mrps33	mitochondrial ribosomal protein S33	-0.257783	0.0214161	0.0389501	1.40949	significant down	Yes	Mitochondrial ribosome;Translation;Mitochondrial central dogma	Mitochondrial central dogma > Translation > Mitochondrial ribosome;Mitochondrial central dogma > Translation;Mitochondrial central dogma
ENSMUSG00000041697	12861	Cox6a1	cytochrome c oxidase subunit 6A1	-0.15448	0.0216811	0.0392847	1.40578	significant down	Yes	CIV subunits;Complex IV;OXPHOS subunits;OXPHOS	OXPHOS > Complex IV > CIV subunits;OXPHOS > Complex IV;OXPHOS > OXPHOS subunits;OXPHOS
ENSMUSG00000028959	66587	Fastk	Fas-activated serine/threonine kinase	-0.261747	0.0222349	0.0399834	1.39812	significant down	Yes	mtRNA stability and decay;Polycistronic mtRNA processing;mtRNA granules;mtRNA metabolism;Mitochondrial central dogma	Mitochondrial central dogma > mtRNA metabolism > mtRNA stability and decay;Mitochondrial central dogma > mtRNA metabolism > Polycistronic mtRNA processing;Mitochondrial central dogma > mtRNA metabolism > mtRNA granules;Mitochondrial central dogma > mtRNA metabolism;Mitochondrial central dogma
ENSMUSG00000037772	19935	Mrpl23	mitochondrial ribosomal protein L23	-0.480119	0.0223081	0.0400754	1.39712	significant down	Yes	Mitochondrial ribosome;Translation;Mitochondrial central dogma	Mitochondrial central dogma > Translation > Mitochondrial ribosome;Mitochondrial central dogma > Translation;Mitochondrial central dogma
ENSMUSG00000017286	67201	Glod4	glyoxalase domain containing 4	-0.30352	0.0223989	0.0401893	1.39589	significant down	Yes
ENSMUSG00000018677	68066	Slc25a39	solute carrier family 25, member 39	-0.242243	0.0224408	0.0402417	1.39532	significant down	Yes	SLC25A family;Small molecule transport	Small molecule transport > SLC25A family;Small molecule transport
ENSMUSG00000033751	102060	Gadd45gip1	growth arrest and DNA-damage-inducible, gamma interacting protein 1	-0.251101	0.0225126	0.0403314	1.39436	significant down	Yes	Mitochondrial ribosome;Translation;Mitochondrial central dogma	Mitochondrial central dogma > Translation > Mitochondrial ribosome;Mitochondrial central dogma > Translation;Mitochondrial central dogma
ENSMUSG00000046947	57869	Adck2	aarF domain containing kinase 2	0.443189	0.0229735	0.0409032	1.38824	significant up	Yes
ENSMUSG00000064068	17827	Mtx1	metaxin 1	-0.244359	0.023378	0.0413992	1.38301	significant down	Yes	Intramitochondrial membrane interactions;Mitochondrial dynamics and surveillance;SAM;Protein import and sorting;Protein import, sorting and homeostasis	Mitochondrial dynamics and surveillance > Intramitochondrial membrane interactions;Mitochondrial dynamics and surveillance;Protein import, sorting and homeostasis > Protein import and sorting > SAM;Protein import, sorting and homeostasis > Protein import and sorting;Protein import, sorting and homeostasis
ENSMUSG00000039682	66988	Lap3	leucine aminopeptidase 3	0.230858	0.0234217	0.0414524	1.38245	significant up	Yes	Proteases;Protein homeostasis;Protein import, sorting and homeostasis	Protein import, sorting and homeostasis > Protein homeostasis > Proteases;Protein import, sorting and homeostasis > Protein homeostasis;Protein import, sorting and homeostasis
ENSMUSG00000038412	56295	Higd1a	HIG1 domain family, member 1A	-0.193398	0.0238311	0.0419484	1.37728	significant down	Yes	Respirasome assembly;CIV assembly factors;Complex IV;OXPHOS assembly factors;OXPHOS	OXPHOS > Respirasome assembly;OXPHOS > Complex IV > CIV assembly factors;OXPHOS > Complex IV;OXPHOS > OXPHOS assembly factors;OXPHOS
ENSMUSG00000000384	21379	Tbrg4	transforming growth factor beta regulated gene 4	0.401356	0.0238341	0.0419521	1.37725	significant up	Yes	mtRNA stability and decay;Polycistronic mtRNA processing;mtRNA metabolism;Mitochondrial central dogma	Mitochondrial central dogma > mtRNA metabolism > mtRNA stability and decay;Mitochondrial central dogma > mtRNA metabolism > Polycistronic mtRNA processing;Mitochondrial central dogma > mtRNA metabolism;Mitochondrial central dogma
ENSMUSG00000043162	66459	Pyurf	Pigy upstream reading frame	-0.260082	0.0240111	0.0421649	1.37505	significant down	Yes
ENSMUSG00000024259	67453	Slc25a46	solute carrier family 25, member 46	0.254639	0.0240437	0.042204	1.37465	significant up	Yes	Intramitochondrial membrane interactions;Fission;Mitochondrial dynamics and surveillance;SLC25A family;Small molecule transport	Mitochondrial dynamics and surveillance > Intramitochondrial membrane interactions;Mitochondrial dynamics and surveillance > Fission;Mitochondrial dynamics and surveillance;Small molecule transport > SLC25A family;Small molecule transport
ENSMUSG00000075467	52838	Dnlz	DNL-type zinc finger	-0.212309	0.024215	0.0424087	1.37254	significant down	Yes	Chaperones;Protein homeostasis;Protein import, sorting and homeostasis	Protein import, sorting and homeostasis > Protein homeostasis > Chaperones;Protein import, sorting and homeostasis > Protein homeostasis;Protein import, sorting and homeostasis
ENSMUSG00000013662	67979	Atad1	ATPase family, AAA domain containing 1	0.250706	0.0244962	0.042743	1.36914	significant up	Yes	Proteases;Protein homeostasis;Protein import, sorting and homeostasis	Protein import, sorting and homeostasis > Protein homeostasis > Proteases;Protein import, sorting and homeostasis > Protein homeostasis;Protein import, sorting and homeostasis
ENSMUSG00000025204	67264	Ndufb8	NADH:ubiquinone oxidoreductase subunit B8	-0.159742	0.0246785	0.0429584	1.36695	significant down	Yes	CI subunits;Complex I;OXPHOS subunits;OXPHOS	OXPHOS > Complex I > CI subunits;OXPHOS > Complex I;OXPHOS > OXPHOS subunits;OXPHOS
ENSMUSG00000064215	52668	Ifi27	interferon, alpha-inducible protein 27	0.295521	0.024827	0.043133	1.36519	significant up	Yes	Apoptosis;Mitochondrial dynamics and surveillance;Immune response;Signaling	Mitochondrial dynamics and surveillance > Apoptosis;Mitochondrial dynamics and surveillance;Signaling > Immune response;Signaling
ENSMUSG00000021764	17993	Ndufs4	NADH:ubiquinone oxidoreductase core subunit S4	-0.166031	0.0249611	0.0432902	1.36361	significant down	Yes	CI subunits;Complex I;OXPHOS subunits;OXPHOS	OXPHOS > Complex I > CI subunits;OXPHOS > Complex I;OXPHOS > OXPHOS subunits;OXPHOS
ENSMUSG00000043702	211948	Pde12	phosphodiesterase 12	0.288955	0.0250459	0.0433893	1.36262	significant up	Yes	mtRNA stability and decay;mt-mRNA modifications;mtRNA metabolism;Mitochondrial central dogma	Mitochondrial central dogma > mtRNA metabolism > mtRNA stability and decay;Mitochondrial central dogma > mtRNA metabolism > mt-mRNA modifications;Mitochondrial central dogma > mtRNA metabolism;Mitochondrial central dogma
ENSMUSG00000044221	231413	Grsf1	G-rich RNA sequence binding factor 1	-0.230065	0.0255764	0.0440487	1.35607	significant down	Yes	Mitochondrial ribosome assembly;Translation;mtRNA stability and decay;Polycistronic mtRNA processing;mtRNA granules;mtRNA metabolism;Mitochondrial central dogma	Mitochondrial central dogma > Translation > Mitochondrial ribosome assembly;Mitochondrial central dogma > Translation;Mitochondrial central dogma > mtRNA metabolism > mtRNA stability and decay;Mitochondrial central dogma > mtRNA metabolism > Polycistronic mtRNA processing;Mitochondrial central dogma > mtRNA metabolism > mtRNA granules;Mitochondrial central dogma > mtRNA metabolism;Mitochondrial c…
ENSMUSG00000024120	72416	Lrpprc	leucine-rich PPR-motif containing	0.243363	0.0257641	0.0442813	1.35378	significant up	Yes	Translation;mtRNA stability and decay;mtRNA metabolism;Mitochondrial central dogma	Mitochondrial central dogma > Translation;Mitochondrial central dogma > mtRNA metabolism > mtRNA stability and decay;Mitochondrial central dogma > mtRNA metabolism;Mitochondrial central dogma
ENSMUSG00000089682	12050	Bcl2l2	BCL2-like 2	0.399406	0.0258626	0.0444029	1.35259	significant up	Yes	Apoptosis;Mitochondrial dynamics and surveillance	Mitochondrial dynamics and surveillance > Apoptosis;Mitochondrial dynamics and surveillance
ENSMUSG00000000934	72960	Top1mt	DNA topoisomerase 1, mitochondrial	-0.519282	0.0259542	0.0445158	1.35149	significant down	Yes	Transcription;mtRNA metabolism;mtDNA replication;mtDNA maintenance;Mitochondrial central dogma	Mitochondrial central dogma > mtRNA metabolism > Transcription;Mitochondrial central dogma > mtRNA metabolism;Mitochondrial central dogma > mtDNA maintenance > mtDNA replication;Mitochondrial central dogma > mtDNA maintenance;Mitochondrial central dogma
ENSMUSG00000038612	17210	Mcl1	myeloid cell leukemia sequence 1	0.306834	0.0259795	0.0445469	1.35118	significant up	Yes	Apoptosis;Mitochondrial dynamics and surveillance	Mitochondrial dynamics and surveillance > Apoptosis;Mitochondrial dynamics and surveillance
ENSMUSG00000021748	68263	Pdhb	pyruvate dehydrogenase (lipoamide) beta	-0.205052	0.0263305	0.0449772	1.34701	significant down	Yes	Pyruvate metabolism;Carbohydrate metabolism;Metabolism	Metabolism > Carbohydrate metabolism > Pyruvate metabolism;Metabolism > Carbohydrate metabolism;Metabolism
ENSMUSG00000027679	67713	Dnajc19	DnaJ heat shock protein family (Hsp40) member C19	-0.211566	0.0266294	0.0453409	1.34351	significant down	Yes	Import motor;Protein import and sorting;Protein import, sorting and homeostasis	Protein import, sorting and homeostasis > Protein import and sorting > Import motor;Protein import, sorting and homeostasis > Protein import and sorting;Protein import, sorting and homeostasis
ENSMUSG00000036257	67452	Pnpla8	patatin-like phospholipase domain containing 8	-0.183083	0.0268997	0.0456679	1.34039	significant down	Yes	Phospholipid metabolism;Cardiolipin synthesis;Lipid metabolism;Metabolism	Metabolism > Lipid metabolism > Phospholipid metabolism;Metabolism > Lipid metabolism > Cardiolipin synthesis;Metabolism > Lipid metabolism;Metabolism
ENSMUSG00000029152	68095	Ociad1	OCIA domain containing 1	-0.148097	0.0269675	0.0457496	1.33961	significant down	Yes
ENSMUSG00000024902	66419	Mrpl11	mitochondrial ribosomal protein L11	-0.196976	0.0271211	0.0459344	1.33786	significant down	Yes	Mitochondrial ribosome;Translation;Mitochondrial central dogma	Mitochondrial central dogma > Translation > Mitochondrial ribosome;Mitochondrial central dogma > Translation;Mitochondrial central dogma
ENSMUSG00000036880	52538	Acaa2	acetyl-Coenzyme A acyltransferase 2 (mitochondrial 3-oxoacyl-Coenzyme A thiolase)	0.242394	0.0272156	0.0460477	1.33679	significant up	Yes	Lysine metabolism;Amino acid metabolism;Fatty acid oxidation;Lipid metabolism;Ketone metabolism;Carbohydrate metabolism;Metabolism	Metabolism > Amino acid metabolism > Lysine metabolism;Metabolism > Amino acid metabolism;Metabolism > Lipid metabolism > Fatty acid oxidation;Metabolism > Lipid metabolism;Metabolism > Carbohydrate metabolism > Ketone metabolism;Metabolism > Carbohydrate metabolism;Metabolism
ENSMUSG00000054027	103466	Nt5dc3	5'-nucleotidase domain containing 3	0.352722	0.0273242	0.0461777	1.33557	significant up	Yes
ENSMUSG00000029815	75593	Malsu1	mitochondrial assembly of ribosomal large subunit 1	-0.223712	0.0278639	0.046819	1.32958	significant down	Yes	Mitochondrial ribosome assembly;Translation;Mitochondrial central dogma	Mitochondrial central dogma > Translation > Mitochondrial ribosome assembly;Mitochondrial central dogma > Translation;Mitochondrial central dogma
ENSMUSG00000024414	94064	Mrpl27	mitochondrial ribosomal protein L27	-0.21158	0.0279234	0.0468893	1.32893	significant down	Yes	Mitochondrial ribosome;Translation;Mitochondrial central dogma	Mitochondrial central dogma > Translation > Mitochondrial ribosome;Mitochondrial central dogma > Translation;Mitochondrial central dogma
ENSMUSG00000058997	219189	Vwa8	von Willebrand factor A domain containing 8	0.344584	0.0279236	0.0468895	1.32892	significant up	Yes
ENSMUSG00000017119	17966	Nbr1	NBR1, autophagy cargo receptor	0.233739	0.0294387	0.0486491	1.31292	significant up	Yes	Autophagy;Mitochondrial dynamics and surveillance	Mitochondrial dynamics and surveillance > Autophagy;Mitochondrial dynamics and surveillance
ENSMUSG00000051346	66701	Spryd4	SPRY domain containing 4	-0.417864	0.0296764	0.04892	1.31051	significant down	Yes
ENSMUSG00000062729	19044	Ppox	protoporphyrinogen oxidase	0.805276	0.0297069	0.0489548	1.3102	significant up	Yes	Heme synthesis and processing;Metals and cofactors;Metabolism	Metabolism > Metals and cofactors > Heme synthesis and processing;Metabolism > Metals and cofactors;Metabolism
ENSMUSG00000041426	227095	Hibch	3-hydroxyisobutyryl-Coenzyme A hydrolase	0.379258	0.0297743	0.0490313	1.30953	significant up	Yes	Branched-chain amino acid metabolism;Amino acid metabolism;Metabolism	Metabolism > Amino acid metabolism > Branched-chain amino acid metabolism;Metabolism > Amino acid metabolism;Metabolism
ENSMUSG00000031059	104130	Ndufb11	NADH:ubiquinone oxidoreductase subunit B11	-0.161418	0.0304147	0.0497533	1.30318	significant down	Yes	CI subunits;Complex I;OXPHOS subunits;OXPHOS	OXPHOS > Complex I > CI subunits;OXPHOS > Complex I;OXPHOS > OXPHOS subunits;OXPHOS

## Sheet: CB_6mo_WT_vs_KO
ensembl_gene_id	entrezgene_id	gene_name	description	log2FC	p_value	adjusted_p_value	-log10(adjusted_p_value)	significance_in_KO	mitocarta_gene	mitocarta_MitoPathway	mitocarta_MitoPathwayHierarchy
ENSMUSG00000026701	11758	Prdx6	peroxiredoxin 6	0.532593	7.33674e-10	3.26416e-08	7.48623	significant up	Yes	ROS and glutathione metabolism;Detoxification;Phospholipid metabolism;Lipid metabolism;Metabolism	Metabolism > Detoxification > ROS and glutathione metabolism;Metabolism > Detoxification;Metabolism > Lipid metabolism > Phospholipid metabolism;Metabolism > Lipid metabolism;Metabolism
ENSMUSG00000021913	239017	Ogdhl	oxoglutarate dehydrogenase-like	0.880983	5.02934e-09	1.62299e-07	6.78968	significant up	Yes	TCA cycle;Carbohydrate metabolism;Metabolism	Metabolism > Carbohydrate metabolism > TCA cycle;Metabolism > Carbohydrate metabolism;Metabolism
ENSMUSG00000031700	108682	Gpt2	glutamic pyruvate transaminase (alanine aminotransferase) 2	0.805828	1.35751e-08	3.65521e-07	6.43709	significant up	Yes	Glutamate metabolism;Amino acid metabolism;Metabolism	Metabolism > Amino acid metabolism > Glutamate metabolism;Metabolism > Amino acid metabolism;Metabolism
ENSMUSG00000024978	14732	Gpam	glycerol-3-phosphate acyltransferase, mitochondrial	0.971071	1.75535e-08	4.5332e-07	6.3436	significant up	Yes	Phospholipid metabolism;Cardiolipin synthesis;Lipid metabolism;Metabolism	Metabolism > Lipid metabolism > Phospholipid metabolism;Metabolism > Lipid metabolism > Cardiolipin synthesis;Metabolism > Lipid metabolism;Metabolism
ENSMUSG00000026688	66447	Mgst3	microsomal glutathione S-transferase 3	-0.463439	3.10372e-08	7.22964e-07	6.14088	significant down	Yes	Eicosanoid metabolism;Lipid metabolism;Metabolism	Metabolism > Lipid metabolism > Eicosanoid metabolism;Metabolism > Lipid metabolism;Metabolism
ENSMUSG00000026179	56695	Pnkd	paroxysmal nonkinesiogenic dyskinesia	-0.564271	4.85333e-08	1.03874e-06	5.9835	significant down	Yes	CIV assembly factors;Complex IV;OXPHOS assembly factors;OXPHOS	OXPHOS > Complex IV > CIV assembly factors;OXPHOS > Complex IV;OXPHOS > OXPHOS assembly factors;OXPHOS
ENSMUSG00000027282	56428	Mtch2	mitochondrial carrier 2	-0.441962	1.01511e-07	1.83381e-06	5.73664	significant down	Yes	Fusion;Mitochondrial dynamics and surveillance;SLC25A family;Small molecule transport	Mitochondrial dynamics and surveillance > Fusion;Mitochondrial dynamics and surveillance;Small molecule transport > SLC25A family;Small molecule transport
ENSMUSG00000057880	268860	Abat	4-aminobutyrate aminotransferase	0.438616	1.02643e-07	1.84909e-06	5.73304	significant up	Yes	Fe-S-containing proteins;Metals and cofactors;GABA metabolism;Amino acid metabolism;Metabolism	Metabolism > Metals and cofactors > Fe-S-containing proteins;Metabolism > Metals and cofactors;Metabolism > Amino acid metabolism > GABA metabolism;Metabolism > Amino acid metabolism;Metabolism
ENSMUSG00000031536	18970	Polb	polymerase (DNA directed), beta	-0.493525	1.16727e-07	2.03743e-06	5.69092	significant down	Yes	mtDNA repair;mtDNA maintenance;Mitochondrial central dogma	Mitochondrial central dogma > mtDNA maintenance > mtDNA repair;Mitochondrial central dogma > mtDNA maintenance;Mitochondrial central dogma
ENSMUSG00000002825	60507	Qtrt1	queuine tRNA-ribosyltransferase catalytic subunit 1	-1.08195	1.35149e-07	2.29105e-06	5.63997	significant down	Yes	mt-tRNA modifications;mtRNA metabolism;Mitochondrial central dogma	Mitochondrial central dogma > mtRNA metabolism > mt-tRNA modifications;Mitochondrial central dogma > mtRNA metabolism;Mitochondrial central dogma
ENSMUSG00000022323	15473	Rida	reactive intermediate imine deaminase A homolog	0.448242	1.38144e-07	2.33211e-06	5.63225	significant up	Yes
ENSMUSG00000024181	68611	Mrpl28	mitochondrial ribosomal protein L28	-0.54581	1.42175e-07	2.38684e-06	5.62218	significant down	Yes	Mitochondrial ribosome;Translation;Mitochondrial central dogma	Mitochondrial central dogma > Translation > Mitochondrial ribosome;Mitochondrial central dogma > Translation;Mitochondrial central dogma
ENSMUSG00000039478	78506	Micu3	mitochondrial calcium uptake family, member 3	-0.474511	1.65712e-07	2.70138e-06	5.56841	significant down	Yes	EF hand proteins;Calcium cycle;Calcium uniporter;Calcium homeostasis;Signaling;Small molecule transport	Signaling > Calcium homeostasis > EF hand proteins;Signaling > Calcium homeostasis > Calcium cycle;Small molecule transport > Calcium uniporter;Signaling > Calcium homeostasis;Signaling;Small molecule transport
ENSMUSG00000017188	52469	Coa3	cytochrome C oxidase assembly factor 3	-0.567913	2.13571e-07	3.31915e-06	5.47897	significant down	Yes	CIV assembly factors;Complex IV;OXPHOS assembly factors;OXPHOS;Translation factors;Translation;Mitochondrial central dogma	OXPHOS > Complex IV > CIV assembly factors;OXPHOS > Complex IV;OXPHOS > OXPHOS assembly factors;OXPHOS;Mitochondrial central dogma > Translation > Translation factors;Mitochondrial central dogma > Translation;Mitochondrial central dogma
ENSMUSG00000063787	66121	Chchd1	coiled-coil-helix-coiled-coil-helix domain containing 1	-0.42699	2.45466e-07	3.717e-06	5.42981	significant down	Yes	Mitochondrial ribosome;Translation;Mitochondrial central dogma	Mitochondrial central dogma > Translation > Mitochondrial ribosome;Mitochondrial central dogma > Translation;Mitochondrial central dogma
ENSMUSG00000035202	102436	Lars2	leucyl-tRNA synthetase, mitochondrial	0.601577	3.62701e-07	5.12987e-06	5.28989	significant up	Yes	mt-tRNA synthetases;Translation;Mitochondrial central dogma	Mitochondrial central dogma > Translation > mt-tRNA synthetases;Mitochondrial central dogma > Translation;Mitochondrial central dogma
ENSMUSG00000002083	170770	Bbc3	BCL2 binding component 3	-1.20549	4.53767e-07	6.13351e-06	5.21229	significant down	Yes	Apoptosis;Mitochondrial dynamics and surveillance	Mitochondrial dynamics and surveillance > Apoptosis;Mitochondrial dynamics and surveillance
ENSMUSG00000019689	66117	Fmc1	formation of mitochondrial complex V assembly factor 1	-0.459116	7.46653e-07	9.21537e-06	5.03549	significant down	Yes	CV assembly factors;Complex V;OXPHOS assembly factors;OXPHOS	OXPHOS > Complex V > CV assembly factors;OXPHOS > Complex V;OXPHOS > OXPHOS assembly factors;OXPHOS
ENSMUSG00000030088	107747	Aldh1l1	aldehyde dehydrogenase 1 family, member L1	0.664483	1.68117e-06	1.78684e-05	4.74791	significant up	Yes	Folate and 1-C metabolism;Vitamin metabolism;Metabolism	Metabolism > Vitamin metabolism > Folate and 1-C metabolism;Metabolism > Vitamin metabolism;Metabolism
ENSMUSG00000023921	17850	Mmut	methylmalonyl-Coenzyme A mutase	0.534918	1.72431e-06	1.82309e-05	4.73919	significant up	Yes	Vitamin B12 metabolism;Vitamin metabolism;Fatty acid oxidation;Lipid metabolism;Propanoate metabolism;Carbohydrate metabolism;Metabolism	Metabolism > Vitamin metabolism > Vitamin B12 metabolism;Metabolism > Vitamin metabolism;Metabolism > Lipid metabolism > Fatty acid oxidation;Metabolism > Lipid metabolism;Metabolism > Carbohydrate metabolism > Propanoate metabolism;Metabolism > Carbohydrate metabolism;Metabolism
ENSMUSG00000034285	18082	Nipsnap1	nipsnap homolog 1	-0.519141	1.73133e-06	1.82895e-05	4.7378	significant down	Yes	Autophagy;Mitophagy;Mitochondrial dynamics and surveillance	Mitochondrial dynamics and surveillance > Autophagy;Mitochondrial dynamics and surveillance > Mitophagy;Mitochondrial dynamics and surveillance
ENSMUSG00000026255	98363	Efhd1	EF hand domain containing 1	0.622891	2.06322e-06	2.09518e-05	4.67878	significant up	Yes	EF hand proteins;Calcium homeostasis;Signaling	Signaling > Calcium homeostasis > EF hand proteins;Signaling > Calcium homeostasis;Signaling
ENSMUSG00000068184	75597	Ndufaf2	NADH:ubiquinone oxidoreductase complex assembly factor 2	-0.441532	2.09422e-06	2.119e-05	4.67387	significant down	Yes	CI assembly factors;Complex I;OXPHOS assembly factors;OXPHOS	OXPHOS > Complex I > CI assembly factors;OXPHOS > Complex I;OXPHOS > OXPHOS assembly factors;OXPHOS
ENSMUSG00000032026	104444	Rexo2	RNA exonuclease 2	-0.566149	2.19611e-06	2.19609e-05	4.65835	significant down	Yes	mtRNA stability and decay;mtRNA metabolism;Mitochondrial central dogma	Mitochondrial central dogma > mtRNA metabolism > mtRNA stability and decay;Mitochondrial central dogma > mtRNA metabolism;Mitochondrial central dogma
ENSMUSG00000020440	11844	Arf5	ADP-ribosylation factor 5	-0.436789	2.3828e-06	2.33276e-05	4.63213	significant down	Yes
ENSMUSG00000027893	229709	Ahcyl1	S-adenosylhomocysteine hydrolase-like 1	0.443512	2.5931e-06	2.47999e-05	4.60555	significant up	Yes	Organelle contact sites;Mitochondrial dynamics and surveillance	Mitochondrial dynamics and surveillance > Organelle contact sites;Mitochondrial dynamics and surveillance
ENSMUSG00000028601	52430	Echdc2	enoyl Coenzyme A hydratase domain containing 2	-1.03501	2.71734e-06	2.57157e-05	4.5898	significant down	Yes
ENSMUSG00000021794	14661	Glud1	glutamate dehydrogenase 1	0.376974	3.29855e-06	3.0074e-05	4.52181	significant up	Yes	GABA metabolism;Glutamate metabolism;Amino acid metabolism;Metabolism	Metabolism > Amino acid metabolism > GABA metabolism;Metabolism > Amino acid metabolism > Glutamate metabolism;Metabolism > Amino acid metabolism;Metabolism
ENSMUSG00000036850	107733	Mrpl41	mitochondrial ribosomal protein L41	-0.398618	3.51325e-06	3.16044e-05	4.50025	significant down	Yes	Mitochondrial ribosome;Translation;Mitochondrial central dogma	Mitochondrial central dogma > Translation > Mitochondrial ribosome;Mitochondrial central dogma > Translation;Mitochondrial central dogma
ENSMUSG00000024158	14651	Hagh	hydroxyacyl glutathione hydrolase	-0.423041	3.98707e-06	3.49519e-05	4.45653	significant down	Yes	ROS and glutathione metabolism;Detoxification;Metabolism	Metabolism > Detoxification > ROS and glutathione metabolism;Metabolism > Detoxification;Metabolism
ENSMUSG00000027452	68738	Acss1	acyl-CoA synthetase short-chain family member 1	0.985149	4.32502e-06	3.7246e-05	4.42892	significant up	Yes	Fatty acid oxidation;Lipid metabolism;Metabolism	Metabolism > Lipid metabolism > Fatty acid oxidation;Metabolism > Lipid metabolism;Metabolism
ENSMUSG00000027637	67388	Rab5if	RAB5 interacting factor	-0.338403	4.55604e-06	3.88272e-05	4.41086	significant down	Yes	Respirasome assembly;OXPHOS assembly factors;OXPHOS	OXPHOS > Respirasome assembly;OXPHOS > OXPHOS assembly factors;OXPHOS
ENSMUSG00000021238	104776	Aldh6a1	aldehyde dehydrogenase family 6, subfamily A1	0.638495	4.68121e-06	3.96727e-05	4.40151	significant up	Yes	Branched-chain amino acid metabolism;Amino acid metabolism;Metabolism	Metabolism > Amino acid metabolism > Branched-chain amino acid metabolism;Metabolism > Amino acid metabolism;Metabolism
ENSMUSG00000041736	12257	Tspo	translocator protein	0.77422	5.12435e-06	4.26218e-05	4.37037	significant up	Yes	Cholesterol, bile acid, steroid synthesis;Lipid metabolism;Metabolism	Metabolism > Lipid metabolism > Cholesterol, bile acid, steroid synthesis;Metabolism > Lipid metabolism;Metabolism
ENSMUSG00000004902	71803	Slc25a18	solute carrier family 25 (mitochondrial carrier), member 18	0.60972	5.19539e-06	4.30909e-05	4.36561	significant up	Yes	SLC25A family;Small molecule transport	Small molecule transport > SLC25A family;Small molecule transport
ENSMUSG00000028261	68493	Ndufaf4	NADH:ubiquinone oxidoreductase complex assembly factor 4	-0.543572	6.32518e-06	5.03398e-05	4.29809	significant down	Yes	CI assembly factors;Complex I;OXPHOS assembly factors;OXPHOS	OXPHOS > Complex I > CI assembly factors;OXPHOS > Complex I;OXPHOS > OXPHOS assembly factors;OXPHOS
ENSMUSG00000020459	76784	Mtif2	mitochondrial translational initiation factor 2	-0.886948	7.58113e-06	5.78276e-05	4.23786	significant down	Yes	Translation factors;Translation;Mitochondrial central dogma	Mitochondrial central dogma > Translation > Translation factors;Mitochondrial central dogma > Translation;Mitochondrial central dogma
ENSMUSG00000034853	329910	Acot11	acyl-CoA thioesterase 11	0.727	7.98551e-06	6.01306e-05	4.2209	significant up	Yes	Fatty acid oxidation;Lipid metabolism;Metabolism	Metabolism > Lipid metabolism > Fatty acid oxidation;Metabolism > Lipid metabolism;Metabolism
ENSMUSG00000039016	30057	Timm8b	translocase of inner mitochondrial membrane 8B	-0.365175	8.08764e-06	6.07029e-05	4.21679	significant down	Yes	Chaperones;Protein homeostasis;Protein import and sorting;Protein import, sorting and homeostasis	Protein import, sorting and homeostasis > Protein homeostasis > Chaperones;Protein import, sorting and homeostasis > Protein homeostasis;Protein import, sorting and homeostasis > Protein import and sorting;Protein import, sorting and homeostasis
ENSMUSG00000025868	67044	Higd2a	HIG1 domain family, member 2A	-0.353867	9.53529e-06	6.91582e-05	4.16016	significant down	Yes	Respirasome assembly;OXPHOS assembly factors;OXPHOS	OXPHOS > Respirasome assembly;OXPHOS > OXPHOS assembly factors;OXPHOS
ENSMUSG00000058267	64659	Mrps14	mitochondrial ribosomal protein S14	-0.406788	1.04984e-05	7.45714e-05	4.12743	significant down	Yes	Mitochondrial ribosome;Translation;Mitochondrial central dogma	Mitochondrial central dogma > Translation > Mitochondrial ribosome;Mitochondrial central dogma > Translation;Mitochondrial central dogma
ENSMUSG00000020267	15254	Hint1	histidine triad nucleotide binding protein 1	-0.291119	1.35667e-05	9.13679e-05	4.03921	significant down	Yes	Nucleotide synthesis and processing;Nucleotide metabolism;Metabolism	Metabolism > Nucleotide metabolism > Nucleotide synthesis and processing;Metabolism > Nucleotide metabolism;Metabolism
ENSMUSG00000054733	110265	Msra	methionine sulfoxide reductase A	-0.622934	1.5126e-05	9.94933e-05	4.00221	significant down	Yes	Sulfur metabolism;ROS and glutathione metabolism;Detoxification;Metabolism	Metabolism > Sulfur metabolism;Metabolism > Detoxification > ROS and glutathione metabolism;Metabolism > Detoxification;Metabolism
ENSMUSG00000034203	72170	Chchd4	coiled-coil-helix-coiled-coil-helix domain containing 4	-0.535005	1.52361e-05	0.000100052	3.99977	significant down	Yes	MIA40;Protein import and sorting;Protein import, sorting and homeostasis	Protein import, sorting and homeostasis > Protein import and sorting > MIA40;Protein import, sorting and homeostasis > Protein import and sorting;Protein import, sorting and homeostasis
ENSMUSG00000024900	12894	Cpt1a	carnitine palmitoyltransferase 1a, liver	0.821392	1.57631e-05	0.000102705	3.98841	significant up	Yes	Carnitine shuttle;Carnitine synthesis and transport;Metals and cofactors;Fatty acid oxidation;Lipid metabolism;Metabolism	Metabolism > Metals and cofactors > Carnitine shuttle;Metabolism > Metals and cofactors > Carnitine synthesis and transport;Metabolism > Metals and cofactors;Metabolism > Lipid metabolism > Fatty acid oxidation;Metabolism > Lipid metabolism;Metabolism
ENSMUSG00000000340	13171	Dbt	dihydrolipoamide branched chain transacylase E2	0.558588	1.58619e-05	0.000103197	3.98633	significant up	Yes	Branched-chain amino acid dehydrogenase complex;Branched-chain amino acid metabolism;Amino acid metabolism;Metabolism	Metabolism > Amino acid metabolism > Branched-chain amino acid dehydrogenase complex;Metabolism > Amino acid metabolism > Branched-chain amino acid metabolism;Metabolism > Amino acid metabolism;Metabolism
ENSMUSG00000016833	68735	Mrps18c	mitochondrial ribosomal protein S18C	-0.37308	1.86286e-05	0.000116431	3.93393	significant down	Yes	Mitochondrial ribosome;Translation;Mitochondrial central dogma	Mitochondrial central dogma > Translation > Mitochondrial ribosome;Mitochondrial central dogma > Translation;Mitochondrial central dogma
ENSMUSG00000035757	223776	Selenoo	selenoprotein O	-0.569732	2.16356e-05	0.000131378	3.88148	significant down	Yes	Selenoproteins;Detoxification;Metabolism	Metabolism > Detoxification > Selenoproteins;Metabolism > Detoxification;Metabolism
ENSMUSG00000064068	17827	Mtx1	metaxin 1	-0.452993	3.52364e-05	0.000194558	3.71095	significant down	Yes	Intramitochondrial membrane interactions;Mitochondrial dynamics and surveillance;SAM;Protein import and sorting;Protein import, sorting and homeostasis	Mitochondrial dynamics and surveillance > Intramitochondrial membrane interactions;Mitochondrial dynamics and surveillance;Protein import, sorting and homeostasis > Protein import and sorting > SAM;Protein import, sorting and homeostasis > Protein import and sorting;Protein import, sorting and homeostasis
ENSMUSG00000024208	67267	Uqcc2	ubiquinol-cytochrome c reductase complex assembly factor 2	-0.311512	3.58642e-05	0.000197282	3.70491	significant down	Yes	CIII assembly factors;Complex III;OXPHOS assembly factors;OXPHOS	OXPHOS > Complex III > CIII assembly factors;OXPHOS > Complex III;OXPHOS > OXPHOS assembly factors;OXPHOS
ENSMUSG00000037363	270035	Letm2	leucine zipper-EF-hand containing transmembrane protein 2	-0.797301	3.64185e-05	0.00019967	3.69969	significant down	Yes
ENSMUSG00000042770	15199	Hebp1	heme binding protein 1	0.704477	3.77385e-05	0.000205294	3.68762	significant up	Yes
ENSMUSG00000064215	52668	Ifi27	interferon, alpha-inducible protein 27	0.58503	4.04238e-05	0.000216468	3.66461	significant up	Yes	Apoptosis;Mitochondrial dynamics and surveillance;Immune response;Signaling	Mitochondrial dynamics and surveillance > Apoptosis;Mitochondrial dynamics and surveillance;Signaling > Immune response;Signaling
ENSMUSG00000026827	14571	Gpd2	glycerol phosphate dehydrogenase 2, mitochondrial	-0.419923	4.04274e-05	0.000216483	3.66458	significant down	Yes	Q-linked reactions, other;Electron carriers;Glycerol phosphate shuttle;Carbohydrate metabolism;Metabolism	Metabolism > Electron carriers > Q-linked reactions, other;Metabolism > Electron carriers;Metabolism > Carbohydrate metabolism > Glycerol phosphate shuttle;Metabolism > Carbohydrate metabolism;Metabolism
ENSMUSG00000019763	66084	Rmnd1	required for meiotic nuclear division 1 homolog	-0.906478	4.76207e-05	0.000245503	3.60994	significant down	Yes	Translation;mtRNA granules;mtRNA metabolism;Mitochondrial central dogma	Mitochondrial central dogma > Translation;Mitochondrial central dogma > mtRNA metabolism > mtRNA granules;Mitochondrial central dogma > mtRNA metabolism;Mitochondrial central dogma
ENSMUSG00000059447	231086	Hadhb	hydroxyacyl-CoA dehydrogenase trifunctional multienzyme complex subunit beta	0.627315	5.02171e-05	0.000255967	3.59182	significant up	Yes	Lysine metabolism;Amino acid metabolism;Fatty acid oxidation;Lipid metabolism;Ketone metabolism;Carbohydrate metabolism;Metabolism	Metabolism > Amino acid metabolism > Lysine metabolism;Metabolism > Amino acid metabolism;Metabolism > Lipid metabolism > Fatty acid oxidation;Metabolism > Lipid metabolism;Metabolism > Carbohydrate metabolism > Ketone metabolism;Metabolism > Carbohydrate metabolism;Metabolism
ENSMUSG00000001555	14230	Fkbp10	FK506 binding protein 10	1.5818	5.19906e-05	0.000263351	3.57947	significant up	Yes	Chaperones;Protein homeostasis;Protein import, sorting and homeostasis	Protein import, sorting and homeostasis > Protein homeostasis > Chaperones;Protein import, sorting and homeostasis > Protein homeostasis;Protein import, sorting and homeostasis
ENSMUSG00000029066	66448	Mrpl20	mitochondrial ribosomal protein L20	-0.316104	5.23047e-05	0.000264649	3.57733	significant down	Yes	Mitochondrial ribosome;Translation;Mitochondrial central dogma	Mitochondrial central dogma > Translation > Mitochondrial ribosome;Mitochondrial central dogma > Translation;Mitochondrial central dogma
ENSMUSG00000020444	14923	Guk1	guanylate kinase 1	-0.327247	5.62695e-05	0.000280792	3.55162	significant down	Yes	Nucleotide synthesis and processing;Nucleotide metabolism;Metabolism	Metabolism > Nucleotide metabolism > Nucleotide synthesis and processing;Metabolism > Nucleotide metabolism;Metabolism
ENSMUSG00000027875	15360	Hmgcs2	3-hydroxy-3-methylglutaryl-Coenzyme A synthase 2	0.845823	5.85174e-05	0.000289748	3.53798	significant up	Yes	Ketone metabolism;Carbohydrate metabolism;Metabolism	Metabolism > Carbohydrate metabolism > Ketone metabolism;Metabolism > Carbohydrate metabolism;Metabolism
ENSMUSG00000078695	217149	Cisd3	CDGSH iron sulfur domain 3	-0.620614	6.0225e-05	0.00029646	3.52803	significant down	Yes	Fe-S-containing proteins;Fe-S cluster biosynthesis;Metals and cofactors;Metabolism	Metabolism > Metals and cofactors > Fe-S-containing proteins;Metabolism > Metals and cofactors > Fe-S cluster biosynthesis;Metabolism > Metals and cofactors;Metabolism
ENSMUSG00000058076	66052	Sdhc	succinate dehydrogenase complex, subunit C, integral membrane protein	0.345734	6.2061e-05	0.000303589	3.51771	significant up	Yes	Heme-containing proteins;Metals and cofactors;TCA cycle;Carbohydrate metabolism;Metabolism;CII subunits;Complex II;OXPHOS subunits;OXPHOS	Metabolism > Metals and cofactors > Heme-containing proteins;Metabolism > Metals and cofactors;Metabolism > Carbohydrate metabolism > TCA cycle;Metabolism > Carbohydrate metabolism;Metabolism;OXPHOS > Complex II > CII subunits;OXPHOS > Complex II;OXPHOS > OXPHOS subunits;OXPHOS
ENSMUSG00000025204	67264	Ndufb8	NADH:ubiquinone oxidoreductase subunit B8	-0.298426	6.25242e-05	0.000305374	3.51517	significant down	Yes	CI subunits;Complex I;OXPHOS subunits;OXPHOS	OXPHOS > Complex I > CI subunits;OXPHOS > Complex I;OXPHOS > OXPHOS subunits;OXPHOS
ENSMUSG00000106918	66845	Mrpl33	mitochondrial ribosomal protein L33	-0.368725	6.51262e-05	0.000315295	3.50128	significant down	Yes	Mitochondrial ribosome;Translation;Mitochondrial central dogma	Mitochondrial central dogma > Translation > Mitochondrial ribosome;Mitochondrial central dogma > Translation;Mitochondrial central dogma
ENSMUSG00000040048	68342	Ndufb10	NADH:ubiquinone oxidoreductase subunit B10	-0.283684	6.54067e-05	0.000316354	3.49983	significant down	Yes	CI subunits;Complex I;OXPHOS subunits;OXPHOS	OXPHOS > Complex I > CI subunits;OXPHOS > Complex I;OXPHOS > OXPHOS subunits;OXPHOS
ENSMUSG00000028964	57320	Park7	Parkinson disease (autosomal recessive, early onset) 7	-0.319337	6.68272e-05	0.000322138	3.49196	significant down	Yes	Autophagy;Mitophagy;Mitochondrial dynamics and surveillance;Protein homeostasis;Protein import, sorting and homeostasis	Mitochondrial dynamics and surveillance > Autophagy;Mitochondrial dynamics and surveillance > Mitophagy;Mitochondrial dynamics and surveillance;Protein import, sorting and homeostasis > Protein homeostasis;Protein import, sorting and homeostasis
ENSMUSG00000062691	68554	Cebpzos	CCAAT/enhancer binding protein (C/EBP), zeta, opposite strand	-0.381522	7.10753e-05	0.000339202	3.46954	significant down	Yes
ENSMUSG00000030934	18242	Oat	ornithine aminotransferase	0.452974	7.78752e-05	0.00036582	3.43673	significant up	Yes	Proline metabolism;Amino acid metabolism;Metabolism	Metabolism > Amino acid metabolism > Proline metabolism;Metabolism > Amino acid metabolism;Metabolism
ENSMUSG00000026003	11363	Acadl	acyl-Coenzyme A dehydrogenase, long-chain	0.484999	8.02042e-05	0.000374745	3.42626	significant up	Yes	Fatty acid oxidation;Lipid metabolism;Metabolism	Metabolism > Lipid metabolism > Fatty acid oxidation;Metabolism > Lipid metabolism;Metabolism
ENSMUSG00000066839	26940	Ecsit	ECSIT signalling integrator	-0.414467	8.7961e-05	0.000403796	3.39384	significant down	Yes	CI assembly factors;Complex I;OXPHOS assembly factors;OXPHOS	OXPHOS > Complex I > CI assembly factors;OXPHOS > Complex I;OXPHOS > OXPHOS assembly factors;OXPHOS
ENSMUSG00000033938	66916	Ndufb7	NADH:ubiquinone oxidoreductase subunit B7	-0.296603	8.86961e-05	0.000406497	3.39094	significant down	Yes	CI subunits;Complex I;OXPHOS subunits;OXPHOS	OXPHOS > Complex I > CI subunits;OXPHOS > Complex I;OXPHOS > OXPHOS subunits;OXPHOS
ENSMUSG00000028672	15356	Hmgcl	3-hydroxy-3-methylglutaryl-Coenzyme A lyase	-0.475944	8.9064e-05	0.000407845	3.38951	significant down	Yes	Branched-chain amino acid metabolism;Amino acid metabolism;Ketone metabolism;Carbohydrate metabolism;Metabolism	Metabolism > Amino acid metabolism > Branched-chain amino acid metabolism;Metabolism > Amino acid metabolism;Metabolism > Carbohydrate metabolism > Ketone metabolism;Metabolism > Carbohydrate metabolism;Metabolism
ENSMUSG00000030541	269951	Idh2	isocitrate dehydrogenase 2 (NADP+), mitochondrial	0.524401	0.000106795	0.000470274	3.32765	significant up	Yes	TCA cycle;Carbohydrate metabolism;Metabolism	Metabolism > Carbohydrate metabolism > TCA cycle;Metabolism > Carbohydrate metabolism;Metabolism
ENSMUSG00000029198	17713	Grpel1	GrpE-like 1, mitochondrial	-0.350312	0.000113175	0.000491581	3.30841	significant down	Yes	Fe-S cluster biosynthesis;Metals and cofactors;Metabolism;Import motor;Protein import and sorting;Protein import, sorting and homeostasis	Metabolism > Metals and cofactors > Fe-S cluster biosynthesis;Metabolism > Metals and cofactors;Metabolism;Protein import, sorting and homeostasis > Protein import and sorting > Import motor;Protein import, sorting and homeostasis > Protein import and sorting;Protein import, sorting and homeostasis
ENSMUSG00000002416	68198	Ndufb2	NADH:ubiquinone oxidoreductase subunit B2	-0.309295	0.000113722	0.000493381	3.30682	significant down	Yes	CI subunits;Complex I;OXPHOS subunits;OXPHOS	OXPHOS > Complex I > CI subunits;OXPHOS > Complex I;OXPHOS > OXPHOS subunits;OXPHOS
ENSMUSG00000058997	219189	Vwa8	von Willebrand factor A domain containing 8	0.608125	0.000113995	0.000494278	3.30603	significant up	Yes
ENSMUSG00000029455	11669	Aldh2	aldehyde dehydrogenase 2, mitochondrial	0.576763	0.000115138	0.00049802	3.30275	significant up	Yes	Xenobiotic metabolism;Detoxification;Metabolism	Metabolism > Detoxification > Xenobiotic metabolism;Metabolism > Detoxification;Metabolism
ENSMUSG00000019883	52665	Echdc1	enoyl Coenzyme A hydratase domain containing 1	0.556218	0.000117059	0.000504271	3.29734	significant up	Yes	Lipid metabolism;Metabolism	Metabolism > Lipid metabolism;Metabolism
ENSMUSG00000023939	68463	Mrpl14	mitochondrial ribosomal protein L14	-0.37698	0.000117726	0.000506429	3.29548	significant down	Yes	Mitochondrial ribosome;Translation;Mitochondrial central dogma	Mitochondrial central dogma > Translation > Mitochondrial ribosome;Mitochondrial central dogma > Translation;Mitochondrial central dogma
ENSMUSG00000022386	72026	Trmu	tRNA 5-methylaminomethyl-2-thiouridylate methyltransferase	-0.609727	0.000121239	0.000517698	3.28592	significant down	Yes	mt-tRNA modifications;mtRNA metabolism;Mitochondrial central dogma	Mitochondrial central dogma > mtRNA metabolism > mt-tRNA modifications;Mitochondrial central dogma > mtRNA metabolism;Mitochondrial central dogma
ENSMUSG00000031818	12857	Cox4i1	cytochrome c oxidase subunit 4I1	-0.235806	0.000124856	0.000529125	3.27644	significant down	Yes	CIV subunits;Complex IV;OXPHOS subunits;OXPHOS	OXPHOS > Complex IV > CIV subunits;OXPHOS > Complex IV;OXPHOS > OXPHOS subunits;OXPHOS
ENSMUSG00000025037	17161	Maoa	monoamine oxidase A	0.460826	0.000129643	0.000543991	3.26441	significant up	Yes	Xenobiotic metabolism;Detoxification;Catechol metabolism;Amino acid metabolism;Metabolism	Metabolism > Detoxification > Xenobiotic metabolism;Metabolism > Detoxification;Metabolism > Amino acid metabolism > Catechol metabolism;Metabolism > Amino acid metabolism;Metabolism
ENSMUSG00000021079	30056	Timm9	translocase of inner mitochondrial membrane 9	-0.502587	0.000129842	0.000544601	3.26392	significant down	Yes	Chaperones;Protein homeostasis;Protein import and sorting;Protein import, sorting and homeostasis	Protein import, sorting and homeostasis > Protein homeostasis > Chaperones;Protein import, sorting and homeostasis > Protein homeostasis;Protein import, sorting and homeostasis > Protein import and sorting;Protein import, sorting and homeostasis
ENSMUSG00000063882	66576	Uqcrh	ubiquinol-cytochrome c reductase hinge protein	-0.241498	0.000137785	0.00057004	3.24409	significant down	Yes	CIII subunits;Complex III;OXPHOS subunits;OXPHOS	OXPHOS > Complex III > CIII subunits;OXPHOS > Complex III;OXPHOS > OXPHOS subunits;OXPHOS
ENSMUSG00000022354	66218	Ndufb9	NADH:ubiquinone oxidoreductase subunit B9	-0.284831	0.000144444	0.000591134	3.22831	significant down	Yes	CI subunits;Complex I;OXPHOS subunits;OXPHOS	OXPHOS > Complex I > CI subunits;OXPHOS > Complex I;OXPHOS > OXPHOS subunits;OXPHOS
ENSMUSG00000024829	353242	Mrpl21	mitochondrial ribosomal protein L21	-0.497156	0.000149937	0.000608637	3.21564	significant down	Yes	Mitochondrial ribosome;Translation;Mitochondrial central dogma	Mitochondrial central dogma > Translation > Mitochondrial ribosome;Mitochondrial central dogma > Translation;Mitochondrial central dogma
ENSMUSG00000041881	66416	Ndufa7	NADH:ubiquinone oxidoreductase subunit A7	-0.274584	0.000156616	0.000630038	3.20063	significant down	Yes	CI subunits;Complex I;OXPHOS subunits;OXPHOS	OXPHOS > Complex I > CI subunits;OXPHOS > Complex I;OXPHOS > OXPHOS subunits;OXPHOS
ENSMUSG00000030869	70316	Ndufab1	NADH:ubiquinone oxidoreductase subunit AB1	-0.287569	0.000166432	0.000660805	3.17993	significant down	Yes	Fe-S cluster biosynthesis;Metals and cofactors;Type II fatty acid synthesis;Lipid metabolism;Metabolism;CI subunits;Complex I;OXPHOS subunits;OXPHOS	Metabolism > Metals and cofactors > Fe-S cluster biosynthesis;Metabolism > Metals and cofactors;Metabolism > Lipid metabolism > Type II fatty acid synthesis;Metabolism > Lipid metabolism;Metabolism;OXPHOS > Complex I > CI subunits;OXPHOS > Complex I;OXPHOS > OXPHOS subunits;OXPHOS
ENSMUSG00000018858	68572	Mrpl58	mitochondrial ribosomal protein L58	-0.358653	0.000177722	0.000695213	3.15788	significant down	Yes	Translation factors;Mitochondrial ribosome;Translation;Mitochondrial central dogma	Mitochondrial central dogma > Translation > Translation factors;Mitochondrial central dogma > Translation > Mitochondrial ribosome;Mitochondrial central dogma > Translation;Mitochondrial central dogma
ENSMUSG00000043510	100900	Hscb	HscB iron-sulfur cluster co-chaperone	-0.593114	0.00018558	0.000718569	3.14353	significant down	Yes	Fe-S cluster biosynthesis;Metals and cofactors;Metabolism	Metabolism > Metals and cofactors > Fe-S cluster biosynthesis;Metabolism > Metals and cofactors;Metabolism
ENSMUSG00000025153	14104	Fasn	fatty acid synthase	0.480558	0.000187094	0.000723015	3.14085	significant up	Yes	Lipid metabolism;Metabolism	Metabolism > Lipid metabolism;Metabolism
ENSMUSG00000003438	66525	Timm50	translocase of inner mitochondrial membrane 50	-0.434461	0.000190059	0.000731671	3.13568	significant down	Yes	TIM23 presequence pathway;Protein import and sorting;Protein import, sorting and homeostasis	Protein import, sorting and homeostasis > Protein import and sorting > TIM23 presequence pathway;Protein import, sorting and homeostasis > Protein import and sorting;Protein import, sorting and homeostasis
ENSMUSG00000064363	17719	mt-Nd4	mitochondrially encoded NADH dehydrogenase 4	0.250886	0.000206466	0.000779073	3.10842	significant up	Yes	CI subunits;Complex I;OXPHOS subunits;OXPHOS	OXPHOS > Complex I > CI subunits;OXPHOS > Complex I;OXPHOS > OXPHOS subunits;OXPHOS
ENSMUSG00000070283	66706	Ndufaf3	NADH:ubiquinone oxidoreductase complex assembly factor 3	-0.304108	0.000218614	0.000815208	3.08873	significant down	Yes	CI assembly factors;Complex I;OXPHOS assembly factors;OXPHOS	OXPHOS > Complex I > CI assembly factors;OXPHOS > Complex I;OXPHOS > OXPHOS assembly factors;OXPHOS
ENSMUSG00000003299	66163	Mrpl4	mitochondrial ribosomal protein L4	-0.364643	0.000235189	0.000863159	3.06391	significant down	Yes	Mitochondrial ribosome;Translation;Mitochondrial central dogma	Mitochondrial central dogma > Translation > Mitochondrial ribosome;Mitochondrial central dogma > Translation;Mitochondrial central dogma
ENSMUSG00000107283	17527	Mpv17	MpV17 mitochondrial inner membrane protein	-0.481046	0.000244561	0.000889611	3.0508	significant down	Yes	Small molecule transport	Small molecule transport
ENSMUSG00000022370	68537	Mrpl13	mitochondrial ribosomal protein L13	-0.338505	0.000254049	0.000915914	3.03815	significant down	Yes	Mitochondrial ribosome;Translation;Mitochondrial central dogma	Mitochondrial central dogma > Translation > Mitochondrial ribosome;Mitochondrial central dogma > Translation;Mitochondrial central dogma
ENSMUSG00000041697	12861	Cox6a1	cytochrome c oxidase subunit 6A1	-0.229992	0.000262269	0.000938626	3.02751	significant down	Yes	CIV subunits;Complex IV;OXPHOS subunits;OXPHOS	OXPHOS > Complex IV > CIV subunits;OXPHOS > Complex IV;OXPHOS > OXPHOS subunits;OXPHOS
ENSMUSG00000037710	52637	Cisd1	CDGSH iron sulfur domain 1	-0.279504	0.000268413	0.000955576	3.01973	significant down	Yes	Fe-S-containing proteins;Fe-S cluster biosynthesis;Metals and cofactors;Metabolism	Metabolism > Metals and cofactors > Fe-S-containing proteins;Metabolism > Metals and cofactors > Fe-S cluster biosynthesis;Metabolism > Metals and cofactors;Metabolism
ENSMUSG00000027187	12359	Cat	catalase	0.48776	0.000271338	0.000963583	3.01611	significant up	Yes	ROS and glutathione metabolism;Detoxification;Metabolism	Metabolism > Detoxification > ROS and glutathione metabolism;Metabolism > Detoxification;Metabolism
ENSMUSG00000028102	18632	Pex11b	peroxisomal biogenesis factor 11 beta	-0.489625	0.000276368	0.000977261	3.00999	significant down	Yes
ENSMUSG00000022706	18100	Mrpl40	mitochondrial ribosomal protein L40	-0.342258	0.000283119	0.000995433	3.00199	significant down	Yes	Mitochondrial ribosome;Translation;Mitochondrial central dogma	Mitochondrial central dogma > Translation > Mitochondrial ribosome;Mitochondrial central dogma > Translation;Mitochondrial central dogma
ENSMUSG00000021792	70564	Prxl2a	peroxiredoxin like 2A	0.234652	0.000287399	0.00100685	2.99704	significant up	Yes	ROS and glutathione metabolism;Detoxification;Metabolism	Metabolism > Detoxification > ROS and glutathione metabolism;Metabolism > Detoxification;Metabolism
ENSMUSG00000029486	94061	Mrpl1	mitochondrial ribosomal protein L1	-0.415174	0.000289627	0.00101276	2.99449	significant down	Yes	Mitochondrial ribosome;Translation;Mitochondrial central dogma	Mitochondrial central dogma > Translation > Mitochondrial ribosome;Mitochondrial central dogma > Translation;Mitochondrial central dogma
ENSMUSG00000064345	17717	mt-Nd2	mitochondrially encoded NADH dehydrogenase 2	0.254962	0.000289829	0.00101329	2.99427	significant up	Yes	CI subunits;Complex I;OXPHOS subunits;OXPHOS	OXPHOS > Complex I > CI subunits;OXPHOS > Complex I;OXPHOS > OXPHOS subunits;OXPHOS
ENSMUSG00000024099	72900	Ndufv2	NADH:ubiquinone oxidoreductase core subunit V2	-0.304171	0.00031108	0.00107028	2.9705	significant down	Yes	Fe-S-containing proteins;Metals and cofactors;Metabolism;CI subunits;Complex I;OXPHOS subunits;OXPHOS	Metabolism > Metals and cofactors > Fe-S-containing proteins;Metabolism > Metals and cofactors;Metabolism;OXPHOS > Complex I > CI subunits;OXPHOS > Complex I;OXPHOS > OXPHOS subunits;OXPHOS
ENSMUSG00000054312	66292	Mrps21	mitochondrial ribosomal protein S21	-0.309719	0.000321197	0.0010973	2.95967	significant down	Yes	Mitochondrial ribosome;Translation;Mitochondrial central dogma	Mitochondrial central dogma > Translation > Mitochondrial ribosome;Mitochondrial central dogma > Translation;Mitochondrial central dogma
ENSMUSG00000014554	27369	Dguok	deoxyguanosine kinase	-0.490932	0.000325834	0.00110956	2.95485	significant down	Yes	Nucleotide synthesis and processing;Nucleotide metabolism;Metabolism	Metabolism > Nucleotide metabolism > Nucleotide synthesis and processing;Metabolism > Nucleotide metabolism;Metabolism
ENSMUSG00000029208	231279	Guf1	GUF1 homolog, GTPase	-0.792104	0.000335102	0.00113383	2.94545	significant down	Yes	Translation;Mitochondrial central dogma	Mitochondrial central dogma > Translation;Mitochondrial central dogma
ENSMUSG00000041650	110821	Pcca	propionyl-Coenzyme A carboxylase, alpha polypeptide	-0.47622	0.0003426	0.00115323	2.93808	significant down	Yes	Biotin utilizing proteins;Vitamin metabolism;Fatty acid oxidation;Lipid metabolism;Propanoate metabolism;Carbohydrate metabolism;Metabolism	Metabolism > Vitamin metabolism > Biotin utilizing proteins;Metabolism > Vitamin metabolism;Metabolism > Lipid metabolism > Fatty acid oxidation;Metabolism > Lipid metabolism;Metabolism > Carbohydrate metabolism > Propanoate metabolism;Metabolism > Carbohydrate metabolism;Metabolism
ENSMUSG00000037740	99045	Mrps26	mitochondrial ribosomal protein S26	-0.362792	0.000344351	0.00115774	2.93639	significant down	Yes	Mitochondrial ribosome;Translation;Mitochondrial central dogma	Mitochondrial central dogma > Translation > Mitochondrial ribosome;Mitochondrial central dogma > Translation;Mitochondrial central dogma
ENSMUSG00000047221	330050	Fam185a	family with sequence similarity 185, member A	0.913754	0.000346006	0.00116198	2.9348	significant up	Yes
ENSMUSG00000018196	69367	Glrx2	glutaredoxin 2 (thioltransferase)	-0.290803	0.000350957	0.00117463	2.9301	significant down	Yes	ROS and glutathione metabolism;Detoxification;Vitamin C metabolism;Vitamin metabolism;Fe-S-containing proteins;Metals and cofactors;Metabolism	Metabolism > Detoxification > ROS and glutathione metabolism;Metabolism > Detoxification;Metabolism > Vitamin metabolism > Vitamin C metabolism;Metabolism > Vitamin metabolism;Metabolism > Metals and cofactors > Fe-S-containing proteins;Metabolism > Metals and cofactors;Metabolism
ENSMUSG00000024038	78330	Ndufv3	NADH:ubiquinone oxidoreductase core subunit V3	-0.254463	0.000353556	0.00118124	2.92766	significant down	Yes	CI subunits;Complex I;OXPHOS subunits;OXPHOS	OXPHOS > Complex I > CI subunits;OXPHOS > Complex I;OXPHOS > OXPHOS subunits;OXPHOS
ENSMUSG00000038612	17210	Mcl1	myeloid cell leukemia sequence 1	0.516439	0.000373646	0.00123434	2.90857	significant up	Yes	Apoptosis;Mitochondrial dynamics and surveillance	Mitochondrial dynamics and surveillance > Apoptosis;Mitochondrial dynamics and surveillance
ENSMUSG00000033157	213012	Abhd10	abhydrolase domain containing 10	-0.513299	0.000380159	0.00125149	2.90257	significant down	Yes	Xenobiotic metabolism;Detoxification;Metabolism	Metabolism > Detoxification > Xenobiotic metabolism;Metabolism > Detoxification;Metabolism
ENSMUSG00000050323	76947	Ndufaf6	NADH:ubiquinone oxidoreductase complex assembly factor 6	-0.536562	0.000384376	0.00126254	2.89876	significant down	Yes	CI assembly factors;Complex I;OXPHOS assembly factors;OXPHOS	OXPHOS > Complex I > CI assembly factors;OXPHOS > Complex I;OXPHOS > OXPHOS assembly factors;OXPHOS
ENSMUSG00000033434	107999	Gtpbp6	GTP binding protein 6 (putative)	-0.543769	0.000393311	0.00128578	2.89083	significant down	Yes
ENSMUSG00000004789	78920	Dlst	dihydrolipoamide S-succinyltransferase (E2 component of 2-oxo-glutarate complex)	0.420891	0.000398466	0.00129908	2.88636	significant up	Yes	Lysine metabolism;Amino acid metabolism;TCA cycle;Carbohydrate metabolism;Metabolism	Metabolism > Amino acid metabolism > Lysine metabolism;Metabolism > Amino acid metabolism;Metabolism > Carbohydrate metabolism > TCA cycle;Metabolism > Carbohydrate metabolism;Metabolism
ENSMUSG00000020153	75406	Ndufs7	NADH:ubiquinone oxidoreductase core subunit S7	-0.249831	0.000415052	0.00134141	2.87244	significant down	Yes	Fe-S-containing proteins;Metals and cofactors;Metabolism;CI subunits;Complex I;OXPHOS subunits;OXPHOS	Metabolism > Metals and cofactors > Fe-S-containing proteins;Metabolism > Metals and cofactors;Metabolism;OXPHOS > Complex I > CI subunits;OXPHOS > Complex I;OXPHOS > OXPHOS subunits;OXPHOS
ENSMUSG00000026500	66359	Cox20	cytochrome c oxidase assembly protein 20	-0.33129	0.000425466	0.00136761	2.86404	significant down	Yes	CIV assembly factors;Complex IV;OXPHOS assembly factors;OXPHOS	OXPHOS > Complex IV > CIV assembly factors;OXPHOS > Complex IV;OXPHOS > OXPHOS assembly factors;OXPHOS
ENSMUSG00000032314	110842	Etfa	electron transferring flavoprotein, alpha polypeptide	0.29493	0.00045899	0.00145006	2.83861	significant up	Yes	Q-linked reactions, other;Electron carriers;Choline and betaine metabolism;Vitamin metabolism;Glycine metabolism;Lysine metabolism;Branched-chain amino acid metabolism;Amino acid metabolism;Fatty acid oxidation;Lipid metabolism;Metabolism	Metabolism > Electron carriers > Q-linked reactions, other;Metabolism > Electron carriers;Metabolism > Vitamin metabolism > Choline and betaine metabolism;Metabolism > Vitamin metabolism;Metabolism > Amino acid metabolism > Glycine metabolism;Metabolism > Amino acid metabolism > Lysine metabolism;Metabolism > Amino acid metabolism > Branched-chain amino acid metabolism;Metabolism > Amino acid met…
ENSMUSG00000022551	66445	Cyc1	cytochrome c-1	-0.254357	0.000462574	0.00145871	2.83603	significant down	Yes	Cytochromes;Electron carriers;Heme-containing proteins;Metals and cofactors;Metabolism;CIII subunits;Complex III;OXPHOS subunits;OXPHOS	Metabolism > Electron carriers > Cytochromes;Metabolism > Electron carriers;Metabolism > Metals and cofactors > Heme-containing proteins;Metabolism > Metals and cofactors;Metabolism;OXPHOS > Complex III > CIII subunits;OXPHOS > Complex III;OXPHOS > OXPHOS subunits;OXPHOS
ENSMUSG00000039682	66988	Lap3	leucine aminopeptidase 3	0.364749	0.000462664	0.00145892	2.83597	significant up	Yes	Proteases;Protein homeostasis;Protein import, sorting and homeostasis	Protein import, sorting and homeostasis > Protein homeostasis > Proteases;Protein import, sorting and homeostasis > Protein homeostasis;Protein import, sorting and homeostasis
ENSMUSG00000028070	246703	Naxe	NAD(P)HX epimerase	-0.303743	0.000478425	0.00149658	2.8249	significant down	Yes	NAD biosynthesis and metabolism;Metals and cofactors;Metabolism	Metabolism > Metals and cofactors > NAD biosynthesis and metabolism;Metabolism > Metals and cofactors;Metabolism
ENSMUSG00000016510	76366	Mtif3	mitochondrial translational initiation factor 3	-0.472384	0.000500418	0.00155129	2.80931	significant down	Yes	Translation factors;Translation;Mitochondrial central dogma	Mitochondrial central dogma > Translation > Translation factors;Mitochondrial central dogma > Translation;Mitochondrial central dogma
ENSMUSG00000026163	77629	Sphkap	SPHK1 interactor, AKAP domain containing	-0.284545	0.000530883	0.00162756	2.78846	significant down	Yes	cAMP-PKA signaling;Signaling	Signaling > cAMP-PKA signaling;Signaling
ENSMUSG00000040618	74551	Pck2	phosphoenolpyruvate carboxykinase 2 (mitochondrial)	-0.469802	0.000537653	0.00164428	2.78402	significant down	Yes	TCA-associated;Gluconeogenesis;Carbohydrate metabolism;Metabolism	Metabolism > Carbohydrate metabolism > TCA-associated;Metabolism > Carbohydrate metabolism > Gluconeogenesis;Metabolism > Carbohydrate metabolism;Metabolism
ENSMUSG00000045948	24030	Mrps12	mitochondrial ribosomal protein S12	-0.333672	0.000586436	0.00176239	2.7539	significant down	Yes	Mitochondrial ribosome;Translation;Mitochondrial central dogma	Mitochondrial central dogma > Translation > Mitochondrial ribosome;Mitochondrial central dogma > Translation;Mitochondrial central dogma
ENSMUSG00000031641	234309	Cbr4	carbonyl reductase 4	0.506908	0.000623359	0.0018491	2.73304	significant up	Yes	Type II fatty acid synthesis;Lipid metabolism;Metabolism	Metabolism > Lipid metabolism > Type II fatty acid synthesis;Metabolism > Lipid metabolism;Metabolism
ENSMUSG00000020477	64660	Mrps24	mitochondrial ribosomal protein S24	-0.278575	0.000645349	0.00189969	2.72132	significant down	Yes	Mitochondrial ribosome;Translation;Mitochondrial central dogma	Mitochondrial central dogma > Translation > Mitochondrial ribosome;Mitochondrial central dogma > Translation;Mitochondrial central dogma
ENSMUSG00000007659	12048	Bcl2l1	BCL2-like 1	-0.379366	0.000686947	0.00199329	2.70043	significant down	Yes	Apoptosis;Mitochondrial dynamics and surveillance	Mitochondrial dynamics and surveillance > Apoptosis;Mitochondrial dynamics and surveillance
ENSMUSG00000070730	67809	Rmdn3	regulator of microtubule dynamics 3	0.256891	0.000701968	0.00202643	2.69327	significant up	Yes	Organelle contact sites;Mitochondrial dynamics and surveillance	Mitochondrial dynamics and surveillance > Organelle contact sites;Mitochondrial dynamics and surveillance
ENSMUSG00000030615	66271	Tmem126a	transmembrane protein 126A	-0.365627	0.000703153	0.00202903	2.69271	significant down	Yes	CI assembly factors;Complex I;OXPHOS assembly factors;OXPHOS	OXPHOS > Complex I > CI assembly factors;OXPHOS > Complex I;OXPHOS > OXPHOS assembly factors;OXPHOS
ENSMUSG00000031505	69225	Naxd	NAD(P)HX dehydratase	-0.287226	0.00070511	0.00203332	2.69179	significant down	Yes	NAD biosynthesis and metabolism;Metals and cofactors;Metabolism	Metabolism > Metals and cofactors > NAD biosynthesis and metabolism;Metabolism > Metals and cofactors;Metabolism
ENSMUSG00000064254	66071	Ethe1	ethylmalonic encephalopathy 1	-0.438159	0.000747782	0.00212546	2.67255	significant down	Yes	Sulfur metabolism;Metabolism	Metabolism > Sulfur metabolism;Metabolism
ENSMUSG00000033685	22228	Ucp2	uncoupling protein 2 (mitochondrial, proton carrier)	0.687246	0.000755434	0.0021417	2.66924	significant up	Yes	SLC25A family;Small molecule transport	Small molecule transport > SLC25A family;Small molecule transport
ENSMUSG00000030045	56284	Mrpl19	mitochondrial ribosomal protein L19	-0.412064	0.000764488	0.00216082	2.66538	significant down	Yes	Mitochondrial ribosome;Translation;Mitochondrial central dogma	Mitochondrial central dogma > Translation > Mitochondrial ribosome;Mitochondrial central dogma > Translation;Mitochondrial central dogma
ENSMUSG00000089847	14356	Timm10b	translocase of inner mitochondrial membrane 10B	-0.341117	0.000770922	0.00217433	2.66267	significant down	Yes	Chaperones;Protein homeostasis;Protein import and sorting;Protein import, sorting and homeostasis	Protein import, sorting and homeostasis > Protein homeostasis > Chaperones;Protein import, sorting and homeostasis > Protein homeostasis;Protein import, sorting and homeostasis > Protein import and sorting;Protein import, sorting and homeostasis
ENSMUSG00000049287	216792	Iba57	IBA57 homolog, iron-sulfur cluster assembly	1.41226	0.000800584	0.00223588	2.65055	significant up	Yes	Fe-S cluster biosynthesis;Metals and cofactors;Metabolism	Metabolism > Metals and cofactors > Fe-S cluster biosynthesis;Metabolism > Metals and cofactors;Metabolism
ENSMUSG00000029777	353172	Gars	glycyl-tRNA synthetase	-0.353136	0.000811543	0.00225831	2.64622	significant down	Yes	mt-tRNA synthetases;Translation;Mitochondrial central dogma	Mitochondrial central dogma > Translation > mt-tRNA synthetases;Mitochondrial central dogma > Translation;Mitochondrial central dogma
ENSMUSG00000021578	67433	Ccdc127	coiled-coil domain containing 127	-0.379424	0.00081308	0.00226145	2.64561	significant down	Yes
ENSMUSG00000032403	69478	2300009A05Rik	RIKEN cDNA 2300009A05 gene	-0.368317	0.000865963	0.00236738	2.62573	significant down	Yes
ENSMUSG00000036880	52538	Acaa2	acetyl-Coenzyme A acyltransferase 2 (mitochondrial 3-oxoacyl-Coenzyme A thiolase)	0.399053	0.000871497	0.00237825	2.62374	significant up	Yes	Lysine metabolism;Amino acid metabolism;Fatty acid oxidation;Lipid metabolism;Ketone metabolism;Carbohydrate metabolism;Metabolism	Metabolism > Amino acid metabolism > Lysine metabolism;Metabolism > Amino acid metabolism;Metabolism > Lipid metabolism > Fatty acid oxidation;Metabolism > Lipid metabolism;Metabolism > Carbohydrate metabolism > Ketone metabolism;Metabolism > Carbohydrate metabolism;Metabolism
ENSMUSG00000026820	96979	Ptges2	prostaglandin E synthase 2	-0.359232	0.000889399	0.00241317	2.61741	significant down	Yes	Eicosanoid metabolism;Lipid metabolism;Metabolism	Metabolism > Lipid metabolism > Eicosanoid metabolism;Metabolism > Lipid metabolism;Metabolism
ENSMUSG00000008540	56615	Mgst1	microsomal glutathione S-transferase 1	0.308984	0.000919425	0.00247084	2.60715	significant up	Yes	ROS and glutathione metabolism;Xenobiotic metabolism;Detoxification;Metabolism	Metabolism > Detoxification > ROS and glutathione metabolism;Metabolism > Detoxification > Xenobiotic metabolism;Metabolism > Detoxification;Metabolism
ENSMUSG00000025208	94067	Mrpl43	mitochondrial ribosomal protein L43	-0.289608	0.00093216	0.00249498	2.60293	significant down	Yes	Mitochondrial ribosome;Translation;Mitochondrial central dogma	Mitochondrial central dogma > Translation > Mitochondrial ribosome;Mitochondrial central dogma > Translation;Mitochondrial central dogma
ENSMUSG00000028013	74776	Ppa2	pyrophosphatase (inorganic) 2	-0.325953	0.00094167	0.00251287	2.59983	significant down	Yes	Nucleotide metabolism;Metabolism;Translation;mtRNA metabolism;mtDNA maintenance;Mitochondrial central dogma	Metabolism > Nucleotide metabolism;Metabolism;Mitochondrial central dogma > Translation;Mitochondrial central dogma > mtRNA metabolism;Mitochondrial central dogma > mtDNA maintenance;Mitochondrial central dogma
ENSMUSG00000057388	67681	Mrpl18	mitochondrial ribosomal protein L18	-0.288203	0.000942965	0.0025153	2.59941	significant down	Yes	Mitochondrial ribosome;Translation;Mitochondrial central dogma	Mitochondrial central dogma > Translation > Mitochondrial ribosome;Mitochondrial central dogma > Translation;Mitochondrial central dogma
ENSMUSG00000030612	67308	Mrpl46	mitochondrial ribosomal protein L46	-0.335903	0.000964568	0.00255593	2.59245	significant down	Yes	Mitochondrial ribosome;Translation;Mitochondrial central dogma	Mitochondrial central dogma > Translation > Mitochondrial ribosome;Mitochondrial central dogma > Translation;Mitochondrial central dogma
ENSMUSG00000026895	68375	Ndufa8	NADH:ubiquinone oxidoreductase subunit A8	-0.241653	0.000974013	0.00257354	2.58947	significant down	Yes	CI subunits;Complex I;OXPHOS subunits;OXPHOS	OXPHOS > Complex I > CI subunits;OXPHOS > Complex I;OXPHOS > OXPHOS subunits;OXPHOS
ENSMUSG00000061838	20917	Suclg2	succinate-Coenzyme A ligase, GDP-forming, beta subunit	0.576074	0.00104715	0.00271584	2.5661	significant up	Yes	Itaconate metabolism;TCA cycle;Carbohydrate metabolism;Metabolism	Metabolism > Carbohydrate metabolism > Itaconate metabolism;Metabolism > Carbohydrate metabolism > TCA cycle;Metabolism > Carbohydrate metabolism;Metabolism
ENSMUSG00000025545	69634	Clybl	citrate lyase beta like	-0.28933	0.00112808	0.00287819	2.54088	significant down	Yes	Itaconate metabolism;Carbohydrate metabolism;Metabolism	Metabolism > Carbohydrate metabolism > Itaconate metabolism;Metabolism > Carbohydrate metabolism;Metabolism
ENSMUSG00000026087	107734	Mrpl30	mitochondrial ribosomal protein L30	-0.288386	0.00113109	0.00288413	2.53998	significant down	Yes	Mitochondrial ribosome;Translation;Mitochondrial central dogma	Mitochondrial central dogma > Translation > Mitochondrial ribosome;Mitochondrial central dogma > Translation;Mitochondrial central dogma
ENSMUSG00000028455	66592	Stoml2	stomatin (Epb7.2)-like 2	-0.303681	0.00114947	0.00292023	2.53458	significant down	Yes	Protein homeostasis;Protein import, sorting and homeostasis	Protein import, sorting and homeostasis > Protein homeostasis;Protein import, sorting and homeostasis
ENSMUSG00000071014	230075	Ndufb6	NADH:ubiquinone oxidoreductase subunit B6	-0.234742	0.00126599	0.00314302	2.50265	significant down	Yes	CI subunits;Complex I;OXPHOS subunits;OXPHOS	OXPHOS > Complex I > CI subunits;OXPHOS > Complex I;OXPHOS > OXPHOS subunits;OXPHOS
ENSMUSG00000023072	72140	Cep89	centrosomal protein 89	-0.940591	0.00129756	0.00320166	2.49462	significant down	Yes	CIV assembly factors;Complex IV;OXPHOS assembly factors;OXPHOS	OXPHOS > Complex IV > CIV assembly factors;OXPHOS > Complex IV;OXPHOS > OXPHOS assembly factors;OXPHOS
ENSMUSG00000048856	104910	Slc25a47	solute carrier family 25, member 47	1.04151	0.00132019	0.00324324	2.48902	significant up	Yes	SLC25A family;Small molecule transport	Small molecule transport > SLC25A family;Small molecule transport
ENSMUSG00000028145	75778	Them4	thioesterase superfamily member 4	-0.381178	0.00135121	0.00329981	2.48151	significant down	Yes	Lipid metabolism;Metabolism	Metabolism > Lipid metabolism;Metabolism
ENSMUSG00000029153	433904	Ociad2	OCIA domain containing 2	0.300811	0.00136992	0.00333367	2.47708	significant up	Yes	Signaling	Signaling
ENSMUSG00000039069	52856	Mtg2	mitochondrial ribosome associated GTPase 2	-0.655779	0.00137051	0.00333474	2.47694	significant down	Yes	Mitochondrial ribosome assembly;Translation;Mitochondrial central dogma	Mitochondrial central dogma > Translation > Mitochondrial ribosome assembly;Mitochondrial central dogma > Translation;Mitochondrial central dogma
ENSMUSG00000037022	109136	Mmaa	methylmalonic aciduria (cobalamin deficiency) type A	-0.531714	0.00140314	0.0033932	2.46939	significant down	Yes	Vitamin B12 metabolism;Vitamin metabolism;Metabolism	Metabolism > Vitamin metabolism > Vitamin B12 metabolism;Metabolism > Vitamin metabolism;Metabolism
ENSMUSG00000028247	230027	Coq3	coenzyme Q3 methyltransferase	-0.491699	0.00146683	0.00350524	2.45528	significant down	Yes	Coenzyme Q metabolism;Metals and cofactors;Metabolism	Metabolism > Metals and cofactors > Coenzyme Q metabolism;Metabolism > Metals and cofactors;Metabolism
ENSMUSG00000024580	17714	Grpel2	GrpE-like 2, mitochondrial	-0.447389	0.00147695	0.00352282	2.45311	significant down	Yes	Fe-S cluster biosynthesis;Metals and cofactors;Metabolism;Import motor;Protein import and sorting;Protein import, sorting and homeostasis	Metabolism > Metals and cofactors > Fe-S cluster biosynthesis;Metabolism > Metals and cofactors;Metabolism;Protein import, sorting and homeostasis > Protein import and sorting > Import motor;Protein import, sorting and homeostasis > Protein import and sorting;Protein import, sorting and homeostasis
ENSMUSG00000045438	68033	Cox19	cytochrome c oxidase assembly protein 19	-0.349623	0.00149859	0.00356266	2.44823	significant down	Yes	Copper metabolism;Metals and cofactors;Metabolism;CIV assembly factors;Complex IV;OXPHOS assembly factors;OXPHOS	Metabolism > Metals and cofactors > Copper metabolism;Metabolism > Metals and cofactors;Metabolism;OXPHOS > Complex IV > CIV assembly factors;OXPHOS > Complex IV;OXPHOS > OXPHOS assembly factors;OXPHOS
ENSMUSG00000026385	13167	Dbi	diazepam binding inhibitor	0.188287	0.00154352	0.00364557	2.43823	significant up	Yes	Lipid metabolism;Metabolism	Metabolism > Lipid metabolism;Metabolism
ENSMUSG00000040112	232536	Mrps35	mitochondrial ribosomal protein S35	-0.314329	0.00164627	0.0038368	2.41603	significant down	Yes	Mitochondrial ribosome;Translation;Mitochondrial central dogma	Mitochondrial central dogma > Translation > Mitochondrial ribosome;Mitochondrial central dogma > Translation;Mitochondrial central dogma
ENSMUSG00000034000	241159	Neu4	sialidase 4	0.991497	0.0017071	0.00394797	2.40363	significant up	Yes	Carbohydrate metabolism;Metabolism	Metabolism > Carbohydrate metabolism;Metabolism
ENSMUSG00000032330	12866	Cox7a2	cytochrome c oxidase subunit 7A2	-0.190452	0.00180003	0.00411454	2.38568	significant down	Yes	CIV subunits;Complex IV;OXPHOS subunits;OXPHOS	OXPHOS > Complex IV > CIV subunits;OXPHOS > Complex IV;OXPHOS > OXPHOS subunits;OXPHOS
ENSMUSG00000041632	218506	Mrps27	mitochondrial ribosomal protein S27	-0.429535	0.00181908	0.00414822	2.38214	significant down	Yes	Mitochondrial ribosome;Translation;Mitochondrial central dogma	Mitochondrial central dogma > Translation > Mitochondrial ribosome;Mitochondrial central dogma > Translation;Mitochondrial central dogma
ENSMUSG00000021764	17993	Ndufs4	NADH:ubiquinone oxidoreductase core subunit S4	-0.215855	0.00182812	0.00416415	2.38047	significant down	Yes	CI subunits;Complex I;OXPHOS subunits;OXPHOS	OXPHOS > Complex I > CI subunits;OXPHOS > Complex I;OXPHOS > OXPHOS subunits;OXPHOS
ENSMUSG00000060376	12039	Bckdha	branched chain ketoacid dehydrogenase E1, alpha polypeptide	0.400278	0.00187663	0.00424898	2.37172	significant up	Yes	Branched-chain amino acid dehydrogenase complex;Branched-chain amino acid metabolism;Amino acid metabolism;Metabolism	Metabolism > Amino acid metabolism > Branched-chain amino acid dehydrogenase complex;Metabolism > Amino acid metabolism > Branched-chain amino acid metabolism;Metabolism > Amino acid metabolism;Metabolism
ENSMUSG00000021606	407785	Ndufs6	NADH:ubiquinone oxidoreductase core subunit S6	-0.204596	0.0019141	0.0043138	2.36514	significant down	Yes	CI subunits;Complex I;OXPHOS subunits;OXPHOS	OXPHOS > Complex I > CI subunits;OXPHOS > Complex I;OXPHOS > OXPHOS subunits;OXPHOS
ENSMUSG00000022679	93734	Mpv17l	Mpv17 transgene, kidney disease mutant-like	-0.377221	0.00199611	0.00445364	2.35128	significant down	Yes	Small molecule transport	Small molecule transport
ENSMUSG00000020935	68087	Dcakd	dephospho-CoA kinase domain containing	-0.479751	0.00199792	0.0044567	2.35099	significant down	Yes
ENSMUSG00000022550	268822	Adck5	aarF domain containing kinase 5	-0.758033	0.00201956	0.00449311	2.34745	significant down	Yes
ENSMUSG00000078713	68512	Tomm5	translocase of outer mitochondrial membrane 5	-0.380383	0.0020463	0.00453784	2.34315	significant down	Yes	TOM;Protein import and sorting;Protein import, sorting and homeostasis	Protein import, sorting and homeostasis > Protein import and sorting > TOM;Protein import, sorting and homeostasis > Protein import and sorting;Protein import, sorting and homeostasis
ENSMUSG00000037523	228607	Mavs	mitochondrial antiviral signaling protein	1.06843	0.00214154	0.00469704	2.32818	significant up	Yes	Immune response;Signaling	Signaling > Immune response;Signaling
ENSMUSG00000049760	224904	Micos13	mitochondrial contact site and cristae organizing system subunit 13	-0.288683	0.00218951	0.00477646	2.32089	significant down	Yes	MICOS complex;Cristae formation;Mitochondrial dynamics and surveillance	Mitochondrial dynamics and surveillance > Cristae formation > MICOS complex;Mitochondrial dynamics and surveillance > Cristae formation;Mitochondrial dynamics and surveillance
ENSMUSG00000055660	76781	Mettl4	methyltransferase 4, N6-adenosine	0.45645	0.00225169	0.00487813	2.31175	significant up	Yes	mtDNA modifications;mtDNA maintenance;Mitochondrial central dogma	Mitochondrial central dogma > mtDNA maintenance > mtDNA modifications;Mitochondrial central dogma > mtDNA maintenance;Mitochondrial central dogma
ENSMUSG00000038845	18673	Phb	prohibitin	-0.335056	0.00228467	0.00493148	2.30702	significant down	Yes	Chaperones;Protein homeostasis;Protein import, sorting and homeostasis	Protein import, sorting and homeostasis > Protein homeostasis > Chaperones;Protein import, sorting and homeostasis > Protein homeostasis;Protein import, sorting and homeostasis
ENSMUSG00000030706	52443	Mrpl48	mitochondrial ribosomal protein L48	-0.273919	0.00228956	0.00493937	2.30633	significant down	Yes	Mitochondrial ribosome;Translation;Mitochondrial central dogma	Mitochondrial central dogma > Translation > Mitochondrial ribosome;Mitochondrial central dogma > Translation;Mitochondrial central dogma
ENSMUSG00000090935	24071	Synj2bp	synaptojanin 2 binding protein	-0.327905	0.0023597	0.00505144	2.29658	significant down	Yes	Organelle contact sites;Mitochondrial dynamics and surveillance	Mitochondrial dynamics and surveillance > Organelle contact sites;Mitochondrial dynamics and surveillance
ENSMUSG00000025150	12409	Cbr2	carbonyl reductase 2	1.84479	0.00237227	0.00507133	2.29488	significant up	Yes	Metabolism	Metabolism
ENSMUSG00000004748	67900	Mtfp1	mitochondrial fission process 1	-0.277787	0.00238266	0.00508775	2.29347	significant down	Yes	Fission;Mitochondrial dynamics and surveillance	Mitochondrial dynamics and surveillance > Fission;Mitochondrial dynamics and surveillance
ENSMUSG00000021731	59054	Mrps30	mitochondrial ribosomal protein S30	-0.37423	0.00239083	0.00510062	2.29238	significant down	Yes	Mitochondrial ribosome;Translation;Mitochondrial central dogma	Mitochondrial central dogma > Translation > Mitochondrial ribosome;Mitochondrial central dogma > Translation;Mitochondrial central dogma
ENSMUSG00000030614	68472	Tmem126b	transmembrane protein 126B	-0.357819	0.00242761	0.00515831	2.28749	significant down	Yes	CI assembly factors;Complex I;OXPHOS assembly factors;OXPHOS	OXPHOS > Complex I > CI assembly factors;OXPHOS > Complex I;OXPHOS > OXPHOS assembly factors;OXPHOS
ENSMUSG00000028861	66407	Mrps15	mitochondrial ribosomal protein S15	-0.33024	0.00244032	0.00517813	2.28583	significant down	Yes	Mitochondrial ribosome;Translation;Mitochondrial central dogma	Mitochondrial central dogma > Translation > Mitochondrial ribosome;Mitochondrial central dogma > Translation;Mitochondrial central dogma
ENSMUSG00000035936	214579	Aldh5a1	aldhehyde dehydrogenase family 5, subfamily A1	0.528066	0.00246912	0.00522286	2.28209	significant up	Yes	GABA metabolism;Amino acid metabolism;Metabolism	Metabolism > Amino acid metabolism > GABA metabolism;Metabolism > Amino acid metabolism;Metabolism
ENSMUSG00000090150	102632	Acad11	acyl-Coenzyme A dehydrogenase family, member 11	0.646101	0.00263932	0.00549351	2.26015	significant up	Yes	Fatty acid oxidation;Lipid metabolism;Metabolism	Metabolism > Lipid metabolism > Fatty acid oxidation;Metabolism > Lipid metabolism;Metabolism
ENSMUSG00000020775	60441	Mrpl38	mitochondrial ribosomal protein L38	-0.340176	0.00267466	0.00555171	2.25557	significant down	Yes	Mitochondrial ribosome;Translation;Mitochondrial central dogma	Mitochondrial central dogma > Translation > Mitochondrial ribosome;Mitochondrial central dogma > Translation;Mitochondrial central dogma
ENSMUSG00000002332	52585	Dhrs1	dehydrogenase/reductase (SDR family) member 1	0.335223	0.00269646	0.00558753	2.25278	significant up	Yes	Cholesterol, bile acid, steroid synthesis;Lipid metabolism;Metabolism	Metabolism > Lipid metabolism > Cholesterol, bile acid, steroid synthesis;Metabolism > Lipid metabolism;Metabolism
ENSMUSG00000029499	19301	Pxmp2	peroxisomal membrane protein 2	0.538692	0.00272331	0.00563149	2.24938	significant up	Yes
ENSMUSG00000032459	64655	Mrps22	mitochondrial ribosomal protein S22	-0.361137	0.00278234	0.0057275	2.24203	significant down	Yes	Mitochondrial ribosome;Translation;Mitochondrial central dogma	Mitochondrial central dogma > Translation > Mitochondrial ribosome;Mitochondrial central dogma > Translation;Mitochondrial central dogma
ENSMUSG00000041921	66559	Metap1d	methionyl aminopeptidase type 1D (mitochondrial)	-0.542159	0.00281635	0.00578242	2.23789	significant down	Yes	Proteases;Protein homeostasis;Protein import, sorting and homeostasis;fMet processing;Translation;Mitochondrial central dogma	Protein import, sorting and homeostasis > Protein homeostasis > Proteases;Protein import, sorting and homeostasis > Protein homeostasis;Protein import, sorting and homeostasis;Mitochondrial central dogma > Translation > fMet processing;Mitochondrial central dogma > Translation;Mitochondrial central dogma
ENSMUSG00000035948	380660	Acss3	acyl-CoA synthetase short-chain family member 3	1.29781	0.00285155	0.00583896	2.23366	significant up	Yes	Lipid metabolism;Metabolism	Metabolism > Lipid metabolism;Metabolism
ENSMUSG00000021417	23986	Eci2	enoyl-Coenzyme A delta isomerase 2	0.308991	0.00298728	0.00605416	2.21795	significant up	Yes	Fatty acid oxidation;Lipid metabolism;Metabolism	Metabolism > Lipid metabolism > Fatty acid oxidation;Metabolism > Lipid metabolism;Metabolism
ENSMUSG00000063856	14775	Gpx1	glutathione peroxidase 1	-0.210868	0.00300134	0.0060762	2.21637	significant down	Yes	Selenoproteins;ROS and glutathione metabolism;Detoxification;Metabolism	Metabolism > Detoxification > Selenoproteins;Metabolism > Detoxification > ROS and glutathione metabolism;Metabolism > Detoxification;Metabolism
ENSMUSG00000031373	56078	Car5b	carbonic anhydrase 5b, mitochondrial	1.24662	0.0030539	0.00615818	2.21055	significant up	Yes	Urea cycle;Amino acid metabolism;Metabolism	Metabolism > Amino acid metabolism > Urea cycle;Metabolism > Amino acid metabolism;Metabolism
ENSMUSG00000037772	19935	Mrpl23	mitochondrial ribosomal protein L23	-0.695409	0.00306423	0.00617422	2.20942	significant down	Yes	Mitochondrial ribosome;Translation;Mitochondrial central dogma	Mitochondrial central dogma > Translation > Mitochondrial ribosome;Mitochondrial central dogma > Translation;Mitochondrial central dogma
ENSMUSG00000036751	110323	Cox6b1	cytochrome c oxidase, subunit 6B1	-0.180088	0.00307824	0.00619593	2.20789	significant down	Yes	CIV subunits;Complex IV;OXPHOS subunits;OXPHOS	OXPHOS > Complex IV > CIV subunits;OXPHOS > Complex IV;OXPHOS > OXPHOS subunits;OXPHOS
ENSMUSG00000029918	14548	Mrps33	mitochondrial ribosomal protein S33	-0.349122	0.00316897	0.00633542	2.19822	significant down	Yes	Mitochondrial ribosome;Translation;Mitochondrial central dogma	Mitochondrial central dogma > Translation > Mitochondrial ribosome;Mitochondrial central dogma > Translation;Mitochondrial central dogma
ENSMUSG00000006494	228026	Pdk1	pyruvate dehydrogenase kinase, isoenzyme 1	0.575408	0.00324585	0.00645215	2.1903	significant up	Yes	Pyruvate metabolism;Carbohydrate metabolism;Metabolism	Metabolism > Carbohydrate metabolism > Pyruvate metabolism;Metabolism > Carbohydrate metabolism;Metabolism
ENSMUSG00000042670	66541	Immp1l	IMP1 inner mitochondrial membrane peptidase-like (S. cerevisiae)	-0.225064	0.00324621	0.00645269	2.19026	significant down	Yes	Proteases;Protein homeostasis;Preprotein cleavage;Protein import and sorting;Protein import, sorting and homeostasis	Protein import, sorting and homeostasis > Protein homeostasis > Proteases;Protein import, sorting and homeostasis > Protein homeostasis;Protein import, sorting and homeostasis > Protein import and sorting > Preprotein cleavage;Protein import, sorting and homeostasis > Protein import and sorting;Protein import, sorting and homeostasis
ENSMUSG00000003526	19125	Prodh	proline dehydrogenase	0.418974	0.00341165	0.00670531	2.17358	significant up	Yes	Q-linked reactions, other;Electron carriers;Proline metabolism;Amino acid metabolism;Metabolism	Metabolism > Electron carriers > Q-linked reactions, other;Metabolism > Electron carriers;Metabolism > Amino acid metabolism > Proline metabolism;Metabolism > Amino acid metabolism;Metabolism
ENSMUSG00000074754	228715	Smim26	small integral membrane protein 26	-0.256671	0.00342574	0.00672659	2.1722	significant down	Yes
ENSMUSG00000008892	22335	Vdac3	voltage-dependent anion channel 3	-0.309577	0.00350347	0.00684322	2.16474	significant down	Yes	Mitochondrial permeability transition pore;Calcium homeostasis;Signaling;Small molecule transport	Signaling > Calcium homeostasis > Mitochondrial permeability transition pore;Signaling > Calcium homeostasis;Signaling;Small molecule transport
ENSMUSG00000029815	75593	Malsu1	mitochondrial assembly of ribosomal large subunit 1	-0.321975	0.00353354	0.006888	2.16191	significant down	Yes	Mitochondrial ribosome assembly;Translation;Mitochondrial central dogma	Mitochondrial central dogma > Translation > Mitochondrial ribosome assembly;Mitochondrial central dogma > Translation;Mitochondrial central dogma
ENSMUSG00000021773	69156	Comtd1	catechol-O-methyltransferase domain containing 1	-0.334176	0.00356771	0.00693869	2.15872	significant down	Yes
ENSMUSG00000019577	27273	Pdk4	pyruvate dehydrogenase kinase, isoenzyme 4	1.21301	0.00357525	0.00694984	2.15803	significant up	Yes	Pyruvate metabolism;Carbohydrate metabolism;Metabolism	Metabolism > Carbohydrate metabolism > Pyruvate metabolism;Metabolism > Carbohydrate metabolism;Metabolism
ENSMUSG00000031924	66427	Cyb5b	cytochrome b5 type B	0.372383	0.0036427	0.0070491	2.15187	significant up	Yes	Cytochromes;Electron carriers;Amidoxime reducing complex;Xenobiotic metabolism;Detoxification;Heme-containing proteins;Metals and cofactors;Metabolism	Metabolism > Electron carriers > Cytochromes;Metabolism > Electron carriers;Metabolism > Detoxification > Amidoxime reducing complex;Metabolism > Detoxification > Xenobiotic metabolism;Metabolism > Detoxification;Metabolism > Metals and cofactors > Heme-containing proteins;Metabolism > Metals and cofactors;Metabolism
ENSMUSG00000034211	66258	Mrps17	mitochondrial ribosomal protein S17	-0.294326	0.00400961	0.007587	2.11993	significant down	Yes	Mitochondrial ribosome;Translation;Mitochondrial central dogma	Mitochondrial central dogma > Translation > Mitochondrial ribosome;Mitochondrial central dogma > Translation;Mitochondrial central dogma
ENSMUSG00000023967	68565	Mrps18a	mitochondrial ribosomal protein S18A	-0.276396	0.00404366	0.00763691	2.11708	significant down	Yes	Mitochondrial ribosome;Translation;Mitochondrial central dogma	Mitochondrial central dogma > Translation > Mitochondrial ribosome;Mitochondrial central dogma > Translation;Mitochondrial central dogma
ENSMUSG00000039640	56282	Mrpl12	mitochondrial ribosomal protein L12	-0.23345	0.00408614	0.00769889	2.11357	significant down	Yes	Mitochondrial ribosome;Translation;Transcription;mtRNA metabolism;Mitochondrial central dogma	Mitochondrial central dogma > Translation > Mitochondrial ribosome;Mitochondrial central dogma > Translation;Mitochondrial central dogma > mtRNA metabolism > Transcription;Mitochondrial central dogma > mtRNA metabolism;Mitochondrial central dogma
ENSMUSG00000025968	227197	Ndufs1	NADH:ubiquinone oxidoreductase core subunit S1	0.229076	0.00410317	0.00772368	2.11218	significant up	Yes	Fe-S-containing proteins;Metals and cofactors;Metabolism;CI subunits;Complex I;OXPHOS subunits;OXPHOS	Metabolism > Metals and cofactors > Fe-S-containing proteins;Metabolism > Metals and cofactors;Metabolism;OXPHOS > Complex I > CI subunits;OXPHOS > Complex I;OXPHOS > OXPHOS subunits;OXPHOS
ENSMUSG00000027203	110074	Dut	deoxyuridine triphosphatase	-0.275469	0.00414213	0.00778016	2.10901	significant down	Yes	Nucleotide synthesis and processing;Nucleotide metabolism;Metabolism	Metabolism > Nucleotide metabolism > Nucleotide synthesis and processing;Metabolism > Nucleotide metabolism;Metabolism
ENSMUSG00000028140	78523	Mrpl9	mitochondrial ribosomal protein L9	0.497936	0.00416793	0.00781745	2.10694	significant up	Yes	Mitochondrial ribosome;Translation;Mitochondrial central dogma	Mitochondrial central dogma > Translation > Mitochondrial ribosome;Mitochondrial central dogma > Translation;Mitochondrial central dogma
ENSMUSG00000031782	67914	Coq9	coenzyme Q9	-0.224111	0.00419379	0.0078547	2.10487	significant down	Yes	Coenzyme Q metabolism;Metals and cofactors;Metabolism	Metabolism > Metals and cofactors > Coenzyme Q metabolism;Metabolism > Metals and cofactors;Metabolism
ENSMUSG00000032051	14148	Fdx1	ferredoxin 1	0.250088	0.00423128	0.00790853	2.1019	significant up	Yes	Vitamin D metabolism;Vitamin metabolism;Fe-S-containing proteins;Fe-S cluster biosynthesis;Heme synthesis and processing;Metals and cofactors;Cholesterol, bile acid, steroid synthesis;Lipid metabolism;Metabolism	Metabolism > Vitamin metabolism > Vitamin D metabolism;Metabolism > Vitamin metabolism;Metabolism > Metals and cofactors > Fe-S-containing proteins;Metabolism > Metals and cofactors > Fe-S cluster biosynthesis;Metabolism > Metals and cofactors > Heme synthesis and processing;Metabolism > Metals and cofactors;Metabolism > Lipid metabolism > Cholesterol, bile acid, steroid synthesis;Metabolism > Li…
ENSMUSG00000015943	69168	Bola1	bolA-like 1 (E. coli)	-0.343143	0.00428393	0.00798374	2.09779	significant down	Yes	Fe-S-containing proteins;Fe-S cluster biosynthesis;Metals and cofactors;Metabolism	Metabolism > Metals and cofactors > Fe-S-containing proteins;Metabolism > Metals and cofactors > Fe-S cluster biosynthesis;Metabolism > Metals and cofactors;Metabolism
ENSMUSG00000064370	17711	mt-Cytb	mitochondrially encoded cytochrome b	0.177079	0.00433679	0.00805881	2.09373	significant up	Yes	Cytochromes;Electron carriers;Heme-containing proteins;Metals and cofactors;Metabolism;CIII subunits;Complex III;OXPHOS subunits;OXPHOS	Metabolism > Electron carriers > Cytochromes;Metabolism > Electron carriers;Metabolism > Metals and cofactors > Heme-containing proteins;Metabolism > Metals and cofactors;Metabolism;OXPHOS > Complex III > CIII subunits;OXPHOS > Complex III;OXPHOS > OXPHOS subunits;OXPHOS
ENSMUSG00000019054	66437	Fis1	fission, mitochondrial 1	-0.194284	0.00454545	0.00835412	2.0781	significant down	Yes	Fission;Mitochondrial dynamics and surveillance	Mitochondrial dynamics and surveillance > Fission;Mitochondrial dynamics and surveillance
ENSMUSG00000026784	56075	Pdss1	prenyl (solanesyl) diphosphate synthase, subunit 1	-0.574923	0.00455895	0.00837309	2.07711	significant down	Yes	Coenzyme Q metabolism;Metals and cofactors;Metabolism	Metabolism > Metals and cofactors > Coenzyme Q metabolism;Metabolism > Metals and cofactors;Metabolism
ENSMUSG00000023020	66379	Cox14	cytochrome c oxidase assembly protein 14	-0.189606	0.00497535	0.00896917	2.04725	significant down	Yes	CIV assembly factors;Complex IV;OXPHOS assembly factors;OXPHOS;Translation factors;Translation;Mitochondrial central dogma	OXPHOS > Complex IV > CIV assembly factors;OXPHOS > Complex IV;OXPHOS > OXPHOS assembly factors;OXPHOS;Mitochondrial central dogma > Translation > Translation factors;Mitochondrial central dogma > Translation;Mitochondrial central dogma
ENSMUSG00000062373	74868	Tmem65	transmembrane protein 65	0.360226	0.005018	0.00903035	2.0443	significant up	Yes
ENSMUSG00000051671	67892	Coa6	cytochrome c oxidase assembly factor 6	-0.322016	0.00510873	0.0091598	2.03811	significant down	Yes	CIV assembly factors;Complex IV;OXPHOS assembly factors;OXPHOS	OXPHOS > Complex IV > CIV assembly factors;OXPHOS > Complex IV;OXPHOS > OXPHOS assembly factors;OXPHOS
ENSMUSG00000018861	14149	Fdxr	ferredoxin reductase	-0.444577	0.00527378	0.00939288	2.0272	significant down	Yes	Vitamin D metabolism;Vitamin metabolism;Fe-S cluster biosynthesis;Heme synthesis and processing;Metals and cofactors;Cholesterol, bile acid, steroid synthesis;Lipid metabolism;Metabolism	Metabolism > Vitamin metabolism > Vitamin D metabolism;Metabolism > Vitamin metabolism;Metabolism > Metals and cofactors > Fe-S cluster biosynthesis;Metabolism > Metals and cofactors > Heme synthesis and processing;Metabolism > Metals and cofactors;Metabolism > Lipid metabolism > Cholesterol, bile acid, steroid synthesis;Metabolism > Lipid metabolism;Metabolism
ENSMUSG00000027673	66046	Ndufb5	NADH:ubiquinone oxidoreductase subunit B5	-0.22118	0.00535776	0.00951029	2.02181	significant down	Yes	CI subunits;Complex I;OXPHOS subunits;OXPHOS	OXPHOS > Complex I > CI subunits;OXPHOS > Complex I;OXPHOS > OXPHOS subunits;OXPHOS
ENSMUSG00000015672	75398	Mrpl32	mitochondrial ribosomal protein L32	-0.325074	0.00538453	0.00954754	2.02011	significant down	Yes	Mitochondrial ribosome;Translation;Mitochondrial central dogma	Mitochondrial central dogma > Translation > Mitochondrial ribosome;Mitochondrial central dogma > Translation;Mitochondrial central dogma
ENSMUSG00000015970	218865	Chdh	choline dehydrogenase	0.993413	0.00543174	0.00961306	2.01714	significant up	Yes	Q-linked reactions, other;Electron carriers;Folate and 1-C metabolism;Choline and betaine metabolism;Vitamin metabolism;Glycine metabolism;Amino acid metabolism;Metabolism	Metabolism > Electron carriers > Q-linked reactions, other;Metabolism > Electron carriers;Metabolism > Vitamin metabolism > Folate and 1-C metabolism;Metabolism > Vitamin metabolism > Choline and betaine metabolism;Metabolism > Vitamin metabolism;Metabolism > Amino acid metabolism > Glycine metabolism;Metabolism > Amino acid metabolism;Metabolism
ENSMUSG00000024521	58801	Pmaip1	phorbol-12-myristate-13-acetate-induced protein 1	0.926805	0.00552766	0.0097454	2.0112	significant up	Yes	Apoptosis;Mitochondrial dynamics and surveillance	Mitochondrial dynamics and surveillance > Apoptosis;Mitochondrial dynamics and surveillance
ENSMUSG00000059534	66152	Uqcr10	ubiquinol-cytochrome c reductase, complex III subunit X	-0.194779	0.00560282	0.0098484	2.00663	significant down	Yes	CIII subunits;Complex III;OXPHOS subunits;OXPHOS	OXPHOS > Complex III > CIII subunits;OXPHOS > Complex III;OXPHOS > OXPHOS subunits;OXPHOS
ENSMUSG00000006717	66834	Acot13	acyl-CoA thioesterase 13	-0.247728	0.00563488	0.00989215	2.00471	significant down	Yes	Lipid metabolism;Metabolism	Metabolism > Lipid metabolism;Metabolism
ENSMUSG00000042148	70383	Cox10	heme A:farnesyltransferase cytochrome c oxidase assembly factor 10	-0.465096	0.00566875	0.00993824	2.00269	significant down	Yes	Heme synthesis and processing;Metals and cofactors;Metabolism;CIV assembly factors;Complex IV;OXPHOS assembly factors;OXPHOS	Metabolism > Metals and cofactors > Heme synthesis and processing;Metabolism > Metals and cofactors;Metabolism;OXPHOS > Complex IV > CIV assembly factors;OXPHOS > Complex IV;OXPHOS > OXPHOS assembly factors;OXPHOS
ENSMUSG00000020544	69802	Cox11	cytochrome c oxidase assembly protein 11, copper chaperone	-0.366561	0.00576002	0.0100618	1.99732	significant down	Yes	Copper metabolism;Metals and cofactors;Metabolism;CIV assembly factors;Complex IV;OXPHOS assembly factors;OXPHOS	Metabolism > Metals and cofactors > Copper metabolism;Metabolism > Metals and cofactors;Metabolism;OXPHOS > Complex IV > CIV assembly factors;OXPHOS > Complex IV;OXPHOS > OXPHOS assembly factors;OXPHOS
ENSMUSG00000026260	67273	Ndufa10	NADH:ubiquinone oxidoreductase subunit A10	-0.237688	0.00577279	0.0100791	1.99658	significant down	Yes	CI subunits;Complex I;OXPHOS subunits;OXPHOS	OXPHOS > Complex I > CI subunits;OXPHOS > Complex I;OXPHOS > OXPHOS subunits;OXPHOS
ENSMUSG00000024902	66419	Mrpl11	mitochondrial ribosomal protein L11	-0.239086	0.00583358	0.0101608	1.99307	significant down	Yes	Mitochondrial ribosome;Translation;Mitochondrial central dogma	Mitochondrial central dogma > Translation > Mitochondrial ribosome;Mitochondrial central dogma > Translation;Mitochondrial central dogma
ENSMUSG00000038462	66694	Uqcrfs1	ubiquinol-cytochrome c reductase, Rieske iron-sulfur polypeptide 1	-0.197065	0.00583851	0.0101674	1.99279	significant down	Yes	Fe-S-containing proteins;Metals and cofactors;Metabolism;CIII subunits;Complex III;OXPHOS subunits;OXPHOS	Metabolism > Metals and cofactors > Fe-S-containing proteins;Metabolism > Metals and cofactors;Metabolism;OXPHOS > Complex III > CIII subunits;OXPHOS > Complex III;OXPHOS > OXPHOS subunits;OXPHOS
ENSMUSG00000028470	68917	Hint2	histidine triad nucleotide binding protein 2	-0.24455	0.00596525	0.0103365	1.98562	significant down	Yes	Cholesterol, bile acid, steroid synthesis;Lipid metabolism;Metabolism	Metabolism > Lipid metabolism > Cholesterol, bile acid, steroid synthesis;Metabolism > Lipid metabolism;Metabolism
ENSMUSG00000028959	66587	Fastk	Fas-activated serine/threonine kinase	-0.326055	0.00609493	0.0105079	1.97849	significant down	Yes	mtRNA stability and decay;Polycistronic mtRNA processing;mtRNA granules;mtRNA metabolism;Mitochondrial central dogma	Mitochondrial central dogma > mtRNA metabolism > mtRNA stability and decay;Mitochondrial central dogma > mtRNA metabolism > Polycistronic mtRNA processing;Mitochondrial central dogma > mtRNA metabolism > mtRNA granules;Mitochondrial central dogma > mtRNA metabolism;Mitochondrial central dogma
ENSMUSG00000009647	215999	Mcu	mitochondrial calcium uniporter	-0.387476	0.00627298	0.0107409	1.96896	significant down	Yes	Calcium cycle;Calcium uniporter;Calcium homeostasis;Signaling;Small molecule transport	Signaling > Calcium homeostasis > Calcium cycle;Small molecule transport > Calcium uniporter;Signaling > Calcium homeostasis;Signaling;Small molecule transport
ENSMUSG00000042010	100705	Acacb	acetyl-Coenzyme A carboxylase beta	1.38307	0.0063744	0.0108724	1.96367	significant up	Yes	Biotin utilizing proteins;Vitamin metabolism;Fatty acid oxidation;Lipid metabolism;Metabolism	Metabolism > Vitamin metabolism > Biotin utilizing proteins;Metabolism > Vitamin metabolism;Metabolism > Lipid metabolism > Fatty acid oxidation;Metabolism > Lipid metabolism;Metabolism
ENSMUSG00000005683	12974	Cs	citrate synthase	0.277915	0.00646365	0.0109873	1.95911	significant up	Yes	TCA cycle;Carbohydrate metabolism;Metabolism	Metabolism > Carbohydrate metabolism > TCA cycle;Metabolism > Carbohydrate metabolism;Metabolism
ENSMUSG00000027710	229211	Acad9	acyl-Coenzyme A dehydrogenase family, member 9	-0.524467	0.00647238	0.0109985	1.95867	significant down	Yes	CI assembly factors;Complex I;OXPHOS assembly factors;OXPHOS	OXPHOS > Complex I > CI assembly factors;OXPHOS > Complex I;OXPHOS > OXPHOS assembly factors;OXPHOS
ENSMUSG00000020638	22169	Cmpk2	cytidine monophosphate (UMP-CMP) kinase 2, mitochondrial	0.411239	0.00655139	0.0110994	1.9547	significant up	Yes	Nucleotide synthesis and processing;Nucleotide metabolism;Metabolism	Metabolism > Nucleotide metabolism > Nucleotide synthesis and processing;Metabolism > Nucleotide metabolism;Metabolism
ENSMUSG00000024661	14319	Fth1	ferritin heavy polypeptide 1	0.171723	0.00677348	0.0113801	1.94386	significant up	Yes	Iron homeostasis;Metals and cofactors;Metabolism	Metabolism > Metals and cofactors > Iron homeostasis;Metabolism > Metals and cofactors;Metabolism
ENSMUSG00000015337	13804	Endog	endonuclease G	-0.246071	0.00681193	0.0114282	1.94202	significant down	Yes	Apoptosis;Mitochondrial dynamics and surveillance;mtRNA stability and decay;mtRNA metabolism;mtDNA stability and decay;mtDNA maintenance;Mitochondrial central dogma	Mitochondrial dynamics and surveillance > Apoptosis;Mitochondrial dynamics and surveillance;Mitochondrial central dogma > mtRNA metabolism > mtRNA stability and decay;Mitochondrial central dogma > mtRNA metabolism;Mitochondrial central dogma > mtDNA maintenance > mtDNA stability and decay;Mitochondrial central dogma > mtDNA maintenance;Mitochondrial central dogma
ENSMUSG00000032456	74080	Nmnat3	nicotinamide nucleotide adenylyltransferase 3	2.5952	0.0069548	0.0116057	1.93533	significant up	Yes	NAD biosynthesis and metabolism;Metals and cofactors;Metabolism	Metabolism > Metals and cofactors > NAD biosynthesis and metabolism;Metabolism > Metals and cofactors;Metabolism
ENSMUSG00000020219	30055	Timm13	translocase of inner mitochondrial membrane 13	-0.195485	0.00698563	0.0116438	1.93391	significant down	Yes	Chaperones;Protein homeostasis;Protein import and sorting;Protein import, sorting and homeostasis	Protein import, sorting and homeostasis > Protein homeostasis > Chaperones;Protein import, sorting and homeostasis > Protein homeostasis;Protein import, sorting and homeostasis > Protein import and sorting;Protein import, sorting and homeostasis
ENSMUSG00000043702	211948	Pde12	phosphodiesterase 12	0.376732	0.00701935	0.0116853	1.93236	significant up	Yes	mtRNA stability and decay;mt-mRNA modifications;mtRNA metabolism;Mitochondrial central dogma	Mitochondrial central dogma > mtRNA metabolism > mtRNA stability and decay;Mitochondrial central dogma > mtRNA metabolism > mt-mRNA modifications;Mitochondrial central dogma > mtRNA metabolism;Mitochondrial central dogma
ENSMUSG00000020220	230895	Vps13d	vacuolar protein sorting 13D	0.457785	0.00709919	0.0117836	1.92872	significant up	Yes	Autophagy;Mitophagy;Mitochondrial dynamics and surveillance	Mitochondrial dynamics and surveillance > Autophagy;Mitochondrial dynamics and surveillance > Mitophagy;Mitochondrial dynamics and surveillance
ENSMUSG00000031482	18408	Slc25a15	solute carrier family 25 (mitochondrial carrier ornithine transporter), member 15	0.697588	0.00710221	0.0117874	1.92858	significant up	Yes	SLC25A family;Small molecule transport;Urea cycle;Amino acid metabolism;Metabolism	Small molecule transport > SLC25A family;Small molecule transport;Metabolism > Amino acid metabolism > Urea cycle;Metabolism > Amino acid metabolism;Metabolism
ENSMUSG00000049047	71703	Armcx3	armadillo repeat containing, X-linked 3	0.666425	0.00718859	0.0118934	1.92469	significant up	Yes	Trafficking;Mitochondrial dynamics and surveillance	Mitochondrial dynamics and surveillance > Trafficking;Mitochondrial dynamics and surveillance
ENSMUSG00000029456	71985	Acad10	acyl-Coenzyme A dehydrogenase family, member 10	1.90475	0.00722414	0.0119369	1.92311	significant up	Yes	Fatty acid oxidation;Lipid metabolism;Metabolism	Metabolism > Lipid metabolism > Fatty acid oxidation;Metabolism > Lipid metabolism;Metabolism
ENSMUSG00000022013	66148	Dnajc15	DnaJ heat shock protein family (Hsp40) member C15	-0.235957	0.00728107	0.0120063	1.92059	significant down	Yes	Import motor;Protein import and sorting;Protein import, sorting and homeostasis	Protein import, sorting and homeostasis > Protein import and sorting > Import motor;Protein import, sorting and homeostasis > Protein import and sorting;Protein import, sorting and homeostasis
ENSMUSG00000027424	74528	Mgme1	mitochondrial genome maintenance exonuclease 1	-0.576666	0.00728281	0.0120084	1.92051	significant down	Yes	mtDNA stability and decay;mtDNA replication;mtDNA maintenance;Mitochondrial central dogma	Mitochondrial central dogma > mtDNA maintenance > mtDNA stability and decay;Mitochondrial central dogma > mtDNA maintenance > mtDNA replication;Mitochondrial central dogma > mtDNA maintenance;Mitochondrial central dogma
ENSMUSG00000034732	93728	Pabpc5	poly(A) binding protein, cytoplasmic 5	-1.96679	0.00733796	0.0120753	1.9181	significant down	Yes
ENSMUSG00000030647	68197	Ndufc2	NADH:ubiquinone oxidoreductase subunit C2	-0.177386	0.00737564	0.0121209	1.91647	significant down	Yes	CI subunits;Complex I;OXPHOS subunits;OXPHOS	OXPHOS > Complex I > CI subunits;OXPHOS > Complex I;OXPHOS > OXPHOS subunits;OXPHOS
ENSMUSG00000060002	212862	Chpt1	choline phosphotransferase 1	0.199849	0.0074073	0.0121591	1.9151	significant up	Yes	Phospholipid metabolism;Lipid metabolism;Metabolism	Metabolism > Lipid metabolism > Phospholipid metabolism;Metabolism > Lipid metabolism;Metabolism
ENSMUSG00000029036	108888	Atad3a	ATPase family, AAA domain containing 3A	-0.309999	0.00743669	0.0121945	1.91384	significant down	Yes	Intramitochondrial membrane interactions;Organelle contact sites;Mitochondrial dynamics and surveillance;mtDNA nucleoid;mtDNA maintenance;Mitochondrial central dogma	Mitochondrial dynamics and surveillance > Intramitochondrial membrane interactions;Mitochondrial dynamics and surveillance > Organelle contact sites;Mitochondrial dynamics and surveillance;Mitochondrial central dogma > mtDNA maintenance > mtDNA nucleoid;Mitochondrial central dogma > mtDNA maintenance;Mitochondrial central dogma
ENSMUSG00000044018	28028	Mrpl50	mitochondrial ribosomal protein L50	-0.272503	0.00744275	0.0122017	1.91358	significant down	Yes	Mitochondrial ribosome;Translation;Mitochondrial central dogma	Mitochondrial central dogma > Translation > Mitochondrial ribosome;Mitochondrial central dogma > Translation;Mitochondrial central dogma
ENSMUSG00000024507	15488	Hsd17b4	hydroxysteroid (17-beta) dehydrogenase 4	0.294139	0.00759358	0.0123821	1.90721	significant up	Yes	Lipid metabolism;Metabolism	Metabolism > Lipid metabolism;Metabolism
ENSMUSG00000030972	272428	Acsm5	acyl-CoA synthetase medium-chain family member 5	1.49667	0.00760992	0.0124015	1.90653	significant up	Yes	Xenobiotic metabolism;Detoxification;Fatty acid oxidation;Lipid metabolism;Metabolism	Metabolism > Detoxification > Xenobiotic metabolism;Metabolism > Detoxification;Metabolism > Lipid metabolism > Fatty acid oxidation;Metabolism > Lipid metabolism;Metabolism
ENSMUSG00000024414	94064	Mrpl27	mitochondrial ribosomal protein L27	-0.291414	0.00770128	0.0125097	1.90275	significant down	Yes	Mitochondrial ribosome;Translation;Mitochondrial central dogma	Mitochondrial central dogma > Translation > Mitochondrial ribosome;Mitochondrial central dogma > Translation;Mitochondrial central dogma
ENSMUSG00000054027	103466	Nt5dc3	5'-nucleotidase domain containing 3	0.355198	0.00774758	0.0125642	1.90087	significant up	Yes
ENSMUSG00000035885	12868	Cox8a	cytochrome c oxidase subunit 8A	-0.162076	0.00778614	0.0126095	1.8993	significant down	Yes	CIV subunits;Complex IV;OXPHOS subunits;OXPHOS	OXPHOS > Complex IV > CIV subunits;OXPHOS > Complex IV;OXPHOS > OXPHOS subunits;OXPHOS
ENSMUSG00000062580	21854	Timm17a	translocase of inner mitochondrial membrane 17a	-0.247797	0.00830432	0.0132225	1.87869	significant down	Yes	TIM23 presequence pathway;Protein import and sorting;Protein import, sorting and homeostasis	Protein import, sorting and homeostasis > Protein import and sorting > TIM23 presequence pathway;Protein import, sorting and homeostasis > Protein import and sorting;Protein import, sorting and homeostasis
ENSMUSG00000020402	22333	Vdac1	voltage-dependent anion channel 1	0.261973	0.0083167	0.0132369	1.87821	significant up	Yes	Organelle contact sites;Mitochondrial dynamics and surveillance;Mitochondrial permeability transition pore;Calcium homeostasis;Signaling;Small molecule transport	Mitochondrial dynamics and surveillance > Organelle contact sites;Mitochondrial dynamics and surveillance;Signaling > Calcium homeostasis > Mitochondrial permeability transition pore;Signaling > Calcium homeostasis;Signaling;Small molecule transport
ENSMUSG00000059363	14297	Fxn	frataxin	-0.449335	0.00833227	0.013255	1.87762	significant down	Yes	Fe-S cluster biosynthesis;Metals and cofactors;Metabolism	Metabolism > Metals and cofactors > Fe-S cluster biosynthesis;Metabolism > Metals and cofactors;Metabolism
ENSMUSG00000002661	66400	Alkbh7	alkB homolog 7	-0.25736	0.0083408	0.0132649	1.87729	significant down	Yes
ENSMUSG00000032942	22229	Ucp3	uncoupling protein 3 (mitochondrial, proton carrier)	1.601	0.00837341	0.0133028	1.87606	significant up	Yes	SLC25A family;Small molecule transport	Small molecule transport > SLC25A family;Small molecule transport
ENSMUSG00000031059	104130	Ndufb11	NADH:ubiquinone oxidoreductase subunit B11	-0.185378	0.00837506	0.0133047	1.876	significant down	Yes	CI subunits;Complex I;OXPHOS subunits;OXPHOS	OXPHOS > Complex I > CI subunits;OXPHOS > Complex I;OXPHOS > OXPHOS subunits;OXPHOS
ENSMUSG00000024892	18563	Pcx	pyruvate carboxylase	0.357645	0.00867065	0.0136439	1.86506	significant up	Yes	Biotin utilizing proteins;Vitamin metabolism;TCA-associated;Gluconeogenesis;Carbohydrate metabolism;Metabolism	Metabolism > Vitamin metabolism > Biotin utilizing proteins;Metabolism > Vitamin metabolism;Metabolism > Carbohydrate metabolism > TCA-associated;Metabolism > Carbohydrate metabolism > Gluconeogenesis;Metabolism > Carbohydrate metabolism;Metabolism
ENSMUSG00000028737	212647	Aldh4a1	aldehyde dehydrogenase 4 family, member A1	0.54767	0.00871369	0.0136927	1.86351	significant up	Yes	Glyoxylate metabolism;Proline metabolism;Amino acid metabolism;Metabolism	Metabolism > Amino acid metabolism > Glyoxylate metabolism;Metabolism > Amino acid metabolism > Proline metabolism;Metabolism > Amino acid metabolism;Metabolism
ENSMUSG00000031969	66948	Acad8	acyl-Coenzyme A dehydrogenase family, member 8	0.328109	0.00872541	0.013706	1.86309	significant up	Yes	Branched-chain amino acid metabolism;Amino acid metabolism;Metabolism	Metabolism > Amino acid metabolism > Branched-chain amino acid metabolism;Metabolism > Amino acid metabolism;Metabolism
ENSMUSG00000038880	79044	Mrps34	mitochondrial ribosomal protein S34	-0.239886	0.00897595	0.0139966	1.85398	significant down	Yes	Mitochondrial ribosome;Translation;Mitochondrial central dogma	Mitochondrial central dogma > Translation > Mitochondrial ribosome;Mitochondrial central dogma > Translation;Mitochondrial central dogma
ENSMUSG00000002660	53895	Clpp	caseinolytic mitochondrial matrix peptidase proteolytic subunit	-0.226781	0.00916436	0.014218	1.84716	significant down	Yes	Proteases;Protein homeostasis;Protein import, sorting and homeostasis	Protein import, sorting and homeostasis > Protein homeostasis > Proteases;Protein import, sorting and homeostasis > Protein homeostasis;Protein import, sorting and homeostasis
ENSMUSG00000004264	12034	Phb2	prohibitin 2	-0.281273	0.00924673	0.014314	1.84424	significant down	Yes	Chaperones;Protein homeostasis;Protein import, sorting and homeostasis	Protein import, sorting and homeostasis > Protein homeostasis > Chaperones;Protein import, sorting and homeostasis > Protein homeostasis;Protein import, sorting and homeostasis
ENSMUSG00000030611	67994	Mrps11	mitochondrial ribosomal protein S11	-0.230235	0.00930847	0.0143858	1.84207	significant down	Yes	Mitochondrial ribosome;Translation;Mitochondrial central dogma	Mitochondrial central dogma > Translation > Mitochondrial ribosome;Mitochondrial central dogma > Translation;Mitochondrial central dogma
ENSMUSG00000061518	12859	Cox5b	cytochrome c oxidase subunit 5B	-0.180517	0.00941503	0.014509	1.83836	significant down	Yes	CIV subunits;Complex IV;OXPHOS subunits;OXPHOS	OXPHOS > Complex IV > CIV subunits;OXPHOS > Complex IV;OXPHOS > OXPHOS subunits;OXPHOS
ENSMUSG00000036199	67184	Ndufa13	NADH:ubiquinone oxidoreductase subunit A13	-0.163207	0.00946375	0.0145652	1.83668	significant down	Yes	CI subunits;Complex I;OXPHOS subunits;OXPHOS	OXPHOS > Complex I > CI subunits;OXPHOS > Complex I;OXPHOS > OXPHOS subunits;OXPHOS
ENSMUSG00000047084	83485	Ngrn	neugrin, neurite outgrowth associated	-0.238814	0.00982213	0.0149736	1.82467	significant down	Yes	Mitochondrial ribosome assembly;Translation;mt-rRNA modifications;mtRNA metabolism;Mitochondrial central dogma	Mitochondrial central dogma > Translation > Mitochondrial ribosome assembly;Mitochondrial central dogma > Translation;Mitochondrial central dogma > mtRNA metabolism > mt-rRNA modifications;Mitochondrial central dogma > mtRNA metabolism;Mitochondrial central dogma
ENSMUSG00000021748	68263	Pdhb	pyruvate dehydrogenase (lipoamide) beta	-0.26256	0.00994472	0.0151115	1.82069	significant down	Yes	Pyruvate metabolism;Carbohydrate metabolism;Metabolism	Metabolism > Carbohydrate metabolism > Pyruvate metabolism;Metabolism > Carbohydrate metabolism;Metabolism
ENSMUSG00000057789	12018	Bak1	BCL2-antagonist/killer 1	0.827745	0.00994605	0.015113	1.82065	significant up	Yes	Apoptosis;Mitochondrial dynamics and surveillance	Mitochondrial dynamics and surveillance > Apoptosis;Mitochondrial dynamics and surveillance
ENSMUSG00000019143	70791	Hars2	histidyl-tRNA synthetase 2	-0.460152	0.00999257	0.0151651	1.81916	significant down	Yes	mt-tRNA synthetases;Translation;Mitochondrial central dogma	Mitochondrial central dogma > Translation > mt-tRNA synthetases;Mitochondrial central dogma > Translation;Mitochondrial central dogma
ENSMUSG00000035559	234384	Mpv17l2	MPV17 mitochondrial membrane protein-like 2	0.2837	0.0100172	0.0151926	1.81837	significant up	Yes	Mitochondrial ribosome assembly;Translation;Mitochondrial central dogma	Mitochondrial central dogma > Translation > Mitochondrial ribosome assembly;Mitochondrial central dogma > Translation;Mitochondrial central dogma
ENSMUSG00000002010	15929	Idh3g	isocitrate dehydrogenase 3 (NAD+), gamma	-0.192142	0.0101066	0.0152923	1.81553	significant down	Yes	TCA cycle;Carbohydrate metabolism;Metabolism	Metabolism > Carbohydrate metabolism > TCA cycle;Metabolism > Carbohydrate metabolism;Metabolism
ENSMUSG00000022853	74147	Ehhadh	enoyl-Coenzyme A, hydratase/3-hydroxyacyl Coenzyme A dehydrogenase	1.10904	0.0101105	0.0152966	1.8154	significant up	Yes	Lipid metabolism;Metabolism	Metabolism > Lipid metabolism;Metabolism
ENSMUSG00000037514	74450	Pank2	pantothenate kinase 2	0.374678	0.01024	0.0154401	1.81135	significant up	Yes	Coenzyme A metabolism;Metals and cofactors;Metabolism	Metabolism > Metals and cofactors > Coenzyme A metabolism;Metabolism > Metals and cofactors;Metabolism
ENSMUSG00000027679	67713	Dnajc19	DnaJ heat shock protein family (Hsp40) member C19	-0.256866	0.0105609	0.0157915	1.80158	significant down	Yes	Import motor;Protein import and sorting;Protein import, sorting and homeostasis	Protein import, sorting and homeostasis > Protein import and sorting > Import motor;Protein import, sorting and homeostasis > Protein import and sorting;Protein import, sorting and homeostasis
ENSMUSG00000020532	107476	Acaca	acetyl-Coenzyme A carboxylase alpha	0.444209	0.0107456	0.0159912	1.79612	significant up	Yes	Biotin utilizing proteins;Vitamin metabolism;Type II fatty acid synthesis;Lipid metabolism;Metabolism	Metabolism > Vitamin metabolism > Biotin utilizing proteins;Metabolism > Vitamin metabolism;Metabolism > Lipid metabolism > Type II fatty acid synthesis;Metabolism > Lipid metabolism;Metabolism
ENSMUSG00000086784	664994	Isoc2a	isochorismatase domain containing 2a	0.60946	0.0108646	0.0161188	1.79267	significant up	Yes
ENSMUSG00000039763	246738	Dnajc28	DnaJ heat shock protein family (Hsp40) member C28	-0.582074	0.0111067	0.0163759	1.78579	significant down	Yes
ENSMUSG00000026687	56752	Aldh9a1	aldehyde dehydrogenase 9, subfamily A1	0.368843	0.0114777	0.0167824	1.77515	significant up	Yes	ROS and glutathione metabolism;Detoxification;GABA metabolism;Amino acid metabolism;Metabolism	Metabolism > Detoxification > ROS and glutathione metabolism;Metabolism > Detoxification;Metabolism > Amino acid metabolism > GABA metabolism;Metabolism > Amino acid metabolism;Metabolism
ENSMUSG00000002767	27398	Mrpl2	mitochondrial ribosomal protein L2	-0.265504	0.0117637	0.0170965	1.76709	significant down	Yes	Mitochondrial ribosome;Translation;Mitochondrial central dogma	Mitochondrial central dogma > Translation > Mitochondrial ribosome;Mitochondrial central dogma > Translation;Mitochondrial central dogma
ENSMUSG00000014633	66531	Cmc2	COX assembly mitochondrial protein 2	-0.311167	0.0118352	0.0171746	1.76511	significant down	Yes	CIV assembly factors;Complex IV;OXPHOS assembly factors;OXPHOS	OXPHOS > Complex IV > CIV assembly factors;OXPHOS > Complex IV;OXPHOS > OXPHOS assembly factors;OXPHOS
ENSMUSG00000018882	67036	Mrpl45	mitochondrial ribosomal protein L45	-0.324682	0.0120456	0.0174127	1.75913	significant down	Yes	Mitochondrial ribosome;Translation;Mitochondrial central dogma	Mitochondrial central dogma > Translation > Mitochondrial ribosome;Mitochondrial central dogma > Translation;Mitochondrial central dogma
ENSMUSG00000017119	17966	Nbr1	NBR1, autophagy cargo receptor	0.255709	0.0122631	0.0176585	1.75305	significant up	Yes	Autophagy;Mitochondrial dynamics and surveillance	Mitochondrial dynamics and surveillance > Autophagy;Mitochondrial dynamics and surveillance
ENSMUSG00000013662	67979	Atad1	ATPase family, AAA domain containing 1	0.253458	0.0127666	0.0182201	1.73945	significant up	Yes	Proteases;Protein homeostasis;Protein import, sorting and homeostasis	Protein import, sorting and homeostasis > Protein homeostasis > Proteases;Protein import, sorting and homeostasis > Protein homeostasis;Protein import, sorting and homeostasis
ENSMUSG00000039768	230935	Dnajc11	DnaJ heat shock protein family (Hsp40) member C11	-0.282344	0.012965	0.0184387	1.73427	significant down	Yes	Intramitochondrial membrane interactions;Mitochondrial dynamics and surveillance;Protein import and sorting;Protein import, sorting and homeostasis	Mitochondrial dynamics and surveillance > Intramitochondrial membrane interactions;Mitochondrial dynamics and surveillance;Protein import, sorting and homeostasis > Protein import and sorting;Protein import, sorting and homeostasis
ENSMUSG00000021265	214663	Slc25a29	solute carrier family 25 (mitochondrial carrier, palmitoylcarnitine transporter), member 29	-0.366303	0.0132138	0.0187108	1.72791	significant down	Yes	SLC25A family;Small molecule transport;Lysine metabolism;Amino acid metabolism;Metabolism	Small molecule transport > SLC25A family;Small molecule transport;Metabolism > Amino acid metabolism > Lysine metabolism;Metabolism > Amino acid metabolism;Metabolism
ENSMUSG00000005354	56551	Txn2	thioredoxin 2	-0.184423	0.0134159	0.0189299	1.72285	significant down	Yes	ROS and glutathione metabolism;Detoxification;Vitamin C metabolism;Vitamin metabolism;Metabolism	Metabolism > Detoxification > ROS and glutathione metabolism;Metabolism > Detoxification;Metabolism > Vitamin metabolism > Vitamin C metabolism;Metabolism > Vitamin metabolism;Metabolism
ENSMUSG00000044005	216456	Gls2	glutaminase 2 (liver, mitochondrial)	-0.52384	0.0134391	0.0189551	1.72227	significant down	Yes	Glutamate metabolism;Amino acid metabolism;Metabolism	Metabolism > Amino acid metabolism > Glutamate metabolism;Metabolism > Amino acid metabolism;Metabolism
ENSMUSG00000001100	67811	Poldip2	polymerase (DNA-directed), delta interacting protein 2	-0.286639	0.0138101	0.0193531	1.71325	significant down	Yes	mtDNA nucleoid;mtDNA maintenance;Mitochondrial central dogma	Mitochondrial central dogma > mtDNA maintenance > mtDNA nucleoid;Mitochondrial central dogma > mtDNA maintenance;Mitochondrial central dogma
ENSMUSG00000030652	12850	Coq7	demethyl-Q 7	-0.252214	0.0140087	0.0195641	1.70854	significant down	Yes	Coenzyme Q metabolism;Metals and cofactors;Metabolism	Metabolism > Metals and cofactors > Coenzyme Q metabolism;Metabolism > Metals and cofactors;Metabolism
ENSMUSG00000064341	17716	mt-Nd1	mitochondrially encoded NADH dehydrogenase 1	0.153692	0.0141204	0.0196821	1.70593	significant up	Yes	CI subunits;Complex I;OXPHOS subunits;OXPHOS	OXPHOS > Complex I > CI subunits;OXPHOS > Complex I;OXPHOS > OXPHOS subunits;OXPHOS
ENSMUSG00000029247	67054	Paics	phosphoribosylaminoimidazole carboxylase, phosphoribosylaminoribosylaminoimidazole, succinocarboxamide synthetase	0.193775	0.0142205	0.0197876	1.70361	significant up	Yes	Nucleotide synthesis and processing;Nucleotide metabolism;Metabolism	Metabolism > Nucleotide metabolism > Nucleotide synthesis and processing;Metabolism > Nucleotide metabolism;Metabolism
ENSMUSG00000034880	94065	Mrpl34	mitochondrial ribosomal protein L34	-0.192093	0.01424	0.019808	1.70316	significant down	Yes	Mitochondrial ribosome;Translation;Mitochondrial central dogma	Mitochondrial central dogma > Translation > Mitochondrial ribosome;Mitochondrial central dogma > Translation;Mitochondrial central dogma
ENSMUSG00000024953	54683	Prdx5	peroxiredoxin 5	-0.154744	0.0146832	0.02027	1.69315	significant down	Yes	ROS and glutathione metabolism;Detoxification;Metabolism	Metabolism > Detoxification > ROS and glutathione metabolism;Metabolism > Detoxification;Metabolism
ENSMUSG00000000326	12846	Comt	catechol-O-methyltransferase	-0.210767	0.0148476	0.0204396	1.68953	significant down	Yes	Catechol metabolism;Amino acid metabolism;Metabolism	Metabolism > Amino acid metabolism > Catechol metabolism;Metabolism > Amino acid metabolism;Metabolism
ENSMUSG00000021607	94066	Mrpl36	mitochondrial ribosomal protein L36	-0.228753	0.0153618	0.0209639	1.67853	significant down	Yes	Mitochondrial ribosome;Translation;Mitochondrial central dogma	Mitochondrial central dogma > Translation > Mitochondrial ribosome;Mitochondrial central dogma > Translation;Mitochondrial central dogma
ENSMUSG00000037531	74600	Mrpl47	mitochondrial ribosomal protein L47	-0.257608	0.0155029	0.0211063	1.67559	significant down	Yes	Mitochondrial ribosome;Translation;mtRNA granules;mtRNA metabolism;Mitochondrial central dogma	Mitochondrial central dogma > Translation > Mitochondrial ribosome;Mitochondrial central dogma > Translation;Mitochondrial central dogma > mtRNA metabolism > mtRNA granules;Mitochondrial central dogma > mtRNA metabolism;Mitochondrial central dogma
ENSMUSG00000005299	56384	Letm1	leucine zipper-EF-hand containing transmembrane protein 1	-0.258074	0.0157728	0.0213766	1.67006	significant down	Yes	Calcium cycle;Calcium homeostasis;Signaling	Signaling > Calcium homeostasis > Calcium cycle;Signaling > Calcium homeostasis;Signaling
ENSMUSG00000028648	595136	Ndufs5	NADH:ubiquinone oxidoreductase core subunit S5	-0.46974	0.0158131	0.0214168	1.66925	significant down	Yes	CI subunits;Complex I;OXPHOS subunits;OXPHOS	OXPHOS > Complex I > CI subunits;OXPHOS > Complex I;OXPHOS > OXPHOS subunits;OXPHOS
ENSMUSG00000038422	72748	Hdhd3	haloacid dehalogenase-like hydrolase domain containing 3	-0.364668	0.0159212	0.0215242	1.66707	significant down	Yes
ENSMUSG00000015016	257633	Acsf3	acyl-CoA synthetase family member 3	0.482668	0.0160439	0.0216457	1.66463	significant up	Yes	Type II fatty acid synthesis;Lipid metabolism;Metabolism	Metabolism > Lipid metabolism > Type II fatty acid synthesis;Metabolism > Lipid metabolism;Metabolism
ENSMUSG00000037916	17995	Ndufv1	NADH:ubiquinone oxidoreductase core subunit V1	-0.159763	0.0161948	0.0217944	1.66165	significant down	Yes	Fe-S-containing proteins;Metals and cofactors;Metabolism;CI subunits;Complex I;OXPHOS subunits;OXPHOS	Metabolism > Metals and cofactors > Fe-S-containing proteins;Metabolism > Metals and cofactors;Metabolism;OXPHOS > Complex I > CI subunits;OXPHOS > Complex I;OXPHOS > OXPHOS subunits;OXPHOS
ENSMUSG00000013736	70047	Trnt1	tRNA nucleotidyl transferase, CCA-adding, 1	-0.290717	0.0163086	0.0219061	1.65944	significant down	Yes	mt-tRNA modifications;mtRNA metabolism;Mitochondrial central dogma	Mitochondrial central dogma > mtRNA metabolism > mt-tRNA modifications;Mitochondrial central dogma > mtRNA metabolism;Mitochondrial central dogma
ENSMUSG00000002379	69875	Ndufa11	NADH:ubiquinone oxidoreductase subunit A11	-0.170606	0.0163509	0.0219475	1.65861	significant down	Yes	CI subunits;Complex I;OXPHOS subunits;OXPHOS	OXPHOS > Complex I > CI subunits;OXPHOS > Complex I;OXPHOS > OXPHOS subunits;OXPHOS
ENSMUSG00000053644	110695	Aldh7a1	aldehyde dehydrogenase family 7, member A1	0.322139	0.0168367	0.0224368	1.64904	significant up	Yes	ROS and glutathione metabolism;Detoxification;Folate and 1-C metabolism;Choline and betaine metabolism;Vitamin metabolism;Glycine metabolism;Lysine metabolism;Amino acid metabolism;Metabolism	Metabolism > Detoxification > ROS and glutathione metabolism;Metabolism > Detoxification;Metabolism > Vitamin metabolism > Folate and 1-C metabolism;Metabolism > Vitamin metabolism > Choline and betaine metabolism;Metabolism > Vitamin metabolism;Metabolism > Amino acid metabolism > Glycine metabolism;Metabolism > Amino acid metabolism > Lysine metabolism;Metabolism > Amino acid metabolism;Metabol…
ENSMUSG00000021033	14874	Gstz1	glutathione transferase zeta 1 (maleylacetoacetate isomerase)	0.304721	0.0169991	0.0226022	1.64585	significant up	Yes	Xenobiotic metabolism;Detoxification;Metabolism	Metabolism > Detoxification > Xenobiotic metabolism;Metabolism > Detoxification;Metabolism
ENSMUSG00000009863	67680	Sdhb	succinate dehydrogenase complex, subunit B, iron sulfur (Ip)	-0.155125	0.0173119	0.022919	1.6398	significant down	Yes	Fe-S-containing proteins;Metals and cofactors;TCA cycle;Carbohydrate metabolism;Metabolism;CII subunits;Complex II;OXPHOS subunits;OXPHOS	Metabolism > Metals and cofactors > Fe-S-containing proteins;Metabolism > Metals and cofactors;Metabolism > Carbohydrate metabolism > TCA cycle;Metabolism > Carbohydrate metabolism;Metabolism;OXPHOS > Complex II > CII subunits;OXPHOS > Complex II;OXPHOS > OXPHOS subunits;OXPHOS
ENSMUSG00000078566	12176	Bnip3	BCL2/adenovirus E1B interacting protein 3	-0.206977	0.018068	0.0236734	1.62574	significant down	Yes	Apoptosis;Mitochondrial dynamics and surveillance	Mitochondrial dynamics and surveillance > Apoptosis;Mitochondrial dynamics and surveillance
ENSMUSG00000020022	66414	Ndufa12	NADH:ubiquinone oxidoreductase subunit A12	-0.16717	0.0181409	0.0237454	1.62442	significant down	Yes	CI subunits;Complex I;OXPHOS subunits;OXPHOS	OXPHOS > Complex I > CI subunits;OXPHOS > Complex I;OXPHOS > OXPHOS subunits;OXPHOS
ENSMUSG00000022820	68194	Ndufb4	NADH:ubiquinone oxidoreductase subunit B4	-0.225029	0.0184361	0.0240351	1.61915	significant down	Yes	CI subunits;Complex I;OXPHOS subunits;OXPHOS	OXPHOS > Complex I > CI subunits;OXPHOS > Complex I;OXPHOS > OXPHOS subunits;OXPHOS
ENSMUSG00000016319	11740	Slc25a5	solute carrier family 25 (mitochondrial carrier, adenine nucleotide translocator), member 5	-0.146187	0.0184449	0.0240437	1.619	significant down	Yes	Mitochondrial permeability transition pore;Calcium homeostasis;Signaling;SLC25A family;Small molecule transport;Nucleotide import;Nucleotide metabolism;Metabolism	Signaling > Calcium homeostasis > Mitochondrial permeability transition pore;Signaling > Calcium homeostasis;Signaling;Small molecule transport > SLC25A family;Small molecule transport;Metabolism > Nucleotide metabolism > Nucleotide import;Metabolism > Nucleotide metabolism;Metabolism
ENSMUSG00000029524	75387	Sirt4	sirtuin 4	-0.569926	0.0186529	0.0242464	1.61535	significant down	Yes	NAD biosynthesis and metabolism;Metals and cofactors;Metabolism	Metabolism > Metals and cofactors > NAD biosynthesis and metabolism;Metabolism > Metals and cofactors;Metabolism
ENSMUSG00000040521	66399	Tsfm	Ts translation elongation factor, mitochondrial	-0.265223	0.018678	0.0242709	1.61491	significant down	Yes	Translation factors;Translation;Mitochondrial central dogma	Mitochondrial central dogma > Translation > Translation factors;Mitochondrial central dogma > Translation;Mitochondrial central dogma
ENSMUSG00000090247	14533	Bloc1s1	biogenesis of lysosomal organelles complex-1, subunit 1	-0.195296	0.0190459	0.0246265	1.6086	significant down	Yes	Signaling	Signaling
ENSMUSG00000027305	69702	Ndufaf1	NADH:ubiquinone oxidoreductase complex assembly factor 1	-0.325503	0.0192287	0.0248018	1.60552	significant down	Yes	CI assembly factors;Complex I;OXPHOS assembly factors;OXPHOS	OXPHOS > Complex I > CI assembly factors;OXPHOS > Complex I;OXPHOS > OXPHOS assembly factors;OXPHOS
ENSMUSG00000034789	19336	Rab24	RAB24, member RAS oncogene family	-0.219847	0.0195019	0.0250623	1.60098	significant down	Yes	Autophagy;Fission;Mitochondrial dynamics and surveillance	Mitochondrial dynamics and surveillance > Autophagy;Mitochondrial dynamics and surveillance > Fission;Mitochondrial dynamics and surveillance
ENSMUSG00000042298	72795	Ttc19	tetratricopeptide repeat domain 19	-0.362772	0.0201606	0.0256826	1.59036	significant down	Yes	CIII assembly factors;Complex III;OXPHOS assembly factors;OXPHOS	OXPHOS > Complex III > CIII assembly factors;OXPHOS > Complex III;OXPHOS > OXPHOS assembly factors;OXPHOS
ENSMUSG00000029632	17992	Ndufa4	Ndufa4, mitochondrial complex associated	-0.145572	0.0203766	0.0258837	1.58697	significant down	Yes	CIV subunits;Complex IV;OXPHOS subunits;OXPHOS	OXPHOS > Complex IV > CIV subunits;OXPHOS > Complex IV;OXPHOS > OXPHOS subunits;OXPHOS
ENSMUSG00000038967	18604	Pdk2	pyruvate dehydrogenase kinase, isoenzyme 2	-0.200903	0.0203878	0.025894	1.5868	significant down	Yes	Pyruvate metabolism;Carbohydrate metabolism;Metabolism	Metabolism > Carbohydrate metabolism > Pyruvate metabolism;Metabolism > Carbohydrate metabolism;Metabolism
ENSMUSG00000020843	56322	Timm22	translocase of inner mitochondrial membrane 22	-0.238669	0.02048	0.0259795	1.58537	significant down	Yes	TIM22 carrier pathway;Protein import and sorting;Protein import, sorting and homeostasis	Protein import, sorting and homeostasis > Protein import and sorting > TIM22 carrier pathway;Protein import, sorting and homeostasis > Protein import and sorting;Protein import, sorting and homeostasis
ENSMUSG00000032263	12040	Bckdhb	branched chain ketoacid dehydrogenase E1, beta polypeptide	-0.229882	0.0206311	0.0261232	1.58297	significant down	Yes	Branched-chain amino acid dehydrogenase complex;Branched-chain amino acid metabolism;Amino acid metabolism;Metabolism	Metabolism > Amino acid metabolism > Branched-chain amino acid dehydrogenase complex;Metabolism > Amino acid metabolism > Branched-chain amino acid metabolism;Metabolism > Amino acid metabolism;Metabolism
ENSMUSG00000020456	18293	Ogdh	oxoglutarate (alpha-ketoglutarate) dehydrogenase (lipoamide)	0.18572	0.0210894	0.0265569	1.57582	significant up	Yes	TCA cycle;Carbohydrate metabolism;Metabolism	Metabolism > Carbohydrate metabolism > TCA cycle;Metabolism > Carbohydrate metabolism;Metabolism
ENSMUSG00000021226	171210	Acot2	acyl-CoA thioesterase 2	0.571842	0.0214352	0.0268808	1.57056	significant up	Yes	Lipid metabolism;Metabolism	Metabolism > Lipid metabolism;Metabolism
ENSMUSG00000017713	71776	Tha1	threonine aldolase 1	-1.21787	0.0216604	0.0270904	1.56719	significant down	Yes
ENSMUSG00000032279	67834	Idh3a	isocitrate dehydrogenase 3 (NAD+) alpha	-0.202821	0.0228738	0.0282095	1.54961	significant down	Yes	TCA cycle;Carbohydrate metabolism;Metabolism	Metabolism > Carbohydrate metabolism > TCA cycle;Metabolism > Carbohydrate metabolism;Metabolism
ENSMUSG00000064357	17705	mt-Atp6	mitochondrially encoded ATP synthase 6	1.55252	0.0236576	0.0289392	1.53851	significant up	Yes	CV subunits;Complex V;OXPHOS subunits;OXPHOS	OXPHOS > Complex V > CV subunits;OXPHOS > Complex V;OXPHOS > OXPHOS subunits;OXPHOS
ENSMUSG00000038240	71365	Pdss2	prenyl (solanesyl) diphosphate synthase, subunit 2	-0.415767	0.023979	0.0292349	1.5341	significant down	Yes	Coenzyme Q metabolism;Metals and cofactors;Metabolism	Metabolism > Metals and cofactors > Coenzyme Q metabolism;Metabolism > Metals and cofactors;Metabolism
ENSMUSG00000021235	217707	Coq6	coenzyme Q6 monooxygenase	-0.3313	0.0244594	0.0296734	1.52763	significant down	Yes	Coenzyme Q metabolism;Metals and cofactors;Metabolism	Metabolism > Metals and cofactors > Coenzyme Q metabolism;Metabolism > Metals and cofactors;Metabolism
ENSMUSG00000041733	52064	Coq5	coenzyme Q5 methyltransferase	-0.227849	0.0244903	0.0297015	1.52722	significant down	Yes	Coenzyme Q metabolism;Metals and cofactors;Metabolism	Metabolism > Metals and cofactors > Coenzyme Q metabolism;Metabolism > Metals and cofactors;Metabolism
ENSMUSG00000040147	109731	Maob	monoamine oxidase B	0.291787	0.0245988	0.0297998	1.52579	significant up	Yes	Xenobiotic metabolism;Detoxification;Catechol metabolism;Amino acid metabolism;Metabolism	Metabolism > Detoxification > Xenobiotic metabolism;Metabolism > Detoxification;Metabolism > Amino acid metabolism > Catechol metabolism;Metabolism > Amino acid metabolism;Metabolism
ENSMUSG00000026112	76178	Coa5	cytochrome C oxidase assembly factor 5	0.273277	0.0248555	0.030032	1.52242	significant up	Yes	CIV assembly factors;Complex IV;OXPHOS assembly factors;OXPHOS	OXPHOS > Complex IV > CIV assembly factors;OXPHOS > Complex IV;OXPHOS > OXPHOS assembly factors;OXPHOS
ENSMUSG00000021650	68927	Ptcd2	pentatricopeptide repeat domain 2	-0.275096	0.0251989	0.0303408	1.51797	significant down	Yes	Polycistronic mtRNA processing;mtRNA granules;mtRNA metabolism;Mitochondrial central dogma	Mitochondrial central dogma > mtRNA metabolism > Polycistronic mtRNA processing;Mitochondrial central dogma > mtRNA metabolism > mtRNA granules;Mitochondrial central dogma > mtRNA metabolism;Mitochondrial central dogma
ENSMUSG00000004561	52535	Mettl17	methyltransferase like 17	-0.437389	0.0255697	0.0306718	1.51326	significant down	Yes	Mitochondrial ribosome assembly;Translation;mt-rRNA modifications;mtRNA metabolism;Mitochondrial central dogma	Mitochondrial central dogma > Translation > Mitochondrial ribosome assembly;Mitochondrial central dogma > Translation;Mitochondrial central dogma > mtRNA metabolism > mt-rRNA modifications;Mitochondrial central dogma > mtRNA metabolism;Mitochondrial central dogma
ENSMUSG00000018995	244141	Nars2	asparaginyl-tRNA synthetase 2 (mitochondrial)(putative)	0.544764	0.0260369	0.0310853	1.50744	significant up	Yes	mt-tRNA synthetases;Translation;Mitochondrial central dogma	Mitochondrial central dogma > Translation > mt-tRNA synthetases;Mitochondrial central dogma > Translation;Mitochondrial central dogma
ENSMUSG00000034248	67712	Slc25a37	solute carrier family 25, member 37	0.754665	0.026184	0.0312147	1.50564	significant up	Yes	SLC25A family;Small molecule transport;Iron homeostasis;Metals and cofactors;Metabolism	Small molecule transport > SLC25A family;Small molecule transport;Metabolism > Metals and cofactors > Iron homeostasis;Metabolism > Metals and cofactors;Metabolism
ENSMUSG00000009876	84682	Cox4i2	cytochrome c oxidase subunit 4I2	0.7153	0.0262868	0.0313049	1.50439	significant up	Yes	CIV subunits;Complex IV;OXPHOS subunits;OXPHOS	OXPHOS > Complex IV > CIV subunits;OXPHOS > Complex IV;OXPHOS > OXPHOS subunits;OXPHOS
ENSMUSG00000025287	56360	Acot9	acyl-CoA thioesterase 9	-0.358645	0.0263462	0.0313569	1.50367	significant down	Yes	Lipid metabolism;Metabolism	Metabolism > Lipid metabolism;Metabolism
ENSMUSG00000020256	216188	Aldh1l2	aldehyde dehydrogenase 1 family, member L2	-1.13785	0.0264172	0.0314191	1.50281	significant down	Yes	Folate and 1-C metabolism;Vitamin metabolism;Metabolism	Metabolism > Vitamin metabolism > Folate and 1-C metabolism;Metabolism > Vitamin metabolism;Metabolism
ENSMUSG00000033488	226527	Cryzl2	crystallin zeta like 2	0.303671	0.0264222	0.0314234	1.50275	significant up	Yes
ENSMUSG00000030802	12041	Bckdk	branched chain ketoacid dehydrogenase kinase	-0.254039	0.0265917	0.0315714	1.50071	significant down	Yes	Branched-chain amino acid dehydrogenase complex;Branched-chain amino acid metabolism;Amino acid metabolism;Metabolism	Metabolism > Amino acid metabolism > Branched-chain amino acid dehydrogenase complex;Metabolism > Amino acid metabolism > Branched-chain amino acid metabolism;Metabolism > Amino acid metabolism;Metabolism
ENSMUSG00000040322	229731	Slc25a24	solute carrier family 25 (mitochondrial carrier, phosphate carrier), member 24	1.26174	0.0270509	0.0319696	1.49526	significant up	Yes	EF hand proteins;Calcium homeostasis;Signaling;SLC25A family;Small molecule transport;Nucleotide import;Nucleotide metabolism;Metabolism	Signaling > Calcium homeostasis > EF hand proteins;Signaling > Calcium homeostasis;Signaling;Small molecule transport > SLC25A family;Small molecule transport;Metabolism > Nucleotide metabolism > Nucleotide import;Metabolism > Nucleotide metabolism;Metabolism
ENSMUSG00000027984	15107	Hadh	hydroxyacyl-Coenzyme A dehydrogenase	0.310368	0.0277959	0.0326249	1.48645	significant up	Yes	Lysine metabolism;Amino acid metabolism;Fatty acid oxidation;Lipid metabolism;Metabolism	Metabolism > Amino acid metabolism > Lysine metabolism;Metabolism > Amino acid metabolism;Metabolism > Lipid metabolism > Fatty acid oxidation;Metabolism > Lipid metabolism;Metabolism
ENSMUSG00000020250	50493	Txnrd1	thioredoxin reductase 1	-0.233261	0.0283953	0.0331469	1.47956	significant down	Yes	Selenoproteins;ROS and glutathione metabolism;Detoxification;Metabolism	Metabolism > Detoxification > Selenoproteins;Metabolism > Detoxification > ROS and glutathione metabolism;Metabolism > Detoxification;Metabolism
ENSMUSG00000028910	26922	Mecr	mitochondrial trans-2-enoyl-CoA reductase	-0.368244	0.0290023	0.0336698	1.47276	significant down	Yes	Type II fatty acid synthesis;Lipid metabolism;Metabolism	Metabolism > Lipid metabolism > Type II fatty acid synthesis;Metabolism > Lipid metabolism;Metabolism
ENSMUSG00000021460	11992	Auh	AU RNA binding protein/enoyl-coenzyme A hydratase	-0.164603	0.0291109	0.0337627	1.47156	significant down	Yes	Branched-chain amino acid metabolism;Amino acid metabolism;Itaconate metabolism;Carbohydrate metabolism;Metabolism	Metabolism > Amino acid metabolism > Branched-chain amino acid metabolism;Metabolism > Amino acid metabolism;Metabolism > Carbohydrate metabolism > Itaconate metabolism;Metabolism > Carbohydrate metabolism;Metabolism
ENSMUSG00000035674	66091	Ndufa3	NADH:ubiquinone oxidoreductase subunit A3	-0.135454	0.0291663	0.0338101	1.47095	significant down	Yes	CI subunits;Complex I;OXPHOS subunits;OXPHOS	OXPHOS > Complex I > CI subunits;OXPHOS > Complex I;OXPHOS > OXPHOS subunits;OXPHOS
ENSMUSG00000061118	66114	Dnajc30	DnaJ heat shock protein family (Hsp40) member C30	-0.302228	0.0294624	0.0340624	1.46772	significant down	Yes
ENSMUSG00000033751	102060	Gadd45gip1	growth arrest and DNA-damage-inducible, gamma interacting protein 1	-0.213193	0.0297086	0.034271	1.46507	significant down	Yes	Mitochondrial ribosome;Translation;Mitochondrial central dogma	Mitochondrial central dogma > Translation > Mitochondrial ribosome;Mitochondrial central dogma > Translation;Mitochondrial central dogma
ENSMUSG00000029536	384281	Gatc	glutamyl-tRNA(Gln) amidotransferase, subunit C	-0.338704	0.0300494	0.0345585	1.46145	significant down	Yes	mt-tRNA synthetases;Translation;Mitochondrial central dogma	Mitochondrial central dogma > Translation > mt-tRNA synthetases;Mitochondrial central dogma > Translation;Mitochondrial central dogma
ENSMUSG00000045538	71986	Ddx28	DEAD box helicase 28	-0.375743	0.0302717	0.034745	1.45911	significant down	Yes	Mitochondrial ribosome assembly;Translation;mtRNA granules;mtRNA metabolism;Mitochondrial central dogma	Mitochondrial central dogma > Translation > Mitochondrial ribosome assembly;Mitochondrial central dogma > Translation;Mitochondrial central dogma > mtRNA metabolism > mtRNA granules;Mitochondrial central dogma > mtRNA metabolism;Mitochondrial central dogma
ENSMUSG00000020038	12952	Cry1	cryptochrome 1 (photolyase-like)	-0.253205	0.0303186	0.0347843	1.45862	significant down	Yes
ENSMUSG00000026520	69051	Pycr2	pyrroline-5-carboxylate reductase family, member 2	-0.228739	0.0304243	0.0348726	1.45752	significant down	Yes	Proline metabolism;Amino acid metabolism;Metabolism	Metabolism > Amino acid metabolism > Proline metabolism;Metabolism > Amino acid metabolism;Metabolism
ENSMUSG00000034729	64657	Mrps10	mitochondrial ribosomal protein S10	-0.242738	0.0306885	0.0350927	1.45478	significant down	Yes	Mitochondrial ribosome;Translation;Mitochondrial central dogma	Mitochondrial central dogma > Translation > Mitochondrial ribosome;Mitochondrial central dogma > Translation;Mitochondrial central dogma
ENSMUSG00000026170	104086	Cyp27a1	cytochrome P450, family 27, subfamily a, polypeptide 1	0.434498	0.0307772	0.0351664	1.45387	significant up	Yes	Heme-containing proteins;Metals and cofactors;Cholesterol, bile acid, steroid synthesis;Lipid metabolism;Metabolism	Metabolism > Metals and cofactors > Heme-containing proteins;Metabolism > Metals and cofactors;Metabolism > Lipid metabolism > Cholesterol, bile acid, steroid synthesis;Metabolism > Lipid metabolism;Metabolism
ENSMUSG00000001909	212528	Trmt1	tRNA methyltransferase 1	-0.33102	0.0309516	0.0353109	1.45209	significant down	Yes	mt-tRNA modifications;mtRNA metabolism;Mitochondrial central dogma	Mitochondrial central dogma > mtRNA metabolism > mt-tRNA modifications;Mitochondrial central dogma > mtRNA metabolism;Mitochondrial central dogma
ENSMUSG00000021339	380836	Mrs2	MRS2 magnesium transporter	0.320131	0.0312811	0.0355827	1.44876	significant up	Yes	Signaling;Small molecule transport	Signaling;Small molecule transport
ENSMUSG00000032786	11655	Alas1	aminolevulinic acid synthase 1	-0.281376	0.0318309	0.0360327	1.4433	significant down	Yes	Heme synthesis and processing;Metals and cofactors;Metabolism	Metabolism > Metals and cofactors > Heme synthesis and processing;Metabolism > Metals and cofactors;Metabolism
ENSMUSG00000018659	103711	Pnpo	pyridoxine 5'-phosphate oxidase	0.233374	0.0325035	0.0365774	1.43679	significant up	Yes	Vitamin B6 metabolism;Vitamin metabolism;Metabolism	Metabolism > Vitamin metabolism > Vitamin B6 metabolism;Metabolism > Vitamin metabolism;Metabolism
ENSMUSG00000018677	68066	Slc25a39	solute carrier family 25, member 39	-0.231704	0.0327724	0.0367933	1.43423	significant down	Yes	SLC25A family;Small molecule transport	Small molecule transport > SLC25A family;Small molecule transport
ENSMUSG00000022452	69029	Smdt1	single-pass membrane protein with aspartate rich tail 1	-0.146444	0.0331801	0.0371427	1.43013	significant down	Yes	Calcium cycle;Calcium uniporter;Calcium homeostasis;Signaling;Small molecule transport	Signaling > Calcium homeostasis > Calcium cycle;Small molecule transport > Calcium uniporter;Signaling > Calcium homeostasis;Signaling;Small molecule transport
ENSMUSG00000039246	226791	Lyplal1	lysophospholipase-like 1	0.428452	0.0332869	0.0372347	1.42905	significant up	Yes	Lipid metabolism;Metabolism	Metabolism > Lipid metabolism;Metabolism
ENSMUSG00000003873	12028	Bax	BCL2-associated X protein	-0.28023	0.0333562	0.0372944	1.42836	significant down	Yes	Apoptosis;Mitochondrial dynamics and surveillance	Mitochondrial dynamics and surveillance > Apoptosis;Mitochondrial dynamics and surveillance
ENSMUSG00000021577	66945	Sdha	succinate dehydrogenase complex, subunit A, flavoprotein (Fp)	0.14646	0.0333759	0.0373114	1.42816	significant up	Yes	TCA cycle;Carbohydrate metabolism;Metabolism;CII subunits;Complex II;OXPHOS subunits;OXPHOS	Metabolism > Carbohydrate metabolism > TCA cycle;Metabolism > Carbohydrate metabolism;Metabolism;OXPHOS > Complex II > CII subunits;OXPHOS > Complex II;OXPHOS > OXPHOS subunits;OXPHOS
ENSMUSG00000005981	68015	Trap1	TNF receptor-associated protein 1	0.266653	0.0336187	0.03752	1.42574	significant up	Yes	Chaperones;Protein homeostasis;Protein import, sorting and homeostasis	Protein import, sorting and homeostasis > Protein homeostasis > Chaperones;Protein import, sorting and homeostasis > Protein homeostasis;Protein import, sorting and homeostasis
ENSMUSG00000003809	270076	Gcdh	glutaryl-Coenzyme A dehydrogenase	0.304506	0.0336783	0.0375711	1.42515	significant up	Yes	Lysine metabolism;Amino acid metabolism;Metabolism	Metabolism > Amino acid metabolism > Lysine metabolism;Metabolism > Amino acid metabolism;Metabolism
ENSMUSG00000021704	382793	Mtx3	metaxin 3	0.353808	0.0348042	0.0385286	1.41422	significant up	Yes	Intramitochondrial membrane interactions;Mitochondrial dynamics and surveillance	Mitochondrial dynamics and surveillance > Intramitochondrial membrane interactions;Mitochondrial dynamics and surveillance
ENSMUSG00000027809	66841	Etfdh	electron transferring flavoprotein, dehydrogenase	0.365239	0.034858	0.0385739	1.41371	significant up	Yes	Q-linked reactions, other;Electron carriers;Choline and betaine metabolism;Vitamin metabolism;Fe-S-containing proteins;Metals and cofactors;Glycine metabolism;Lysine metabolism;Branched-chain amino acid metabolism;Amino acid metabolism;Fatty acid oxidation;Lipid metabolism;Metabolism	Metabolism > Electron carriers > Q-linked reactions, other;Metabolism > Electron carriers;Metabolism > Vitamin metabolism > Choline and betaine metabolism;Metabolism > Vitamin metabolism;Metabolism > Metals and cofactors > Fe-S-containing proteins;Metabolism > Metals and cofactors;Metabolism > Amino acid metabolism > Glycine metabolism;Metabolism > Amino acid metabolism > Lysine metabolism;Metabo…
ENSMUSG00000025486	64384	Sirt3	sirtuin 3	-0.27365	0.0350654	0.0387486	1.41174	significant down	Yes	Signaling;NAD biosynthesis and metabolism;Metals and cofactors;Metabolism	Signaling;Metabolism > Metals and cofactors > NAD biosynthesis and metabolism;Metabolism > Metals and cofactors;Metabolism
ENSMUSG00000051730	75422	Mettl5	methyltransferase 5, N6-adenosine	-0.281389	0.0358733	0.0394242	1.40424	significant down	Yes	mt-rRNA modifications;mtRNA metabolism;Mitochondrial central dogma	Mitochondrial central dogma > mtRNA metabolism > mt-rRNA modifications;Mitochondrial central dogma > mtRNA metabolism;Mitochondrial central dogma
ENSMUSG00000048142	269642	Nat8l	N-acetyltransferase 8-like	0.225829	0.0364381	0.0398922	1.39911	significant up	Yes	Glutamate metabolism;Amino acid metabolism;Metabolism	Metabolism > Amino acid metabolism > Glutamate metabolism;Metabolism > Amino acid metabolism;Metabolism
ENSMUSG00000022763	72168	Aifm3	apoptosis-inducing factor, mitochondrion-associated 3	-0.288452	0.0367501	0.0401492	1.39632	significant down	Yes	Apoptosis;Mitochondrial dynamics and surveillance;Fe-S-containing proteins;Metals and cofactors;Metabolism	Mitochondrial dynamics and surveillance > Apoptosis;Mitochondrial dynamics and surveillance;Metabolism > Metals and cofactors > Fe-S-containing proteins;Metabolism > Metals and cofactors;Metabolism
ENSMUSG00000024944	56327	Arl2	ADP-ribosylation factor-like 2	-0.170554	0.0371321	0.0404623	1.39295	significant down	Yes	Fusion;Mitochondrial dynamics and surveillance	Mitochondrial dynamics and surveillance > Fusion;Mitochondrial dynamics and surveillance
ENSMUSG00000031672	14719	Got2	glutamatic-oxaloacetic transaminase 2, mitochondrial	0.229198	0.0373105	0.040608	1.39139	significant up	Yes	Sulfur metabolism;Kynurenine metabolism;Glyoxylate metabolism;Glutamate metabolism;Amino acid metabolism;Malate-aspartate shuttle;Carbohydrate metabolism;Metabolism	Metabolism > Sulfur metabolism;Metabolism > Amino acid metabolism > Kynurenine metabolism;Metabolism > Amino acid metabolism > Glyoxylate metabolism;Metabolism > Amino acid metabolism > Glutamate metabolism;Metabolism > Amino acid metabolism;Metabolism > Carbohydrate metabolism > Malate-aspartate shuttle;Metabolism > Carbohydrate metabolism;Metabolism
ENSMUSG00000061474	66128	Mrps36	mitochondrial ribosomal protein S36	-0.304827	0.0378756	0.0410707	1.38647	significant down	Yes	TCA cycle;Carbohydrate metabolism;Metabolism;Mitochondrial ribosome;Translation;Mitochondrial central dogma	Metabolism > Carbohydrate metabolism > TCA cycle;Metabolism > Carbohydrate metabolism;Metabolism;Mitochondrial central dogma > Translation > Mitochondrial ribosome;Mitochondrial central dogma > Translation;Mitochondrial central dogma
ENSMUSG00000050144	229517	Slc25a44	solute carrier family 25, member 44	-0.242769	0.0382822	0.0414014	1.38299	significant down	Yes	SLC25A family;Small molecule transport;Branched-chain amino acid metabolism;Amino acid metabolism;Metabolism	Small molecule transport > SLC25A family;Small molecule transport;Metabolism > Amino acid metabolism > Branched-chain amino acid metabolism;Metabolism > Amino acid metabolism;Metabolism
ENSMUSG00000031158	21855	Timm17b	translocase of inner mitochondrial membrane 17b	-0.192019	0.0383971	0.0414946	1.38201	significant down	Yes	TIM23 presequence pathway;Protein import and sorting;Protein import, sorting and homeostasis	Protein import, sorting and homeostasis > Protein import and sorting > TIM23 presequence pathway;Protein import, sorting and homeostasis > Protein import and sorting;Protein import, sorting and homeostasis
ENSMUSG00000072640	66274	Lyrm9	LYR motif containing 9	-0.269421	0.038626	0.0416797	1.38007	significant down	Yes
ENSMUSG00000038225	408022	Primpol	primase and polymerase (DNA-directed)	0.807609	0.0396167	0.0424748	1.37187	significant up	Yes	mtDNA repair;mtDNA maintenance;Mitochondrial central dogma	Mitochondrial central dogma > mtDNA maintenance > mtDNA repair;Mitochondrial central dogma > mtDNA maintenance;Mitochondrial central dogma
ENSMUSG00000029376	665563	Mthfd2l	methylenetetrahydrofolate dehydrogenase (NADP+ dependent) 2-like	-0.241246	0.0398216	0.042638	1.3702	significant down	Yes	Folate and 1-C metabolism;Vitamin metabolism;Metabolism	Metabolism > Vitamin metabolism > Folate and 1-C metabolism;Metabolism > Vitamin metabolism;Metabolism
ENSMUSG00000025911	76187	Adhfe1	alcohol dehydrogenase, iron containing, 1	0.885294	0.0399689	0.042755	1.36901	significant up	Yes	GABA metabolism;Amino acid metabolism;Metabolism	Metabolism > Amino acid metabolism > GABA metabolism;Metabolism > Amino acid metabolism;Metabolism
ENSMUSG00000068921	65111	Dap3	death associated protein 3	-0.182076	0.0406605	0.0433015	1.3635	significant down	Yes	Mitochondrial ribosome;Translation;Mitochondrial central dogma	Mitochondrial central dogma > Translation > Mitochondrial ribosome;Mitochondrial central dogma > Translation;Mitochondrial central dogma
ENSMUSG00000030086	66098	Chchd6	coiled-coil-helix-coiled-coil-helix domain containing 6	-0.193596	0.0414028	0.0438827	1.35771	significant down	Yes	MICOS complex;Cristae formation;Mitochondrial dynamics and surveillance	Mitochondrial dynamics and surveillance > Cristae formation > MICOS complex;Mitochondrial dynamics and surveillance > Cristae formation;Mitochondrial dynamics and surveillance
ENSMUSG00000050608	433771	Micos10	mitochondrial contact site and cristae organizing system subunit 10	-0.129409	0.0416254	0.044056	1.356	significant down	Yes	MICOS complex;Cristae formation;Mitochondrial dynamics and surveillance	Mitochondrial dynamics and surveillance > Cristae formation > MICOS complex;Mitochondrial dynamics and surveillance > Cristae formation;Mitochondrial dynamics and surveillance
ENSMUSG00000044221	231413	Grsf1	G-rich RNA sequence binding factor 1	0.204142	0.0421829	0.0445006	1.35163	significant up	Yes	Mitochondrial ribosome assembly;Translation;mtRNA stability and decay;Polycistronic mtRNA processing;mtRNA granules;mtRNA metabolism;Mitochondrial central dogma	Mitochondrial central dogma > Translation > Mitochondrial ribosome assembly;Mitochondrial central dogma > Translation;Mitochondrial central dogma > mtRNA metabolism > mtRNA stability and decay;Mitochondrial central dogma > mtRNA metabolism > Polycistronic mtRNA processing;Mitochondrial central dogma > mtRNA metabolism > mtRNA granules;Mitochondrial central dogma > mtRNA metabolism;Mitochondrial c…
ENSMUSG00000039914	210582	Coq10a	coenzyme Q10A	-0.238013	0.0422385	0.0445452	1.3512	significant down	Yes	Coenzyme Q metabolism;Metals and cofactors;Metabolism	Metabolism > Metals and cofactors > Coenzyme Q metabolism;Metabolism > Metals and cofactors;Metabolism
ENSMUSG00000052337	76614	Immt	inner membrane protein, mitochondrial	-0.174325	0.0427703	0.0449703	1.34707	significant down	Yes	MICOS complex;Cristae formation;Mitochondrial dynamics and surveillance	Mitochondrial dynamics and surveillance > Cristae formation > MICOS complex;Mitochondrial dynamics and surveillance > Cristae formation;Mitochondrial dynamics and surveillance
ENSMUSG00000062981	67270	Mrpl42	mitochondrial ribosomal protein L42	-0.174212	0.0427905	0.0449863	1.34692	significant down	Yes	Mitochondrial ribosome;Translation;Mitochondrial central dogma	Mitochondrial central dogma > Translation > Mitochondrial ribosome;Mitochondrial central dogma > Translation;Mitochondrial central dogma
ENSMUSG00000039063	67856	Echdc3	enoyl Coenzyme A hydratase domain containing 3	0.927741	0.0436059	0.045633	1.34072	significant up	Yes
ENSMUSG00000027374	77721	Mrps5	mitochondrial ribosomal protein S5	-0.261529	0.0456636	0.0472388	1.3257	significant down	Yes	Mitochondrial ribosome;Translation;Mitochondrial central dogma	Mitochondrial central dogma > Translation > Mitochondrial ribosome;Mitochondrial central dogma > Translation;Mitochondrial central dogma
ENSMUSG00000045160	78653	Bola3	bolA-like 3 (E. coli)	-0.18565	0.0463313	0.0477519	1.32101	significant down	Yes	Fe-S-containing proteins;Fe-S cluster biosynthesis;Metals and cofactors;Metabolism	Metabolism > Metals and cofactors > Fe-S-containing proteins;Metabolism > Metals and cofactors > Fe-S cluster biosynthesis;Metabolism > Metals and cofactors;Metabolism
ENSMUSG00000028527	11639	Ak4	adenylate kinase 4	-0.323039	0.0464268	0.0478251	1.32034	significant down	Yes	Nucleotide synthesis and processing;Nucleotide metabolism;Metabolism	Metabolism > Nucleotide metabolism > Nucleotide synthesis and processing;Metabolism > Nucleotide metabolism;Metabolism
ENSMUSG00000024259	67453	Slc25a46	solute carrier family 25, member 46	0.21485	0.046934	0.0482119	1.31685	significant up	Yes	Intramitochondrial membrane interactions;Fission;Mitochondrial dynamics and surveillance;SLC25A family;Small molecule transport	Mitochondrial dynamics and surveillance > Intramitochondrial membrane interactions;Mitochondrial dynamics and surveillance > Fission;Mitochondrial dynamics and surveillance;Small molecule transport > SLC25A family;Small molecule transport
ENSMUSG00000016257	66390	Prelid3b	PRELI domain containing 3B	-0.163131	0.047013	0.048272	1.3163	significant down	Yes	Phospholipid metabolism;Lipid metabolism;Metabolism	Metabolism > Lipid metabolism > Phospholipid metabolism;Metabolism > Lipid metabolism;Metabolism
ENSMUSG00000019710	67707	Mrpl24	mitochondrial ribosomal protein L24	-0.200874	0.0470352	0.0482889	1.31615	significant down	Yes	Mitochondrial ribosome;Translation;Mitochondrial central dogma	Mitochondrial central dogma > Translation > Mitochondrial ribosome;Mitochondrial central dogma > Translation;Mitochondrial central dogma
ENSMUSG00000022253	68646	Nadk2	NAD kinase 2, mitochondrial	0.302201	0.0470375	0.0482906	1.31614	significant up	Yes	NAD biosynthesis and metabolism;Metals and cofactors;Metabolism	Metabolism > Metals and cofactors > NAD biosynthesis and metabolism;Metabolism > Metals and cofactors;Metabolism
ENSMUSG00000050705	69662	2310061I04Rik	RIKEN cDNA 2310061I04 gene	-0.195267	0.0475081	0.0486472	1.31294	significant down	Yes
ENSMUSG00000044881	68185	Coa4	cytochrome c oxidase assembly factor 4	-0.280241	0.0476332	0.0487417	1.3121	significant down	Yes	CIV assembly factors;Complex IV;OXPHOS assembly factors;OXPHOS	OXPHOS > Complex IV > CIV assembly factors;OXPHOS > Complex IV;OXPHOS > OXPHOS assembly factors;OXPHOS
ENSMUSG00000051811	333182	Cox6b2	cytochrome c oxidase subunit 6B2	0.252437	0.0479347	0.0489697	1.31007	significant up	Yes	CIV subunits;Complex IV;OXPHOS subunits;OXPHOS	OXPHOS > Complex IV > CIV subunits;OXPHOS > Complex IV;OXPHOS > OXPHOS subunits;OXPHOS
ENSMUSG00000025289	53381	Prdx4	peroxiredoxin 4	0.186588	0.0482605	0.0492153	1.3079	significant up	Yes	ROS and glutathione metabolism;Detoxification;Metabolism	Metabolism > Detoxification > ROS and glutathione metabolism;Metabolism > Detoxification;Metabolism
ENSMUSG00000028607	12896	Cpt2	carnitine palmitoyltransferase 2	0.477492	0.0484466	0.0493551	1.30667	significant up	Yes	Carnitine shuttle;Carnitine synthesis and transport;Metals and cofactors;Fatty acid oxidation;Lipid metabolism;Metabolism	Metabolism > Metals and cofactors > Carnitine shuttle;Metabolism > Metals and cofactors > Carnitine synthesis and transport;Metabolism > Metals and cofactors;Metabolism > Lipid metabolism > Fatty acid oxidation;Metabolism > Lipid metabolism;Metabolism
ENSMUSG00000029500	72542	Pgam5	phosphoglycerate mutase family member 5	-0.273148	0.0486892	0.049537	1.30507	significant down	Yes	Autophagy;Mitophagy;Mitochondrial dynamics and surveillance	Mitochondrial dynamics and surveillance > Autophagy;Mitochondrial dynamics and surveillance > Mitophagy;Mitochondrial dynamics and surveillance
ENSMUSG00000021036	20773	Sptlc2	serine palmitoyltransferase, long chain base subunit 2	0.293508	0.0487008	0.0495457	1.30499	significant up	Yes	Phospholipid metabolism;Lipid metabolism;Metabolism	Metabolism > Lipid metabolism > Phospholipid metabolism;Metabolism > Lipid metabolism;Metabolism
ENSMUSG00000053178	208595	Mterf1b	mitochondrial transcription termination factor 1b	-1.51565	0.0491196	0.0498586	1.30226	significant down	Yes	Transcription;mtRNA metabolism;mtDNA nucleoid;mtDNA maintenance;Mitochondrial central dogma	Mitochondrial central dogma > mtRNA metabolism > Transcription;Mitochondrial central dogma > mtRNA metabolism;Mitochondrial central dogma > mtDNA maintenance > mtDNA nucleoid;Mitochondrial central dogma > mtDNA maintenance;Mitochondrial central dogma
ENSMUSG00000079043	380601	Fastkd5	FAST kinase domains 5	-0.526732	0.0491628	0.0498907	1.30198	significant down	Yes	mtRNA stability and decay;Polycistronic mtRNA processing;mtRNA granules;mtRNA metabolism;Mitochondrial central dogma	Mitochondrial central dogma > mtRNA metabolism > mtRNA stability and decay;Mitochondrial central dogma > mtRNA metabolism > Polycistronic mtRNA processing;Mitochondrial central dogma > mtRNA metabolism > mtRNA granules;Mitochondrial central dogma > mtRNA metabolism;Mitochondrial central dogma
ENSMUSG00000023089	68202	Ndufa5	NADH:ubiquinone oxidoreductase subunit A5	-0.126309	0.0492223	0.0499351	1.30159	significant down	Yes	CI subunits;Complex I;OXPHOS subunits;OXPHOS	OXPHOS > Complex I > CI subunits;OXPHOS > Complex I;OXPHOS > OXPHOS subunits;OXPHOS

## Sheet: CTX_P14_WT_vs_KO
ensembl_gene_id	entrezgene_id	gene_name	description	log2FC	p_value	adjusted_p_value	-log10(adjusted_p_value)	significance_in_KO	mitocarta_gene	mitocarta_MitoPathway	mitocarta_MitoPathwayHierarchy
ENSMUSG00000064370	17711	mt-Cytb	mitochondrially encoded cytochrome b	0.224586	1.70724e-06	0.00055382	3.25663	significant up	Yes	Cytochromes;Electron carriers;Heme-containing proteins;Metals and cofactors;Metabolism;CIII subunits;Complex III;OXPHOS subunits;OXPHOS	Metabolism > Electron carriers > Cytochromes;Metabolism > Electron carriers;Metabolism > Metals and cofactors > Heme-containing proteins;Metabolism > Metals and cofactors;Metabolism;OXPHOS > Complex III > CIII subunits;OXPHOS > Complex III;OXPHOS > OXPHOS subunits;OXPHOS
ENSMUSG00000064363	17719	mt-Nd4	mitochondrially encoded NADH dehydrogenase 4	0.196834	8.71447e-06	0.00189656	2.72203	significant up	Yes	CI subunits;Complex I;OXPHOS subunits;OXPHOS	OXPHOS > Complex I > CI subunits;OXPHOS > Complex I;OXPHOS > OXPHOS subunits;OXPHOS
ENSMUSG00000039763	246738	Dnajc28	DnaJ heat shock protein family (Hsp40) member C28	-0.771829	1.05343e-05	0.00214594	2.66838	significant down	Yes
ENSMUSG00000064341	17716	mt-Nd1	mitochondrially encoded NADH dehydrogenase 1	0.194748	1.6462e-05	0.00293628	2.5322	significant up	Yes	CI subunits;Complex I;OXPHOS subunits;OXPHOS	OXPHOS > Complex I > CI subunits;OXPHOS > Complex I;OXPHOS > OXPHOS subunits;OXPHOS
ENSMUSG00000017715	74451	Pgs1	phosphatidylglycerophosphate synthase 1	0.401839	5.78873e-05	0.00680249	2.16733	significant up	Yes	Phospholipid metabolism;Cardiolipin synthesis;Lipid metabolism;Metabolism	Metabolism > Lipid metabolism > Phospholipid metabolism;Metabolism > Lipid metabolism > Cardiolipin synthesis;Metabolism > Lipid metabolism;Metabolism
ENSMUSG00000027199	67092	Gatm	glycine amidinotransferase (L-arginine:glycine amidinotransferase)	0.387573	9.75824e-05	0.00963875	2.01598	significant up	Yes	Creatine metabolism;Nucleotide metabolism;Metabolism	Metabolism > Nucleotide metabolism > Creatine metabolism;Metabolism > Nucleotide metabolism;Metabolism
ENSMUSG00000028398	66928	Dmac1	distal membrane arm assembly complex 1	-0.329652	0.00012065	0.0109629	1.96007	significant down	Yes	CI assembly factors;Complex I;OXPHOS assembly factors;OXPHOS	OXPHOS > Complex I > CI assembly factors;OXPHOS > Complex I;OXPHOS > OXPHOS assembly factors;OXPHOS
ENSMUSG00000021710	75805	Nln	neurolysin (metallopeptidase M3 family)	-0.393076	0.000147715	0.0123663	1.90776	significant down	Yes	Proteases;Protein homeostasis;Protein import, sorting and homeostasis	Protein import, sorting and homeostasis > Protein homeostasis > Proteases;Protein import, sorting and homeostasis > Protein homeostasis;Protein import, sorting and homeostasis
ENSMUSG00000050144	229517	Slc25a44	solute carrier family 25, member 44	0.345054	0.000164114	0.0131141	1.88226	significant up	Yes	SLC25A family;Small molecule transport;Branched-chain amino acid metabolism;Amino acid metabolism;Metabolism	Small molecule transport > SLC25A family;Small molecule transport;Metabolism > Amino acid metabolism > Branched-chain amino acid metabolism;Metabolism > Amino acid metabolism;Metabolism
ENSMUSG00000029500	72542	Pgam5	phosphoglycerate mutase family member 5	0.355171	0.000257992	0.0175036	1.75687	significant up	Yes	Autophagy;Mitophagy;Mitochondrial dynamics and surveillance	Mitochondrial dynamics and surveillance > Autophagy;Mitochondrial dynamics and surveillance > Mitophagy;Mitochondrial dynamics and surveillance
ENSMUSG00000089847	14356	Timm10b	translocase of inner mitochondrial membrane 10B	-0.316152	0.000276078	0.0182488	1.73877	significant down	Yes	Chaperones;Protein homeostasis;Protein import and sorting;Protein import, sorting and homeostasis	Protein import, sorting and homeostasis > Protein homeostasis > Chaperones;Protein import, sorting and homeostasis > Protein homeostasis;Protein import, sorting and homeostasis > Protein import and sorting;Protein import, sorting and homeostasis
ENSMUSG00000031782	67914	Coq9	coenzyme Q9	-0.279389	0.000401918	0.0231912	1.63468	significant down	Yes	Coenzyme Q metabolism;Metals and cofactors;Metabolism	Metabolism > Metals and cofactors > Coenzyme Q metabolism;Metabolism > Metals and cofactors;Metabolism
ENSMUSG00000071547	70021	Nt5dc2	5'-nucleotidase domain containing 2	-0.757974	0.00049267	0.0260413	1.58434	significant down	Yes	Nucleotide synthesis and processing;Nucleotide metabolism;Metabolism	Metabolism > Nucleotide metabolism > Nucleotide synthesis and processing;Metabolism > Nucleotide metabolism;Metabolism
ENSMUSG00000028743	110198	Akr7a5	aldo-keto reductase family 7, member A5 (aflatoxin aldehyde reductase)	-0.432667	0.000497283	0.0261735	1.58214	significant down	Yes	Xenobiotic metabolism;Detoxification;GABA metabolism;Amino acid metabolism;Metabolism	Metabolism > Detoxification > Xenobiotic metabolism;Metabolism > Detoxification;Metabolism > Amino acid metabolism > GABA metabolism;Metabolism > Amino acid metabolism;Metabolism
ENSMUSG00000031633	11739	Slc25a4	solute carrier family 25 (mitochondrial carrier, adenine nucleotide translocator), member 4	0.153384	0.000538602	0.027309	1.56369	significant up	Yes	Mitochondrial permeability transition pore;Calcium homeostasis;Signaling;SLC25A family;Small molecule transport;Nucleotide import;Nucleotide metabolism;Metabolism	Signaling > Calcium homeostasis > Mitochondrial permeability transition pore;Signaling > Calcium homeostasis;Signaling;Small molecule transport > SLC25A family;Small molecule transport;Metabolism > Nucleotide metabolism > Nucleotide import;Metabolism > Nucleotide metabolism;Metabolism
ENSMUSG00000029592	100756	Usp30	ubiquitin specific peptidase 30	0.693458	0.000544422	0.0274647	1.56123	significant up	Yes	Autophagy;Mitophagy;Mitochondrial dynamics and surveillance;Proteases;Protein homeostasis;Protein import, sorting and homeostasis	Mitochondrial dynamics and surveillance > Autophagy;Mitochondrial dynamics and surveillance > Mitophagy;Mitochondrial dynamics and surveillance;Protein import, sorting and homeostasis > Protein homeostasis > Proteases;Protein import, sorting and homeostasis > Protein homeostasis;Protein import, sorting and homeostasis
ENSMUSG00000024530	225655	Prelid3a	PRELI domain containing 3A	-0.503386	0.000627811	0.0299174	1.52408	significant down	Yes	Phospholipid metabolism;Cardiolipin synthesis;Lipid metabolism;Metabolism	Metabolism > Lipid metabolism > Phospholipid metabolism;Metabolism > Lipid metabolism > Cardiolipin synthesis;Metabolism > Lipid metabolism;Metabolism
ENSMUSG00000031352	15159	Hccs	holocytochrome c synthetase	0.471074	0.000645218	0.0303957	1.51719	significant up	Yes	Heme synthesis and processing;Metals and cofactors;Metabolism;Cytochrome C;OXPHOS subunits;OXPHOS	Metabolism > Metals and cofactors > Heme synthesis and processing;Metabolism > Metals and cofactors;Metabolism;OXPHOS > Cytochrome C;OXPHOS > OXPHOS subunits;OXPHOS
ENSMUSG00000033720	94282	Sfxn5	sideroflexin 5	0.360979	0.00091624	0.0374463	1.42659	significant up	Yes	Sideroflexins;Small molecule transport;TCA-associated;Carbohydrate metabolism;Metabolism	Small molecule transport > Sideroflexins;Small molecule transport;Metabolism > Carbohydrate metabolism > TCA-associated;Metabolism > Carbohydrate metabolism;Metabolism
ENSMUSG00000021595	28114	Nsun2	NOL1/NOP2/Sun domain family member 2	0.407113	0.00100534	0.0395453	1.40291	significant up	Yes	mt-tRNA modifications;mtRNA metabolism;Mitochondrial central dogma	Mitochondrial central dogma > mtRNA metabolism > mt-tRNA modifications;Mitochondrial central dogma > mtRNA metabolism;Mitochondrial central dogma
ENSMUSG00000007659	12048	Bcl2l1	BCL2-like 1	0.302419	0.0010074	0.0395919	1.40239	significant up	Yes	Apoptosis;Mitochondrial dynamics and surveillance	Mitochondrial dynamics and surveillance > Apoptosis;Mitochondrial dynamics and surveillance
ENSMUSG00000021079	30056	Timm9	translocase of inner mitochondrial membrane 9	-0.344194	0.00123127	0.0442225	1.35436	significant down	Yes	Chaperones;Protein homeostasis;Protein import and sorting;Protein import, sorting and homeostasis	Protein import, sorting and homeostasis > Protein homeostasis > Chaperones;Protein import, sorting and homeostasis > Protein homeostasis;Protein import, sorting and homeostasis > Protein import and sorting;Protein import, sorting and homeostasis
ENSMUSG00000037353	68614	Letmd1	LETM1 domain containing 1	0.459274	0.00136955	0.0467245	1.33046	significant up	Yes	Small molecule transport	Small molecule transport
ENSMUSG00000015943	69168	Bola1	bolA-like 1 (E. coli)	-0.263852	0.00154173	0.0495116	1.30529	significant down	Yes	Fe-S-containing proteins;Fe-S cluster biosynthesis;Metals and cofactors;Metabolism	Metabolism > Metals and cofactors > Fe-S-containing proteins;Metabolism > Metals and cofactors > Fe-S cluster biosynthesis;Metabolism > Metals and cofactors;Metabolism

## Sheet: CTX_1mo_WT_vs_KO
ensembl_gene_id	entrezgene_id	gene_name	description	log2FC	p_value	adjusted_p_value	-log10(adjusted_p_value)	significance_in_KO	mitocarta_gene	mitocarta_MitoPathway	mitocarta_MitoPathwayHierarchy
ENSMUSG00000064215	52668	Ifi27	interferon, alpha-inducible protein 27	1.22737	1.0563e-30	4.55431e-28	27.3416	significant up	Yes	Apoptosis;Mitochondrial dynamics and surveillance;Immune response;Signaling	Mitochondrial dynamics and surveillance > Apoptosis;Mitochondrial dynamics and surveillance;Signaling > Immune response;Signaling
ENSMUSG00000022323	15473	Rida	reactive intermediate imine deaminase A homolog	0.580415	3.9885e-13	4.929e-11	10.3072	significant up	Yes
ENSMUSG00000041736	12257	Tspo	translocator protein	1.04017	4.83557e-13	5.91658e-11	10.2279	significant up	Yes	Cholesterol, bile acid, steroid synthesis;Lipid metabolism;Metabolism	Metabolism > Lipid metabolism > Cholesterol, bile acid, steroid synthesis;Metabolism > Lipid metabolism;Metabolism
ENSMUSG00000026385	13167	Dbi	diazepam binding inhibitor	0.386925	2.46279e-12	2.75084e-10	9.56053	significant up	Yes	Lipid metabolism;Metabolism	Metabolism > Lipid metabolism;Metabolism
ENSMUSG00000002332	52585	Dhrs1	dehydrogenase/reductase (SDR family) member 1	0.606406	6.24266e-11	5.94977e-09	8.2255	significant up	Yes	Cholesterol, bile acid, steroid synthesis;Lipid metabolism;Metabolism	Metabolism > Lipid metabolism > Cholesterol, bile acid, steroid synthesis;Metabolism > Lipid metabolism;Metabolism
ENSMUSG00000026701	11758	Prdx6	peroxiredoxin 6	0.310987	1.74317e-08	1.22834e-06	5.91068	significant up	Yes	ROS and glutathione metabolism;Detoxification;Phospholipid metabolism;Lipid metabolism;Metabolism	Metabolism > Detoxification > ROS and glutathione metabolism;Metabolism > Detoxification;Metabolism > Lipid metabolism > Phospholipid metabolism;Metabolism > Lipid metabolism;Metabolism
ENSMUSG00000027199	67092	Gatm	glycine amidinotransferase (L-arginine:glycine amidinotransferase)	0.447688	1.83634e-07	1.09756e-05	4.95957	significant up	Yes	Creatine metabolism;Nucleotide metabolism;Metabolism	Metabolism > Nucleotide metabolism > Creatine metabolism;Metabolism > Nucleotide metabolism;Metabolism
ENSMUSG00000008540	56615	Mgst1	microsomal glutathione S-transferase 1	0.582397	9.35079e-07	4.62738e-05	4.33466	significant up	Yes	ROS and glutathione metabolism;Xenobiotic metabolism;Detoxification;Metabolism	Metabolism > Detoxification > ROS and glutathione metabolism;Metabolism > Detoxification > Xenobiotic metabolism;Metabolism > Detoxification;Metabolism
ENSMUSG00000028959	66587	Fastk	Fas-activated serine/threonine kinase	-0.392682	1.45638e-06	6.8754e-05	4.1627	significant down	Yes	mtRNA stability and decay;Polycistronic mtRNA processing;mtRNA granules;mtRNA metabolism;Mitochondrial central dogma	Mitochondrial central dogma > mtRNA metabolism > mtRNA stability and decay;Mitochondrial central dogma > mtRNA metabolism > Polycistronic mtRNA processing;Mitochondrial central dogma > mtRNA metabolism > mtRNA granules;Mitochondrial central dogma > mtRNA metabolism;Mitochondrial central dogma
ENSMUSG00000024978	14732	Gpam	glycerol-3-phosphate acyltransferase, mitochondrial	0.727854	2.01438e-06	9.22464e-05	4.03505	significant up	Yes	Phospholipid metabolism;Cardiolipin synthesis;Lipid metabolism;Metabolism	Metabolism > Lipid metabolism > Phospholipid metabolism;Metabolism > Lipid metabolism > Cardiolipin synthesis;Metabolism > Lipid metabolism;Metabolism
ENSMUSG00000001100	67811	Poldip2	polymerase (DNA-directed), delta interacting protein 2	-0.429166	2.88409e-06	0.000126179	3.89901	significant down	Yes	mtDNA nucleoid;mtDNA maintenance;Mitochondrial central dogma	Mitochondrial central dogma > mtDNA maintenance > mtDNA nucleoid;Mitochondrial central dogma > mtDNA maintenance;Mitochondrial central dogma
ENSMUSG00000026003	11363	Acadl	acyl-Coenzyme A dehydrogenase, long-chain	0.522605	5.38971e-06	0.000215567	3.66642	significant up	Yes	Fatty acid oxidation;Lipid metabolism;Metabolism	Metabolism > Lipid metabolism > Fatty acid oxidation;Metabolism > Lipid metabolism;Metabolism
ENSMUSG00000033423	140546	Eri3	exoribonuclease 3	-0.364554	1.94005e-05	0.000631719	3.19948	significant down	Yes
ENSMUSG00000026709	226539	Dars2	aspartyl-tRNA synthetase 2 (mitochondrial)	-0.637074	4.19416e-05	0.00120395	2.91939	significant down	Yes	mt-tRNA synthetases;Translation;Mitochondrial central dogma	Mitochondrial central dogma > Translation > mt-tRNA synthetases;Mitochondrial central dogma > Translation;Mitochondrial central dogma
ENSMUSG00000025212	94280	Sfxn3	sideroflexin 3	-0.444624	8.17485e-05	0.00213833	2.66993	significant down	Yes	Sideroflexins;Small molecule transport;Folate and 1-C metabolism;Vitamin metabolism;Serine metabolism;Amino acid metabolism;Metabolism	Small molecule transport > Sideroflexins;Small molecule transport;Metabolism > Vitamin metabolism > Folate and 1-C metabolism;Metabolism > Vitamin metabolism;Metabolism > Amino acid metabolism > Serine metabolism;Metabolism > Amino acid metabolism;Metabolism
ENSMUSG00000106918	66845	Mrpl33	mitochondrial ribosomal protein L33	-0.278557	9.37281e-05	0.00238962	2.62167	significant down	Yes	Mitochondrial ribosome;Translation;Mitochondrial central dogma	Mitochondrial central dogma > Translation > Mitochondrial ribosome;Mitochondrial central dogma > Translation;Mitochondrial central dogma
ENSMUSG00000033685	22228	Ucp2	uncoupling protein 2 (mitochondrial, proton carrier)	1.44442	0.000171879	0.00380905	2.41918	significant up	Yes	SLC25A family;Small molecule transport	Small molecule transport > SLC25A family;Small molecule transport
ENSMUSG00000007659	12048	Bcl2l1	BCL2-like 1	-0.293711	0.000201236	0.00428138	2.36842	significant down	Yes	Apoptosis;Mitochondrial dynamics and surveillance	Mitochondrial dynamics and surveillance > Apoptosis;Mitochondrial dynamics and surveillance
ENSMUSG00000028292	109093	Rars2	arginyl-tRNA synthetase 2, mitochondrial	-0.575253	0.000223859	0.0046509	2.33246	significant down	Yes	mt-tRNA synthetases;Translation;Mitochondrial central dogma	Mitochondrial central dogma > Translation > mt-tRNA synthetases;Mitochondrial central dogma > Translation;Mitochondrial central dogma
ENSMUSG00000005469	18747	Prkaca	protein kinase, cAMP dependent, catalytic, alpha	-0.303943	0.000295886	0.00578525	2.23768	significant down	Yes	cAMP-PKA signaling;Signaling	Signaling > cAMP-PKA signaling;Signaling
ENSMUSG00000030621	109264	Me3	malic enzyme 3, NADP(+)-dependent, mitochondrial	-0.345861	0.000436122	0.00777899	2.10908	significant down	Yes	TCA-associated;Carbohydrate metabolism;Metabolism	Metabolism > Carbohydrate metabolism > TCA-associated;Metabolism > Carbohydrate metabolism;Metabolism
ENSMUSG00000078713	68512	Tomm5	translocase of outer mitochondrial membrane 5	-0.351689	0.000442496	0.00786137	2.1045	significant down	Yes	TOM;Protein import and sorting;Protein import, sorting and homeostasis	Protein import, sorting and homeostasis > Protein import and sorting > TOM;Protein import, sorting and homeostasis > Protein import and sorting;Protein import, sorting and homeostasis
ENSMUSG00000039018	212508	Mtg1	mitochondrial ribosome-associated GTPase 1	-0.540064	0.000463527	0.00812866	2.08998	significant down	Yes	Mitochondrial ribosome assembly;Translation;Mitochondrial central dogma	Mitochondrial central dogma > Translation > Mitochondrial ribosome assembly;Mitochondrial central dogma > Translation;Mitochondrial central dogma
ENSMUSG00000024012	56462	Mtch1	mitochondrial carrier 1	-0.213109	0.000630338	0.0101008	1.99564	significant down	Yes	SLC25A family;Small molecule transport	Small molecule transport > SLC25A family;Small molecule transport
ENSMUSG00000031967	114896	Afg3l1	AFG3-like AAA ATPase 1	0.429507	0.000640335	0.0102114	1.99092	significant up	Yes	Proteases;Protein homeostasis;Protein import, sorting and homeostasis	Protein import, sorting and homeostasis > Protein homeostasis > Proteases;Protein import, sorting and homeostasis > Protein homeostasis;Protein import, sorting and homeostasis
ENSMUSG00000032615	103850	Nt5m	5',3'-nucleotidase, mitochondrial	-0.311706	0.000688851	0.010747	1.96871	significant down	Yes	Nucleotide synthesis and processing;Nucleotide metabolism;Metabolism	Metabolism > Nucleotide metabolism > Nucleotide synthesis and processing;Metabolism > Nucleotide metabolism;Metabolism
ENSMUSG00000026179	56695	Pnkd	paroxysmal nonkinesiogenic dyskinesia	-0.280767	0.000704042	0.0109101	1.96217	significant down	Yes	CIV assembly factors;Complex IV;OXPHOS assembly factors;OXPHOS	OXPHOS > Complex IV > CIV assembly factors;OXPHOS > Complex IV;OXPHOS > OXPHOS assembly factors;OXPHOS
ENSMUSG00000022040	13850	Ephx2	epoxide hydrolase 2, cytoplasmic	0.63484	0.000802643	0.0119173	1.92382	significant up	Yes	Xenobiotic metabolism;Detoxification;Lipid metabolism;Metabolism	Metabolism > Detoxification > Xenobiotic metabolism;Metabolism > Detoxification;Metabolism > Lipid metabolism;Metabolism
ENSMUSG00000021417	23986	Eci2	enoyl-Coenzyme A delta isomerase 2	0.333461	0.000882575	0.012674	1.89709	significant up	Yes	Fatty acid oxidation;Lipid metabolism;Metabolism	Metabolism > Lipid metabolism > Fatty acid oxidation;Metabolism > Lipid metabolism;Metabolism
ENSMUSG00000056899	93757	Immp2l	IMP2 inner mitochondrial membrane peptidase-like (S. cerevisiae)	-0.547318	0.000935797	0.013161	1.88071	significant down	Yes	Proteases;Protein homeostasis;Preprotein cleavage;Protein import and sorting;Protein import, sorting and homeostasis	Protein import, sorting and homeostasis > Protein homeostasis > Proteases;Protein import, sorting and homeostasis > Protein homeostasis;Protein import, sorting and homeostasis > Protein import and sorting > Preprotein cleavage;Protein import, sorting and homeostasis > Protein import and sorting;Protein import, sorting and homeostasis
ENSMUSG00000026278	51800	Bok	BCL2-related ovarian killer	-0.362784	0.0010956	0.0147854	1.83017	significant down	Yes	Apoptosis;Mitochondrial dynamics and surveillance	Mitochondrial dynamics and surveillance > Apoptosis;Mitochondrial dynamics and surveillance
ENSMUSG00000051730	75422	Mettl5	methyltransferase 5, N6-adenosine	-0.426403	0.00116332	0.0154425	1.81128	significant down	Yes	mt-rRNA modifications;mtRNA metabolism;Mitochondrial central dogma	Mitochondrial central dogma > mtRNA metabolism > mt-rRNA modifications;Mitochondrial central dogma > mtRNA metabolism;Mitochondrial central dogma
ENSMUSG00000019689	66117	Fmc1	formation of mitochondrial complex V assembly factor 1	-0.2764	0.0011838	0.015637	1.80585	significant down	Yes	CV assembly factors;Complex V;OXPHOS assembly factors;OXPHOS	OXPHOS > Complex V > CV assembly factors;OXPHOS > Complex V;OXPHOS > OXPHOS assembly factors;OXPHOS
ENSMUSG00000075467	52838	Dnlz	DNL-type zinc finger	-0.233064	0.001253	0.0162802	1.78834	significant down	Yes	Chaperones;Protein homeostasis;Protein import, sorting and homeostasis	Protein import, sorting and homeostasis > Protein homeostasis > Chaperones;Protein import, sorting and homeostasis > Protein homeostasis;Protein import, sorting and homeostasis
ENSMUSG00000030088	107747	Aldh1l1	aldehyde dehydrogenase 1 family, member L1	0.366308	0.00128332	0.0165555	1.78106	significant up	Yes	Folate and 1-C metabolism;Vitamin metabolism;Metabolism	Metabolism > Vitamin metabolism > Folate and 1-C metabolism;Metabolism > Vitamin metabolism;Metabolism
ENSMUSG00000032279	67834	Idh3a	isocitrate dehydrogenase 3 (NAD+) alpha	-0.214629	0.00136395	0.0172688	1.76274	significant down	Yes	TCA cycle;Carbohydrate metabolism;Metabolism	Metabolism > Carbohydrate metabolism > TCA cycle;Metabolism > Carbohydrate metabolism;Metabolism
ENSMUSG00000030725	67164	Lipt2	lipoyl(octanoyl) transferase 2 (putative)	-0.705101	0.00161141	0.0193245	1.71389	significant down	Yes	Lipoate insertion;Lipid metabolism;Metabolism	Metabolism > Lipid metabolism > Lipoate insertion;Metabolism > Lipid metabolism;Metabolism
ENSMUSG00000016833	68735	Mrps18c	mitochondrial ribosomal protein S18C	-0.234972	0.00177757	0.0206062	1.686	significant down	Yes	Mitochondrial ribosome;Translation;Mitochondrial central dogma	Mitochondrial central dogma > Translation > Mitochondrial ribosome;Mitochondrial central dogma > Translation;Mitochondrial central dogma
ENSMUSG00000010025	11671	Aldh3a2	aldehyde dehydrogenase family 3, subfamily A2	-0.609597	0.00179619	0.0207446	1.68309	significant down	Yes	ROS and glutathione metabolism;Detoxification;Metabolism	Metabolism > Detoxification > ROS and glutathione metabolism;Metabolism > Detoxification;Metabolism
ENSMUSG00000003623	74114	Crot	carnitine O-octanoyltransferase	0.404945	0.00194091	0.021825	1.66105	significant up	Yes	Fatty acid oxidation;Lipid metabolism;Metabolism	Metabolism > Lipid metabolism > Fatty acid oxidation;Metabolism > Lipid metabolism;Metabolism
ENSMUSG00000021794	14661	Glud1	glutamate dehydrogenase 1	0.211589	0.0028025	0.028062	1.55188	significant up	Yes	GABA metabolism;Glutamate metabolism;Amino acid metabolism;Metabolism	Metabolism > Amino acid metabolism > GABA metabolism;Metabolism > Amino acid metabolism > Glutamate metabolism;Metabolism > Amino acid metabolism;Metabolism
ENSMUSG00000047363	78617	Cstad	CSA-conditional, T cell activation-dependent protein	-0.792042	0.00283767	0.0282967	1.54826	significant down	Yes	Immune response;Signaling	Signaling > Immune response;Signaling
ENSMUSG00000022751	52633	Nit2	nitrilase family, member 2	-0.466568	0.00283898	0.0283054	1.54813	significant down	Yes	Detoxification;Metabolism	Metabolism > Detoxification;Metabolism
ENSMUSG00000031505	69225	Naxd	NAD(P)HX dehydratase	-0.228078	0.00284573	0.0283502	1.54744	significant down	Yes	NAD biosynthesis and metabolism;Metals and cofactors;Metabolism	Metabolism > Metals and cofactors > NAD biosynthesis and metabolism;Metabolism > Metals and cofactors;Metabolism
ENSMUSG00000019082	68267	Slc25a22	solute carrier family 25 (mitochondrial carrier, glutamate), member 22	-0.293399	0.00294573	0.0290343	1.53709	significant down	Yes	SLC25A family;Small molecule transport	Small molecule transport > SLC25A family;Small molecule transport
ENSMUSG00000029500	72542	Pgam5	phosphoglycerate mutase family member 5	-0.309049	0.00323202	0.0309158	1.50982	significant down	Yes	Autophagy;Mitophagy;Mitochondrial dynamics and surveillance	Mitochondrial dynamics and surveillance > Autophagy;Mitochondrial dynamics and surveillance > Mitophagy;Mitochondrial dynamics and surveillance
ENSMUSG00000021102	73046	Glrx5	glutaredoxin 5	-0.188219	0.00331909	0.0314663	1.50215	significant down	Yes	Fe-S-containing proteins;Fe-S cluster biosynthesis;Metals and cofactors;Metabolism	Metabolism > Metals and cofactors > Fe-S-containing proteins;Metabolism > Metals and cofactors > Fe-S cluster biosynthesis;Metabolism > Metals and cofactors;Metabolism
ENSMUSG00000039682	66988	Lap3	leucine aminopeptidase 3	0.271689	0.00338819	0.0318962	1.49626	significant up	Yes	Proteases;Protein homeostasis;Protein import, sorting and homeostasis	Protein import, sorting and homeostasis > Protein homeostasis > Proteases;Protein import, sorting and homeostasis > Protein homeostasis;Protein import, sorting and homeostasis
ENSMUSG00000030934	18242	Oat	ornithine aminotransferase	0.273356	0.00347306	0.032416	1.48924	significant up	Yes	Proline metabolism;Amino acid metabolism;Metabolism	Metabolism > Amino acid metabolism > Proline metabolism;Metabolism > Amino acid metabolism;Metabolism
ENSMUSG00000000171	66925	Sdhd	succinate dehydrogenase complex, subunit D, integral membrane protein	-0.212805	0.00385372	0.0346424	1.46039	significant down	Yes	Heme-containing proteins;Metals and cofactors;TCA cycle;Carbohydrate metabolism;Metabolism;CII subunits;Complex II;OXPHOS subunits;OXPHOS	Metabolism > Metals and cofactors > Heme-containing proteins;Metabolism > Metals and cofactors;Metabolism > Carbohydrate metabolism > TCA cycle;Metabolism > Carbohydrate metabolism;Metabolism;OXPHOS > Complex II > CII subunits;OXPHOS > Complex II;OXPHOS > OXPHOS subunits;OXPHOS
ENSMUSG00000029066	66448	Mrpl20	mitochondrial ribosomal protein L20	-0.17769	0.0040599	0.035781	1.44635	significant down	Yes	Mitochondrial ribosome;Translation;Mitochondrial central dogma	Mitochondrial central dogma > Translation > Mitochondrial ribosome;Mitochondrial central dogma > Translation;Mitochondrial central dogma
ENSMUSG00000016510	76366	Mtif3	mitochondrial translational initiation factor 3	-0.294113	0.00419803	0.0365192	1.43748	significant down	Yes	Translation factors;Translation;Mitochondrial central dogma	Mitochondrial central dogma > Translation > Translation factors;Mitochondrial central dogma > Translation;Mitochondrial central dogma
ENSMUSG00000021748	68263	Pdhb	pyruvate dehydrogenase (lipoamide) beta	-0.275872	0.00446607	0.0380646	1.41948	significant down	Yes	Pyruvate metabolism;Carbohydrate metabolism;Metabolism	Metabolism > Carbohydrate metabolism > Pyruvate metabolism;Metabolism > Carbohydrate metabolism;Metabolism
ENSMUSG00000028070	246703	Naxe	NAD(P)HX epimerase	-0.213331	0.00449115	0.038209	1.41783	significant down	Yes	NAD biosynthesis and metabolism;Metals and cofactors;Metabolism	Metabolism > Metals and cofactors > NAD biosynthesis and metabolism;Metabolism > Metals and cofactors;Metabolism
ENSMUSG00000046573	380840	Lyrm4	LYR motif containing 4	-0.290258	0.00464745	0.0390971	1.40786	significant down	Yes	Fe-S cluster biosynthesis;Metals and cofactors;Metabolism	Metabolism > Metals and cofactors > Fe-S cluster biosynthesis;Metabolism > Metals and cofactors;Metabolism
ENSMUSG00000044018	28028	Mrpl50	mitochondrial ribosomal protein L50	-0.268752	0.0046977	0.0393784	1.40474	significant down	Yes	Mitochondrial ribosome;Translation;Mitochondrial central dogma	Mitochondrial central dogma > Translation > Mitochondrial ribosome;Mitochondrial central dogma > Translation;Mitochondrial central dogma
ENSMUSG00000019791	66847	Hint3	histidine triad nucleotide binding protein 3	0.3314	0.00520508	0.0421101	1.37561	significant up	Yes
ENSMUSG00000017188	52469	Coa3	cytochrome C oxidase assembly factor 3	-0.163239	0.00532644	0.0427355	1.36921	significant down	Yes	CIV assembly factors;Complex IV;OXPHOS assembly factors;OXPHOS;Translation factors;Translation;Mitochondrial central dogma	OXPHOS > Complex IV > CIV assembly factors;OXPHOS > Complex IV;OXPHOS > OXPHOS assembly factors;OXPHOS;Mitochondrial central dogma > Translation > Translation factors;Mitochondrial central dogma > Translation;Mitochondrial central dogma
ENSMUSG00000049760	224904	Micos13	mitochondrial contact site and cristae organizing system subunit 13	-0.204576	0.00538969	0.0430573	1.36595	significant down	Yes	MICOS complex;Cristae formation;Mitochondrial dynamics and surveillance	Mitochondrial dynamics and surveillance > Cristae formation > MICOS complex;Mitochondrial dynamics and surveillance > Cristae formation;Mitochondrial dynamics and surveillance
ENSMUSG00000020022	66414	Ndufa12	NADH:ubiquinone oxidoreductase subunit A12	-0.169977	0.00607807	0.0465094	1.33246	significant down	Yes	CI subunits;Complex I;OXPHOS subunits;OXPHOS	OXPHOS > Complex I > CI subunits;OXPHOS > Complex I;OXPHOS > OXPHOS subunits;OXPHOS
ENSMUSG00000028672	15356	Hmgcl	3-hydroxy-3-methylglutaryl-Coenzyme A lyase	-0.246709	0.00611322	0.0466945	1.33073	significant down	Yes	Branched-chain amino acid metabolism;Amino acid metabolism;Ketone metabolism;Carbohydrate metabolism;Metabolism	Metabolism > Amino acid metabolism > Branched-chain amino acid metabolism;Metabolism > Amino acid metabolism;Metabolism > Carbohydrate metabolism > Ketone metabolism;Metabolism > Carbohydrate metabolism;Metabolism
ENSMUSG00000021993	70478	Mipep	mitochondrial intermediate peptidase	-0.367311	0.00655767	0.0489786	1.30999	significant down	Yes	Proteases;Protein homeostasis;Preprotein cleavage;Protein import and sorting;Protein import, sorting and homeostasis	Protein import, sorting and homeostasis > Protein homeostasis > Proteases;Protein import, sorting and homeostasis > Protein homeostasis;Protein import, sorting and homeostasis > Protein import and sorting > Preprotein cleavage;Protein import, sorting and homeostasis > Protein import and sorting;Protein import, sorting and homeostasis
ENSMUSG00000024099	72900	Ndufv2	NADH:ubiquinone oxidoreductase core subunit V2	-0.143069	0.00659141	0.0491479	1.3085	significant down	Yes	Fe-S-containing proteins;Metals and cofactors;Metabolism;CI subunits;Complex I;OXPHOS subunits;OXPHOS	Metabolism > Metals and cofactors > Fe-S-containing proteins;Metabolism > Metals and cofactors;Metabolism;OXPHOS > Complex I > CI subunits;OXPHOS > Complex I;OXPHOS > OXPHOS subunits;OXPHOS

## Sheet: CTX_3mo_WT_vs_KO
ensembl_gene_id	entrezgene_id	gene_name	description	log2FC	p_value	adjusted_p_value	-log10(adjusted_p_value)	significance_in_KO	mitocarta_gene	mitocarta_MitoPathway	mitocarta_MitoPathwayHierarchy
ENSMUSG00000026385	13167	Dbi	diazepam binding inhibitor	0.599413	2.76704e-34	1.07134e-31	30.9701	significant up	Yes	Lipid metabolism;Metabolism	Metabolism > Lipid metabolism;Metabolism
ENSMUSG00000026701	11758	Prdx6	peroxiredoxin 6	0.553251	1.02712e-29	3.26665e-27	26.4859	significant up	Yes	ROS and glutathione metabolism;Detoxification;Phospholipid metabolism;Lipid metabolism;Metabolism	Metabolism > Detoxification > ROS and glutathione metabolism;Metabolism > Detoxification;Metabolism > Lipid metabolism > Phospholipid metabolism;Metabolism > Lipid metabolism;Metabolism
ENSMUSG00000064215	52668	Ifi27	interferon, alpha-inducible protein 27	0.829345	8.21379e-22	1.70105e-19	18.7693	significant up	Yes	Apoptosis;Mitochondrial dynamics and surveillance;Immune response;Signaling	Mitochondrial dynamics and surveillance > Apoptosis;Mitochondrial dynamics and surveillance;Signaling > Immune response;Signaling
ENSMUSG00000041736	12257	Tspo	translocator protein	1.12933	1.52003e-21	3.07638e-19	18.512	significant up	Yes	Cholesterol, bile acid, steroid synthesis;Lipid metabolism;Metabolism	Metabolism > Lipid metabolism > Cholesterol, bile acid, steroid synthesis;Metabolism > Lipid metabolism;Metabolism
ENSMUSG00000022323	15473	Rida	reactive intermediate imine deaminase A homolog	0.62221	7.96854e-21	1.55962e-18	17.807	significant up	Yes
ENSMUSG00000024661	14319	Fth1	ferritin heavy polypeptide 1	0.344792	1.9548e-17	2.80771e-15	14.5516	significant up	Yes	Iron homeostasis;Metals and cofactors;Metabolism	Metabolism > Metals and cofactors > Iron homeostasis;Metabolism > Metals and cofactors;Metabolism
ENSMUSG00000008540	56615	Mgst1	microsomal glutathione S-transferase 1	0.756065	6.06642e-12	4.86557e-10	9.31287	significant up	Yes	ROS and glutathione metabolism;Xenobiotic metabolism;Detoxification;Metabolism	Metabolism > Detoxification > ROS and glutathione metabolism;Metabolism > Detoxification > Xenobiotic metabolism;Metabolism > Detoxification;Metabolism
ENSMUSG00000015806	110391	Qdpr	quinoid dihydropteridine reductase	0.406792	8.37953e-12	6.59998e-10	9.18046	significant up	Yes	Folate and 1-C metabolism;Vitamin metabolism;Tetrahydrobiopterin synthesis;Metals and cofactors;Metabolism	Metabolism > Vitamin metabolism > Folate and 1-C metabolism;Metabolism > Vitamin metabolism;Metabolism > Metals and cofactors > Tetrahydrobiopterin synthesis;Metabolism > Metals and cofactors;Metabolism
ENSMUSG00000064363	17719	mt-Nd4	mitochondrially encoded NADH dehydrogenase 4	0.281248	9.64721e-12	7.53596e-10	9.12286	significant up	Yes	CI subunits;Complex I;OXPHOS subunits;OXPHOS	OXPHOS > Complex I > CI subunits;OXPHOS > Complex I;OXPHOS > OXPHOS subunits;OXPHOS
ENSMUSG00000027199	67092	Gatm	glycine amidinotransferase (L-arginine:glycine amidinotransferase)	0.477771	1.75938e-11	1.33232e-09	8.87539	significant up	Yes	Creatine metabolism;Nucleotide metabolism;Metabolism	Metabolism > Nucleotide metabolism > Creatine metabolism;Metabolism > Nucleotide metabolism;Metabolism
ENSMUSG00000064351	17708	mt-Co1	mitochondrially encoded cytochrome c oxidase I	0.297519	3.19445e-11	2.35861e-09	8.62734	significant up	Yes	Heme-containing proteins;Metals and cofactors;Metabolism;CIV subunits;Complex IV;OXPHOS subunits;OXPHOS	Metabolism > Metals and cofactors > Heme-containing proteins;Metabolism > Metals and cofactors;Metabolism;OXPHOS > Complex IV > CIV subunits;OXPHOS > Complex IV;OXPHOS > OXPHOS subunits;OXPHOS
ENSMUSG00000064370	17711	mt-Cytb	mitochondrially encoded cytochrome b	0.267318	4.13288e-11	3.01672e-09	8.52047	significant up	Yes	Cytochromes;Electron carriers;Heme-containing proteins;Metals and cofactors;Metabolism;CIII subunits;Complex III;OXPHOS subunits;OXPHOS	Metabolism > Electron carriers > Cytochromes;Metabolism > Electron carriers;Metabolism > Metals and cofactors > Heme-containing proteins;Metabolism > Metals and cofactors;Metabolism;OXPHOS > Complex III > CIII subunits;OXPHOS > Complex III;OXPHOS > OXPHOS subunits;OXPHOS
ENSMUSG00000018042	109754	Cyb5r3	cytochrome b5 reductase 3	0.48027	2.73643e-10	1.80352e-08	7.74388	significant up	Yes	Amidoxime reducing complex;Xenobiotic metabolism;Detoxification;Lipid metabolism;Metabolism	Metabolism > Detoxification > Amidoxime reducing complex;Metabolism > Detoxification > Xenobiotic metabolism;Metabolism > Detoxification;Metabolism > Lipid metabolism;Metabolism
ENSMUSG00000002332	52585	Dhrs1	dehydrogenase/reductase (SDR family) member 1	0.550591	5.51095e-10	3.47822e-08	7.45864	significant up	Yes	Cholesterol, bile acid, steroid synthesis;Lipid metabolism;Metabolism	Metabolism > Lipid metabolism > Cholesterol, bile acid, steroid synthesis;Metabolism > Lipid metabolism;Metabolism
ENSMUSG00000064341	17716	mt-Nd1	mitochondrially encoded NADH dehydrogenase 1	0.253806	7.18473e-10	4.44152e-08	7.35247	significant up	Yes	CI subunits;Complex I;OXPHOS subunits;OXPHOS	OXPHOS > Complex I > CI subunits;OXPHOS > Complex I;OXPHOS > OXPHOS subunits;OXPHOS
ENSMUSG00000064345	17717	mt-Nd2	mitochondrially encoded NADH dehydrogenase 2	0.261512	1.08248e-09	6.42462e-08	7.19215	significant up	Yes	CI subunits;Complex I;OXPHOS subunits;OXPHOS	OXPHOS > Complex I > CI subunits;OXPHOS > Complex I;OXPHOS > OXPHOS subunits;OXPHOS
ENSMUSG00000039682	66988	Lap3	leucine aminopeptidase 3	0.47703	4.19728e-08	1.93592e-06	5.71311	significant up	Yes	Proteases;Protein homeostasis;Protein import, sorting and homeostasis	Protein import, sorting and homeostasis > Protein homeostasis > Proteases;Protein import, sorting and homeostasis > Protein homeostasis;Protein import, sorting and homeostasis
ENSMUSG00000030934	18242	Oat	ornithine aminotransferase	0.46935	6.4045e-08	2.84985e-06	5.54518	significant up	Yes	Proline metabolism;Amino acid metabolism;Metabolism	Metabolism > Amino acid metabolism > Proline metabolism;Metabolism > Amino acid metabolism;Metabolism
ENSMUSG00000024127	213760	Prepl	prolyl endopeptidase-like	-0.583548	2.49571e-07	9.64372e-06	5.01576	significant down	Yes
ENSMUSG00000064367	17721	mt-Nd5	mitochondrially encoded NADH dehydrogenase 5	0.226675	6.74806e-07	2.40715e-05	4.6185	significant up	Yes	CI subunits;Complex I;OXPHOS subunits;OXPHOS	OXPHOS > Complex I > CI subunits;OXPHOS > Complex I;OXPHOS > OXPHOS subunits;OXPHOS
ENSMUSG00000033720	94282	Sfxn5	sideroflexin 5	0.39449	1.07863e-06	3.68242e-05	4.43387	significant up	Yes	Sideroflexins;Small molecule transport;TCA-associated;Carbohydrate metabolism;Metabolism	Small molecule transport > Sideroflexins;Small molecule transport;Metabolism > Carbohydrate metabolism > TCA-associated;Metabolism > Carbohydrate metabolism;Metabolism
ENSMUSG00000034000	241159	Neu4	sialidase 4	1.25693	1.42689e-06	4.7301e-05	4.32513	significant up	Yes	Carbohydrate metabolism;Metabolism	Metabolism > Carbohydrate metabolism;Metabolism
ENSMUSG00000033488	226527	Cryzl2	crystallin zeta like 2	1.03633	2.92314e-06	8.94654e-05	4.04834	significant up	Yes
ENSMUSG00000025204	67264	Ndufb8	NADH:ubiquinone oxidoreductase subunit B8	0.194743	7.72686e-06	0.000211212	3.67528	significant up	Yes	CI subunits;Complex I;OXPHOS subunits;OXPHOS	OXPHOS > Complex I > CI subunits;OXPHOS > Complex I;OXPHOS > OXPHOS subunits;OXPHOS
ENSMUSG00000019054	66437	Fis1	fission, mitochondrial 1	0.208553	9.92275e-06	0.000264578	3.57745	significant up	Yes	Fission;Mitochondrial dynamics and surveillance	Mitochondrial dynamics and surveillance > Fission;Mitochondrial dynamics and surveillance
ENSMUSG00000024978	14732	Gpam	glycerol-3-phosphate acyltransferase, mitochondrial	0.626327	2.60817e-05	0.000599286	3.22237	significant up	Yes	Phospholipid metabolism;Cardiolipin synthesis;Lipid metabolism;Metabolism	Metabolism > Lipid metabolism > Phospholipid metabolism;Metabolism > Lipid metabolism > Cardiolipin synthesis;Metabolism > Lipid metabolism;Metabolism
ENSMUSG00000029499	19301	Pxmp2	peroxisomal membrane protein 2	0.751449	4.61029e-05	0.000968204	3.01403	significant up	Yes
ENSMUSG00000004610	110826	Etfb	electron transferring flavoprotein, beta polypeptide	0.33752	5.34845e-05	0.00109191	2.96181	significant up	Yes	Q-linked reactions, other;Electron carriers;Choline and betaine metabolism;Vitamin metabolism;Glycine metabolism;Lysine metabolism;Branched-chain amino acid metabolism;Amino acid metabolism;Fatty acid oxidation;Lipid metabolism;Metabolism	Metabolism > Electron carriers > Q-linked reactions, other;Metabolism > Electron carriers;Metabolism > Vitamin metabolism > Choline and betaine metabolism;Metabolism > Vitamin metabolism;Metabolism > Amino acid metabolism > Glycine metabolism;Metabolism > Amino acid metabolism > Lysine metabolism;Metabolism > Amino acid metabolism > Branched-chain amino acid metabolism;Metabolism > Amino acid met…
ENSMUSG00000041697	12861	Cox6a1	cytochrome c oxidase subunit 6A1	0.170323	5.93754e-05	0.00118771	2.92529	significant up	Yes	CIV subunits;Complex IV;OXPHOS subunits;OXPHOS	OXPHOS > Complex IV > CIV subunits;OXPHOS > Complex IV;OXPHOS > OXPHOS subunits;OXPHOS
ENSMUSG00000028127	19299	Abcd3	ATP-binding cassette, sub-family D (ALD), member 3	0.302298	7.81543e-05	0.00148558	2.8281	significant up	Yes	ABC transporters;Small molecule transport	Small molecule transport > ABC transporters;Small molecule transport
ENSMUSG00000020038	12952	Cry1	cryptochrome 1 (photolyase-like)	-0.480026	9.00174e-05	0.00166948	2.77742	significant down	Yes
ENSMUSG00000029310	74167	Nudt9	nudix hydrolase 9	0.347615	0.00010185	0.00184495	2.73401	significant up	Yes	Nucleotide synthesis and processing;Nucleotide metabolism;Metabolism	Metabolism > Nucleotide metabolism > Nucleotide synthesis and processing;Metabolism > Nucleotide metabolism;Metabolism
ENSMUSG00000022477	11429	Aco2	aconitase 2, mitochondrial	0.223297	0.00012132	0.00212749	2.67213	significant up	Yes	Fe-S-containing proteins;Metals and cofactors;TCA cycle;Carbohydrate metabolism;Metabolism	Metabolism > Metals and cofactors > Fe-S-containing proteins;Metabolism > Metals and cofactors;Metabolism > Carbohydrate metabolism > TCA cycle;Metabolism > Carbohydrate metabolism;Metabolism
ENSMUSG00000032279	67834	Idh3a	isocitrate dehydrogenase 3 (NAD+) alpha	-0.239207	0.0001666	0.00272641	2.56441	significant down	Yes	TCA cycle;Carbohydrate metabolism;Metabolism	Metabolism > Carbohydrate metabolism > TCA cycle;Metabolism > Carbohydrate metabolism;Metabolism
ENSMUSG00000025153	14104	Fasn	fatty acid synthase	0.295236	0.000184536	0.00294208	2.53135	significant up	Yes	Lipid metabolism;Metabolism	Metabolism > Lipid metabolism;Metabolism
ENSMUSG00000021794	14661	Glud1	glutamate dehydrogenase 1	0.246669	0.000218126	0.00335841	2.47387	significant up	Yes	GABA metabolism;Glutamate metabolism;Amino acid metabolism;Metabolism	Metabolism > Amino acid metabolism > GABA metabolism;Metabolism > Amino acid metabolism > Glutamate metabolism;Metabolism > Amino acid metabolism;Metabolism
ENSMUSG00000020444	14923	Guk1	guanylate kinase 1	0.190026	0.000291999	0.00420661	2.37607	significant up	Yes	Nucleotide synthesis and processing;Nucleotide metabolism;Metabolism	Metabolism > Nucleotide metabolism > Nucleotide synthesis and processing;Metabolism > Nucleotide metabolism;Metabolism
ENSMUSG00000038412	56295	Higd1a	HIG1 domain family, member 1A	-0.268454	0.000311816	0.0044159	2.35498	significant down	Yes	Respirasome assembly;CIV assembly factors;Complex IV;OXPHOS assembly factors;OXPHOS	OXPHOS > Respirasome assembly;OXPHOS > Complex IV > CIV assembly factors;OXPHOS > Complex IV;OXPHOS > OXPHOS assembly factors;OXPHOS
ENSMUSG00000040883	235043	Tmem205	transmembrane protein 205	0.289398	0.000319381	0.00449675	2.3471	significant up	Yes
ENSMUSG00000022110	20916	Sucla2	succinate-Coenzyme A ligase, ADP-forming, beta subunit	-0.230679	0.000550817	0.00692086	2.15984	significant down	Yes	Nucleotide synthesis and processing;Nucleotide metabolism;Itaconate metabolism;TCA cycle;Carbohydrate metabolism;Metabolism	Metabolism > Nucleotide metabolism > Nucleotide synthesis and processing;Metabolism > Nucleotide metabolism;Metabolism > Carbohydrate metabolism > Itaconate metabolism;Metabolism > Carbohydrate metabolism > TCA cycle;Metabolism > Carbohydrate metabolism;Metabolism
ENSMUSG00000022789	74006	Dnm1l	dynamin 1-like	-0.229486	0.000839969	0.00970631	2.01295	significant down	Yes	Fission;Mitochondrial dynamics and surveillance	Mitochondrial dynamics and surveillance > Fission;Mitochondrial dynamics and surveillance
ENSMUSG00000031818	12857	Cox4i1	cytochrome c oxidase subunit 4I1	0.138228	0.000921693	0.0104149	1.98235	significant up	Yes	CIV subunits;Complex IV;OXPHOS subunits;OXPHOS	OXPHOS > Complex IV > CIV subunits;OXPHOS > Complex IV;OXPHOS > OXPHOS subunits;OXPHOS
ENSMUSG00000034932	66047	Mrpl54	mitochondrial ribosomal protein L54	0.252139	0.000967662	0.0107998	1.96659	significant up	Yes	Mitochondrial ribosome;Translation;Mitochondrial central dogma	Mitochondrial central dogma > Translation > Mitochondrial ribosome;Mitochondrial central dogma > Translation;Mitochondrial central dogma
ENSMUSG00000030541	269951	Idh2	isocitrate dehydrogenase 2 (NADP+), mitochondrial	0.314982	0.000985709	0.0109483	1.96065	significant up	Yes	TCA cycle;Carbohydrate metabolism;Metabolism	Metabolism > Carbohydrate metabolism > TCA cycle;Metabolism > Carbohydrate metabolism;Metabolism
ENSMUSG00000033938	66916	Ndufb7	NADH:ubiquinone oxidoreductase subunit B7	0.16723	0.00103024	0.0113088	1.94658	significant up	Yes	CI subunits;Complex I;OXPHOS subunits;OXPHOS	OXPHOS > Complex I > CI subunits;OXPHOS > Complex I;OXPHOS > OXPHOS subunits;OXPHOS
ENSMUSG00000032480	72831	Dhx30	DEAH (Asp-Glu-Ala-His) box polypeptide 30	-0.353232	0.00103691	0.0113621	1.94454	significant down	Yes	Mitochondrial ribosome assembly;Translation;mtRNA granules;mtRNA metabolism;Mitochondrial central dogma	Mitochondrial central dogma > Translation > Mitochondrial ribosome assembly;Mitochondrial central dogma > Translation;Mitochondrial central dogma > mtRNA metabolism > mtRNA granules;Mitochondrial central dogma > mtRNA metabolism;Mitochondrial central dogma
ENSMUSG00000034424	68133	Gcsh	glycine cleavage system protein H (aminomethyl carrier)	0.241651	0.00105792	0.0115287	1.93822	significant up	Yes	Glycine cleavage system;Glycine metabolism;Amino acid metabolism;Lipoate insertion;Lipid metabolism;Metabolism	Metabolism > Amino acid metabolism > Glycine cleavage system;Metabolism > Amino acid metabolism > Glycine metabolism;Metabolism > Amino acid metabolism;Metabolism > Lipid metabolism > Lipoate insertion;Metabolism > Lipid metabolism;Metabolism
ENSMUSG00000029221	109108	Slc30a9	solute carrier family 30 (zinc transporter), member 9	-0.243631	0.001089	0.0117718	1.92916	significant down	Yes	Small molecule transport	Small molecule transport
ENSMUSG00000078566	12176	Bnip3	BCL2/adenovirus E1B interacting protein 3	-0.248897	0.00111593	0.0119793	1.92157	significant down	Yes	Apoptosis;Mitochondrial dynamics and surveillance	Mitochondrial dynamics and surveillance > Apoptosis;Mitochondrial dynamics and surveillance
ENSMUSG00000087687	100503890	Pet100	PET100 homolog	0.267776	0.00118658	0.0125123	1.90266	significant up	Yes	CIV assembly factors;Complex IV;OXPHOS assembly factors;OXPHOS	OXPHOS > Complex IV > CIV assembly factors;OXPHOS > Complex IV;OXPHOS > OXPHOS assembly factors;OXPHOS
ENSMUSG00000000876	59038	Pxmp4	peroxisomal membrane protein 4	0.455631	0.00122384	0.0127864	1.89325	significant up	Yes
ENSMUSG00000049225	381511	Pdp1	pyruvate dehydrogenase phosphatase catalytic subunit 1	-0.242632	0.00127234	0.0131358	1.88154	significant down	Yes	Pyruvate metabolism;Carbohydrate metabolism;Metabolism	Metabolism > Carbohydrate metabolism > Pyruvate metabolism;Metabolism > Carbohydrate metabolism;Metabolism
ENSMUSG00000022452	69029	Smdt1	single-pass membrane protein with aspartate rich tail 1	0.156561	0.00171722	0.0163427	1.78668	significant up	Yes	Calcium cycle;Calcium uniporter;Calcium homeostasis;Signaling;Small molecule transport	Signaling > Calcium homeostasis > Calcium cycle;Small molecule transport > Calcium uniporter;Signaling > Calcium homeostasis;Signaling;Small molecule transport
ENSMUSG00000029596	257635	Sdsl	serine dehydratase-like	0.614766	0.00178674	0.0168434	1.77357	significant up	Yes	Serine metabolism;Amino acid metabolism;Metabolism	Metabolism > Amino acid metabolism > Serine metabolism;Metabolism > Amino acid metabolism;Metabolism
ENSMUSG00000020163	66594	Uqcr11	ubiquinol-cytochrome c reductase, complex III subunit XI	0.147915	0.00196832	0.0181107	1.74207	significant up	Yes	CIII subunits;Complex III;OXPHOS subunits;OXPHOS	OXPHOS > Complex III > CIII subunits;OXPHOS > Complex III;OXPHOS > OXPHOS subunits;OXPHOS
ENSMUSG00000061758	67861	Akr1b10	aldo-keto reductase family 1, member B10 (aldose reductase)	0.419488	0.00233572	0.0204977	1.68829	significant up	Yes	Xenobiotic metabolism;Detoxification;Vitamin A metabolism;Vitamin metabolism;Metabolism	Metabolism > Detoxification > Xenobiotic metabolism;Metabolism > Detoxification;Metabolism > Vitamin metabolism > Vitamin A metabolism;Metabolism > Vitamin metabolism;Metabolism
ENSMUSG00000027452	68738	Acss1	acyl-CoA synthetase short-chain family member 1	0.596297	0.00242962	0.0210728	1.67628	significant up	Yes	Fatty acid oxidation;Lipid metabolism;Metabolism	Metabolism > Lipid metabolism > Fatty acid oxidation;Metabolism > Lipid metabolism;Metabolism
ENSMUSG00000002379	69875	Ndufa11	NADH:ubiquinone oxidoreductase subunit A11	0.150837	0.00244161	0.0211453	1.67479	significant up	Yes	CI subunits;Complex I;OXPHOS subunits;OXPHOS	OXPHOS > Complex I > CI subunits;OXPHOS > Complex I;OXPHOS > OXPHOS subunits;OXPHOS
ENSMUSG00000025260	15108	Hsd17b10	hydroxysteroid (17-beta) dehydrogenase 10	0.24392	0.00245521	0.0212272	1.67311	significant up	Yes	Branched-chain amino acid metabolism;Amino acid metabolism;Cholesterol, bile acid, steroid synthesis;Fatty acid oxidation;Lipid metabolism;Metabolism;mt-tRNA modifications;Polycistronic mtRNA processing;mtRNA granules;mtRNA metabolism;Mitochondrial central dogma	Metabolism > Amino acid metabolism > Branched-chain amino acid metabolism;Metabolism > Amino acid metabolism;Metabolism > Lipid metabolism > Cholesterol, bile acid, steroid synthesis;Metabolism > Lipid metabolism > Fatty acid oxidation;Metabolism > Lipid metabolism;Metabolism;Mitochondrial central dogma > mtRNA metabolism > mt-tRNA modifications;Mitochondrial central dogma > mtRNA metabolism > Po…
ENSMUSG00000033491	244954	Prss35	protease, serine 35	2.23234	0.00257313	0.0220026	1.65753	significant up	Yes	Protein homeostasis;Protein import, sorting and homeostasis	Protein import, sorting and homeostasis > Protein homeostasis;Protein import, sorting and homeostasis
ENSMUSG00000025940	70397	Tmem70	transmembrane protein 70	-0.234314	0.00260955	0.0222386	1.65289	significant down	Yes	CV assembly factors;Complex V;CI assembly factors;Complex I;OXPHOS assembly factors;OXPHOS	OXPHOS > Complex V > CV assembly factors;OXPHOS > Complex V;OXPHOS > Complex I > CI assembly factors;OXPHOS > Complex I;OXPHOS > OXPHOS assembly factors;OXPHOS
ENSMUSG00000026179	56695	Pnkd	paroxysmal nonkinesiogenic dyskinesia	-0.230539	0.00274629	0.0231107	1.63619	significant down	Yes	CIV assembly factors;Complex IV;OXPHOS assembly factors;OXPHOS	OXPHOS > Complex IV > CIV assembly factors;OXPHOS > Complex IV;OXPHOS > OXPHOS assembly factors;OXPHOS
ENSMUSG00000021792	70564	Prxl2a	peroxiredoxin like 2A	0.167533	0.00293992	0.024309	1.61423	significant up	Yes	ROS and glutathione metabolism;Detoxification;Metabolism	Metabolism > Detoxification > ROS and glutathione metabolism;Metabolism > Detoxification;Metabolism
ENSMUSG00000035674	66091	Ndufa3	NADH:ubiquinone oxidoreductase subunit A3	0.165294	0.00319147	0.0258201	1.58804	significant up	Yes	CI subunits;Complex I;OXPHOS subunits;OXPHOS	OXPHOS > Complex I > CI subunits;OXPHOS > Complex I;OXPHOS > OXPHOS subunits;OXPHOS
ENSMUSG00000024527	69597	Afg3l2	AFG3-like AAA ATPase 2	-0.284322	0.00342618	0.0271797	1.56576	significant down	Yes	Proteases;Protein homeostasis;Protein import, sorting and homeostasis	Protein import, sorting and homeostasis > Protein homeostasis > Proteases;Protein import, sorting and homeostasis > Protein homeostasis;Protein import, sorting and homeostasis
ENSMUSG00000036199	67184	Ndufa13	NADH:ubiquinone oxidoreductase subunit A13	0.134264	0.00367848	0.0285833	1.54389	significant up	Yes	CI subunits;Complex I;OXPHOS subunits;OXPHOS	OXPHOS > Complex I > CI subunits;OXPHOS > Complex I;OXPHOS > OXPHOS subunits;OXPHOS
ENSMUSG00000099974	12047	Bcl2a1d	B cell leukemia/lymphoma 2 related protein A1d	1.71519	0.00377386	0.0290991	1.53612	significant up	Yes	Apoptosis;Mitochondrial dynamics and surveillance	Mitochondrial dynamics and surveillance > Apoptosis;Mitochondrial dynamics and surveillance
ENSMUSG00000023938	224805	Aars2	alanyl-tRNA synthetase 2, mitochondrial	-0.700926	0.00390927	0.0298179	1.52552	significant down	Yes	mt-tRNA synthetases;Translation;Mitochondrial central dogma	Mitochondrial central dogma > Translation > mt-tRNA synthetases;Mitochondrial central dogma > Translation;Mitochondrial central dogma
ENSMUSG00000021913	239017	Ogdhl	oxoglutarate dehydrogenase-like	0.289692	0.00393046	0.029929	1.52391	significant up	Yes	TCA cycle;Carbohydrate metabolism;Metabolism	Metabolism > Carbohydrate metabolism > TCA cycle;Metabolism > Carbohydrate metabolism;Metabolism
ENSMUSG00000027010	78830	Slc25a12	solute carrier family 25 (mitochondrial carrier, Aralar), member 12	-0.269517	0.00424708	0.0315725	1.50069	significant down	Yes	EF hand proteins;Calcium homeostasis;Signaling;SLC25A family;Small molecule transport;Glutamate metabolism;Amino acid metabolism;Malate-aspartate shuttle;Carbohydrate metabolism;Metabolism	Signaling > Calcium homeostasis > EF hand proteins;Signaling > Calcium homeostasis;Signaling;Small molecule transport > SLC25A family;Small molecule transport;Metabolism > Amino acid metabolism > Glutamate metabolism;Metabolism > Amino acid metabolism;Metabolism > Carbohydrate metabolism > Malate-aspartate shuttle;Metabolism > Carbohydrate metabolism;Metabolism
ENSMUSG00000031158	21855	Timm17b	translocase of inner mitochondrial membrane 17b	0.275611	0.00438338	0.0322949	1.49087	significant up	Yes	TIM23 presequence pathway;Protein import and sorting;Protein import, sorting and homeostasis	Protein import, sorting and homeostasis > Protein import and sorting > TIM23 presequence pathway;Protein import, sorting and homeostasis > Protein import and sorting;Protein import, sorting and homeostasis
ENSMUSG00000031373	56078	Car5b	carbonic anhydrase 5b, mitochondrial	1.05176	0.00452425	0.0330439	1.48091	significant up	Yes	Urea cycle;Amino acid metabolism;Metabolism	Metabolism > Amino acid metabolism > Urea cycle;Metabolism > Amino acid metabolism;Metabolism
ENSMUSG00000027668	67414	Mfn1	mitofusin 1	0.460167	0.00493666	0.035204	1.45341	significant up	Yes	Organelle contact sites;Fusion;Mitochondrial dynamics and surveillance	Mitochondrial dynamics and surveillance > Organelle contact sites;Mitochondrial dynamics and surveillance > Fusion;Mitochondrial dynamics and surveillance
ENSMUSG00000028247	230027	Coq3	coenzyme Q3 methyltransferase	-0.35851	0.0051945	0.0365395	1.43724	significant down	Yes	Coenzyme Q metabolism;Metals and cofactors;Metabolism	Metabolism > Metals and cofactors > Coenzyme Q metabolism;Metabolism > Metals and cofactors;Metabolism
ENSMUSG00000030879	27397	Mrpl17	mitochondrial ribosomal protein L17	0.191397	0.00541682	0.0376645	1.42407	significant up	Yes	Mitochondrial ribosome;Translation;Mitochondrial central dogma	Mitochondrial central dogma > Translation > Mitochondrial ribosome;Mitochondrial central dogma > Translation;Mitochondrial central dogma
ENSMUSG00000038967	18604	Pdk2	pyruvate dehydrogenase kinase, isoenzyme 2	-0.331734	0.00571872	0.0391537	1.40723	significant down	Yes	Pyruvate metabolism;Carbohydrate metabolism;Metabolism	Metabolism > Carbohydrate metabolism > Pyruvate metabolism;Metabolism > Carbohydrate metabolism;Metabolism
ENSMUSG00000078572	208501	Ndufaf8	NADH:ubiquinone oxidoreductase complex assembly factor 8	0.213768	0.00573486	0.0392321	1.40636	significant up	Yes	CI assembly factors;Complex I;OXPHOS assembly factors;OXPHOS	OXPHOS > Complex I > CI assembly factors;OXPHOS > Complex I;OXPHOS > OXPHOS assembly factors;OXPHOS
ENSMUSG00000029456	71985	Acad10	acyl-Coenzyme A dehydrogenase family, member 10	-1.40746	0.00574357	0.0392743	1.40589	significant down	Yes	Fatty acid oxidation;Lipid metabolism;Metabolism	Metabolism > Lipid metabolism > Fatty acid oxidation;Metabolism > Lipid metabolism;Metabolism
ENSMUSG00000090247	14533	Bloc1s1	biogenesis of lysosomal organelles complex-1, subunit 1	0.236365	0.00619537	0.0414399	1.38258	significant up	Yes	Signaling	Signaling
ENSMUSG00000046329	66972	Slc25a23	solute carrier family 25 (mitochondrial carrier; phosphate carrier), member 23	0.22018	0.00625829	0.0417343	1.37951	significant up	Yes	EF hand proteins;Calcium homeostasis;Signaling;SLC25A family;Small molecule transport;Nucleotide import;Nucleotide metabolism;Metabolism	Signaling > Calcium homeostasis > EF hand proteins;Signaling > Calcium homeostasis;Signaling;Small molecule transport > SLC25A family;Small molecule transport;Metabolism > Nucleotide metabolism > Nucleotide import;Metabolism > Nucleotide metabolism;Metabolism
ENSMUSG00000063856	14775	Gpx1	glutathione peroxidase 1	0.138666	0.00628398	0.041854	1.37826	significant up	Yes	Selenoproteins;ROS and glutathione metabolism;Detoxification;Metabolism	Metabolism > Detoxification > Selenoproteins;Metabolism > Detoxification > ROS and glutathione metabolism;Metabolism > Detoxification;Metabolism
ENSMUSG00000030621	109264	Me3	malic enzyme 3, NADP(+)-dependent, mitochondrial	-0.267875	0.0064331	0.0425428	1.37117	significant down	Yes	TCA-associated;Carbohydrate metabolism;Metabolism	Metabolism > Carbohydrate metabolism > TCA-associated;Metabolism > Carbohydrate metabolism;Metabolism
ENSMUSG00000042770	15199	Hebp1	heme binding protein 1	0.354567	0.00716694	0.0458778	1.3384	significant up	Yes
ENSMUSG00000000308	12716	Ckmt1	creatine kinase, mitochondrial 1, ubiquitous	-0.186133	0.00744941	0.0471302	1.3267	significant down	Yes	Creatine metabolism;Nucleotide metabolism;Metabolism	Metabolism > Nucleotide metabolism > Creatine metabolism;Metabolism > Nucleotide metabolism;Metabolism
ENSMUSG00000027187	12359	Cat	catalase	0.357947	0.00746801	0.0472117	1.32595	significant up	Yes	ROS and glutathione metabolism;Detoxification;Metabolism	Metabolism > Detoxification > ROS and glutathione metabolism;Metabolism > Detoxification;Metabolism
ENSMUSG00000045100	67582	Slc25a26	solute carrier family 25 (mitochondrial carrier, phosphate carrier), member 26	-0.586008	0.007685	0.0481812	1.31712	significant down	Yes	SLC25A family;Small molecule transport	Small molecule transport > SLC25A family;Small molecule transport
ENSMUSG00000044252	64291	Osbpl1a	oxysterol binding protein-like 1A	-0.130645	0.00789688	0.049124	1.30871	significant down	Yes	Phospholipid metabolism;Cholesterol, bile acid, steroid synthesis;Lipid metabolism;Metabolism	Metabolism > Lipid metabolism > Phospholipid metabolism;Metabolism > Lipid metabolism > Cholesterol, bile acid, steroid synthesis;Metabolism > Lipid metabolism;Metabolism
ENSMUSG00000021731	59054	Mrps30	mitochondrial ribosomal protein S30	-0.250379	0.00798069	0.0494929	1.30546	significant down	Yes	Mitochondrial ribosome;Translation;Mitochondrial central dogma	Mitochondrial central dogma > Translation > Mitochondrial ribosome;Mitochondrial central dogma > Translation;Mitochondrial central dogma

## Sheet: CTX_6mo_WT_vs_KO
ensembl_gene_id	entrezgene_id	gene_name	description	log2FC	p_value	adjusted_p_value	-log10(adjusted_p_value)	significance_in_KO	mitocarta_gene	mitocarta_MitoPathway	mitocarta_MitoPathwayHierarchy
ENSMUSG00000031231	66142	Cox7b	cytochrome c oxidase subunit 7B	-0.361999	1.19052e-13	1.56001e-11	10.8069	significant down	Yes	CIV subunits;Complex IV;OXPHOS subunits;OXPHOS	OXPHOS > Complex IV > CIV subunits;OXPHOS > Complex IV;OXPHOS > OXPHOS subunits;OXPHOS
ENSMUSG00000026701	11758	Prdx6	peroxiredoxin 6	0.368281	2.33169e-13	2.97087e-11	10.5271	significant up	Yes	ROS and glutathione metabolism;Detoxification;Phospholipid metabolism;Lipid metabolism;Metabolism	Metabolism > Detoxification > ROS and glutathione metabolism;Metabolism > Detoxification;Metabolism > Lipid metabolism > Phospholipid metabolism;Metabolism > Lipid metabolism;Metabolism
ENSMUSG00000021913	239017	Ogdhl	oxoglutarate dehydrogenase-like	0.694712	8.17092e-12	8.71272e-10	9.05985	significant up	Yes	TCA cycle;Carbohydrate metabolism;Metabolism	Metabolism > Carbohydrate metabolism > TCA cycle;Metabolism > Carbohydrate metabolism;Metabolism
ENSMUSG00000089847	14356	Timm10b	translocase of inner mitochondrial membrane 10B	-0.580185	3.25025e-11	3.27949e-09	8.48419	significant down	Yes	Chaperones;Protein homeostasis;Protein import and sorting;Protein import, sorting and homeostasis	Protein import, sorting and homeostasis > Protein homeostasis > Chaperones;Protein import, sorting and homeostasis > Protein homeostasis;Protein import, sorting and homeostasis > Protein import and sorting;Protein import, sorting and homeostasis
ENSMUSG00000064215	52668	Ifi27	interferon, alpha-inducible protein 27	0.593629	7.10521e-11	6.83811e-09	8.16506	significant up	Yes	Apoptosis;Mitochondrial dynamics and surveillance;Immune response;Signaling	Mitochondrial dynamics and surveillance > Apoptosis;Mitochondrial dynamics and surveillance;Signaling > Immune response;Signaling
ENSMUSG00000026385	13167	Dbi	diazepam binding inhibitor	0.308534	3.13816e-10	2.64911e-08	7.5769	significant up	Yes	Lipid metabolism;Metabolism	Metabolism > Lipid metabolism;Metabolism
ENSMUSG00000008540	56615	Mgst1	microsomal glutathione S-transferase 1	0.656257	7.94769e-10	6.19304e-08	7.2081	significant up	Yes	ROS and glutathione metabolism;Xenobiotic metabolism;Detoxification;Metabolism	Metabolism > Detoxification > ROS and glutathione metabolism;Metabolism > Detoxification > Xenobiotic metabolism;Metabolism > Detoxification;Metabolism
ENSMUSG00000022323	15473	Rida	reactive intermediate imine deaminase A homolog	0.407721	1.05602e-09	7.91268e-08	7.10168	significant up	Yes
ENSMUSG00000017188	52469	Coa3	cytochrome C oxidase assembly factor 3	-0.311886	1.08086e-08	6.51553e-07	6.18605	significant down	Yes	CIV assembly factors;Complex IV;OXPHOS assembly factors;OXPHOS;Translation factors;Translation;Mitochondrial central dogma	OXPHOS > Complex IV > CIV assembly factors;OXPHOS > Complex IV;OXPHOS > OXPHOS assembly factors;OXPHOS;Mitochondrial central dogma > Translation > Translation factors;Mitochondrial central dogma > Translation;Mitochondrial central dogma
ENSMUSG00000074754	228715	Smim26	small integral membrane protein 26	-0.503067	2.52101e-08	1.36201e-06	5.86582	significant down	Yes
ENSMUSG00000022013	66148	Dnajc15	DnaJ heat shock protein family (Hsp40) member C15	-0.35384	3.27697e-08	1.70846e-06	5.7674	significant down	Yes	Import motor;Protein import and sorting;Protein import, sorting and homeostasis	Protein import, sorting and homeostasis > Protein import and sorting > Import motor;Protein import, sorting and homeostasis > Protein import and sorting;Protein import, sorting and homeostasis
ENSMUSG00000030088	107747	Aldh1l1	aldehyde dehydrogenase 1 family, member L1	0.612854	4.25221e-08	2.14909e-06	5.66775	significant up	Yes	Folate and 1-C metabolism;Vitamin metabolism;Metabolism	Metabolism > Vitamin metabolism > Folate and 1-C metabolism;Metabolism > Vitamin metabolism;Metabolism
ENSMUSG00000026568	70456	Mpc2	mitochondrial pyruvate carrier 2	-0.277599	4.26384e-08	2.15432e-06	5.66669	significant down	Yes	Small molecule transport;TCA-associated;Pyruvate metabolism;Gluconeogenesis;Carbohydrate metabolism;Metabolism	Small molecule transport;Metabolism > Carbohydrate metabolism > TCA-associated;Metabolism > Carbohydrate metabolism > Pyruvate metabolism;Metabolism > Carbohydrate metabolism > Gluconeogenesis;Metabolism > Carbohydrate metabolism;Metabolism
ENSMUSG00000024181	68611	Mrpl28	mitochondrial ribosomal protein L28	-0.323623	5.36302e-08	2.63464e-06	5.57928	significant down	Yes	Mitochondrial ribosome;Translation;Mitochondrial central dogma	Mitochondrial central dogma > Translation > Mitochondrial ribosome;Mitochondrial central dogma > Translation;Mitochondrial central dogma
ENSMUSG00000030614	68472	Tmem126b	transmembrane protein 126B	-0.50726	9.0504e-08	4.20677e-06	5.37605	significant down	Yes	CI assembly factors;Complex I;OXPHOS assembly factors;OXPHOS	OXPHOS > Complex I > CI assembly factors;OXPHOS > Complex I;OXPHOS > OXPHOS assembly factors;OXPHOS
ENSMUSG00000063882	66576	Uqcrh	ubiquinol-cytochrome c reductase hinge protein	-0.250434	1.24817e-07	5.55064e-06	5.25566	significant down	Yes	CIII subunits;Complex III;OXPHOS subunits;OXPHOS	OXPHOS > Complex III > CIII subunits;OXPHOS > Complex III;OXPHOS > OXPHOS subunits;OXPHOS
ENSMUSG00000041736	12257	Tspo	translocator protein	0.645365	1.34495e-07	5.90888e-06	5.22849	significant up	Yes	Cholesterol, bile acid, steroid synthesis;Lipid metabolism;Metabolism	Metabolism > Lipid metabolism > Cholesterol, bile acid, steroid synthesis;Metabolism > Lipid metabolism;Metabolism
ENSMUSG00000021238	104776	Aldh6a1	aldehyde dehydrogenase family 6, subfamily A1	0.665432	1.41454e-07	6.16121e-06	5.21033	significant up	Yes	Branched-chain amino acid metabolism;Amino acid metabolism;Metabolism	Metabolism > Amino acid metabolism > Branched-chain amino acid metabolism;Metabolism > Amino acid metabolism;Metabolism
[truncated: 184 more rows]

## Sheet: HC_1mo_WT_vs_KO
ensembl_gene_id	entrezgene_id	gene_name	description	log2FC	p_value	adjusted_p_value	-log10(adjusted_p_value)	significance_in_KO	mitocarta_gene	mitocarta_MitoPathway	mitocarta_MitoPathwayHierarchy
[truncated: 8 more rows]

[truncated: 2 more sheets: HC_3mo_WT_vs_KO, HC_6mo_WT_vs_KO]
