# Supplementary material for: Transcriptomic and proteomic insights into progressive myoclonus epilepsy type 1
Source: Dis Model Mech. 2026 May 5;19(4):dmm052681. doi: 10.1242/dmm.052681 (PMC13225231; doi:10.1242/dmm.052681)
Supplement: Table S8. Genes linked to the lysosomal cellular compartment; extracted from Gene Ontology (GO) lysosome pathway (GO:0005764). [file dmm-19-052681-TableS8.xlsx]

## Sheet: Table_description
Table S8. Genes linked to the lysosomal cellular compartment; extracted from Gene Ontology (GO) lysosome pathway (GO:0005764). The table includes: gene name, Ensembl ID, and gene description.

## Sheet: Lysosomal_cell_comp_genes
gene_name	ensembl_gene_id	description
Abca2	ENSMUSG00000026944	ATP-binding cassette, sub-family A member 2
Abca5	ENSMUSG00000018800	ATP-binding cassette, sub-family A member 5
Acp2	ENSMUSG00000002103	acid phosphatase 2, lysosomal
Acp5	ENSMUSG00000001348	acid phosphatase 5, tartrate resistant
Ada	ENSMUSG00000017697	adenosine deaminase
Adrb2	ENSMUSG00000045730	adrenergic receptor, beta 2
Aga	ENSMUSG00000031521	aspartylglucosaminidase
Akr1b10	ENSMUSG00000061758	aldo-keto reductase family 1, member B10
Ankrd27	ENSMUSG00000034867	ankyrin repeat domain 27
Ap3m1	ENSMUSG00000021824	adaptor-related protein complex 3, mu 1 subunit
Arsa	ENSMUSG00000022620	arylsulfatase A
Arsb	ENSMUSG00000042082	arylsulfatase B
Arsg	ENSMUSG00000020604	arylsulfatase G
Ass1	ENSMUSG00000076441	argininosuccinate synthetase 1
Atp13a2	ENSMUSG00000036622	ATPase type 13A2
Bcl10	ENSMUSG00000028191	B cell leukemia/lymphoma 10
Calcrl	ENSMUSG00000059588	calcitonin receptor-like
Cat	ENSMUSG00000027187	catalase
Ccdc115	ENSMUSG00000042111	coiled-coil domain containing 115
Cd164	ENSMUSG00000019818	CD164 antigen
Cd34	ENSMUSG00000016494	CD34 antigen
Cd74	ENSMUSG00000024610	CD74 antigen (invariant polypeptide of major histocompatibility complex, class II antigen-associated)
Chid1	ENSMUSG00000025512	chitinase domain containing 1
Cln3	ENSMUSG00000030720	CLN3 lysosomal/endosomal transmembrane protein, battenin
Cln5	ENSMUSG00000022125	ceroid-lipofuscinosis, neuronal 5
Cst3	ENSMUSG00000027447	cystatin C
Ctbs	ENSMUSG00000028189	chitobiase
Ctns	ENSMUSG00000005949	cystinosis, nephropathic
Ctsa	ENSMUSG00000017760	cathepsin A
Ctsb	ENSMUSG00000021939	cathepsin B
Ctsc	ENSMUSG00000030560	cathepsin C
Ctsd	ENSMUSG00000007891	cathepsin D
Ctsf	ENSMUSG00000083282	cathepsin F
Ctsh	ENSMUSG00000032359	cathepsin H
Ctsk	ENSMUSG00000028111	cathepsin K
Ctsl	ENSMUSG00000021477	cathepsin L
Ctso	ENSMUSG00000028015	cathepsin O
Ctss	ENSMUSG00000038642	cathepsin S
Ctsz	ENSMUSG00000016256	cathepsin Z
Dnase2a	ENSMUSG00000003812	deoxyribonuclease II alpha
Dnase2b	ENSMUSG00000028185	deoxyribonuclease II beta
Doc2a	ENSMUSG00000052301	double C2, alpha
Dpp7	ENSMUSG00000026958	dipeptidylpeptidase 7
Dram2	ENSMUSG00000027900	DNA-damage regulated autophagy modulator 2
Fnbp1	ENSMUSG00000075415	formin binding protein 1
Fuca1	ENSMUSG00000028673	fucosidase, alpha-L- 1, tissue
Fyco1	ENSMUSG00000025241	FYVE and coiled-coil domain containing 1
Gaa	ENSMUSG00000025579	glucosidase, alpha, acid
Gabarap	ENSMUSG00000018567	gamma-aminobutyric acid receptor associated protein
Galc	ENSMUSG00000021003	galactosylceramidase
Galns	ENSMUSG00000015027	galactosamine (N-acetyl)-6-sulfatase
Gja1	ENSMUSG00000050953	gap junction protein, alpha 1
Gla	ENSMUSG00000031266	galactosidase, alpha
Glmp	ENSMUSG00000001418	glycosylated lysosomal membrane protein
Gm2a	ENSMUSG00000000594	GM2 ganglioside activator protein
Gns	ENSMUSG00000034707	glucosamine (N-acetyl)-6-sulfatase
Got1	ENSMUSG00000025190	glutamic-oxaloacetic transaminase 1, soluble
Gusb	ENSMUSG00000025534	glucuronidase, beta
H2-Ob	ENSMUSG00000041538	histocompatibility 2, O region beta locus
H3c4	ENSMUSG00000099583	H3 clustered histone 4
Hck	ENSMUSG00000003283	hemopoietic cell kinase
Hexb	ENSMUSG00000021665	hexosaminidase B
Hps1	ENSMUSG00000025188	HPS1, biogenesis of lysosomal organelles complex 3 subunit 1
Hps4	ENSMUSG00000042328	HPS4, biogenesis of lysosomal organelles complex 3 subunit 2
Hpse	ENSMUSG00000035273	heparanase
Hyal1	ENSMUSG00000010051	hyaluronoglucosaminidase 1
Hyal2	ENSMUSG00000010047	hyaluronoglucosaminidase 2
Hyal3	ENSMUSG00000036091	hyaluronoglucosaminidase 3
Ids	ENSMUSG00000035847	iduronate 2-sulfatase
Idua	ENSMUSG00000033540	iduronidase, alpha-L
Ifi30	ENSMUSG00000031838	interferon gamma inducible protein 30
Il4i1	ENSMUSG00000074141	interleukin 4 induced 1
Itm2c	ENSMUSG00000026223	integral membrane protein 2C
Kcne2	ENSMUSG00000039672	potassium voltage-gated channel, Isk-related subfamily, gene 2
Lamp1	ENSMUSG00000031447	lysosomal-associated membrane protein 1
Lamp2	ENSMUSG00000016534	lysosomal-associated membrane protein 2
Lamtor1	ENSMUSG00000030842	late endosomal/lysosomal adaptor, MAPK and MTOR activator 1
Laptm5	ENSMUSG00000028581	lysosomal-associated protein transmembrane 5
Ldlr	ENSMUSG00000032193	low density lipoprotein receptor
Lhcgr	ENSMUSG00000024107	luteinizing hormone/choriogonadotropin receptor
Lipa	ENSMUSG00000024781	lysosomal acid lipase A
Lrba	ENSMUSG00000028080	LPS-responsive beige-like anchor
Man2b1	ENSMUSG00000005142	mannosidase 2, alpha B1
Manba	ENSMUSG00000028164	mannosidase, beta A, lysosomal
Marchf1	ENSMUSG00000036469	membrane associated ring-CH-type finger 1
Mlc1	ENSMUSG00000035805	megalencephalic leukoencephalopathy with subcortical cysts 1 homolog (human)
Mpo	ENSMUSG00000009350	myeloperoxidase
Mtor	ENSMUSG00000028991	mechanistic target of rapamycin kinase
Naaa	ENSMUSG00000029413	N-acylethanolamine acid amidase
Naga	ENSMUSG00000022453	N-acetyl galactosaminidase, alpha
Naglu	ENSMUSG00000001751	alpha-N-acetylglucosaminidase (Sanfilippo disease IIIB)
Napsa	ENSMUSG00000002204	napsin A aspartic peptidase
Nbr1	ENSMUSG00000017119	NBR1, autophagy cargo receptor
Neu1	ENSMUSG00000007038	neuraminidase 1
Neu4	ENSMUSG00000034000	sialidase 4
Npc1	ENSMUSG00000024413	NPC intracellular cholesterol transporter 1
Npc2	ENSMUSG00000021242	NPC intracellular cholesterol transporter 2
P2ry2	ENSMUSG00000032860	purinergic receptor P2Y, G-protein coupled 2
Pcsk9	ENSMUSG00000044254	proprotein convertase subtilisin/kexin type 9
Pcyox1	ENSMUSG00000029998	prenylcysteine oxidase 1
Pla2g15	ENSMUSG00000031903	phospholipase A2, group XV
Plekhf1	ENSMUSG00000074170	pleckstrin homology domain containing, family F (with FYVE domain) member 1
Pon2	ENSMUSG00000032667	paraoxonase 2
Ppt1	ENSMUSG00000028657	palmitoyl-protein thioesterase 1
Ppt2	ENSMUSG00000015474	palmitoyl-protein thioesterase 2
Prcp	ENSMUSG00000061119	prolylcarboxypeptidase (angiotensinase C)
Prdx6	ENSMUSG00000026701	peroxiredoxin 6
Prss16	ENSMUSG00000006179	serine protease 16 (thymus)
Psap	ENSMUSG00000004207	prosaposin
Rab14	ENSMUSG00000026878	RAB14, member RAS oncogene family
Rab27a	ENSMUSG00000032202	RAB27A, member RAS oncogene family
Rab7	ENSMUSG00000079477	RAB7, member RAS oncogene family
Rab9	ENSMUSG00000079316	RAB9, member RAS oncogene family
Ramp2	ENSMUSG00000001240	receptor (calcitonin) activity modifying protein 2
Ramp3	ENSMUSG00000041046	receptor (calcitonin) activity modifying protein 3
Rilp	ENSMUSG00000038195	Rab interacting lysosomal protein
Rnase2a	ENSMUSG00000047222	ribonuclease, RNase A family, 2A (liver, eosinophil-derived neurotoxin)
Rnf152	ENSMUSG00000047496	ring finger protein 152
Rptor	ENSMUSG00000025583	regulatory associated protein of MTOR, complex 1
Rraga	ENSMUSG00000070934	Ras-related GTP binding A
Rragb	ENSMUSG00000041658	Ras-related GTP binding B
Rragc	ENSMUSG00000028646	Ras-related GTP binding C
Rragd	ENSMUSG00000028278	Ras-related GTP binding D
Sftpd	ENSMUSG00000021795	surfactant associated protein D
Sgsh	ENSMUSG00000005043	N-sulfoglucosamine sulfohydrolase (sulfamidase)
Siae	ENSMUSG00000001942	sialic acid acetylesterase
Slc11a1	ENSMUSG00000026177	solute carrier family 11 (proton-coupled divalent metal ion transporters), member 1
Slc11a2	ENSMUSG00000023030	solute carrier family 11 (proton-coupled divalent metal ion transporters), member 2
Snx16	ENSMUSG00000027534	sorting nexin 16
Syt7	ENSMUSG00000024743	synaptotagmin VII
Tial1	ENSMUSG00000030846	Tia1 cytotoxic granule-associated RNA binding protein-like 1
Tlr7	ENSMUSG00000044583	toll-like receptor 7
Tmem9	ENSMUSG00000026411	transmembrane protein 9
Tmem97	ENSMUSG00000037278	transmembrane protein 97
Tom1l1	ENSMUSG00000020541	target of myb1-like 1 (chicken)
Tpp1	ENSMUSG00000030894	tripeptidyl peptidase I
Trip10	ENSMUSG00000019487	thyroid hormone receptor interactor 10
Tspan8	ENSMUSG00000034127	tetraspanin 8
Unc13d	ENSMUSG00000057948	unc-13 homolog D
Unc93b1	ENSMUSG00000036908	unc-93 homolog B1, TLR signaling regulator
Use1	ENSMUSG00000002395	unconventional SNARE in the ER 1 homolog (S. cerevisiae)
Usp4	ENSMUSG00000032612	ubiquitin specific peptidase 4 (proto-oncogene)
Usp5	ENSMUSG00000038429	ubiquitin specific peptidase 5 (isopeptidase T)
Uvrag	ENSMUSG00000035354	UV radiation resistance associated gene
Vamp4	ENSMUSG00000026696	vesicle-associated membrane protein 4
Vps33b	ENSMUSG00000030534	vacuolar protein sorting 33B
Vps36	ENSMUSG00000031479	vacuolar protein sorting 36
Vps4b	ENSMUSG00000009907	vacuolar protein sorting 4B
Wdr48	ENSMUSG00000032512	WD repeat domain 48
Znrf1	ENSMUSG00000033545	zinc and ring finger 1
