# Supplementary material for: Transcriptomic and proteomic insights into progressive myoclonus epilepsy type 1
Source: Dis Model Mech. 2026 May 5;19(4):dmm052681. doi: 10.1242/dmm.052681 (PMC13225231; doi:10.1242/dmm.052681)
Supplement: Table S9. Differentially expressed genes (DEGs) linked to Gene Ontology (GO) lysosome gene set in the cerebellum (CB), cerebral cortex (CTX), hippocampus (HC) across time points (P14, 1, 3, 6 months) of Cstb-/- (KO) vs.wild-type (WT) mice. [file dmm-19-052681-TableS9.xlsx]

## Sheet: Table_description
Table S9. Differentially expressed genes (DEGs) linked to Gene Ontology (GO) lysosome gene set in the cerebellum (CB), cerebral cortex (CTX), hippocampus (HC) across time points (P14, 1, 3, 6 months) of Cstb-/- (KO) versus wild-type (WT) mice. The table includes: Ensembl/Entrez gene ID, gene name/description, log2 fold change (log2FC), p-value, adjusted p-value (FDR), -log10(adjusted p-value), an…

## Sheet: CB_P14_WT_vs_KO
ensembl_gene_id	entrezgene_id	gene_name	description	log2FC	p_value	adjusted_p_value	-log10(adjusted_p_value)	significance_in_KO
ENSMUSG00000026944	11305	Abca2	ATP-binding cassette, sub-family A (ABC1), member 2	0.852324	0.000142125	0.00688659	2.162	significant up
ENSMUSG00000007038	18010	Neu1	neuraminidase 1	0.541222	0.000183232	0.00768275	2.11448	significant up
ENSMUSG00000029413	67111	Naaa	N-acylethanolamine acid amidase	0.67725	0.000514588	0.0124419	1.90511	significant up
ENSMUSG00000083282	56464	Ctsf	cathepsin F	0.424107	0.000564956	0.0129456	1.88788	significant up
ENSMUSG00000001240	54409	Ramp2	receptor (calcitonin) activity modifying protein 2	0.509583	0.000632788	0.013566	1.86755	significant up
ENSMUSG00000050953	14609	Gja1	gap junction protein, alpha 1	0.44484	0.000892969	0.0154353	1.81148	significant up
ENSMUSG00000032667	330260	Pon2	paraoxonase 2	-0.489171	0.000899642	0.0154937	1.80985	significant down
ENSMUSG00000035805	170790	Mlc1	megalencephalic leukoencephalopathy with subcortical cysts 1 homolog (human)	0.462557	0.00178734	0.0216278	1.66499	significant up
ENSMUSG00000030894	12751	Tpp1	tripeptidyl peptidase I	0.524633	0.00190956	0.0223174	1.65136	significant up
ENSMUSG00000031838	65972	Ifi30	interferon gamma inducible protein 30	0.6889	0.00308862	0.0271885	1.56562	significant up
ENSMUSG00000031479	70160	Vps36	vacuolar protein sorting 36	-0.39865	0.00350713	0.0287965	1.54066	significant down
ENSMUSG00000026696	53330	Vamp4	vesicle-associated membrane protein 4	-0.317946	0.0045168	0.0326743	1.48579	significant down
ENSMUSG00000025579	14387	Gaa	glucosidase, alpha, acid	0.50107	0.00516693	0.0349308	1.45679	significant up
ENSMUSG00000005142	17159	Man2b1	mannosidase 2, alpha B1	0.512111	0.00803647	0.0432216	1.3643	significant up
ENSMUSG00000025188	192236	Hps1	HPS1, biogenesis of lysosomal organelles complex 3 subunit 1	0.792651	0.00865882	0.044889	1.34786	significant up
ENSMUSG00000025190	14718	Got1	glutamic-oxaloacetic transaminase 1, soluble	0.314312	0.00989948	0.0482891	1.31615	significant up

## Sheet: CB_1mo_WT_vs_KO
ensembl_gene_id	entrezgene_id	gene_name	description	log2FC	p_value	adjusted_p_value	-log10(adjusted_p_value)	significance_in_KO
ENSMUSG00000038642	13040	Ctss	cathepsin S	1.18539	5.66725e-13	4.56218e-10	9.34083	significant up
ENSMUSG00000021665	15212	Hexb	hexosaminidase B	0.962402	2.01127e-08	4.54888e-06	5.3421	significant up
ENSMUSG00000042082	11881	Arsb	arylsulfatase B	1.07366	2.37626e-08	5.21837e-06	5.28247	significant up
ENSMUSG00000007891	13033	Ctsd	cathepsin D	0.73124	6.55943e-07	7.44031e-05	4.12841	significant up
ENSMUSG00000026701	11758	Prdx6	peroxiredoxin 6	0.677754	5.32202e-06	0.000352831	3.45243	significant up
ENSMUSG00000050953	14609	Gja1	gap junction protein, alpha 1	0.611394	2.2275e-05	0.00108599	2.96417	significant up
ENSMUSG00000031479	70160	Vps36	vacuolar protein sorting 36	-0.620797	3.18233e-05	0.00138443	2.85873	significant down
ENSMUSG00000028015	229445	Ctso	cathepsin O	0.639454	0.000165986	0.00440509	2.35604	significant up
ENSMUSG00000039672	246133	Kcne2	potassium voltage-gated channel, Isk-related subfamily, gene 2	1.21865	0.000202506	0.00503907	2.29765	significant up
ENSMUSG00000035805	170790	Mlc1	megalencephalic leukoencephalopathy with subcortical cysts 1 homolog (human)	0.533101	0.000236269	0.00558605	2.2529	significant up
ENSMUSG00000026223	64294	Itm2c	integral membrane protein 2C	0.532979	0.000367619	0.0076369	2.11708	significant up
ENSMUSG00000028581	16792	Laptm5	lysosomal-associated protein transmembrane 5	0.817383	0.000432737	0.00853716	2.06869	significant up
ENSMUSG00000016534	16784	Lamp2	lysosomal-associated membrane protein 2	0.567593	0.000530952	0.00984055	2.00698	significant up
ENSMUSG00000002204	16541	Napsa	napsin A aspartic peptidase	3.36411	0.000634371	0.0110816	1.9554	significant up
ENSMUSG00000044583	170743	Tlr7	toll-like receptor 7	3.346	0.000848213	0.0132855	1.87662	significant up
ENSMUSG00000026177	18173	Slc11a1	solute carrier family 11 (proton-coupled divalent metal ion transporters), member 1	3.25967	0.000996031	0.0146944	1.83285	significant up
ENSMUSG00000017760	19025	Ctsa	cathepsin A	0.47744	0.00128906	0.0174749	1.75759	significant up
ENSMUSG00000029998	66881	Pcyox1	prenylcysteine oxidase 1	0.585971	0.00156129	0.0199576	1.69989	significant up
ENSMUSG00000024610	16149	Cd74	CD74 antigen (invariant polypeptide of major histocompatibility complex, class II antigen-associated)	1.18842	0.00178494	0.0217948	1.66165	significant up
ENSMUSG00000018800	217265	Abca5	ATP-binding cassette, sub-family A (ABC1), member 5	-0.541424	0.00234425	0.0259842	1.58529	significant down
ENSMUSG00000019818	53599	Cd164	CD164 antigen	0.550255	0.00252375	0.027197	1.56548	significant up
ENSMUSG00000030560	13032	Ctsc	cathepsin C	0.837155	0.00288672	0.029558	1.52932	significant up
ENSMUSG00000021477	13039	Ctsl	cathepsin L	0.423352	0.00325937	0.0319365	1.49571	significant up
ENSMUSG00000003812	13423	Dnase2a	deoxyribonuclease II alpha	-0.549361	0.00363583	0.0342049	1.46591	significant down
ENSMUSG00000025190	14718	Got1	glutamic-oxaloacetic transaminase 1, soluble	0.402672	0.00444498	0.0387988	1.41118	significant up

## Sheet: CB_3mo_WT_vs_KO
ensembl_gene_id	entrezgene_id	gene_name	description	log2FC	p_value	adjusted_p_value	-log10(adjusted_p_value)	significance_in_KO
ENSMUSG00000038642	13040	Ctss	cathepsin S	0.834027	8.86648e-12	3.13148e-09	8.50425	significant up
ENSMUSG00000026944	11305	Abca2	ATP-binding cassette, sub-family A (ABC1), member 2	0.865932	1.15049e-08	1.17266e-06	5.93083	significant up
ENSMUSG00000025579	14387	Gaa	glucosidase, alpha, acid	0.54674	4.26377e-07	1.87062e-05	4.72801	significant up
ENSMUSG00000034707	75612	Gns	glucosamine (N-acetyl)-6-sulfatase	0.635461	5.30626e-07	2.13346e-05	4.67091	significant up
ENSMUSG00000027534	74718	Snx16	sorting nexin 16	-0.63626	6.87309e-07	2.58999e-05	4.5867	significant down
ENSMUSG00000035805	170790	Mlc1	megalencephalic leukoencephalopathy with subcortical cysts 1 homolog (human)	0.543243	1.13346e-06	3.66167e-05	4.43632	significant up
ENSMUSG00000030560	13032	Ctsc	cathepsin C	1.04473	1.60566e-06	4.74907e-05	4.32339	significant up
ENSMUSG00000007891	13033	Ctsd	cathepsin D	0.376014	1.75933e-06	5.09126e-05	4.29317	significant up
ENSMUSG00000031838	65972	Ifi30	interferon gamma inducible protein 30	1.2247	1.07755e-05	0.000179734	3.74537	significant up
ENSMUSG00000042082	11881	Arsb	arylsulfatase B	0.663615	1.56557e-05	0.000233676	3.63139	significant up
ENSMUSG00000000594	14667	Gm2a	GM2 ganglioside activator protein	0.423552	1.94469e-05	0.000271621	3.56604	significant up
ENSMUSG00000050953	14609	Gja1	gap junction protein, alpha 1	0.49923	2.29419e-05	0.000304675	3.51616	significant up
ENSMUSG00000028015	229445	Ctso	cathepsin O	0.485743	3.85172e-05	0.000440894	3.35567	significant up
ENSMUSG00000028189	74245	Ctbs	chitobiase	0.938026	4.26577e-05	0.000473798	3.32441	significant up
ENSMUSG00000036622	74772	Atp13a2	ATPase type 13A2	0.510715	4.8314e-05	0.000518382	3.28535	significant up
ENSMUSG00000032667	330260	Pon2	paraoxonase 2	-0.486015	5.90751e-05	0.000595345	3.22523	significant down
ENSMUSG00000028278	52187	Rragd	Ras-related GTP binding D	-0.409624	9.34064e-05	0.000812252	3.09031	significant down
ENSMUSG00000041658	245670	Rragb	Ras-related GTP binding B	-1.1129	0.000161992	0.00122645	2.91135	significant down
ENSMUSG00000030894	12751	Tpp1	tripeptidyl peptidase I	0.367967	0.000229506	0.00157198	2.80355	significant up
ENSMUSG00000026701	11758	Prdx6	peroxiredoxin 6	0.289916	0.000236246	0.0016047	2.79461	significant up
ENSMUSG00000026223	64294	Itm2c	integral membrane protein 2C	0.272813	0.00024575	0.00164993	2.78253	significant up
ENSMUSG00000022620	11883	Arsa	arylsulfatase A	0.791387	0.000247336	0.00165737	2.78058	significant up
ENSMUSG00000003812	13423	Dnase2a	deoxyribonuclease II alpha	-0.571483	0.000264674	0.00174079	2.75925	significant down
ENSMUSG00000021477	13039	Ctsl	cathepsin L	0.276629	0.000367306	0.00219247	2.65907	significant up
ENSMUSG00000016256	64138	Ctsz	cathepsin Z	0.418083	0.000543693	0.00285939	2.54373	significant up
ENSMUSG00000024610	16149	Cd74	CD74 antigen (invariant polypeptide of major histocompatibility complex, class II antigen-associated)	1.19938	0.000558224	0.00291216	2.53578	significant up
ENSMUSG00000024743	54525	Syt7	synaptotagmin VII	0.331933	0.000838817	0.00392261	2.40643	significant up
ENSMUSG00000025534	110006	Gusb	glucuronidase, beta	0.486598	0.000862793	0.00400601	2.39729	significant up
ENSMUSG00000031479	70160	Vps36	vacuolar protein sorting 36	-0.43166	0.00115013	0.00492558	2.30754	significant down
ENSMUSG00000005142	17159	Man2b1	mannosidase 2, alpha B1	0.538107	0.0015152	0.00595113	2.2254	significant up
ENSMUSG00000034867	245886	Ankrd27	ankyrin repeat domain 27 (VPS9 domain)	0.717236	0.00157679	0.00611139	2.21386	significant up
ENSMUSG00000021939	13030	Ctsb	cathepsin B	0.2012	0.00176139	0.00661214	2.17966	significant up
ENSMUSG00000028581	16792	Laptm5	lysosomal-associated protein transmembrane 5	0.576408	0.00196577	0.00715175	2.14559	significant up
ENSMUSG00000005043	27029	Sgsh	N-sulfoglucosamine sulfohydrolase (sulfamidase)	1.13592	0.00196754	0.00715629	2.14531	significant up
ENSMUSG00000027447	13010	Cst3	cystatin C	0.211182	0.00206918	0.00741228	2.13005	significant up
ENSMUSG00000018800	217265	Abca5	ATP-binding cassette, sub-family A (ABC1), member 5	-0.439908	0.0021719	0.00766901	2.11526	significant down
ENSMUSG00000001240	54409	Ramp2	receptor (calcitonin) activity modifying protein 2	0.334982	0.00218172	0.0076934	2.11388	significant up
ENSMUSG00000026878	68365	Rab14	RAB14, member RAS oncogene family	-0.247718	0.00264809	0.00878147	2.05643	significant down
ENSMUSG00000004207	19156	Psap	prosaposin	0.22363	0.00304223	0.0097444	2.01124	significant up
ENSMUSG00000028991	56717	Mtor	mechanistic target of rapamycin kinase	0.42226	0.00362131	0.011104	1.95452	significant up
ENSMUSG00000026696	53330	Vamp4	vesicle-associated membrane protein 4	-0.234674	0.00403513	0.0120178	1.92018	significant down
ENSMUSG00000036908	54445	Unc93b1	unc-93 homolog B1, TLR signaling regulator	0.801142	0.00640021	0.0168126	1.77436	significant up
ENSMUSG00000021665	15212	Hexb	hexosaminidase B	0.334053	0.00676183	0.0175117	1.75667	significant up
ENSMUSG00000031903	192654	Pla2g15	phospholipase A2, group XV	0.512076	0.00776972	0.0193598	1.7131	significant up
ENSMUSG00000029413	67111	Naaa	N-acylethanolamine acid amidase	0.391115	0.0112981	0.0251765	1.599	significant up
ENSMUSG00000057948	70450	Unc13d	unc-13 homolog D	0.692884	0.011927	0.0261196	1.58303	significant up
ENSMUSG00000017760	19025	Ctsa	cathepsin A	0.231733	0.0128874	0.0275432	1.55999	significant up
ENSMUSG00000024413	18145	Npc1	NPC intracellular cholesterol transporter 1	0.318097	0.0169122	0.0330655	1.48062	significant up
ENSMUSG00000020541	71943	Tom1l1	target of myb1-like 1 (chicken)	0.331033	0.0173097	0.0335702	1.47405	significant up
ENSMUSG00000028646	54170	Rragc	Ras-related GTP binding C	-0.318769	0.0176081	0.0339643	1.46898	significant down
ENSMUSG00000025583	74370	Rptor	regulatory associated protein of MTOR, complex 1	0.351225	0.0181369	0.0346611	1.46016	significant up
ENSMUSG00000025190	14718	Got1	glutamic-oxaloacetic transaminase 1, soluble	0.165494	0.0234253	0.0414569	1.3824	significant up
ENSMUSG00000017119	17966	Nbr1	NBR1, autophagy cargo receptor	0.233739	0.0294387	0.0486491	1.31292	significant up

## Sheet: CB_6mo_WT_vs_KO
ensembl_gene_id	entrezgene_id	gene_name	description	log2FC	p_value	adjusted_p_value	-log10(adjusted_p_value)	significance_in_KO
ENSMUSG00000050953	14609	Gja1	gap junction protein, alpha 1	1.11561	1.04776e-14	4.36108e-12	11.3604	significant up
ENSMUSG00000026701	11758	Prdx6	peroxiredoxin 6	0.532593	7.33674e-10	3.26416e-08	7.48623	significant up
ENSMUSG00000038642	13040	Ctss	cathepsin S	0.727885	1.36076e-09	5.40754e-08	7.267	significant up
ENSMUSG00000035805	170790	Mlc1	megalencephalic leukoencephalopathy with subcortical cysts 1 homolog (human)	0.657691	1.31434e-08	3.56564e-07	6.44786	significant up
ENSMUSG00000028015	229445	Ctso	cathepsin O	0.771101	2.28465e-08	5.64016e-07	6.24871	significant up
ENSMUSG00000030560	13032	Ctsc	cathepsin C	1.33066	2.3191e-08	5.70885e-07	6.24345	significant up
ENSMUSG00000026223	64294	Itm2c	integral membrane protein 2C	0.439267	4.39702e-08	9.59685e-07	6.01787	significant up
ENSMUSG00000007891	13033	Ctsd	cathepsin D	0.470891	6.27639e-08	1.2667e-06	5.89733	significant up
ENSMUSG00000027447	13010	Cst3	cystatin C	0.36451	8.19487e-08	1.55555e-06	5.80812	significant up
ENSMUSG00000024610	16149	Cd74	CD74 antigen (invariant polypeptide of major histocompatibility complex, class II antigen-associated)	1.6785	2.9352e-07	4.30296e-06	5.36623	significant up
ENSMUSG00000041046	56089	Ramp3	receptor (calcitonin) activity modifying protein 3	-1.01752	3.97373e-07	5.52277e-06	5.25784	significant down
ENSMUSG00000003812	13423	Dnase2a	deoxyribonuclease II alpha	-0.924753	8.02191e-07	9.79369e-06	5.00905	significant down
ENSMUSG00000021477	13039	Ctsl	cathepsin L	0.410598	1.18106e-06	1.34326e-05	4.87184	significant up
ENSMUSG00000031447	16783	Lamp1	lysosomal-associated membrane protein 1	0.380417	1.30566e-06	1.45502e-05	4.83713	significant up
ENSMUSG00000026411	66241	Tmem9	transmembrane protein 9	-0.436941	3.53152e-06	3.17327e-05	4.49849	significant down
ENSMUSG00000024743	54525	Syt7	synaptotagmin VII	0.479316	3.62216e-06	3.23806e-05	4.48972	significant up
ENSMUSG00000021665	15212	Hexb	hexosaminidase B	0.497047	6.92984e-06	5.40028e-05	4.26758	significant up
ENSMUSG00000028278	52187	Rragd	Ras-related GTP binding D	-0.513664	7.76232e-06	5.88669e-05	4.23013	significant down
ENSMUSG00000074170	72287	Plekhf1	pleckstrin homology domain containing, family F (with FYVE domain) member 1	-0.676182	1.89733e-05	0.000118008	3.92809	significant down
ENSMUSG00000001240	54409	Ramp2	receptor (calcitonin) activity modifying protein 2	0.632643	2.55487e-05	0.000150341	3.82292	significant up
ENSMUSG00000031479	70160	Vps36	vacuolar protein sorting 36	-0.619944	3.62507e-05	0.000198949	3.70126	significant down
ENSMUSG00000059588	54598	Calcrl	calcitonin receptor-like	1.66961	3.626e-05	0.000198989	3.70117	significant up
ENSMUSG00000034707	75612	Gns	glucosamine (N-acetyl)-6-sulfatase	0.505513	4.95006e-05	0.000253083	3.59674	significant up
ENSMUSG00000019818	53599	Cd164	CD164 antigen	0.456763	0.000107039	0.000471102	3.32689	significant up
ENSMUSG00000042328	192232	Hps4	HPS4, biogenesis of lysosomal organelles complex 3 subunit 2	-0.745623	0.000107809	0.0004737	3.3245	significant down
ENSMUSG00000042082	11881	Arsb	arylsulfatase B	0.587453	0.000108142	0.000474821	3.32347	significant up
ENSMUSG00000027187	12359	Cat	catalase	0.48776	0.000271338	0.000963583	3.01611	significant up
ENSMUSG00000024413	18145	Npc1	NPC intracellular cholesterol transporter 1	0.491128	0.000461054	0.00145505	2.83712	significant up
ENSMUSG00000025579	14387	Gaa	glucosidase, alpha, acid	0.41035	0.000463571	0.00146111	2.83532	significant up
ENSMUSG00000036908	54445	Unc93b1	unc-93 homolog B1, TLR signaling regulator	1.2843	0.000719543	0.00206478	2.68513	significant up
ENSMUSG00000031838	65972	Ifi30	interferon gamma inducible protein 30	0.988775	0.000827249	0.00229019	2.64013	significant up
ENSMUSG00000017760	19025	Ctsa	cathepsin A	0.333434	0.00104696	0.00271545	2.56616	significant up
ENSMUSG00000031521	11593	Aga	aspartylglucosaminidase	0.561685	0.00132145	0.00324555	2.48871	significant up
ENSMUSG00000022453	17939	Naga	N-acetyl galactosaminidase, alpha	0.527142	0.00132693	0.00325555	2.48738	significant up
ENSMUSG00000016534	16784	Lamp2	lysosomal-associated membrane protein 2	0.345306	0.00138217	0.00335571	2.47422	significant up
ENSMUSG00000034000	241159	Neu4	sialidase 4	0.991497	0.0017071	0.00394797	2.40363	significant up
ENSMUSG00000026696	53330	Vamp4	vesicle-associated membrane protein 4	-0.253273	0.00198058	0.00442738	2.35385	significant down
ENSMUSG00000021824	55946	Ap3m1	adaptor-related protein complex 3, mu 1 subunit	0.445774	0.00239855	0.00511277	2.29134	significant up
ENSMUSG00000035354	78610	Uvrag	UV radiation resistance associated gene	-0.428483	0.00252337	0.00530636	2.2752	significant down
ENSMUSG00000029413	67111	Naaa	N-acylethanolamine acid amidase	0.454975	0.00271171	0.00561253	2.25084	significant up
ENSMUSG00000057948	70450	Unc13d	unc-13 homolog D	-0.94832	0.00324212	0.00644651	2.19068	significant down
ENSMUSG00000035847	15931	Ids	iduronate 2-sulfatase	0.396556	0.00369549	0.00712617	2.14714	significant up
ENSMUSG00000005043	27029	Sgsh	N-sulfoglucosamine sulfohydrolase (sulfamidase)	0.937934	0.0040167	0.00759741	2.11933	significant up
ENSMUSG00000024781	16889	Lipa	lysosomal acid lipase A	0.567024	0.00439667	0.00814334	2.0892	significant up
ENSMUSG00000026878	68365	Rab14	RAB14, member RAS oncogene family	-0.258601	0.00611269	0.0105312	1.97752	significant down
ENSMUSG00000020541	71943	Tom1l1	target of myb1-like 1 (chicken)	0.349965	0.0067122	0.0113031	1.9468	significant up
ENSMUSG00000027534	74718	Snx16	sorting nexin 16	-0.276566	0.00869783	0.0136747	1.86408	significant down
ENSMUSG00000028189	74245	Ctbs	chitobiase	0.563169	0.00881842	0.0138133	1.8597	significant up
ENSMUSG00000010051	15586	Hyal1	hyaluronoglucosaminidase 1	0.874287	0.00896981	0.0139893	1.8542	significant up
ENSMUSG00000000594	14667	Gm2a	GM2 ganglioside activator protein	0.26588	0.00986993	0.0150274	1.82311	significant up
ENSMUSG00000020604	74008	Arsg	arylsulfatase G	0.604272	0.0108219	0.016073	1.7939	significant up
ENSMUSG00000017119	17966	Nbr1	NBR1, autophagy cargo receptor	0.255709	0.0122631	0.0176585	1.75305	significant up
ENSMUSG00000005142	17159	Man2b1	mannosidase 2, alpha B1	0.443709	0.0139	0.0194488	1.71111	significant up
ENSMUSG00000004207	19156	Psap	prosaposin	0.183529	0.0148529	0.020445	1.68941	significant up
ENSMUSG00000032359	13036	Ctsh	cathepsin H	0.517675	0.0171569	0.0227624	1.64278	significant up
ENSMUSG00000021003	14420	Galc	galactosylceramidase	0.399968	0.0197543	0.0253013	1.59686	significant up
ENSMUSG00000028991	56717	Mtor	mechanistic target of rapamycin kinase	0.35253	0.0199098	0.0254476	1.59435	significant up
ENSMUSG00000001751	27419	Naglu	alpha-N-acetylglucosaminidase (Sanfilippo disease IIIB)	0.701069	0.0201718	0.025693	1.59018	significant up
ENSMUSG00000002395	67023	Use1	unconventional SNARE in the ER 1 homolog (S. cerevisiae)	-0.169653	0.0217652	0.0271876	1.56563	significant down
ENSMUSG00000025188	192236	Hps1	HPS1, biogenesis of lysosomal organelles complex 3 subunit 1	0.879894	0.0219596	0.0273671	1.56277	significant up
ENSMUSG00000030846	21843	Tial1	Tia1 cytotoxic granule-associated RNA binding protein-like 1	-0.29421	0.0253995	0.0305201	1.51541	significant down
ENSMUSG00000022620	11883	Arsa	arylsulfatase A	0.457912	0.0281564	0.0329396	1.48228	significant up
ENSMUSG00000032667	330260	Pon2	paraoxonase 2	0.282592	0.0308178	0.0352001	1.45346	significant up
ENSMUSG00000018800	217265	Abca5	ATP-binding cassette, sub-family A (ABC1), member 5	-0.342604	0.0352858	0.0389337	1.40967	significant down
ENSMUSG00000021242	67963	Npc2	NPC intracellular cholesterol transporter 2	0.164507	0.0367958	0.0401867	1.39592	significant up
ENSMUSG00000061119	72461	Prcp	prolylcarboxypeptidase (angiotensinase C)	0.527664	0.0383886	0.0414877	1.38208	significant up
ENSMUSG00000076441	11898	Ass1	argininosuccinate synthetase 1	0.752074	0.0396194	0.0424769	1.37185	significant up
ENSMUSG00000028581	16792	Laptm5	lysosomal-associated protein transmembrane 5	0.426718	0.0416377	0.0440655	1.3559	significant up
ENSMUSG00000034127	216350	Tspan8	tetraspanin 8	0.966866	0.0422746	0.0445742	1.35092	significant up
ENSMUSG00000032512	67561	Wdr48	WD repeat domain 48	-0.23329	0.0430252	0.0451731	1.34512	significant down
ENSMUSG00000028191	12042	Bcl10	B cell leukemia/lymphoma 10	0.233366	0.047281	0.0484754	1.31448	significant up

## Sheet: CTX_P14_WT_vs_KO
ensembl_gene_id	entrezgene_id	gene_name	description	log2FC	p_value	adjusted_p_value	-log10(adjusted_p_value)	significance_in_KO
ENSMUSG00000035847	15931	Ids	iduronate 2-sulfatase	0.351415	5.72315e-05	0.00676189	2.16993	significant up
ENSMUSG00000027447	13010	Cst3	cystatin C	0.163621	0.000150365	0.0124919	1.90337	significant up
ENSMUSG00000050953	14609	Gja1	gap junction protein, alpha 1	0.293757	0.000740212	0.0328384	1.48362	significant up

## Sheet: CTX_1mo_WT_vs_KO
ensembl_gene_id	entrezgene_id	gene_name	description	log2FC	p_value	adjusted_p_value	-log10(adjusted_p_value)	significance_in_KO
ENSMUSG00000038642	13040	Ctss	cathepsin S	1.37984	1.59847e-54	2.06758e-51	50.6845	significant up
ENSMUSG00000007891	13033	Ctsd	cathepsin D	0.774331	8.9141e-31	3.90979e-28	27.4078	significant up
ENSMUSG00000024610	16149	Cd74	CD74 antigen (invariant polypeptide of major histocompatibility complex, class II antigen-associated)	3.22676	4.3687e-26	1.46502e-23	22.8342	significant up
ENSMUSG00000016256	64138	Ctsz	cathepsin Z	0.926743	7.00241e-25	2.11339e-22	21.675	significant up
ENSMUSG00000021665	15212	Hexb	hexosaminidase B	0.805577	2.83769e-23	7.34094e-21	20.1342	significant up
ENSMUSG00000028581	16792	Laptm5	lysosomal-associated protein transmembrane 5	0.812503	7.28033e-16	1.13652e-13	12.9444	significant up
ENSMUSG00000030560	13032	Ctsc	cathepsin C	1.30632	2.02783e-10	1.8397e-08	7.73525	significant up
ENSMUSG00000021242	67963	Npc2	NPC intracellular cholesterol transporter 2	0.420683	2.70763e-09	2.06894e-07	6.68425	significant up
ENSMUSG00000050953	14609	Gja1	gap junction protein, alpha 1	0.482214	8.37674e-09	6.13204e-07	6.21239	significant up
ENSMUSG00000026701	11758	Prdx6	peroxiredoxin 6	0.310987	1.74317e-08	1.22834e-06	5.91068	significant up
ENSMUSG00000021939	13030	Ctsb	cathepsin B	0.248709	1.82552e-06	8.44543e-05	4.07338	significant up
ENSMUSG00000021477	13039	Ctsl	cathepsin L	0.297371	5.01934e-06	0.000202992	3.69252	significant up
ENSMUSG00000074141	14204	Il4i1	interleukin 4 induced 1	3.60932	7.17153e-06	0.000274346	3.5617	significant up
ENSMUSG00000028015	229445	Ctso	cathepsin O	0.613241	7.81261e-06	0.000294733	3.53057	significant up
ENSMUSG00000016534	16784	Lamp2	lysosomal-associated membrane protein 2	0.399547	7.94247e-06	0.000298794	3.52463	significant up
ENSMUSG00000017760	19025	Ctsa	cathepsin A	0.324009	5.39482e-05	0.00150165	2.82343	significant up
ENSMUSG00000031838	65972	Ifi30	interferon gamma inducible protein 30	1.48102	7.14355e-05	0.0019113	2.71867	significant up
ENSMUSG00000024413	18145	Npc1	NPC intracellular cholesterol transporter 1	0.512664	7.31317e-05	0.00194935	2.71011	significant up
ENSMUSG00000030894	12751	Tpp1	tripeptidyl peptidase I	0.402264	0.000117196	0.00285229	2.54481	significant up
ENSMUSG00000026177	18173	Slc11a1	solute carrier family 11 (proton-coupled divalent metal ion transporters), member 1	1.44061	0.000157241	0.00356891	2.44746	significant up
ENSMUSG00000027447	13010	Cst3	cystatin C	0.176942	0.000172244	0.00381489	2.41852	significant up
ENSMUSG00000035847	15931	Ids	iduronate 2-sulfatase	0.302492	0.00025533	0.00515984	2.28736	significant up
ENSMUSG00000028673	71665	Fuca1	fucosidase, alpha-L- 1, tissue	0.293857	0.00032713	0.00626114	2.20335	significant up
ENSMUSG00000021003	14420	Galc	galactosylceramidase	0.639606	0.000420874	0.00757918	2.12038	significant up
ENSMUSG00000026696	53330	Vamp4	vesicle-associated membrane protein 4	-0.254872	0.000702699	0.0108958	1.96274	significant down
ENSMUSG00000035805	170790	Mlc1	megalencephalic leukoencephalopathy with subcortical cysts 1 homolog (human)	0.280054	0.000830509	0.0121869	1.91411	significant up
ENSMUSG00000044583	170743	Tlr7	toll-like receptor 7	2.04336	0.000875136	0.0126057	1.89943	significant up
ENSMUSG00000034707	75612	Gns	glucosamine (N-acetyl)-6-sulfatase	0.415986	0.00092274	0.0130358	1.88486	significant up
ENSMUSG00000032359	13036	Ctsh	cathepsin H	0.565378	0.00145153	0.0180141	1.74439	significant up
ENSMUSG00000042082	11881	Arsb	arylsulfatase B	0.344042	0.00180332	0.0207973	1.68199	significant up

## Sheet: CTX_3mo_WT_vs_KO
ensembl_gene_id	entrezgene_id	gene_name	description	log2FC	p_value	adjusted_p_value	-log10(adjusted_p_value)	significance_in_KO
ENSMUSG00000038642	13040	Ctss	cathepsin S	1.17974	3.9152e-62	4.35818e-59	58.3607	significant up
ENSMUSG00000026701	11758	Prdx6	peroxiredoxin 6	0.553251	1.02712e-29	3.26665e-27	26.4859	significant up
ENSMUSG00000007891	13033	Ctsd	cathepsin D	0.613322	1.46663e-26	3.93409e-24	23.4052	significant up
ENSMUSG00000027447	13010	Cst3	cystatin C	0.401018	2.9074e-22	6.47271e-20	19.1889	significant up
ENSMUSG00000021665	15212	Hexb	hexosaminidase B	0.713447	5.50058e-22	1.18129e-19	18.9276	significant up
ENSMUSG00000021242	67963	Npc2	NPC intracellular cholesterol transporter 2	0.529783	2.67958e-15	3.08827e-13	12.5103	significant up
ENSMUSG00000016256	64138	Ctsz	cathepsin Z	0.641459	8.46419e-15	8.76453e-13	12.0573	significant up
ENSMUSG00000028581	16792	Laptm5	lysosomal-associated protein transmembrane 5	0.762639	9.03158e-13	7.8085e-11	10.1074	significant up
ENSMUSG00000035847	15931	Ids	iduronate 2-sulfatase	0.439875	1.64665e-10	1.11594e-08	7.95236	significant up
ENSMUSG00000030560	13032	Ctsc	cathepsin C	1.16705	2.56124e-09	1.42897e-07	6.84498	significant up
ENSMUSG00000031838	65972	Ifi30	interferon gamma inducible protein 30	2.08418	4.02504e-09	2.18811e-07	6.65993	significant up
ENSMUSG00000032359	13036	Ctsh	cathepsin H	0.861385	1.90962e-07	7.54082e-06	5.12258	significant up
ENSMUSG00000035805	170790	Mlc1	megalencephalic leukoencephalopathy with subcortical cysts 1 homolog (human)	0.35993	1.92696e-07	7.59981e-06	5.1192	significant up
ENSMUSG00000016534	16784	Lamp2	lysosomal-associated membrane protein 2	0.429133	3.17882e-07	1.20818e-05	4.91787	significant up
ENSMUSG00000050953	14609	Gja1	gap junction protein, alpha 1	0.361765	7.65976e-07	2.69268e-05	4.56981	significant up
ENSMUSG00000074141	14204	Il4i1	interleukin 4 induced 1	4.6155	7.82797e-07	2.74446e-05	4.56154	significant up
ENSMUSG00000034000	241159	Neu4	sialidase 4	1.25693	1.42689e-06	4.7301e-05	4.32513	significant up
ENSMUSG00000021939	13030	Ctsb	cathepsin B	0.205112	1.05732e-05	0.000279887	3.55302	significant up
ENSMUSG00000000594	14667	Gm2a	GM2 ganglioside activator protein	0.348073	1.20242e-05	0.000313252	3.50411	significant up
ENSMUSG00000031447	16783	Lamp1	lysosomal-associated membrane protein 1	0.249848	1.4487e-05	0.000367526	3.43471	significant up
ENSMUSG00000017760	19025	Ctsa	cathepsin A	0.357003	1.6117e-05	0.000401909	3.39587	significant up
ENSMUSG00000021477	13039	Ctsl	cathepsin L	0.274518	2.20398e-05	0.000518956	3.28487	significant up
ENSMUSG00000028673	71665	Fuca1	fucosidase, alpha-L- 1, tissue	0.334409	3.15254e-05	0.000705663	3.1514	significant up
ENSMUSG00000036908	54445	Unc93b1	unc-93 homolog B1, TLR signaling regulator	1.03511	5.69983e-05	0.00114952	2.93948	significant up
ENSMUSG00000005142	17159	Man2b1	mannosidase 2, alpha B1	0.531475	0.000208085	0.00323403	2.49026	significant up
ENSMUSG00000025534	110006	Gusb	glucuronidase, beta	0.476361	0.000425056	0.00562532	2.24985	significant up
ENSMUSG00000042082	11881	Arsb	arylsulfatase B	0.374166	0.000624881	0.00767842	2.11473	significant up
ENSMUSG00000024610	16149	Cd74	CD74 antigen (invariant polypeptide of major histocompatibility complex, class II antigen-associated)	1.16597	0.000629234	0.00772202	2.11227	significant up
ENSMUSG00000002395	67023	Use1	unconventional SNARE in the ER 1 homolog (S. cerevisiae)	0.215265	0.000679695	0.00821924	2.08517	significant up
ENSMUSG00000024107	16867	Lhcgr	luteinizing hormone/choriogonadotropin receptor	3.48002	0.000827656	0.00959676	2.01788	significant up
ENSMUSG00000061758	67861	Akr1b10	aldo-keto reductase family 1, member B10 (aldose reductase)	0.419488	0.00233572	0.0204977	1.68829	significant up
ENSMUSG00000030894	12751	Tpp1	tripeptidyl peptidase I	0.311223	0.00341976	0.0271432	1.56634	significant up
ENSMUSG00000029413	67111	Naaa	N-acylethanolamine acid amidase	0.429893	0.00399631	0.0302717	1.51896	significant up
ENSMUSG00000079316	56382	Rab9	RAB9, member RAS oncogene family	-0.235533	0.00568219	0.0389758	1.4092	significant down
ENSMUSG00000018567	56486	Gabarap	gamma-aminobutyric acid receptor associated protein	0.149872	0.00621469	0.0415305	1.38163	significant up
ENSMUSG00000024413	18145	Npc1	NPC intracellular cholesterol transporter 1	0.332521	0.0068521	0.0444467	1.35216	significant up
ENSMUSG00000027187	12359	Cat	catalase	0.357947	0.00746801	0.0472117	1.32595	significant up

## Sheet: CTX_6mo_WT_vs_KO
ensembl_gene_id	entrezgene_id	gene_name	description	log2FC	p_value	adjusted_p_value	-log10(adjusted_p_value)	significance_in_KO
ENSMUSG00000007891	13033	Ctsd	cathepsin D	0.629181	3.5032e-24	1.13989e-21	20.9431	significant up
ENSMUSG00000050953	14609	Gja1	gap junction protein, alpha 1	0.704634	1.58207e-18	3.66422e-16	15.436	significant up
ENSMUSG00000038642	13040	Ctss	cathepsin S	0.605259	9.22113e-18	1.86819e-15	14.7286	significant up
ENSMUSG00000030560	13032	Ctsc	cathepsin C	1.51897	7.89272e-15	1.25416e-12	11.9016	significant up
ENSMUSG00000026701	11758	Prdx6	peroxiredoxin 6	0.368281	2.33169e-13	2.97087e-11	10.5271	significant up
ENSMUSG00000016256	64138	Ctsz	cathepsin Z	0.606778	4.60788e-13	5.62533e-11	10.2499	significant up
ENSMUSG00000021665	15212	Hexb	hexosaminidase B	0.492828	4.90288e-11	4.78707e-09	8.31993	significant up
ENSMUSG00000016534	16784	Lamp2	lysosomal-associated membrane protein 2	0.52726	1.08972e-09	8.12494e-08	7.09018	significant up
ENSMUSG00000024610	16149	Cd74	CD74 antigen (invariant polypeptide of major histocompatibility complex, class II antigen-associated)	2.43287	1.31545e-09	9.51813e-08	7.02145	significant up
ENSMUSG00000021242	67963	Npc2	NPC intracellular cholesterol transporter 2	0.371664	2.46819e-08	1.33705e-06	5.87385	significant up
ENSMUSG00000028581	16792	Laptm5	lysosomal-associated protein transmembrane 5	0.537343	9.83798e-07	3.34769e-05	4.47526	significant up
ENSMUSG00000034707	75612	Gns	glucosamine (N-acetyl)-6-sulfatase	0.562275	1.25161e-06	4.11883e-05	4.38523	significant up
ENSMUSG00000028673	71665	Fuca1	fucosidase, alpha-L- 1, tissue	0.380091	1.978e-06	6.00372e-05	4.22158	significant up
ENSMUSG00000035847	15931	Ids	iduronate 2-sulfatase	0.345966	2.05317e-06	6.18542e-05	4.20863	significant up
ENSMUSG00000005142	17159	Man2b1	mannosidase 2, alpha B1	0.738759	2.56262e-06	7.38066e-05	4.13191	significant up
ENSMUSG00000032359	13036	Ctsh	cathepsin H	0.801534	5.51875e-06	0.000140175	3.85333	significant up
ENSMUSG00000035805	170790	Mlc1	megalencephalic leukoencephalopathy with subcortical cysts 1 homolog (human)	0.312659	1.74077e-05	0.000370779	3.43088	significant up
ENSMUSG00000027447	13010	Cst3	cystatin C	0.182575	3.08718e-05	0.000592199	3.22753	significant up
ENSMUSG00000017760	19025	Ctsa	cathepsin A	0.3435	4.05182e-05	0.000744807	3.12796	significant up
ENSMUSG00000028015	229445	Ctso	cathepsin O	0.497384	7.46495e-05	0.00122278	2.91265	significant up
ENSMUSG00000026696	53330	Vamp4	vesicle-associated membrane protein 4	-0.272266	8.62573e-05	0.00137701	2.86106	significant down
ENSMUSG00000079316	56382	Rab9	RAB9, member RAS oncogene family	-0.320839	0.000165822	0.00234619	2.62964	significant down
ENSMUSG00000021939	13030	Ctsb	cathepsin B	0.173558	0.000180639	0.00251566	2.59935	significant up
ENSMUSG00000070934	68441	Rraga	Ras-related GTP binding A	-0.302922	0.000184443	0.0025583	2.59205	significant down
ENSMUSG00000031838	65972	Ifi30	interferon gamma inducible protein 30	1.32199	0.000232272	0.00307569	2.51206	significant up
ENSMUSG00000031447	16783	Lamp1	lysosomal-associated membrane protein 1	0.200917	0.000500839	0.00551433	2.25851	significant up
ENSMUSG00000026944	11305	Abca2	ATP-binding cassette, sub-family A (ABC1), member 2	0.374876	0.00117624	0.0105996	1.97471	significant up
ENSMUSG00000024413	18145	Npc1	NPC intracellular cholesterol transporter 1	0.404249	0.00137845	0.0119378	1.92307	significant up
ENSMUSG00000019818	53599	Cd164	CD164 antigen	0.401049	0.00167701	0.0137964	1.86023	significant up
ENSMUSG00000027187	12359	Cat	catalase	0.416998	0.00196535	0.015454	1.81096	significant up
ENSMUSG00000021477	13039	Ctsl	cathepsin L	0.196306	0.00220245	0.0167342	1.7764	significant up
ENSMUSG00000029998	66881	Pcyox1	prenylcysteine oxidase 1	0.366107	0.00280024	0.0196933	1.70568	significant up
ENSMUSG00000032612	22258	Usp4	ubiquitin specific peptidase 4 (proto-oncogene)	0.29421	0.00289475	0.0201246	1.69627	significant up
ENSMUSG00000034127	216350	Tspan8	tetraspanin 8	1.74724	0.0061473	0.0334205	1.47599	significant up
ENSMUSG00000034000	241159	Neu4	sialidase 4	0.788302	0.00691934	0.0363534	1.43946	significant up
ENSMUSG00000026878	68365	Rab14	RAB14, member RAS oncogene family	-0.136325	0.00706956	0.0369075	1.43288	significant down
ENSMUSG00000037278	69071	Tmem97	transmembrane protein 97	-0.391603	0.00790957	0.0399847	1.39811	significant down
ENSMUSG00000010051	15586	Hyal1	hyaluronoglucosaminidase 1	1.25962	0.00839098	0.0416703	1.38017	significant up
ENSMUSG00000041046	56089	Ramp3	receptor (calcitonin) activity modifying protein 3	-0.438695	0.00898518	0.0436706	1.35981	significant down
ENSMUSG00000029413	67111	Naaa	N-acylethanolamine acid amidase	0.388191	0.00978904	0.0463056	1.33437	significant up
ENSMUSG00000042082	11881	Arsb	arylsulfatase B	0.271659	0.00997318	0.046897	1.32886	significant up
ENSMUSG00000027534	74718	Snx16	sorting nexin 16	-0.243939	0.0100021	0.046989	1.328	significant down

## Sheet: HC_1mo_WT_vs_KO
ensembl_gene_id	entrezgene_id	gene_name	description	log2FC	p_value	adjusted_p_value	-log10(adjusted_p_value)	significance_in_KO
ENSMUSG00000038642	13040	Ctss	cathepsin S	0.742189	8.41967e-13	1.30988e-09	8.88277	significant up
ENSMUSG00000024610	16149	Cd74	CD74 antigen (invariant polypeptide of major histocompatibility complex, class II antigen-associated)	1.9753	3.2692e-05	0.00556518	2.25452	significant up
ENSMUSG00000035805	170790	Mlc1	megalencephalic leukoencephalopathy with subcortical cysts 1 homolog (human)	0.403548	5.03388e-05	0.00769846	2.1136	significant up
ENSMUSG00000030560	13032	Ctsc	cathepsin C	0.894132	6.76645e-05	0.00956985	2.01909	significant up
ENSMUSG00000007891	13033	Ctsd	cathepsin D	0.305451	8.10257e-05	0.0111082	1.95436	significant up
ENSMUSG00000016256	64138	Ctsz	cathepsin Z	0.406041	0.000149797	0.0177374	1.75111	significant up
ENSMUSG00000016534	16784	Lamp2	lysosomal-associated membrane protein 2	0.400067	0.00044866	0.0347668	1.45884	significant up

[truncated: 2 more sheets: HC_3mo_WT_vs_KO, HC_6mo_WT_vs_KO]
