# Supplementary material for: Transcriptomic and proteomic insights into progressive myoclonus epilepsy type 1
Source: Dis Model Mech. 2026 May 5;19(4):dmm052681. doi: 10.1242/dmm.052681 (PMC13225231; doi:10.1242/dmm.052681)
Supplement: Table S10. Differentially abundant proteins (DAPs) identified in the cerebellum (CB), cerebral cortex (CTX), and hippocampus (HC) of Cstb-/- (KO) vs. wild-type (WT) mice at different time points (P14, 1, 3, 6 months). [file dmm-19-052681-TableS10.xlsx]

## Sheet: Table_description
Table S10. Differentially abundant proteins (DAPs) identified in the cerebellum (CB), cerebral cortex (CTX), and hippocampus (HC) of Cstb-/- (KO) versus wild-type (WT) mice at different time points (P14, 1, 3, 6 months). The table includes: protein ID, gene name, log2 fold change (log2FC), p-value, adjusted p-value (FDR), -log10(adjusted p-value), and direction of change in protein abundance in C…

## Sheet: CB_P14_WT_vs_KO
protein_id	gene_name	log2FC	p_value	adjusted_p_value	-log10(adjusted_p_value)	significance_in_KO_p_adjusted_based	significance_in_KO_p_value_based
Q62426	Cstb	-24.3903	1.47198e-27	1.54411e-24	23.8113	significant down	significant down
Q8BGS2	Bola2	-1.06992	3.07215e-05	0.0161135	1.79281	significant down	significant down
Q9CY64	Blvra	-1.1473	0.000374384	0.0855656	1.0677	not significant	significant down
Q9Z0S1	Bpnt1	1.04364	0.000334935	0.0855656	1.0677	not significant	significant up
Q8BR63	Fam177a1	-0.712979	0.000407843	0.0855656	1.0677	not significant	significant down
Q9DB15	Mrpl12	-0.756355	0.00100678	0.17602	0.754439	not significant	significant down
P20065	Tmsb4x	0.591045	0.00225253	0.337558	0.471651	not significant	significant up
P17183	Eno2	-0.283142	0.00264509	0.346837	0.459874	not significant	significant down
P57722;P57724	Pcbp3	-0.373928	0.00299498	0.349082	0.457073	not significant	significant down
Q08331	Calb2	-0.414319	0.00407787	0.402202	0.395556	not significant	significant down
Q9CWE0	Mtfr1l	0.351868	0.00421756	0.402202	0.395556	not significant	significant up
Q8R5C5	Actr1b	-1.01706	0.00623574	0.445508	0.351144	not significant	significant down
B1AZP2	Dlgap4	0.670754	0.00637047	0.445508	0.351144	not significant	significant up
Q9Z2Y8	Prosc	0.81757	0.00569267	0.445508	0.351144	not significant	significant up
Q9WV80	Snx1	-0.643355	0.00559575	0.445508	0.351144	not significant	significant down
P49442	Inpp1	-0.532227	0.00692342	0.453917	0.343024	not significant	significant down
Q8BQ47	Cnpy4	0.445836	0.0078371	0.483595	0.315518	not significant	significant up
Q9Z1G3	Atp6v1c1	-0.577513	0.0105236	0.593765	0.226385	not significant	significant down
P68040	Gnb2l1	-0.400371	0.0107546	0.593765	0.226385	not significant	significant down
Q9WTP7	Ak3	-1.39274	0.0146255	0.767106	0.115145	not significant	significant down
Q8CHT0	Aldh4a1	0.44806	0.0236525	0.886122	0.0525064	not significant	significant up
P30275;Q6P8J7	Ckmt1	-0.226262	0.019385	0.886122	0.0525064	not significant	significant down
P61148	Fgf1	0.431646	0.0227503	0.886122	0.0525064	not significant	significant up
Q8VEK3	Hnrnpu	-0.29509	0.0224409	0.886122	0.0525064	not significant	significant down
P14152	Mdh1	-0.457644	0.0225401	0.886122	0.0525064	not significant	significant down
Q9WV34	Mpp2	0.392666	0.0188744	0.886122	0.0525064	not significant	significant up
P31324	Prkar2b	-0.443291	0.0230716	0.886122	0.0525064	not significant	significant down
P62073	Timm10	0.791736	0.0202226	0.886122	0.0525064	not significant	significant up
P51174	Acadl	-0.54394	0.0444548	0.892915	0.0491901	not significant	significant down
Q99MR0	Actl6b	-0.474999	0.0457802	0.892915	0.0491901	not significant	significant down
P50136	Bckdha	-0.391945	0.0270523	0.892915	0.0491901	not significant	significant down
Q8R3Q6	Ccdc58	0.659569	0.0274484	0.892915	0.0491901	not significant	significant up
Q8VDN4	Ccdc92	0.395611	0.0454865	0.892915	0.0491901	not significant	significant up
Q6A068	Cdc5l	-0.466843	0.0308914	0.892915	0.0491901	not significant	significant down
Q91WS0	Cisd1	-0.495682	0.0421676	0.892915	0.0491901	not significant	significant down
O08749	Dld	-0.202834	0.0463642	0.892915	0.0491901	not significant	significant down
P62631	Eef1a2	-0.548398	0.0394814	0.892915	0.0491901	not significant	significant down
P03995;CON__H-INV:HIT000292931	Gfap	0.185817	0.0410485	0.892915	0.0491901	not significant	significant up
P62874	Gnb1	-0.188197	0.0488065	0.892915	0.0491901	not significant	significant down
Q6ZWY9;Q64478;P10854;Q64525	Hist1h2bc;Hist1h2bh;Hist1h2bm;Hist2h2bb	0.205908	0.0419185	0.892915	0.0491901	not significant	significant up
P62806	Hist1h4a	-0.733961	0.0493699	0.892915	0.0491901	not significant	significant down
P14733	Lmnb1	-0.249818	0.0425765	0.892915	0.0491901	not significant	significant down
Q8C181;Q9JKP5;Q8R003	Mbnl2;Mbnl1	-0.422411	0.0294667	0.892915	0.0491901	not significant	significant down
Q9CR61	Ndufb7	0.376551	0.0260448	0.892915	0.0491901	not significant	significant up
Q8K2T1	Nmral1	-0.469287	0.0386484	0.892915	0.0491901	not significant	significant down
Q9DBJ1;O70250	Pgam1	-0.21124	0.0350589	0.892915	0.0491901	not significant	significant down
P46638;P62492	Rab11b;Rab11a	-0.632153	0.0465881	0.892915	0.0491901	not significant	significant down
P62830	Rpl23	-0.462006	0.0374645	0.892915	0.0491901	not significant	significant down
Q9R1T2	Sae1	-0.549145	0.040818	0.892915	0.0491901	not significant	significant down
Q9JK48	Sh3glb1	-0.423983	0.0427561	0.892915	0.0491901	not significant	significant down
Q8R3V5	Sh3glb2	-0.882836	0.0421549	0.892915	0.0491901	not significant	significant down
P61957	Sumo2	0.731182	0.0398967	0.892915	0.0491901	not significant	significant up
Q93092	Taldo1	-0.396878	0.0417535	0.892915	0.0491901	not significant	significant down
P83940	Tceb1	1.17693	0.0254664	0.892915	0.0491901	not significant	significant up
Q9CR09	Ufc1	-0.5869	0.0312099	0.892915	0.0491901	not significant	significant down
Q91ZJ5	Ugp2	0.320777	0.0487701	0.892915	0.0491901	not significant	significant up
Q9QY76	Vapb	-0.361802	0.0393518	0.892915	0.0491901	not significant	significant down
P62761	Vsnl1	-0.962613	0.0474162	0.892915	0.0491901	not significant	significant down

## Sheet: CB_1mo_WT_vs_KO
protein_id	gene_name	log2FC	p_value	adjusted_p_value	-log10(adjusted_p_value)	significance_in_KO_p_adjusted_based	significance_in_KO_p_value_based
Q62426	Cstb	-25.6046	4.91134e-30	5.152e-27	26.288	significant down	significant down
P03995;CON__H-INV:HIT000292931	Gfap	1.4895	4.48783e-09	2.35387e-06	5.62822	significant up	significant up
P08226	Apoe	0.565165	4.09279e-05	0.0143111	1.84433	significant up	significant up
P27048;P63163	Snrpb;Snrpn	1.49767	0.000128974	0.0338233	1.47078	significant up	significant up
Q9WV92	Epb41l3	-0.519567	0.000206742	0.0361455	1.44195	significant down	significant down
P35505	Fah	0.594144	0.000179475	0.0361455	1.44195	significant up	significant up
Q80YN3	Bcas1	-0.641544	0.000257982	0.0386605	1.41273	significant down	significant down
P20152;P31001;P15331;P11679;CON__Q9NSB2;CON__Q6ISB0;Q99M73;Q9Z2T6;Q6IMF0;CON__Q61726;CON__Q6NT21;CON__P78385;CON__Q9H552;CON__P78386;CON__P12035	Vim	0.361445	0.000476288	0.0624533	1.20444	not significant	significant up
Q6NVF9	Cpsf6	1.00496	0.000606715	0.070716	1.15048	not significant	significant up
Q9WV55	Vapa	-0.426356	0.000691518	0.0725403	1.13942	not significant	significant down
Q8VEK3	Hnrnpu	-0.340225	0.000947072	0.0764214	1.11678	not significant	significant down
P04370	Mbp	-0.493654	0.000945031	0.0764214	1.11678	not significant	significant down
Q60930	Vdac2	-0.259383	0.000846443	0.0764214	1.11678	not significant	significant down
P20917	Mag	-0.468624	0.00110133	0.0825214	1.08343	not significant	significant down
Q06890	Clu	1.08716	0.00120244	0.0840906	1.07525	not significant	significant up
P16330	Cnp	-0.662708	0.00136567	0.0895365	1.048	not significant	significant down
Q8BMJ3;Q60872	Eif1ax;Eif1a	-0.483644	0.00167324	0.101528	0.993416	not significant	significant down
P62334	Psmc6	0.579409	0.00176537	0.101528	0.993416	not significant	significant up
Q9WUM5	Suclg1	-0.322355	0.00183892	0.101528	0.993416	not significant	significant down
Q99N28	Cadm3	-0.250052	0.00225201	0.118118	0.927684	not significant	significant down
Q8VDQ8	Sirt2	-0.922902	0.00252087	0.125923	0.899894	not significant	significant down
Q60900	Elavl3	0.718354	0.00281907	0.134418	0.871541	not significant	significant up
Q8BWT1	Acaa2	0.650649	0.00332135	0.151252	0.8203	not significant	significant up
Q9QYR6	Map1a	0.795281	0.00346048	0.151252	0.8203	not significant	significant up
Q9CQZ6	Ndufb3	-0.386004	0.00446443	0.187328	0.727398	not significant	significant down
P46096;Q9R0N5	Syt1	-0.388787	0.00477857	0.192797	0.7149	not significant	significant down
P68033;P68134;P62737;P63268	Actc1;Acta1;Acta2;Actg2	0.761309	0.00511976	0.198912	0.701338	not significant	significant up
O35215	Ddt	0.725682	0.00572581	0.200213	0.698509	not significant	significant up
Q9D2G2	Dlst	0.588085	0.00556249	0.200213	0.698509	not significant	significant up
P52503	Ndufs6	-0.294442	0.00540199	0.200213	0.698509	not significant	significant down
D3YZP9	Ccdc6	0.439312	0.00598419	0.202497	0.693581	not significant	significant up
P53996	Cnbp	-0.497472	0.00681651	0.20359	0.691244	not significant	significant down
P97315	Csrp1	-0.326113	0.00698688	0.20359	0.691244	not significant	significant down
O70325	Gpx4	-0.334215	0.00690753	0.20359	0.691244	not significant	significant down
P19246;CON__Q7RTS7;CON__Q32MB2	Nefh	-0.265139	0.0068549	0.20359	0.691244	not significant	significant down
P56399	Usp5	0.936485	0.00626581	0.20359	0.691244	not significant	significant up
P14094	Atp1b1	-0.331384	0.00741341	0.204649	0.68899	not significant	significant down
Q6PDG5;P97496	Smarcc2	0.873639	0.00728107	0.204649	0.68899	not significant	significant up
P34884	Mif	0.851099	0.00792315	0.205634	0.686905	not significant	significant up
Q9JLB0	Mpp6	0.836924	0.00787634	0.205634	0.686905	not significant	significant up
O08709	Prdx6	0.321764	0.00803717	0.205634	0.686905	not significant	significant up
P07724	Alb	-0.254078	0.00885093	0.206977	0.684078	not significant	significant down
Q8BWF0	Aldh5a1	0.841036	0.00843296	0.206977	0.684078	not significant	significant up
Q8K2T1	Nmral1	-0.788358	0.00887889	0.206977	0.684078	not significant	significant down
Q9Z2I8	Suclg2	0.36972	0.00849306	0.206977	0.684078	not significant	significant up
Q9EQ20	Aldh6a1	0.562031	0.009477	0.209542	0.678729	not significant	significant up
P83870	Phf5a	-0.459128	0.0101874	0.209542	0.678729	not significant	significant down
P14115	Rpl27a	0.645195	0.00989952	0.209542	0.678729	not significant	significant up
P61957	Sumo2	-0.347241	0.0101253	0.209542	0.678729	not significant	significant down
Q9CYG7	Tomm34	0.516021	0.00971288	0.209542	0.678729	not significant	significant up
Q9QY76	Vapb	-0.387898	0.00976056	0.209542	0.678729	not significant	significant down
Q8CHT0	Aldh4a1	0.696562	0.0109024	0.210655	0.676427	not significant	significant up
P56480	Atp5b	0.436205	0.0115316	0.210655	0.676427	not significant	significant up
P47941	Crkl	-0.337848	0.0111871	0.210655	0.676427	not significant	significant down
Q99LD8	Ddah2	0.816494	0.0120298	0.210655	0.676427	not significant	significant up
Q9DCB8	Isca2	0.596486	0.0106132	0.210655	0.676427	not significant	significant up
P10637	Mapt	-0.214467	0.0126514	0.210655	0.676427	not significant	significant down
Q61885	Mog	-0.556005	0.0115474	0.210655	0.676427	not significant	significant down
Q9DCJ5	Ndufa8	-0.205078	0.0120646	0.210655	0.676427	not significant	significant down
Q61644	Pacsin1	-0.188885	0.010866	0.210655	0.676427	not significant	significant down
Q9CT10	Ranbp3	-0.538511	0.0122296	0.210655	0.676427	not significant	significant down
Q9JJI8	Rpl38	0.627571	0.0125161	0.210655	0.676427	not significant	significant up
Q01853	Vcp	0.77921	0.0123824	0.210655	0.676427	not significant	significant up
Q64444	Ca4	-0.52141	0.0131743	0.215935	0.665677	not significant	significant down
Q8C0M9	Asrgl1	0.306917	0.014522	0.227248	0.6435	not significant	significant up
Q04447	Ckb	0.205621	0.0155976	0.227248	0.6435	not significant	significant up
P62862	Fau	0.619162	0.0148579	0.227248	0.6435	not significant	significant up
Q62443	Nptx1	-0.272864	0.0153764	0.227248	0.6435	not significant	significant down
P29341	Pabpc1	1.08568	0.0155106	0.227248	0.6435	not significant	significant up
P60487	Pdxp	0.734269	0.0150446	0.227248	0.6435	not significant	significant up
Q9JK48	Sh3glb1	0.358981	0.0149603	0.227248	0.6435	not significant	significant up
Q8R317	Ubqln1	0.624186	0.0141474	0.227248	0.6435	not significant	significant up
Q9D898	Arpc5l	0.748184	0.0169631	0.243166	0.614097	not significant	significant up
Q9Z1M8	Ik	-0.695085	0.0173819	0.243166	0.614097	not significant	significant down
Q9CPR4	Rpl17	0.89407	0.0175401	0.243166	0.614097	not significant	significant up
Q60931	Vdac3	-0.37151	0.0176174	0.243166	0.614097	not significant	significant down
Q9D8S9	Bola1	0.424077	0.018358	0.24612	0.608853	not significant	significant up
Q8BQ47	Cnpy4	0.381492	0.0181482	0.24612	0.608853	not significant	significant up
Q9DBR7	Ppp1r12a	-0.360443	0.0185353	0.24612	0.608853	not significant	significant down
P14873	Map1b	-0.265537	0.0188403	0.247043	0.607227	not significant	significant down
Q8K2K6	Agfg1	0.56942	0.0217478	0.259933	0.585138	not significant	significant up
Q9CPW4	Arpc5	0.309818	0.0215956	0.259933	0.585138	not significant	significant up
Q60865	Caprin1	0.417373	0.0210034	0.259933	0.585138	not significant	significant up
Q9DCW4	Etfb	1.15124	0.022104	0.259933	0.585138	not significant	significant up
Q99JY0	Hadhb	0.488071	0.0231603	0.259933	0.585138	not significant	significant up
P43276	Hist1h1b	1.4067	0.0212037	0.259933	0.585138	not significant	significant up
Q9CQQ8	Lsm7	0.405816	0.0219362	0.259933	0.585138	not significant	significant up
P08551	Nefl	-0.216249	0.0216686	0.259933	0.585138	not significant	significant down
Q6P8I4	Pcnp	-0.272158	0.0227685	0.259933	0.585138	not significant	significant down
Q62048	Pea15	0.677249	0.0232924	0.259933	0.585138	not significant	significant up
O55022	Pgrmc1	-0.263777	0.0221606	0.259933	0.585138	not significant	significant down
Q8BVI4	Qdpr	0.897364	0.0223571	0.259933	0.585138	not significant	significant up
P61264;Q00262	Stx1b	-0.357643	0.0205613	0.259933	0.585138	not significant	significant down
Q6ZPZ3	Zc3h4	0.464328	0.0228167	0.259933	0.585138	not significant	significant up
A2AG50	Map7d2	0.465571	0.0239212	0.26414	0.578166	not significant	significant up
P83917	Cbx1	-0.373346	0.024289	0.264212	0.578047	not significant	significant down
Q9JKN6	Nova1	0.508189	0.0244315	0.264212	0.578047	not significant	significant up
P46097	Syt2	-0.283711	0.025031	0.267934	0.571972	not significant	significant down
Q9QYG0	Ndrg2	0.234037	0.0254229	0.26938	0.569634	not significant	significant up
Q8K1Z0	Coq9	-0.404129	0.0260062	0.270104	0.568469	not significant	significant down
Q91XL9	Osbpl1a	0.453101	0.0257687	0.270104	0.568469	not significant	significant up
P57722;P57724	Pcbp3	0.48142	0.0265329	0.272873	0.56404	not significant	significant up
P80314	Cct2	1.10441	0.0273873	0.276243	0.558709	not significant	significant up
P30416	Fkbp4	-0.261957	0.0272922	0.276243	0.558709	not significant	significant down
Q9ES28;Q8K4I3	Arhgef7	0.618685	0.0288113	0.277616	0.556555	not significant	significant up
P80316	Cct5	0.592703	0.02904	0.277616	0.556555	not significant	significant up
P97807	Fh	0.305126	0.0291113	0.277616	0.556555	not significant	significant up
Q91WJ8	Fubp1	0.90718	0.0279316	0.277616	0.556555	not significant	significant up
Q9D0S9	Hint2	0.581549	0.0286625	0.277616	0.556555	not significant	significant up
Q2PFD7	Psd3	-0.258069	0.0287032	0.277616	0.556555	not significant	significant down
Q99MR0	Actl6b	0.475015	0.0332634	0.27799	0.555971	not significant	significant up
Q61686	Cbx5	-0.36096	0.0315713	0.27799	0.555971	not significant	significant down
Q61735	Cd47	-0.515698	0.0317296	0.27799	0.555971	not significant	significant down
P12960	Cntn1	-0.209291	0.0333592	0.27799	0.555971	not significant	significant down
P39053;P39054	Dnm1	0.835308	0.0336556	0.27799	0.555971	not significant	significant up
P10922	H1f0	0.995206	0.030381	0.27799	0.555971	not significant	significant up
Q8BMS1	Hadha	0.681233	0.0314925	0.27799	0.555971	not significant	significant up
Q9R257	Hebp1	-0.233096	0.0331602	0.27799	0.555971	not significant	significant down
A2AJI0	Map7d1	0.355571	0.0307437	0.27799	0.555971	not significant	significant up
P26041	Msn	-0.389844	0.0314069	0.27799	0.555971	not significant	significant down
P13595	Ncam1	-0.202201	0.0328519	0.27799	0.555971	not significant	significant down
P52480;P53657	Pkm	0.441058	0.03343	0.27799	0.555971	not significant	significant up
O35593	Psmd14	0.482789	0.0323319	0.27799	0.555971	not significant	significant up
Q9QYS9	Qki	0.374087	0.0307828	0.27799	0.555971	not significant	significant up
Q99JI6	Rap1b	-0.366594	0.0328797	0.27799	0.555971	not significant	significant down
Q9QWI6	Srcin1	0.405604	0.0321671	0.27799	0.555971	not significant	significant up
P61082	Ube2m	-0.208511	0.0333438	0.27799	0.555971	not significant	significant down
Q9CQA3	Sdhb	-0.207809	0.0343914	0.281848	0.549985	not significant	significant down
P27661	H2afx	-0.569007	0.0348336	0.282041	0.549688	not significant	significant down
Q9DB77	Uqcrc2	1.19123	0.0349526	0.282041	0.549688	not significant	significant up
Q02819	Nucb1	0.530608	0.0358146	0.284635	0.545711	not significant	significant up
Q9D051	Pdhb	0.976643	0.0358626	0.284635	0.545711	not significant	significant up
Q93092	Taldo1	-0.32509	0.0360882	0.284635	0.545711	not significant	significant down
O54962	Banf1	0.593498	0.036589	0.286432	0.542979	not significant	significant up
P43275	Hist1h1a	1.10206	0.0372039	0.289088	0.53897	not significant	significant up
P18242	Ctsd	0.289322	0.0381502	0.292114	0.534448	not significant	significant up
P12660	Pcp2	0.395492	0.0380087	0.292114	0.534448	not significant	significant up
P54227	Stmn1	-0.215138	0.0403139	0.304239	0.516785	not significant	significant down
P58771	Tpm1	-0.301491	0.0402306	0.304239	0.516785	not significant	significant down
P43277	Hist1h1d	0.895241	0.041057	0.307634	0.511965	not significant	significant up
Q8BK30	Ndufv3	-0.259035	0.0413702	0.307783	0.511756	not significant	significant down
Q08331	Calb2	-0.186518	0.042609	0.312565	0.50506	not significant	significant down
P19157;P46425	Gstp1;Gstp2	0.919496	0.0423387	0.312565	0.50506	not significant	significant up
Q6A065	Cep170	-0.354732	0.0435641	0.316197	0.500042	not significant	significant down
P21460	Cst3	0.544637	0.0446112	0.316197	0.500042	not significant	significant up
Q9QZD9	Eif3i	0.389002	0.0444811	0.316197	0.500042	not significant	significant up
Q8R366	Igsf8	-0.283543	0.044482	0.316197	0.500042	not significant	significant down
Q8C854	Myef2	-0.213935	0.0440988	0.316197	0.500042	not significant	significant down
O88935	Syn1	0.546983	0.0452512	0.318581	0.49678	not significant	significant up
O55126	Gbas	0.505513	0.0466515	0.321517	0.492796	not significant	significant up
P43274	Hist1h1e	0.853947	0.0468429	0.321517	0.492796	not significant	significant up
Q61166	Mapre1	-0.37739	0.0464323	0.321517	0.492796	not significant	significant down
Q8VIJ6	Sfpq	0.721035	0.0468943	0.321517	0.492796	not significant	significant up
P47738	Aldh2	0.342738	0.0483084	0.323387	0.490278	not significant	significant up
P80318	Cct3	0.609456	0.0484324	0.323387	0.490278	not significant	significant up
Q6ZWY9;Q64478;P10854;Q64525	Hist1h2bc;Hist1h2bh;Hist1h2bm;Hist2h2bb	-0.223508	0.0487084	0.323387	0.490278	not significant	significant down
P62320	Snrpd3	0.390074	0.0482174	0.323387	0.490278	not significant	significant up
Q9DCG9	Trmt112	0.275122	0.0477182	0.323387	0.490278	not significant	significant up

## Sheet: CB_3mo_WT_vs_KO
protein_id	gene_name	log2FC	p_value	adjusted_p_value	-log10(adjusted_p_value)	significance_in_KO_p_adjusted_based	significance_in_KO_p_value_based
Q62426	Cstb	-26.8558	6.83794e-32	7.173e-29	28.1443	significant down	significant down
Q06890	Clu	4.09913	5.77734e-13	3.03022e-10	9.51853	significant up	significant up
P03995;CON__H-INV:HIT000292931	Gfap	2.60247	1.0611e-12	3.7103e-10	9.43059	significant up	significant up
P08226	Apoe	1.18112	3.13436e-11	8.21985e-09	8.08514	significant up	significant up
O08709	Prdx6	0.71946	5.39609e-10	1.1321e-07	6.94612	significant up	significant up
Q9WTX2	Prkra	1.08896	2.80654e-07	4.90677e-05	4.3092	significant up	significant up
P20152;P31001;P15331;P11679;CON__Q9NSB2;CON__Q6ISB0;Q99M73;Q9Z2T6;Q6IMF0;CON__Q61726;CON__Q6NT21;CON__P78385;CON__Q9H552;CON__P78386;CON__P12035	Vim	0.770809	5.61326e-07	8.41188e-05	4.07511	significant up	significant up
P16546	Sptan1	4.10476	2.52188e-06	0.000330681	3.48059	significant up	significant up
Q64444	Ca4	-1.13989	3.34823e-06	0.000390255	3.40865	significant down	significant down
Q60737	Csnk2a1	0.62504	1.03884e-05	0.00108975	2.96267	significant up	significant up
Q80XI4	Pip4k2b	-0.645964	1.86304e-05	0.00177666	2.7504	significant down	significant down
P50136	Bckdha	0.836447	2.27267e-05	0.00183387	2.73663	significant up	significant up
Q9D2G2	Dlst	0.772344	2.27018e-05	0.00183387	2.73663	significant up	significant up
Q9QXS6	Dbn1	1.11249	3.17554e-05	0.00237939	2.62353	significant up	significant up
P46460	Nsf	1.29296	3.44034e-05	0.00240595	2.61871	significant up	significant up
Q8C8R3;G5E8K5;Q8JZQ2	Ank2	0.969128	3.83659e-05	0.00251537	2.5994	significant up	significant up
P12660	Pcp2	0.442163	4.07798e-05	0.00251636	2.59923	significant up	significant up
Q99P72	Rtn4	0.897407	4.39715e-05	0.00256256	2.59133	significant up	significant up
Q9R0P3	Esd	-0.690341	5.63833e-05	0.00303091	2.51843	significant down	significant down
P70297;O88811	Stam	0.689101	5.77867e-05	0.00303091	2.51843	significant up	significant up
P05063	Aldoc	0.429297	6.97474e-05	0.00318109	2.49742	significant up	significant up
P35505	Fah	0.78921	6.48613e-05	0.00318109	2.49742	significant up	significant up
P53026	Rpl10a	-0.720609	6.76383e-05	0.00318109	2.49742	significant down	significant down
Q9QYR6	Map1a	1.07111	8.7009e-05	0.00380302	2.41987	significant up	significant up
Q9CXS4	Cenpv	-0.764473	0.000115397	0.00484204	2.31497	significant down	significant down
P80314	Cct2	1.70482	0.000156467	0.00631286	2.19977	significant up	significant up
Q5U3K5	Rabl6	-0.931731	0.000186481	0.00724514	2.13995	significant down	significant down
P56480	Atp5b	0.689517	0.00020763	0.00762914	2.11752	significant up	significant up
Q62425	Ndufa4	-0.540364	0.00021091	0.00762914	2.11752	significant down	significant down
Q9DB05	Napa	-0.533057	0.000218893	0.00765395	2.11611	significant down	significant down
P28652	Camk2b	0.556653	0.000230513	0.00780028	2.10789	significant up	significant up
P28651	Ca8	0.53691	0.000254224	0.00833378	2.07916	significant up	significant up
Q9JLB0	Mpp6	1.27178	0.00030704	0.00976014	2.01054	significant up	significant up
P29341	Pabpc1	1.66042	0.000317	0.00978038	2.00964	significant up	significant up
Q9Z2I8	Suclg2	0.570194	0.000341032	0.0102212	1.9905	significant up	significant up
P62301	Rps13	-0.777956	0.00035268	0.0102767	1.98815	significant down	significant down
P63260	Actg1	0.563075	0.000402361	0.0114075	1.94281	significant up	significant up
Q8BGN3	Enpp6	-0.815468	0.000425212	0.0114371	1.94168	significant down	significant down
Q01853	Vcp	1.23708	0.000416599	0.0114371	1.94168	significant up	significant up
Q8R317	Ubqln1	0.894193	0.000477757	0.0125292	1.90208	significant up	significant up
P80318	Cct3	1.2796	0.000521724	0.0130307	1.88503	significant up	significant up
P26443	Glud1	0.35301	0.000513088	0.0130307	1.88503	significant up	significant up
O08807	Prdx4	1.04605	0.000616733	0.0147035	1.83258	significant up	significant up
Q9Z0U1;Q9QXY1	Tjp2	0.517099	0.000615992	0.0147035	1.83258	significant up	significant up
Q8BMK4	Ckap4	0.731991	0.000640471	0.0147551	1.83106	significant up	significant up
Q5SUF2	Luc7l3	-0.448739	0.000647032	0.0147551	1.83106	significant down	significant down
Q9WUR9	Ak4	-0.344466	0.000681511	0.0152107	1.81785	significant down	significant down
Q8BKX1	Baiap2	0.368966	0.000833695	0.0169617	1.77053	significant up	significant up
Q6ZWY9;Q64478;P10854;Q64525	Hist1h2bc;Hist1h2bh;Hist1h2bm;Hist2h2bb	-0.32885	0.000785015	0.0169617	1.77053	significant down	significant down
P58281	Opa1	0.54506	0.000827088	0.0169617	1.77053	significant up	significant up
Q9DBJ1;O70250	Pgam1	-0.246964	0.000839618	0.0169617	1.77053	significant down	significant down
Q9QZM0	Ubqln2	0.633862	0.000840807	0.0169617	1.77053	significant up	significant up
Q5M8N0	Cnrip1	-0.398161	0.000907236	0.0179564	1.74578	significant down	significant down
P47738	Aldh2	0.685158	0.000943966	0.018004	1.74463	significant up	significant up
Q8BK67	Rcc2	-0.595159	0.000938586	0.018004	1.74463	significant down	significant down
P28798	Grn	0.363951	0.00108924	0.0204039	1.69029	significant up	significant up
P39053;P39054	Dnm1	1.7647	0.00115178	0.0211014	1.67569	significant up	significant up
Q9D0E1	Hnrnpm	1.12207	0.00116671	0.0211014	1.67569	significant up	significant up
P60843	Eif4a1	0.495082	0.00119211	0.0211954	1.67376	significant up	significant up
Q9D2U9;Q8CGP0;Q64524	Hist3h2ba;Hist3h2bb;Hist2h2be	-0.396977	0.00122528	0.0214221	1.66914	significant down	significant down
P20029	Hspa5	0.273667	0.00131356	0.022589	1.6461	significant up	significant up
Q91VD9	Ndufs1	1.46379	0.00135059	0.0228512	1.64109	significant up	significant up
P31786	Dbi	0.35895	0.00145282	0.0234463	1.62993	significant up	significant up
P10637	Mapt	-0.340647	0.00143063	0.0234463	1.62993	significant down	significant down
P62270	Rps18	-0.848871	0.00143686	0.0234463	1.62993	significant down	significant down
Q811D0	Dlg1	0.643624	0.0014848	0.0235993	1.6271	significant up	significant up
Q61316	Hspa4	0.681544	0.00152577	0.0238886	1.62181	significant up	significant up
P56399	Usp5	1.19318	0.00158474	0.0244469	1.61178	significant up	significant up
O88935	Syn1	0.937375	0.00161637	0.0245735	1.60953	significant up	significant up
Q7TMF3	Ndufa12	-0.360785	0.00165401	0.0247865	1.60578	significant down	significant down
P61264;Q00262	Stx1b	-0.478163	0.00170235	0.0251516	1.59944	significant down	significant down
Q3UJU9	Rmdn3	0.691504	0.00175297	0.0255398	1.59278	significant up	significant up
Q9QYS9	Qki	0.503292	0.00187661	0.0269666	1.56917	significant up	significant up
Q6PIC6;Q8VDN2;Q9WV27;Q9Z1W8;Q64436	Atp1a3;Atp1a1	0.9492	0.00200953	0.0270256	1.56822	significant up	significant up
Q9D287	Bcas2	-0.931305	0.00199397	0.0270256	1.56822	significant down	significant down
P00920	Ca2	-0.325361	0.00198027	0.0270256	1.56822	significant down	significant down
P63038	Hspd1	0.328355	0.00197921	0.0270256	1.56822	significant up	significant up
P52480;P53657	Pkm	0.817604	0.00197174	0.0270256	1.56822	significant up	significant up
P17156	Hspa2	0.515755	0.00206252	0.0273872	1.56245	significant up	significant up
P24270	Cat	0.669313	0.00221416	0.0290331	1.53711	significant up	significant up
Q62417	Sorbs1	0.475572	0.00231453	0.0299746	1.52325	significant up	significant up
Q8CHT0	Aldh4a1	1.29943	0.00242085	0.0309578	1.50923	significant up	significant up
Q8BWF0	Aldh5a1	0.994774	0.00247898	0.0309578	1.50923	significant up	significant up
P80317	Cct6a	1.18562	0.00245624	0.0309578	1.50923	significant up	significant up
P13020;CON__Q3SX14	Gsn	0.544277	0.00260505	0.0317755	1.49791	significant up	significant up
Q60931	Vdac3	-0.538153	0.0026024	0.0317755	1.49791	significant down	significant down
Q61735	Cd47	-0.631522	0.00277038	0.0323179	1.49056	significant down	significant down
P62334	Psmc6	0.505316	0.0027663	0.0323179	1.49056	significant up	significant up
P62827;Q61820	Ran	-0.376159	0.00277275	0.0323179	1.49056	significant down	significant down
O89086	Rbm3	-0.475207	0.00272023	0.0323179	1.49056	significant down	significant down
P16330	Cnp	-0.507994	0.00287387	0.0331285	1.4798	significant down	significant down
Q9D051	Pdhb	0.400229	0.00292814	0.0333872	1.47642	significant up	significant up
Q8BMS1	Hadha	1.18224	0.00298271	0.0336436	1.4731	significant up	significant up
Q03265	Atp5a1	0.561807	0.00343167	0.0367329	1.43494	significant up	significant up
P50516	Atp6v1a	0.899883	0.00335098	0.0367329	1.43494	significant up	significant up
Q99JY0	Hadhb	0.496368	0.00339743	0.0367329	1.43494	significant up	significant up
O55125	Nipsnap1	-0.322007	0.00338063	0.0367329	1.43494	significant down	significant down
Q80X50	Ubap2l	-0.461235	0.00339912	0.0367329	1.43494	significant down	significant down
Q9EQ20	Aldh6a1	0.784137	0.00359017	0.0373192	1.42807	significant up	significant up
Q3U0V1	Khsrp	1.34879	0.00353448	0.0373192	1.42807	significant up	significant up
P04370	Mbp	-0.389143	0.00359317	0.0373192	1.42807	significant down	significant down
Q99KI0	Aco2	0.869741	0.00386426	0.0386173	1.41322	significant up	significant up
Q04447	Ckb	0.28522	0.00401267	0.0386173	1.41322	significant up	significant up
Q91WJ8	Fubp1	1.03613	0.00398316	0.0386173	1.41322	significant up	significant up
P48722	Hspa4l	0.448837	0.00390651	0.0386173	1.41322	significant up	significant up
Q8VIJ6	Sfpq	1.15626	0.0039851	0.0386173	1.41322	significant up	significant up
P07214	Sparc	0.400533	0.00383928	0.0386173	1.41322	significant up	significant up
Q80YX1	Tnc	-1.23169	0.00391462	0.0386173	1.41322	significant down	significant down
Q5SRX1	Tom1l2	0.496564	0.0039084	0.0386173	1.41322	significant up	significant up
O35459	Ech1	0.412936	0.00412661	0.039132	1.40747	significant up	significant up
Q9CYG7	Tomm34	-0.518717	0.00414075	0.039132	1.40747	significant down	significant down
Q9CX86	Hnrnpa0	-0.341367	0.004273	0.0400212	1.39771	significant down	significant down
Q9D1A2	Cndp2	0.355545	0.00459781	0.0423079	1.37358	significant up	significant up
P63017	Hspa8	0.284695	0.00456147	0.0423079	1.37358	significant up	significant up
O88746	Tom1	0.70551	0.00469251	0.0428039	1.36852	significant up	significant up
O08663	Metap2	0.582855	0.00497678	0.0450056	1.34673	significant up	significant up
P62317	Snrpd2	-0.327647	0.00510994	0.0458147	1.33899	significant down	significant down
P06728	Apoa4	0.482224	0.00536262	0.0476728	1.32173	significant up	significant up
Q8CBW3	Abi1	0.409657	0.00566114	0.0496767	1.30385	significant up	significant up
Q60930	Vdac2	-0.31041	0.00568275	0.0496767	1.30385	significant down	significant down
P62814	Atp6v1b2	0.645195	0.00601831	0.0515942	1.2874	not significant	significant up
P29758	Oat	0.569063	0.00604965	0.0515942	1.2874	not significant	significant up
Q9D2M8	Ube2v2	-0.778281	0.00604755	0.0515942	1.2874	not significant	significant down
P26040	Ezr	0.500786	0.00615563	0.0520747	1.28337	not significant	significant up
P68033;P68134;P62737;P63268	Actc1;Acta1;Acta2;Actg2	1.21934	0.00643784	0.0540264	1.26739	not significant	significant up
A2AJI0	Map7d1	-0.506576	0.00660653	0.0545689	1.26305	not significant	significant down
Q8VDQ1	Ptgr2	0.512021	0.00657366	0.0545689	1.26305	not significant	significant up
Q8BWT1	Acaa2	0.604412	0.00703061	0.055452	1.25608	not significant	significant up
P40124	Cap1	0.684986	0.00692953	0.055452	1.25608	not significant	significant up
O08553	Dpysl2	0.441212	0.00682072	0.055452	1.25608	not significant	significant up
O88910	Mpp3	0.787731	0.00700478	0.055452	1.25608	not significant	significant up
Q64332	Syn2	0.610063	0.00693324	0.055452	1.25608	not significant	significant up
Q9CR09	Ufc1	-0.600986	0.00678318	0.055452	1.25608	not significant	significant down
Q68FH0	Pkp4	0.68463	0.00724159	0.0566897	1.2465	not significant	significant up
P09103	P4hb	0.22698	0.0073638	0.0572195	1.24246	not significant	significant up
P62761	Vsnl1	-0.63727	0.00765891	0.059075	1.2286	not significant	significant down
P60824	Cirbp	-0.513778	0.00777973	0.0591373	1.22814	not significant	significant down
Q99KR7	Ppif	-0.525797	0.00777971	0.0591373	1.22814	not significant	significant down
O54931	Akap2	0.51914	0.00812171	0.0608548	1.21571	not significant	significant up
P56135	Atp5j2	-0.997919	0.00808551	0.0608548	1.21571	not significant	significant down
Q9Z2Q6;Q8BYR1	44444	0.21974	0.00846519	0.0629786	1.20081	not significant	significant up
Q99LC5	Etfa	0.250031	0.00940206	0.0687524	1.16271	not significant	significant up
P11404	Fabp3	-1.24555	0.0094379	0.0687524	1.16271	not significant	significant down
Q60829	Ppp1r1b	0.292372	0.00941808	0.0687524	1.16271	not significant	significant up
Q9R0P9	Uchl1	-0.215793	0.00960295	0.0694724	1.15819	not significant	significant down
Q6PDG5;P97496	Smarcc2	0.855642	0.0108102	0.0776707	1.10974	not significant	significant up
P42932	Cct8	0.623848	0.0111574	0.0790816	1.10192	not significant	significant up
P17751	Tpi1	-0.181196	0.0110866	0.0790816	1.10192	not significant	significant down
Q8BMF4	Dlat	1.65523	0.0116913	0.0801218	1.09625	not significant	significant up
P21279	Gnaq	0.400847	0.0115546	0.0801218	1.09625	not significant	significant up
Q8R326	Pspc1	0.58381	0.0114862	0.0801218	1.09625	not significant	significant up
Q9WTX5	Skp1	-0.614222	0.0118388	0.0801218	1.09625	not significant	significant down
Q8CH25	Sltm	-0.367185	0.0117691	0.0801218	1.09625	not significant	significant down
Q91ZJ5	Ugp2	0.51669	0.0114508	0.0801218	1.09625	not significant	significant up
Q9CZ13	Uqcrc1	0.522273	0.0117732	0.0801218	1.09625	not significant	significant up
P97807	Fh	0.317301	0.0126332	0.0830892	1.08046	not significant	significant up
Q8R366	Igsf8	-0.284774	0.012376	0.0830892	1.08046	not significant	significant down
Q8CAQ8	Immt	0.606935	0.0125037	0.0830892	1.08046	not significant	significant up
Q99K48	Nono	0.389355	0.0125499	0.0830892	1.08046	not significant	significant up
Q99JF8	Psip1	-0.254899	0.0126733	0.0830892	1.08046	not significant	significant down
O70325	Gpx4	-0.352019	0.0133287	0.0868437	1.06126	not significant	significant down
Q8BG05	Hnrnpa3	-0.215131	0.0135508	0.087207	1.05945	not significant	significant down
Q9CQC7	Ndufb4	-0.39779	0.0135176	0.087207	1.05945	not significant	significant down
Q2PFD7	Psd3	-0.234886	0.0139344	0.0891289	1.04998	not significant	significant down
Q99N28	Cadm3	-0.326064	0.0157625	0.100212	0.999082	not significant	significant down
P21107	Tpm3	0.248078	0.0158598	0.100222	0.999036	not significant	significant up
P62196	Psmc5	0.433511	0.0160266	0.10067	0.997099	not significant	significant up
Q8C163	Exog	-0.486943	0.0168703	0.104654	0.980245	not significant	significant down
Q8VEK3	Hnrnpu	-0.213225	0.0169117	0.104654	0.980245	not significant	significant down
O55023	Impa1	0.31054	0.0170599	0.104654	0.980245	not significant	significant up
Q99JI6	Rap1b	-0.337342	0.0170405	0.104654	0.980245	not significant	significant down
P12658	Calb1	0.311484	0.0172889	0.105442	0.976986	not significant	significant up
P70202	Lxn	0.431744	0.0175656	0.10651	0.972608	not significant	significant up
P54775	Psmc4	0.433492	0.0178346	0.10752	0.96851	not significant	significant up
P80316	Cct5	0.658485	0.018126	0.108163	0.965921	not significant	significant up
Q9JM96	Cdc42ep4	0.291417	0.0181475	0.108163	0.965921	not significant	significant up
Q8R1S4	Mtss1	0.423621	0.0183189	0.108568	0.964298	not significant	significant up
P62484	Abi2	0.489609	0.0185637	0.109401	0.96098	not significant	significant up
Q61699	Hsph1	0.375399	0.0188151	0.109555	0.960368	not significant	significant up
O88844	Idh1	0.238031	0.0189742	0.109555	0.960368	not significant	significant up
Q61644	Pacsin1	-0.196434	0.0190076	0.109555	0.960368	not significant	significant down
P40142	Tkt	0.548582	0.0188934	0.109555	0.960368	not significant	significant up
Q99JP6;Q9Z2Y3;Q9QWW1	Homer3	0.289111	0.0192654	0.110434	0.956898	not significant	significant up
P28661;P42209	44443	0.22262	0.0195038	0.111139	0.954132	not significant	significant up
P97427	Crmp1	0.452678	0.0196004	0.111139	0.954132	not significant	significant up
Q99020	Hnrnpab	-0.186058	0.0198488	0.111943	0.951003	not significant	significant down
Q9CWZ7	Napg	-0.213262	0.0202166	0.113408	0.945358	not significant	significant down
P08113	Hsp90b1	0.319489	0.0208391	0.115166	0.938676	not significant	significant up
Q9WV34	Mpp2	0.964667	0.0208246	0.115166	0.938676	not significant	significant up
P14148	Rpl7	-0.362855	0.0208594	0.115166	0.938676	not significant	significant down
Q62318	Trim28	1.09261	0.0209698	0.115169	0.938663	not significant	significant up
Q61553	Fscn1	-0.380998	0.0212059	0.115399	0.937797	not significant	significant down
Q99LF4	Rtcb	0.340631	0.0212317	0.115399	0.937797	not significant	significant up
Q61753	Phgdh	1.57866	0.0213479	0.115433	0.93767	not significant	significant up
Q6NZB0	Dnajc8	-0.552481	0.0218249	0.115667	0.93679	not significant	significant down
Q9Z2U0;Q9CWH6	Psma7	-0.327256	0.0215388	0.115667	0.93679	not significant	significant down
Q9WUM5	Suclg1	-0.192292	0.0218323	0.115667	0.93679	not significant	significant down
Q04750;Q8R4U6	Top1	-0.446054	0.0217196	0.115667	0.93679	not significant	significant down
Q8CAY6	Acat2	0.483147	0.0228058	0.119021	0.924376	not significant	significant up
O55137;Q9QYR7;Q8BWN8;Q32Q92;Q6Q2Z6	Acot1	0.704547	0.022762	0.119021	0.924376	not significant	significant up
Q9QYC0	Add1	0.272765	0.0227714	0.119021	0.924376	not significant	significant up
Q8QZT1	Acat1	0.311525	0.0231973	0.11986	0.921324	not significant	significant up
Q9WVA3	Bub3	-0.35522	0.0234236	0.11986	0.921324	not significant	significant down
Q9D6J5	Ndufb8	-0.508014	0.023119	0.11986	0.921324	not significant	significant down
Q9R1R2	Trim3	-0.420769	0.0233759	0.11986	0.921324	not significant	significant down
P62192	Psmc1	0.376248	0.0236614	0.120308	0.919707	not significant	significant up
Q9D883;Q8BGJ9	U2af1;U2af1l4	-0.40959	0.0237404	0.120308	0.919707	not significant	significant down
P60487	Pdxp	0.534675	0.0239009	0.120539	0.918874	not significant	significant up
Q61074	Ppm1g	-0.57565	0.0242334	0.121631	0.914956	not significant	significant down
Q9D2P8	Mobp	-0.724961	0.0249452	0.124607	0.904456	not significant	significant down
Q60932	Vdac1	-0.162238	0.0251824	0.125196	0.902409	not significant	significant down
P47199	Cryz	0.336778	0.0257529	0.127428	0.894734	not significant	significant up
P46414	Cdkn1b	-0.264502	0.0267382	0.1309	0.883062	not significant	significant down
Q9Z0H4	Celf2	0.617088	0.0269175	0.1309	0.883062	not significant	significant up
Q9CWS0	Ddah1	0.25505	0.0268993	0.1309	0.883062	not significant	significant up
Q9WV80	Snx1	0.530509	0.0269536	0.1309	0.883062	not significant	significant up
P63001;Q05144;P60764	Rac1	-0.584408	0.0273816	0.132365	0.878226	not significant	significant down
Q9EQF6	Dpysl5	1.12332	0.0275781	0.132704	0.877116	not significant	significant up
Q8C0M9	Asrgl1	0.164751	0.0280535	0.134375	0.871681	not significant	significant up
P27773	Pdia3	0.185058	0.0283739	0.135292	0.868729	not significant	significant up
Q14BB9	Map6d1	-0.321074	0.0291041	0.13767	0.861162	not significant	significant down
Q8K2T1	Nmral1	-0.321278	0.029135	0.13767	0.861162	not significant	significant down
Q9ESN6	Trim2	0.416996	0.0293038	0.137846	0.860605	not significant	significant up
Q9DC07	Nebl	0.41487	0.0298311	0.1397	0.854804	not significant	significant up
Q99KV1	Dnajb11	0.517686	0.0301012	0.140338	0.852824	not significant	significant up
Q9Z2D6	Mecp2	-0.205952	0.0312682	0.145134	0.83823	not significant	significant down
Q8R3V5	Sh3glb2	0.412612	0.0318516	0.147191	0.83212	not significant	significant up
Q9QZE7	Tsnax	-0.428262	0.0320733	0.147565	0.831016	not significant	significant down
Q9DCT8	Crip2	0.27577	0.0329084	0.150746	0.821753	not significant	significant up
Q6NVF9	Cpsf6	0.638723	0.0340691	0.153899	0.812764	not significant	significant up
Q9QZQ8	H2afy	-0.786366	0.0341611	0.153899	0.812764	not significant	significant down
O88569	Hnrnpa2b1	-0.183419	0.034167	0.153899	0.812764	not significant	significant down
P19324	Serpinh1	0.810323	0.0341835	0.153899	0.812764	not significant	significant up
Q9JII5	Dazap1	0.875356	0.0343915	0.154174	0.81199	not significant	significant up
Q8R404	Qil1	-0.469997	0.0347849	0.155274	0.808901	not significant	significant down
Q8CCK0	H2afy2	-0.432552	0.0354727	0.155858	0.80727	not significant	significant down
Q8BKZ9	Pdhx	0.548565	0.0355101	0.155858	0.80727	not significant	significant up
Q7TMK9	Syncrip	0.263167	0.0351522	0.155858	0.80727	not significant	significant up
Q91W90	Txndc5	0.301135	0.0353848	0.155858	0.80727	not significant	significant up
P47941	Crkl	0.338123	0.0361772	0.156172	0.806396	not significant	significant up
Q61656	Ddx5	0.340851	0.0360356	0.156172	0.806396	not significant	significant up
Q505F5	Lrrc47	0.539218	0.0360636	0.156172	0.806396	not significant	significant up
P61957	Sumo2	-0.333917	0.0358759	0.156172	0.806396	not significant	significant down
P48036	Anxa5	0.257336	0.0366927	0.157749	0.802035	not significant	significant up
Q9CT10	Ranbp3	-0.366238	0.0375245	0.160666	0.794075	not significant	significant down
Q91ZZ3	Sncb	-0.234436	0.0382368	0.163051	0.787678	not significant	significant down
P57759	Erp29	0.238316	0.0386215	0.164024	0.785092	not significant	significant up
Q8CCT4	Tceal5	-0.223812	0.0388663	0.164398	0.784103	not significant	significant down
P59325	Eif5	0.371293	0.039118	0.164798	0.783048	not significant	significant up
Q6IRU5	Cltb	-0.219845	0.0400046	0.167191	0.776788	not significant	significant down
Q91VR5	Ddx1	0.574524	0.0398938	0.167191	0.776788	not significant	significant up
P15105	Glul	0.149507	0.0404757	0.168488	0.773431	not significant	significant up
Q9CQX2	Cyb5b	-0.774715	0.0419125	0.173095	0.761715	not significant	significant down
P26645	Marcks	0.232372	0.041893	0.173095	0.761715	not significant	significant up
Q68FF6	Git1	0.64516	0.0421754	0.173498	0.760706	not significant	significant up
A2AG50	Map7d2	-0.633304	0.0427517	0.173824	0.759891	not significant	significant down
Q922R8	Pdia6	0.310668	0.0425135	0.173824	0.759891	not significant	significant up
Q91VM5	Rbmxl1	-0.337293	0.0426031	0.173824	0.759891	not significant	significant down
Q9JJI8	Rpl38	-0.360439	0.0440536	0.178426	0.748543	not significant	significant down
O88952	Lin7c	0.219867	0.0442263	0.178436	0.748518	not significant	significant up
Q9JM14	Nt5c	0.243365	0.044746	0.179841	0.745111	not significant	significant up
Q8K2K6	Agfg1	0.466898	0.0453973	0.18048	0.743571	not significant	significant up
Q6WVG3	Kctd12	0.24531	0.045421	0.18048	0.743571	not significant	significant up
P32883	Kras	-0.247719	0.0454029	0.18048	0.743571	not significant	significant down
P49615;Q14AX6;Q04735;Q8K0D0;Q04899;O35495;P11440;P97377;Q99J95;Q80YP0;Q64261;P30285	Cdk5	0.231535	0.0456779	0.18079	0.742826	not significant	significant up
P08003	Pdia4	0.321102	0.0458438	0.18079	0.742826	not significant	significant up
Q99JP7	Ggt7	-0.30885	0.0460504	0.180924	0.742503	not significant	significant down
Q8R1H0	Hopx	-0.481079	0.0463272	0.181333	0.741523	not significant	significant down
Q9JKN6	Nova1	0.404	0.0475305	0.184665	0.733616	not significant	significant up
P62852	Rps25	0.213845	0.0473585	0.184665	0.733616	not significant	significant up
Q60668	Hnrnpd	-0.181218	0.0485332	0.187864	0.726155	not significant	significant down
P53996	Cnbp	-0.21651	0.0488741	0.188489	0.724715	not significant	significant down
Q9QUR7	Pin1	-0.55485	0.0491007	0.188669	0.7243	not significant	significant down
P62320	Snrpd3	-0.803078	0.0493984	0.18912	0.723263	not significant	significant down
Q9D6R2	Idh3a	0.19317	0.049676	0.189491	0.72241	not significant	significant up

## Sheet: CB_6mo_WT_vs_KO
protein_id	gene_name	log2FC	p_value	adjusted_p_value	-log10(adjusted_p_value)	significance_in_KO_p_adjusted_based	significance_in_KO_p_value_based
Q62426	Cstb	-26.4702	2.584e-22	2.71062e-19	18.5669	significant down	significant down
Q06890	Clu	4.33684	1.10532e-11	5.79739e-09	8.23677	significant up	significant up
P03995;CON__H-INV:HIT000292931	Gfap	2.52974	1.6332e-09	5.71074e-07	6.24331	significant up	significant up
P20152;P31001;P15331;P11679;CON__Q9NSB2;CON__Q6ISB0;Q99M73;Q9Z2T6;Q6IMF0;CON__Q61726;CON__Q6NT21;CON__P78385;CON__Q9H552;CON__P78386;CON__P12035	Vim	1.19173	4.26931e-08	1.11963e-05	4.95093	significant up	significant up
Q64444	Ca4	-1.97377	6.45431e-08	1.35411e-05	4.86834	significant down	significant down
P08226	Apoe	0.970559	3.14468e-07	5.49795e-05	4.2598	significant up	significant up
Q8R366	Igsf8	-1.05914	6.46431e-07	9.68724e-05	4.0138	significant down	significant down
P35505	Fah	1.63689	1.60979e-06	0.000211084	3.67555	significant up	significant up
Q3UNH4	Gprin1	-1.05461	3.88343e-06	0.000452635	3.34425	significant down	significant down
O08709	Prdx6	1.025	6.83873e-06	0.000717383	3.14425	significant up	significant up
Q9WUR9	Ak4	-0.878874	1.21139e-05	0.00115522	2.93733	significant down	significant down
P12658	Calb1	1.31531	1.65489e-05	0.00144665	2.83964	significant up	significant up
Q6ZWY9;Q64478;P10854;Q64525	Hist1h2bc;Hist1h2bh;Hist1h2bm;Hist2h2bb	-0.99613	2.66446e-05	0.00215001	2.66756	significant down	significant down
Q9EQ20	Aldh6a1	1.13935	4.81251e-05	0.0031552	2.50097	significant up	significant up
P28651	Ca8	1.28817	4.35055e-05	0.0031552	2.50097	significant up	significant up
P60879	Snap25	-0.629572	4.59902e-05	0.0031552	2.50097	significant down	significant down
O55137;Q9QYR7;Q8BWN8;Q32Q92;Q6Q2Z6	Acot1	1.18524	6.74929e-05	0.00326102	2.48665	significant up	significant up
Q61753	Phgdh	2.50268	6.3344e-05	0.00326102	2.48665	significant up	significant up
P62334	Psmc6	0.967056	5.577e-05	0.00326102	2.48665	significant up	significant up
O09114	Ptgds	1.03992	6.7552e-05	0.00326102	2.48665	significant up	significant up
Q9D1J3	Sarnp	-0.812685	6.3173e-05	0.00326102	2.48665	significant down	significant down
P16546	Sptan1	4.50724	6.83912e-05	0.00326102	2.48665	significant up	significant up
P46414	Cdkn1b	-0.876819	9.85623e-05	0.00430799	2.36573	significant down	significant down
Q9D8Y0;Q9D4J1	Efhd2	-0.640007	9.77947e-05	0.00430799	2.36573	significant down	significant down
Q9QYS9	Qki	0.838372	0.00011137	0.00460373	2.33689	significant up	significant up
Q3UJU9	Rmdn3	1.24183	0.000114106	0.00460373	2.33689	significant up	significant up
P16045	Lgals1	0.830088	0.000136876	0.0053179	2.27426	significant up	significant up
Q61330	Cntn2	-0.682528	0.000144468	0.0054124	2.26661	significant down	significant down
Q9CQX2	Cyb5b	1.73062	0.000154602	0.00559232	2.25241	significant up	significant up
Q8BGD9	Eif4b	-0.675709	0.000166237	0.00563428	2.24916	significant down	significant down
P62317	Snrpd2	-0.675508	0.000166504	0.00563428	2.24916	significant down	significant down
P10493	Nid1	1.24555	0.000184663	0.00605349	2.21799	significant up	significant up
P28656	Nap1l1	1.23778	0.00019718	0.00620849	2.20701	significant up	significant up
P29758	Oat	0.975328	0.000201228	0.00620849	2.20701	significant up	significant up
P10637	Mapt	-0.636147	0.000215466	0.00645781	2.18991	significant down	significant down
Q04447	Ckb	0.654934	0.00023071	0.00654094	2.18436	significant up	significant up
P84089	Erh	-0.663271	0.000225345	0.00654094	2.18436	significant down	significant down
P48036	Anxa5	1.1956	0.000238271	0.00657752	2.18194	significant up	significant up
Q5M8N0	Cnrip1	-0.689449	0.00025369	0.00665302	2.17698	significant down	significant down
Q9JLB0	Mpp6	1.41952	0.000249623	0.00665302	2.17698	significant up	significant up
P05064;Q91Y97	Aldoa	-0.412171	0.000298243	0.00672321	2.17242	significant down	significant down
P50518;Q9D593	Atp6v1e1	-0.574088	0.000322407	0.00672321	2.17242	significant down	significant down
P08414	Camk4	-1.13444	0.000326279	0.00672321	2.17242	significant down	significant down
Q9D2G2	Dlst	0.704316	0.000275276	0.00672321	2.17242	significant up	significant up
Q9Z1D1	Eif3g	-0.710733	0.000316295	0.00672321	2.17242	significant down	significant down
P06837	Gap43	-0.680083	0.000318509	0.00672321	2.17242	significant down	significant down
P62748	Hpcal1	1.12033	0.000338061	0.00672321	2.17242	significant up	significant up
Q9Z2D6	Mecp2	-0.600905	0.0002778	0.00672321	2.17242	significant down	significant down
Q64012	Raly	-0.764365	0.00032776	0.00672321	2.17242	significant down	significant down
P54227	Stmn1	-0.60202	0.000301268	0.00672321	2.17242	significant down	significant down
Q9CZY3	Ube2v1	-1.42817	0.00029023	0.00672321	2.17242	significant down	significant down
Q9R0P9	Uchl1	-0.472557	0.000339686	0.00672321	2.17242	significant down	significant down
Q8BJH1	Zc2hc1a	-1.07987	0.000295274	0.00672321	2.17242	significant down	significant down
Q6PDM2	Srsf1	-0.481263	0.000349288	0.00678524	2.16843	significant down	significant down
Q01853	Vcp	1.52852	0.000359419	0.0068551	2.16399	significant up	significant up
Q9CSN1	Snw1	-0.69147	0.000366654	0.00686821	2.16316	significant down	significant down
Q8CCT4	Tceal5	-0.747285	0.000381301	0.00701727	2.15383	significant down	significant down
P63260	Actg1	0.938306	0.000407838	0.00722813	2.14097	significant up	significant up
P35564	Canx	0.742686	0.000421253	0.00722813	2.14097	significant up	significant up
P26040	Ezr	1.36572	0.000411559	0.00722813	2.14097	significant up	significant up
Q9CQC7	Ndufb4	-1.00453	0.00042613	0.00722813	2.14097	significant down	significant down
P14148	Rpl7	-0.847582	0.000427211	0.00722813	2.14097	significant down	significant down
P63276	Rps17	1.07895	0.000443822	0.00738999	2.13136	significant up	significant up
Q922P9	Glyr1	-0.869965	0.000456035	0.00747471	2.12641	significant down	significant down
Q9WVA3	Bub3	-0.861449	0.000464009	0.00748839	2.12561	significant down	significant down
Q8BMF4	Dlat	2.37759	0.000479699	0.00749222	2.12539	significant up	significant up
Q8JZS0	Lin7a	-0.758714	0.000473687	0.00749222	2.12539	significant down	significant down
P56399	Usp5	1.38357	0.000485673	0.00749222	2.12539	significant up	significant up
Q9D2U9;Q8CGP0;Q64524	Hist3h2ba;Hist3h2bb;Hist2h2be	-0.843884	0.000494253	0.00751407	2.12412	significant down	significant down
Q9CXS4	Cenpv	-1.10846	0.000520756	0.00771842	2.11247	significant down	significant down
P02468	Lamc1	0.897304	0.000522409	0.00771842	2.11247	significant up	significant up
Q8BL65	Ablim2	0.611732	0.000562089	0.00807714	2.09274	significant up	significant up
P80314	Cct2	1.80002	0.000557118	0.00807714	2.09274	significant up	significant up
Q05816	Fabp5	0.476634	0.000583591	0.00827279	2.08235	significant up	significant up
Q9D8B3	Chmp4b	-0.602919	0.000723059	0.0101132	1.99511	significant down	significant down
Q8QZS1	Hibch	0.620725	0.00075452	0.0104144	1.98237	significant up	significant up
P52503	Ndufs6	-0.464809	0.000775312	0.0105624	1.97624	significant down	significant down
Q8BMK4	Ckap4	0.831836	0.000792802	0.0106622	1.97215	significant up	significant up
Q6NZB0	Dnajc8	-0.934659	0.00081504	0.0108225	1.96567	significant down	significant down
P31786	Dbi	0.429808	0.000855868	0.0112226	1.94991	significant up	significant up
P27661	H2afx	-1.2094	0.000891691	0.0113195	1.94617	significant down	significant down
Q80XI4	Pip4k2b	0.952026	0.000882192	0.0113195	1.94617	significant up	significant up
Q9CWF2	Tubb2b	0.667038	0.000895635	0.0113195	1.94617	significant up	significant up
P56480	Atp5b	0.857211	0.00109506	0.0136753	1.86406	significant up	significant up
P68510	Ywhah	0.677555	0.00112727	0.0139118	1.85662	significant up	significant up
P97351	Rps3a	1.27131	0.00127227	0.0155187	1.80915	significant up	significant up
O88746	Tom1	0.738649	0.00129575	0.0156235	1.80622	significant up	significant up
P61922	Abat	1.51049	0.00133425	0.0157801	1.80189	significant up	significant up
Q8R0F6	Ilkap	-0.825618	0.00133883	0.0157801	1.80189	significant down	significant down
Q99PL5	Rrbp1	1.34372	0.00153127	0.0176517	1.75321	significant up	significant up
P84104	Srsf3	-0.848147	0.00151658	0.0176517	1.75321	significant down	significant down
P70202	Lxn	1.151	0.00159137	0.0180124	1.74443	significant up	significant up
P62196	Psmc5	0.79359	0.00159691	0.0180124	1.74443	significant up	significant up
Q91VD9	Ndufs1	1.55723	0.0016145	0.0180171	1.74431	significant up	significant up
Q9CU62	Smc1a	1.6835	0.0016369	0.0180748	1.74293	significant up	significant up
Q9CZ44	Nsfl1c	-0.517712	0.0016777	0.0183324	1.73678	significant down	significant down
Q9CRB9	Chchd3	-0.52504	0.0017696	0.0191373	1.71812	significant down	significant down
P29391;P49945	Ftl1	0.754173	0.00179813	0.0192473	1.71563	significant up	significant up
Q80UW2	Fbxo2	1.05866	0.00183007	0.01932	1.71399	significant up	significant up
Q99JF8	Psip1	-0.446911	0.00184176	0.01932	1.71399	significant down	significant down
P13020;CON__Q3SX14	Gsn	0.661354	0.00193627	0.0200789	1.69726	significant up	significant up
P12660	Pcp2	0.700809	0.00195238	0.0200789	1.69726	significant up	significant up
P05063	Aldoc	0.37553	0.00201517	0.0201712	1.69527	significant up	significant up
Q9Z2I0	Letm1	0.740171	0.00201823	0.0201712	1.69527	significant up	significant up
P70296;Q8VIN1	Pebp1	0.624065	0.00201905	0.0201712	1.69527	significant up	significant up
Q9Z2Q6;Q8BYR1	44444	0.435707	0.00217766	0.0207094	1.68383	significant up	significant up
P47738	Aldh2	0.918735	0.0021056	0.0207094	1.68383	significant up	significant up
P50516	Atp6v1a	1.21388	0.00212057	0.0207094	1.68383	significant up	significant up
Q9JLQ2	Git2	-0.685142	0.00220622	0.0207094	1.68383	significant down	significant down
Q9CPV4	Glod4	0.624511	0.00221111	0.0207094	1.68383	significant up	significant up
Q99020	Hnrnpab	-0.51742	0.0021546	0.0207094	1.68383	significant down	significant down
P17751	Tpi1	-0.351977	0.00215217	0.0207094	1.68383	significant down	significant down
P52480;P53657	Pkm	1.03009	0.00223713	0.0207677	1.68261	significant up	significant up
Q3THW5;P0C0S6	H2afv;H2afz	-0.770383	0.00231453	0.0211125	1.67546	significant down	significant down
Q2PFD7	Psd3	-0.525508	0.00229593	0.0211125	1.67546	significant down	significant down
Q9QYB8	Add2	-0.559159	0.00243737	0.0220414	1.65676	significant down	significant down
P63242;Q8BGY2	Eif5a;Eif5a2	0.671038	0.00249082	0.0223323	1.65107	significant up	significant up
Q8R317	Ubqln1	0.929132	0.00252031	0.0224051	1.64965	significant up	significant up
P47963	Rpl13	0.796773	0.00255301	0.0225051	1.64772	significant up	significant up
Q8BMS1	Hadha	1.61538	0.00261931	0.0228971	1.64022	significant up	significant up
Q9DCJ5	Ndufa8	-0.48412	0.00273332	0.0236963	1.62532	significant down	significant down
Q9D114	Hddc3	-0.71345	0.0028788	0.0245517	1.60992	significant down	significant down
Q14BB9	Map6d1	-0.632317	0.00286797	0.0245517	1.60992	significant down	significant down
Q9JJV2	Pfn2	-0.459471	0.00291024	0.0246197	1.60872	significant down	significant down
Q9CR51	Atp6v1g1	-0.706166	0.00296759	0.024904	1.60373	significant down	significant down
Q3U0V1	Khsrp	1.28017	0.00300488	0.0250168	1.60177	significant up	significant up
Q8C854	Myef2	-0.50181	0.00317969	0.0262638	1.58064	significant down	significant down
P39053;P39054	Dnm1	2.11533	0.00336065	0.0265483	1.57596	significant up	significant up
P57759	Erp29	0.418459	0.00337304	0.0265483	1.57596	significant up	significant up
Q9CX86	Hnrnpa0	-0.763695	0.00325744	0.0265483	1.57596	significant down	significant down
Q9Z130	Hnrnpdl	-0.450085	0.0033913	0.0265483	1.57596	significant down	significant down
P08113	Hsp90b1	0.891312	0.00333189	0.0265483	1.57596	significant up	significant up
Q9D051	Pdhb	0.643591	0.00331675	0.0265483	1.57596	significant up	significant up
P62259	Ywhae	0.575635	0.00327682	0.0265483	1.57596	significant up	significant up
Q68FH0	Pkp4	0.507404	0.00349186	0.0269335	1.56971	significant up	significant up
P63321;Q9JIW9	Rala;Ralb	0.588055	0.00346762	0.0269335	1.56971	significant up	significant up
P07214	Sparc	0.525524	0.00353059	0.0270335	1.5681	significant up	significant up
Q9WV02	Rbmx	-0.406549	0.00356567	0.0271042	1.56696	significant down	significant down
P61089;Q9CQ37	Ube2n	-0.508219	0.00362364	0.0273467	1.56309	significant down	significant down
Q61490	Alcam	0.615215	0.00366968	0.0274964	1.56072	significant up	significant up
Q6WVG3	Kctd12	0.549745	0.0037027	0.0275471	1.55992	significant up	significant up
Q9CQI6	Cotl1	0.506067	0.00386157	0.0281304	1.55082	significant up	significant up
Q9WUK2	Eif4h	-0.446648	0.00383836	0.0281304	1.55082	significant down	significant down
P51880	Fabp7	-0.510845	0.00386148	0.0281304	1.55082	significant down	significant down
P50114	S100b	0.665932	0.00389504	0.0281786	1.55008	significant up	significant up
Q9CQZ5	Ndufa6	-0.744693	0.004077	0.029293	1.53324	significant down	significant down
Q9D6R2	Idh3a	0.403755	0.00422538	0.0301526	1.52068	significant up	significant up
Q9D3D9	Atp5d	-0.634311	0.00453445	0.0321394	1.49296	significant down	significant down
Q9CWZ7	Napg	-0.34925	0.00460394	0.032413	1.48928	significant down	significant down
P83917	Cbx1	-0.486421	0.00476977	0.0333566	1.47682	significant down	significant down
Q8R4N0	Clybl	0.620475	0.00487931	0.0337221	1.47209	significant up	significant up
O35295	Purb	-0.531566	0.00488633	0.0337221	1.47209	significant down	significant down
P48678	Lmna	-0.503204	0.00508728	0.0348795	1.45743	significant down	significant down
P49443	Ppm1a	0.454179	0.00519616	0.0353946	1.45106	significant up	significant up
Q61644	Pacsin1	-0.354936	0.00528507	0.035768	1.44651	significant down	significant down
Q9D1A2	Cndp2	0.609033	0.00533122	0.035849	1.44552	significant up	significant up
P17156	Hspa2	0.614994	0.00558439	0.0367179	1.43512	significant up	significant up
P20029	Hspa5	0.364807	0.00554648	0.0367179	1.43512	significant up	significant up
Q8BH69	Sephs1	0.485593	0.00557893	0.0367179	1.43512	significant up	significant up
Q9CYZ2	Tpd52l2	0.925995	0.00560045	0.0367179	1.43512	significant up	significant up
Q8BK30	Ndufv3	-0.537329	0.00569583	0.0371114	1.43049	significant down	significant down
P70663	Sparcl1	0.64102	0.00576759	0.0373469	1.42775	significant up	significant up
Q9R1T2	Sae1	-0.498602	0.0058402	0.0375851	1.42498	significant down	significant down
O08532	Cacna2d1	-0.720293	0.00619398	0.0389432	1.40957	significant down	significant down
Q8CCK0	H2afy2	-0.692345	0.00619972	0.0389432	1.40957	significant down	significant down
Q9DBJ1;O70250	Pgam1	-0.291	0.00608902	0.0389432	1.40957	significant down	significant down
Q9QWI6	Srcin1	1.11576	0.00616231	0.0389432	1.40957	significant up	significant up
P97822	Anp32e	0.658681	0.00640496	0.0397298	1.40088	significant up	significant up
P18572	Bsg	0.579149	0.006522	0.0397298	1.40088	significant up	significant up
Q64433	Hspe1	-0.412071	0.00649465	0.0397298	1.40088	significant down	significant down
P70670;Q60817	Naca	0.81861	0.00667488	0.0397298	1.40088	significant up	significant up
P13595	Ncam1	0.572642	0.00659716	0.0397298	1.40088	significant up	significant up
P63139	Nfyb	-0.686913	0.00641504	0.0397298	1.40088	significant down	significant down
P46460	Nsf	1.38057	0.00652342	0.0397298	1.40088	significant up	significant up
Q61207	Psap	0.805538	0.00669069	0.0397298	1.40088	significant up	significant up
O89086	Rbm3	-0.669324	0.00670369	0.0397298	1.40088	significant down	significant down
P61957	Sumo2	-0.854404	0.0066054	0.0397298	1.40088	significant down	significant down
Q9WTT4	Atp6v1g2	-0.662776	0.00680838	0.0401235	1.3966	significant down	significant down
P62830	Rpl23	0.597643	0.00697772	0.0408918	1.38836	significant up	significant up
Q9Z0X1	Aifm1	-0.76222	0.00703821	0.0410171	1.38703	significant down	significant down
Q9Z1S5	44442	-0.529991	0.00732087	0.0422098	1.37459	significant down	significant down
Q9QXS6	Dbn1	1.00147	0.00745661	0.0422098	1.37459	significant up	significant up
Q9EQF6	Dpysl5	1.48113	0.00749536	0.0422098	1.37459	significant up	significant up
P26443	Glud1	0.465223	0.00739793	0.0422098	1.37459	significant up	significant up
Q99JY0	Hadhb	0.683083	0.00735805	0.0422098	1.37459	significant up	significant up
Q9WVA2;Q4FZG7	Timm8a1;Timm8a2	0.415392	0.00752453	0.0422098	1.37459	significant up	significant up
Q9Z0U1;Q9QXY1	Tjp2	0.683189	0.00743163	0.0422098	1.37459	significant up	significant up
Q99LB6	Mat2b	0.591729	0.00759242	0.0422338	1.37434	significant up	significant up
P62082	Rps7	1.19563	0.00760933	0.0422338	1.37434	significant up	significant up
Q6A065	Cep170	-0.585209	0.00765503	0.0422638	1.37403	significant down	significant down
Q9WUM5	Suclg1	-0.346046	0.00770907	0.0423393	1.37326	significant down	significant down
Q8BKX1	Baiap2	0.430316	0.00782441	0.0424452	1.37217	significant up	significant up
P08551	Nefl	0.419093	0.00784974	0.0424452	1.37217	significant up	significant up
O35593	Psmd14	0.428413	0.00779522	0.0424452	1.37217	significant up	significant up
P29341	Pabpc1	1.39664	0.00791031	0.0425534	1.37107	significant up	significant up
O55042	Snca	-0.386107	0.00802617	0.0429564	1.36697	significant down	significant down
Q8VDQ1	Ptgr2	0.659265	0.00853715	0.0454592	1.34238	significant up	significant up
Q6P8I4	Pcnp	-1.13903	0.00923257	0.048914	1.31057	significant down	significant down
Q9ERD7	Tubb3	0.444513	0.00948152	0.0499805	1.3012	significant up	significant up
P09528	Fth1	0.812064	0.0097059	0.0509075	1.29322	not significant	significant up
P04370	Mbp	-0.57815	0.00987005	0.0515109	1.2881	not significant	significant down
Q9DAW9	Cnn3	0.698283	0.00995891	0.051686	1.28663	not significant	significant up
Q99LT0	Dpy30	-0.698897	0.0100022	0.051686	1.28663	not significant	significant down
P60824	Cirbp	-0.726998	0.0100802	0.0518339	1.28539	not significant	significant down
Q8CCJ4	Amer2	-0.747937	0.0102545	0.0520301	1.28375	not significant	significant down
Q61701	Elavl4	-0.494554	0.0102671	0.0520301	1.28375	not significant	significant down
P84244;P02301	H3f3a;H3f3c	-0.808929	0.0101782	0.0520301	1.28375	not significant	significant down
P18242	Ctsd	0.408007	0.01037	0.0522987	1.28151	not significant	significant up
Q9CZ13	Uqcrc1	0.562742	0.0105557	0.0529805	1.27588	not significant	significant up
P68033;P68134;P62737;P63268	Actc1;Acta1;Acta2;Actg2	1.27747	0.010632	0.0530745	1.27511	not significant	significant up
Q64152	Btf3	-0.526146	0.0108274	0.0530745	1.27511	not significant	significant down
P49312	Hnrnpa1	-0.353134	0.0108142	0.0530745	1.27511	not significant	significant down
Q62443	Nptx1	-0.341758	0.0107356	0.0530745	1.27511	not significant	significant down
Q9CR68	Uqcrfs1	0.559261	0.0107781	0.0530745	1.27511	not significant	significant up
Q8CHT0	Aldh4a1	0.987924	0.0111563	0.0538356	1.26893	not significant	significant up
P40124	Cap1	0.713827	0.0112364	0.0538356	1.26893	not significant	significant up
O88844	Idh1	0.428352	0.0110799	0.0538356	1.26893	not significant	significant up
Q62433	Ndrg1	0.78591	0.0111402	0.0538356	1.26893	not significant	significant up
Q60829	Ppp1r1b	0.396256	0.0112534	0.0538356	1.26893	not significant	significant up
P70441	Slc9a3r1	-0.342823	0.0112906	0.0538356	1.26893	not significant	significant down
Q9QZQ8	H2afy	-0.864494	0.0120066	0.0569908	1.2442	not significant	significant down
P45376	Akr1b1	0.701424	0.0121171	0.0572561	1.24218	not significant	significant up
Q99PT1	Arhgdia	0.547122	0.0122884	0.0578052	1.23803	not significant	significant up
P11627	L1cam	-0.461578	0.0124241	0.0581826	1.23521	not significant	significant down
P20357	Map2	-0.307796	0.0124971	0.0582644	1.2346	not significant	significant down
P51859	Hdgf	-0.390863	0.0127191	0.059037	1.22888	not significant	significant down
Q9CR61	Ndufb7	-0.442842	0.0128174	0.0592313	1.22745	not significant	significant down
Q61545	Ewsr1	-0.368917	0.0128864	0.0592885	1.22703	not significant	significant down
Q99N28	Cadm3	-0.318858	0.0129521	0.059331	1.22672	not significant	significant down
B9EJA2	Cttnbp2	0.534049	0.0133888	0.0610647	1.21421	not significant	significant up
P59325	Eif5	0.870332	0.0136748	0.0620988	1.20692	not significant	significant up
P50136	Bckdha	0.536607	0.0139706	0.0631686	1.1995	not significant	significant up
Q9WVA4	Tagln2	0.434149	0.0143466	0.0645907	1.18983	not significant	significant up
Q8R164	Bphl	0.39081	0.0146332	0.0655992	1.1831	not significant	significant up
Q8VE97	Srsf4	-0.452744	0.014775	0.0659532	1.18076	not significant	significant down
Q62376	Snrnp70	-0.551736	0.0148501	0.0660075	1.18041	not significant	significant down
P80318	Cct3	1.36636	0.0151395	0.0670101	1.17386	not significant	significant up
P24270	Cat	0.551474	0.0153495	0.0676539	1.16971	not significant	significant up
Q8BWF0	Aldh5a1	0.832682	0.0156108	0.0684971	1.16433	not significant	significant up
P56382	Atp5e	-0.774689	0.015721	0.0684971	1.16433	not significant	significant down
Q9CR16	Ppid	-0.574642	0.0158071	0.0684971	1.16433	not significant	significant down
P49722	Psma2	0.447905	0.0157749	0.0684971	1.16433	not significant	significant up
Q99P72	Rtn4	0.560929	0.0158673	0.0684971	1.16433	not significant	significant up
Q60668	Hnrnpd	-0.280885	0.0161027	0.069005	1.16112	not significant	significant down
Q9CSU0	Rprd1b	-0.424755	0.0161165	0.069005	1.16112	not significant	significant down
Q99KI0	Aco2	0.801463	0.0163751	0.0692574	1.15953	not significant	significant up
Q99MR0	Actl6b	-0.430819	0.0164396	0.0692574	1.15953	not significant	significant down
Q60605	Myl6	0.294296	0.0163459	0.0692574	1.15953	not significant	significant up
P62264	Rps14	-0.460599	0.0162624	0.0692574	1.15953	not significant	significant down
P97807	Fh	0.405422	0.0169636	0.0708958	1.14938	not significant	significant up
P99027	Rplp2	0.844329	0.0169298	0.0708958	1.14938	not significant	significant up
Q60900	Elavl3	-0.512944	0.0172259	0.0717061	1.14444	not significant	significant down
P48758	Cbr1	-0.348194	0.0180753	0.074912	1.12545	not significant	significant down
O88569	Hnrnpa2b1	-0.348701	0.0182545	0.074912	1.12545	not significant	significant down
Q9CR95	Necap1	-0.498464	0.0182817	0.074912	1.12545	not significant	significant down
P26638	Sars	0.525355	0.0182332	0.074912	1.12545	not significant	significant up
Q91ZZ3	Sncb	-0.386006	0.0188858	0.0770862	1.11302	not significant	significant down
P07724	Alb	0.396425	0.0202262	0.0819201	1.08661	not significant	significant up
P17742	Ppia	-0.343915	0.0201655	0.0819201	1.08661	not significant	significant down
P10649;P15626;Q80W21;P19639;O35660	Gstm1	0.37988	0.0206588	0.0830914	1.08044	not significant	significant up
P08553	Nefm	0.483363	0.0206738	0.0830914	1.08044	not significant	significant up
P62751	Rpl23a	0.63736	0.020949	0.083876	1.07636	not significant	significant up
Q9DB20	Atp5o	-1.00021	0.0214599	0.0853322	1.06889	not significant	significant down
Q4KMM3	Oxr1	-0.422175	0.0214754	0.0853322	1.06889	not significant	significant down
Q9JKB1;P58321	Uchl3;Uchl4	0.386067	0.0216348	0.0856411	1.06732	not significant	significant up
Q61029	Tmpo	-0.563983	0.0227533	0.0897301	1.04706	not significant	significant down
D3YZP9	Ccdc6	0.554642	0.0235725	0.0922668	1.03495	not significant	significant up
P24369	Ppib	0.844083	0.0235696	0.0922668	1.03495	not significant	significant up
Q8VHR5	Gatad2b	-0.461994	0.0240313	0.093366	1.02981	not significant	significant down
Q6P9S0	Mtss1l	0.600084	0.0239516	0.093366	1.02981	not significant	significant up
P30416	Fkbp4	-0.475196	0.0247434	0.0957778	1.01874	not significant	significant down
P47199	Cryz	0.422982	0.0251652	0.0967637	1.01429	not significant	significant up
P52196	Tst	0.462154	0.0251825	0.0967637	1.01429	not significant	significant up
P09055	Itgb1	0.540704	0.0256524	0.0977434	1.00991	not significant	significant up
A2AJI0	Map7d1	0.859604	0.025708	0.0977434	1.00991	not significant	significant up
O70435	Psma3	0.603091	0.025717	0.0977434	1.00991	not significant	significant up
P80317	Cct6a	0.927226	0.0261052	0.0988604	1.00498	not significant	significant up
Q9QYR6	Map1a	0.621659	0.0264338	0.0993874	1.00267	not significant	significant up
P55066	Ncan	0.526885	0.026423	0.0993874	1.00267	not significant	significant up
P61148	Fgf1	-0.871453	0.0269288	0.100887	0.996166	not significant	significant down
Q8BG05	Hnrnpa3	-0.302193	0.0273052	0.101933	0.991686	not significant	significant down
P56959	Fus	-0.32211	0.0275652	0.102539	0.989113	not significant	significant down
Q9D6J5	Ndufb8	-0.528466	0.0281224	0.103999	0.982969	not significant	significant down
O54941	Smarce1	-0.381617	0.0281642	0.103999	0.982969	not significant	significant down
Q3TWW8	Srsf6	-0.750347	0.0283545	0.103999	0.982969	not significant	significant down
P61264;Q00262	Stx1b	-0.445717	0.0283257	0.103999	0.982969	not significant	significant down
Q9D0E1	Hnrnpm	0.753851	0.0284685	0.104054	0.982742	not significant	significant up
P43024	Cox6a1	-0.730068	0.0289285	0.105368	0.97729	not significant	significant down
O88485	Dync1i1	0.421459	0.0295896	0.107403	0.968983	not significant	significant up
Q8C0M9	Asrgl1	0.389787	0.030164	0.109111	0.962133	not significant	significant up
P28652	Camk2b	0.589452	0.0303138	0.109275	0.961477	not significant	significant up
Q7TMF3	Ndufa12	-0.329311	0.0309331	0.111126	0.954184	not significant	significant down
Q61990	Pcbp2	-0.466979	0.0310592	0.111198	0.953902	not significant	significant down
P00405	Mtco2	0.567924	0.0315003	0.112394	0.949257	not significant	significant up
P07901	Hsp90aa1	1.22923	0.0318678	0.112983	0.946986	not significant	significant up
Q9WTX5	Skp1	0.779819	0.0318809	0.112983	0.946986	not significant	significant up
Q8VIJ6	Sfpq	0.889571	0.0320944	0.113357	0.945551	not significant	significant up
P11499	Hsp90ab1	0.810548	0.0326421	0.114905	0.939662	not significant	significant up
Q01768	Nme2	0.660069	0.0328811	0.115359	0.937949	not significant	significant up
Q6PGL7	Fam21	-0.552966	0.0336509	0.117666	0.929349	not significant	significant down
Q63850	Nup62	-0.43717	0.0351664	0.122556	0.911664	not significant	significant down
Q6IRU5	Cltb	-0.341671	0.0356016	0.122859	0.910592	not significant	significant down
Q61011	Gnb3	0.692807	0.0357218	0.122859	0.910592	not significant	significant up
P63017	Hspa8	0.233593	0.0356177	0.122859	0.910592	not significant	significant up
Q9CQM5	Txndc17	0.435211	0.0356039	0.122859	0.910592	not significant	significant up
Q9CXW4	Rpl11	0.612877	0.0368458	0.1259	0.899975	not significant	significant up
Q9JJU8	Sh3bgrl	0.535065	0.0367851	0.1259	0.899975	not significant	significant up
P62754	Rps6	-0.506245	0.0371038	0.12637	0.898357	not significant	significant down
P16858;Q64467	Gapdh	0.326184	0.0390537	0.13258	0.877521	not significant	significant up
Q62425	Ndufa4	-0.587896	0.0397129	0.134383	0.871655	not significant	significant down
P58281	Opa1	0.345485	0.0404584	0.136438	0.865066	not significant	significant up
Q8R361	Rab11fip5	-0.608615	0.0405801	0.136438	0.865066	not significant	significant down
Q8CH25	Sltm	-0.608595	0.0407504	0.136572	0.864637	not significant	significant down
Q9D8E6	Rpl4	-0.890149	0.0410243	0.137052	0.863113	not significant	significant down
P27546	Map4	-0.353481	0.041339	0.137665	0.861175	not significant	significant down
P35802	Gpm6a	-0.58175	0.0424158	0.140804	0.851384	not significant	significant down
P63038	Hspd1	0.199712	0.0433139	0.143332	0.843657	not significant	significant up
Q91XM9	Dlg2	0.311196	0.0436383	0.143951	0.841784	not significant	significant up
Q8C1B7	44450	0.284545	0.0441066	0.144587	0.839871	not significant	significant up
Q62059	Vcan	0.465382	0.0440272	0.144587	0.839871	not significant	significant up
Q9QZD9	Eif3i	0.394676	0.045105	0.147399	0.831505	not significant	significant up
Q61361	Bcan	0.324235	0.045247	0.147404	0.831491	not significant	significant up
P09103	P4hb	0.43426	0.045847	0.148896	0.827116	not significant	significant up
Q8K4G5	Ablim1	-0.350236	0.0460092	0.148962	0.826925	not significant	significant down
Q7TNR6	Igsf21	-0.457786	0.046154	0.148971	0.826898	not significant	significant down
Q9Z204	Hnrnpc	-0.282098	0.0464613	0.149046	0.826681	not significant	significant down
Q9QUR7	Pin1	-0.551138	0.0464367	0.149046	0.826681	not significant	significant down
Q9CPY7	Lap3	0.33391	0.0477979	0.152866	0.81569	not significant	significant up
P21107	Tpm3	0.313197	0.0484885	0.154603	0.810782	not significant	significant up
P60521	Gabarapl2	-0.408342	0.0488834	0.154921	0.809891	not significant	significant down
P63011	Rab3a	-0.580285	0.0487836	0.154921	0.809891	not significant	significant down
Q9EPJ9	Arfgap1	-0.543489	0.0491519	0.155109	0.809364	not significant	significant down
Q99JP6;Q9Z2Y3;Q9QWW1	Homer3	0.272244	0.0492385	0.155109	0.809364	not significant	significant up
O08553	Dpysl2	0.30545	0.0497618	0.155821	0.807374	not significant	significant up
Q9DB15	Mrpl12	-0.457055	0.049742	0.155821	0.807374	not significant	significant down

## Sheet: CTX_P14_WT_vs_KO
protein_id	gene_name	log2FC	p_value	adjusted_p_value	-log10(adjusted_p_value)	significance_in_KO_p_adjusted_based	significance_in_KO_p_value_based
Q62426	Cstb	-25.6926	2.73939e-33	2.1559e-30	29.6664	significant down	significant down
P07310	Ckm	0.907735	0.00140708	0.220267	0.657051	not significant	significant up
P62627	Dynlrb1	0.699239	0.00232697	0.220267	0.657051	not significant	significant up
Q6P9S0	Mtss1l	-0.356889	0.00279882	0.220267	0.657051	not significant	significant down
Q8BG02	Ppp2r2c	-0.34304	0.00164277	0.220267	0.657051	not significant	significant down
P99029	Prdx5	0.841106	0.00266292	0.220267	0.657051	not significant	significant up
Q8BVI4	Qdpr	0.507125	0.0027694	0.220267	0.657051	not significant	significant up
P62858	Rps28	0.455594	0.0021013	0.220267	0.657051	not significant	significant up
Q64105	Spr	0.959145	0.000788194	0.220267	0.657051	not significant	significant up
Q3TWW8	Srsf6	-0.421329	0.00138156	0.220267	0.657051	not significant	significant down
P99026	Psmb4	0.721517	0.00395325	0.282837	0.548463	not significant	significant up
O89023	Tpp1	-0.786421	0.00442845	0.290432	0.536955	not significant	significant down
P00405	Mtco2	0.814363	0.00483849	0.292915	0.533259	not significant	significant up
Q00896;P07758	Serpina1c;Serpina1a	-0.543464	0.00530048	0.297963	0.525838	not significant	significant down
Q64433	Hspe1	0.294552	0.00688167	0.338492	0.470451	not significant	significant up
P16254	Srp14	-0.583479	0.00686572	0.338492	0.470451	not significant	significant down
O35381;Q64G17	Anp32a	-0.211373	0.0108772	0.436283	0.360232	not significant	significant down
P84086	Cplx2	0.406611	0.0100755	0.436283	0.360232	not significant	significant up
Q63912	Omg	-0.373372	0.0116416	0.436283	0.360232	not significant	significant down
P62242	Rps8	-0.480696	0.0112317	0.436283	0.360232	not significant	significant down
Q6PFR5	Tra2a	-0.315893	0.0100593	0.436283	0.360232	not significant	significant down
P55066	Ncan	-0.325353	0.0133141	0.455573	0.341442	not significant	significant down
P47911	Rpl6	-0.524159	0.0129906	0.455573	0.341442	not significant	significant down
P51881	Slc25a5	0.881821	0.0139898	0.45875	0.338424	not significant	significant up
P68040	Gnb2l1	-0.18844	0.0161759	0.509218	0.293096	not significant	significant down
Q3TEA8	Hp1bp3	-0.470564	0.0191361	0.554808	0.255857	not significant	significant down
Q810U4	Nrcam	-0.223962	0.0214062	0.554808	0.255857	not significant	significant down
Q6NVE9	Pptc7	0.471685	0.0209167	0.554808	0.255857	not significant	significant up
P62918	Rpl8	-0.453739	0.0218539	0.554808	0.255857	not significant	significant down
P27048;P63163	Snrpb;Snrpn	0.657579	0.0195502	0.554808	0.255857	not significant	significant up
O35326	Srsf5	-0.270611	0.0210929	0.554808	0.255857	not significant	significant down
O08532	Cacna2d1	-0.284598	0.0235085	0.559047	0.252552	not significant	significant down
P70232	Chl1	-0.281135	0.0264219	0.559047	0.252552	not significant	significant down
P11404	Fabp3	0.404592	0.0265039	0.559047	0.252552	not significant	significant up
P97300	Nptn	-0.331444	0.0246882	0.559047	0.252552	not significant	significant down
O88643	Pak1	0.157997	0.0257789	0.559047	0.252552	not significant	significant up
P62267	Rps23	-0.684583	0.0269934	0.559047	0.252552	not significant	significant down
O70493	Snx12	-0.214189	0.0261249	0.559047	0.252552	not significant	significant down
Q8BP67	Rpl24	-0.449087	0.0279472	0.563959	0.248752	not significant	significant down
P67778	Phb	1.70129	0.0301841	0.586952	0.231397	not significant	significant up
P62141	Ppp1cb	-0.35931	0.0313147	0.586952	0.231397	not significant	significant down
P27659	Rpl3	-0.687263	0.0317538	0.586952	0.231397	not significant	significant down
Q6ZWV7	Rpl35	-0.846123	0.0328156	0.586952	0.231397	not significant	significant down
P99027	Rplp2	-0.253858	0.0324801	0.586952	0.231397	not significant	significant down
O08997	Atox1	0.312641	0.0479434	0.60076	0.221299	not significant	significant up
O88737	Bsn	0.590848	0.0406405	0.60076	0.221299	not significant	significant up
P60824	Cirbp	-0.192902	0.0468419	0.60076	0.221299	not significant	significant down
Q8BMJ3;Q60872	Eif1ax;Eif1a	-0.281287	0.0430957	0.60076	0.221299	not significant	significant down
Q3UGS4	Fam195b	-0.193111	0.0447816	0.60076	0.221299	not significant	significant down
P45878	Fkbp2	-0.221291	0.0480913	0.60076	0.221299	not significant	significant down
P28798	Grn	-0.266365	0.0419044	0.60076	0.221299	not significant	significant down
P10922	H1f0	-0.594409	0.0357111	0.60076	0.221299	not significant	significant down
P02088;CON__Q3SX09;P02104;CON__P02070	Hbb-b1	0.502234	0.0421299	0.60076	0.221299	not significant	significant up
P70349	Hint1	0.328566	0.0465688	0.60076	0.221299	not significant	significant up
P16045	Lgals1	-0.266278	0.035582	0.60076	0.221299	not significant	significant down
Q8K183	Pdxk	-0.221569	0.0408367	0.60076	0.221299	not significant	significant down
P63318	Prkcg	0.767538	0.0427034	0.60076	0.221299	not significant	significant up
Q61207	Psap	-0.181148	0.0370475	0.60076	0.221299	not significant	significant down
B9EKR1	Ptprz1	-0.277105	0.0399926	0.60076	0.221299	not significant	significant down
P51150	Rab7a	0.494391	0.0457082	0.60076	0.221299	not significant	significant up
P50114	S100b	0.483798	0.0413365	0.60076	0.221299	not significant	significant up
P68037	Ube2l3	-0.261915	0.0361388	0.60076	0.221299	not significant	significant down
Q60930	Vdac2	-0.166559	0.0437465	0.60076	0.221299	not significant	significant down

## Sheet: CTX_1mo_WT_vs_KO
protein_id	gene_name	log2FC	p_value	adjusted_p_value	-log10(adjusted_p_value)	significance_in_KO_p_adjusted_based	significance_in_KO_p_value_based
Q62426	Cstb	-25.8757	8.593e-30	6.76269e-27	26.1699	significant down	significant down
P21460	Cst3	0.607926	2.15656e-06	0.000848606	3.07129	significant up	significant up
P18242	Ctsd	0.448163	3.31946e-05	0.00870804	2.06008	significant up	significant up
O08709	Prdx6	0.593858	8.55197e-05	0.016826	1.77402	significant up	significant up
Q00915	Rbp1	0.678867	0.00040879	0.0643435	1.1915	not significant	significant up
Q8K4R4	Pitpnc1	-1.07328	0.000682741	0.0895529	1.04792	not significant	significant down
P27048;P63163	Snrpb;Snrpn	0.994017	0.000934723	0.10509	0.97844	not significant	significant up
P14094	Atp1b1	-0.68252	0.00331743	0.11876	0.925331	not significant	significant down
P57746	Atp6v1d	-1.04719	0.00329411	0.11876	0.925331	not significant	significant down
Q8BVE3	Atp6v1h	-0.894679	0.00156948	0.11876	0.925331	not significant	significant down
Q06890	Clu	0.405225	0.00133849	0.11876	0.925331	not significant	significant up
P62748	Hpcal1	-1.11791	0.00216426	0.11876	0.925331	not significant	significant down
P20917	Mag	-0.601477	0.0022394	0.11876	0.925331	not significant	significant down
P47809	Map2k4	-0.754778	0.00269524	0.11876	0.925331	not significant	significant down
P14152	Mdh1	-0.338268	0.00290921	0.11876	0.925331	not significant	significant down
P13595	Ncam1	-0.595402	0.00222052	0.11876	0.925331	not significant	significant down
Q810U3	Nfasc	-0.517057	0.00311606	0.11876	0.925331	not significant	significant down
P63005	Pafah1b1	-0.658907	0.0024113	0.11876	0.925331	not significant	significant down
Q80XI4	Pip4k2b	-0.943443	0.00302895	0.11876	0.925331	not significant	significant down
P14685	Psmd3	-1.20115	0.00331984	0.11876	0.925331	not significant	significant down
P62267	Rps23	-1.12066	0.00283551	0.11876	0.925331	not significant	significant down
Q60931	Vdac3	-0.629428	0.00206962	0.11876	0.925331	not significant	significant down
P62746	Rhob	-0.537763	0.00354628	0.121344	0.91598	not significant	significant down
Q8BGT8	Phyhipl	-0.750081	0.00397794	0.130443	0.884578	not significant	significant down
Q8BK64	Ahsa1	-0.262867	0.00427773	0.134663	0.870752	not significant	significant down
O88737	Bsn	0.94424	0.00485824	0.137477	0.86177	not significant	significant up
P16330	Cnp	-0.929829	0.00506586	0.137477	0.86177	not significant	significant down
P62631	Eef1a2	-0.467437	0.00485356	0.137477	0.86177	not significant	significant down
P97300	Nptn	-0.55856	0.00502724	0.137477	0.86177	not significant	significant down
Q61735	Cd47	-0.848597	0.00543237	0.142509	0.846157	not significant	significant down
P15105	Glul	0.246467	0.00566848	0.143906	0.841921	not significant	significant up
Q8BYI9	Tnr	-0.366323	0.00591494	0.145471	0.837225	not significant	significant down
Q8CBE3	Wdr37	-0.392581	0.00619642	0.147775	0.830399	not significant	significant down
Q8K2K6	Agfg1	0.681793	0.00741914	0.159717	0.796649	not significant	significant up
P63094;Q6R0H7	Gnas	-0.518882	0.00852364	0.159717	0.796649	not significant	significant down
P29387	Gnb4	-0.443736	0.00827858	0.159717	0.796649	not significant	significant down
Q3TEA8	Hp1bp3	-0.828264	0.00763157	0.159717	0.796649	not significant	significant down
P16125	Ldhb	-0.419234	0.00815851	0.159717	0.796649	not significant	significant down
P28656	Nap1l1	0.249917	0.00773648	0.159717	0.796649	not significant	significant up
Q8BG81	Poldip3	0.516991	0.00747102	0.159717	0.796649	not significant	significant up
P50114	S100b	0.39432	0.00842474	0.159717	0.796649	not significant	significant up
Q6P5F7	Ttyh3	-0.79872	0.00761821	0.159717	0.796649	not significant	significant down
P08226	Apoe	0.261581	0.00893919	0.162772	0.78842	not significant	significant up
P35282	Rab21	-0.715122	0.00915371	0.162772	0.78842	not significant	significant down
P62918	Rpl8	-0.711532	0.00930718	0.162772	0.78842	not significant	significant down
P84091	Ap2m1	-0.821016	0.0104864	0.168424	0.773597	not significant	significant down
P07901	Hsp90aa1	-0.732962	0.010434	0.168424	0.773597	not significant	significant down
P41105	Rpl28	-0.918729	0.00999254	0.168424	0.773597	not significant	significant down
P46097	Syt2	-0.617949	0.0104822	0.168424	0.773597	not significant	significant down
P62881	Gnb5	-0.371855	0.0110311	0.17363	0.760376	not significant	significant down
P07356	Anxa2	-0.719452	0.0115296	0.174177	0.759008	not significant	significant down
P11499	Hsp90ab1	-0.688557	0.0122897	0.174177	0.759008	not significant	significant down
P53810	Pitpna	-0.423437	0.0123938	0.174177	0.759008	not significant	significant down
P68404	Prkcb	-0.647144	0.0120335	0.174177	0.759008	not significant	significant down
O08599	Stxbp1	-0.570101	0.0123864	0.174177	0.759008	not significant	significant down
Q60930	Vdac2	-0.217791	0.0120127	0.174177	0.759008	not significant	significant down
Q61490	Alcam	-0.305831	0.0137067	0.176503	0.753248	not significant	significant down
P28652	Camk2b	-0.356909	0.0154648	0.176503	0.753248	not significant	significant down
P50396	Gdi1	-0.625235	0.0154725	0.176503	0.753248	not significant	significant down
P35803	Gpm6b	-0.982426	0.0143573	0.176503	0.753248	not significant	significant down
P10922	H1f0	-0.777199	0.014749	0.176503	0.753248	not significant	significant down
Q8R366	Igsf8	-0.700064	0.016101	0.176503	0.753248	not significant	significant down
Q61885	Mog	-1.18229	0.0161477	0.176503	0.753248	not significant	significant down
P28663	Napb	-0.53829	0.0160598	0.176503	0.753248	not significant	significant down
P24369	Ppib	0.301229	0.0161293	0.176503	0.753248	not significant	significant up
P62141	Ppp1cb	-0.567402	0.0155011	0.176503	0.753248	not significant	significant down
P63328;P48455	Ppp3ca	-0.45921	0.0149332	0.176503	0.753248	not significant	significant down
P61358	Rpl27	-0.684003	0.0136495	0.176503	0.753248	not significant	significant down
P14115	Rpl27a	-0.564122	0.0159545	0.176503	0.753248	not significant	significant down
P12970	Rpl7a	-1.38274	0.0141337	0.176503	0.753248	not significant	significant down
P62242	Rps8	-0.558718	0.0141982	0.176503	0.753248	not significant	significant down
P62761	Vsnl1	-0.65407	0.0149556	0.176503	0.753248	not significant	significant down
Q8R001	Mapre2	-0.441142	0.01651	0.177991	0.749602	not significant	significant down
Q7TQI3	Otub1	-0.30645	0.0173808	0.184847	0.733188	not significant	significant down
P35802	Gpm6a	-0.874744	0.0183626	0.19015	0.720905	not significant	significant down
Q60972	Rbbp4	0.365029	0.0182632	0.19015	0.720905	not significant	significant up
P53811	Pitpnb	-0.52914	0.0189638	0.193824	0.712591	not significant	significant down
P14148	Rpl7	-1.03882	0.0194282	0.196026	0.707687	not significant	significant down
P61922	Abat	-0.460275	0.0198239	0.197487	0.704463	not significant	significant down
P60879	Snap25	0.224496	0.0204123	0.200806	0.697223	not significant	significant up
P10126	Eef1a1	-0.364974	0.0214795	0.203667	0.691078	not significant	significant down
Q61598	Gdi2	-0.711433	0.0214195	0.203667	0.691078	not significant	significant down
P70404	Idh3g	-0.287482	0.0211424	0.203667	0.691078	not significant	significant down
P14231	Atp1b2	-0.528972	0.0219243	0.205307	0.687597	not significant	significant down
Q8K1Z0	Coq9	0.342402	0.022435	0.205307	0.687597	not significant	significant up
P23506	Pcmt1	0.246737	0.0222258	0.205307	0.687597	not significant	significant up
P26040	Ezr	0.356015	0.0231818	0.208504	0.680886	not significant	significant up
P62082	Rps7	-0.818672	0.0233143	0.208504	0.680886	not significant	significant down
P62281	Rps11	-1.13451	0.0236855	0.209444	0.678933	not significant	significant down
P53026	Rpl10a	-0.962187	0.0241321	0.211021	0.675673	not significant	significant down
O08539	Bin1	0.283905	0.027911	0.212756	0.672119	not significant	significant up
P12960	Cntn1	-0.379251	0.0280405	0.212756	0.672119	not significant	significant down
P61202	Cops2	-0.932743	0.0286173	0.212756	0.672119	not significant	significant down
Q5PR73	Diras2	-0.948144	0.0289261	0.212756	0.672119	not significant	significant down
P97447	Fhl1	-0.317519	0.0284887	0.212756	0.672119	not significant	significant down
O55126	Gbas	-0.297923	0.0262566	0.212756	0.672119	not significant	significant down
P06745;CON__Q3ZBD7	Gpi	-0.463764	0.0286338	0.212756	0.672119	not significant	significant down
P84244;P02301	H3f3a;H3f3c	-0.706483	0.0268269	0.212756	0.672119	not significant	significant down
Q3UGR5	Hdhd2	0.181254	0.0266298	0.212756	0.672119	not significant	significant up
Q8R081	Hnrnpl	0.332917	0.0277096	0.212756	0.672119	not significant	significant up
P27773	Pdia3	0.16321	0.0288147	0.212756	0.672119	not significant	significant up
P63011	Rab3a	-0.763084	0.0251877	0.212756	0.672119	not significant	significant down
P47963	Rpl13	-0.507031	0.0280444	0.212756	0.672119	not significant	significant down
Q6ZWV7	Rpl35	-0.791567	0.0287315	0.212756	0.672119	not significant	significant down
P47911	Rpl6	-0.726022	0.0270267	0.212756	0.672119	not significant	significant down
Q62277	Syp	-0.812874	0.0267567	0.212756	0.672119	not significant	significant down
P68254	Ywhaq	-0.326794	0.0269231	0.212756	0.672119	not significant	significant down
P28798	Grn	0.338138	0.0301406	0.216526	0.664489	not significant	significant up
Q6P9S0	Mtss1l	-0.240069	0.0298301	0.216526	0.664489	not significant	significant down
P62830	Rpl23	-0.371253	0.0302642	0.216526	0.664489	not significant	significant down
P62702	Rps4x	-0.702928	0.0310708	0.220295	0.656996	not significant	significant down
P97798	Neo1	-0.686654	0.0329649	0.231637	0.635192	not significant	significant down
P62960;Q9Z2C8	Ybx1	0.593076	0.0340114	0.236876	0.625479	not significant	significant up
P57759	Erp29	0.199452	0.0347156	0.239659	0.620406	not significant	significant up
P05202	Got2	-0.290922	0.0360512	0.246716	0.607803	not significant	significant down
P14869	Rplp0	-0.582817	0.0368698	0.248853	0.604058	not significant	significant down
P43006	Slc1a2	-0.649524	0.0369959	0.248853	0.604058	not significant	significant down
P23819	Gria2	-0.96277	0.0379508	0.249048	0.603716	not significant	significant down
P26516	Psmd7	-0.626955	0.0379744	0.249048	0.603716	not significant	significant down
P01831	Thy1	-0.38461	0.037389	0.249048	0.603716	not significant	significant down
Q80XN0	Bdh1	-0.258565	0.0386226	0.251206	0.599969	not significant	significant down
P62827;Q61820	Ran	-0.329619	0.0394003	0.254164	0.594886	not significant	significant down
P56391	Cox6b1	0.427003	0.0423918	0.25428	0.594688	not significant	significant up
Q8C163	Exog	-0.298255	0.0408439	0.25428	0.594688	not significant	significant down
P48774	Gstm5	-0.941649	0.0409698	0.25428	0.594688	not significant	significant down
P11627	L1cam	-0.198347	0.0424138	0.25428	0.594688	not significant	significant down
Q8K310	Matr3	-0.248791	0.0411878	0.25428	0.594688	not significant	significant down
P56812	Pdcd5	0.212508	0.041464	0.25428	0.594688	not significant	significant up
P35980	Rpl18	-1.01052	0.0421372	0.25428	0.594688	not significant	significant down
P32020	Scp2	0.216058	0.0426492	0.25428	0.594688	not significant	significant up
P05213;Q3UX10	Tuba1b	-0.26562	0.0397529	0.25428	0.594688	not significant	significant down
Q80TB8	Vat1l	-0.932435	0.0421717	0.25428	0.594688	not significant	significant down
O54734	Ddost	0.291445	0.0443905	0.261014	0.583336	not significant	significant up
P84075	Hpca	-0.535804	0.0451054	0.261014	0.583336	not significant	significant down
P20029	Hspa5	0.191416	0.0448978	0.261014	0.583336	not significant	significant up
Q8R2Y2	Mcam	-0.334756	0.044556	0.261014	0.583336	not significant	significant down
Q05816	Fabp5	0.179891	0.0454614	0.261154	0.583103	not significant	significant up
P27661	H2afx	-0.386917	0.0482944	0.270855	0.567262	not significant	significant down
P70333	Hnrnph2	0.246974	0.0475891	0.270855	0.567262	not significant	significant up
O88448	Klc2	-0.178829	0.048342	0.270855	0.567262	not significant	significant down
P62855	Rps26	-1.12191	0.048871	0.270855	0.567262	not significant	significant down
Q62420	Sh3gl2	0.242351	0.0487938	0.270855	0.567262	not significant	significant up

## Sheet: CTX_3mo_WT_vs_KO
protein_id	gene_name	log2FC	p_value	adjusted_p_value	-log10(adjusted_p_value)	significance_in_KO_p_adjusted_based	significance_in_KO_p_value_based
Q62426	Cstb	-26.0184	3.51026e-36	2.76258e-33	32.5587	significant down	significant down
O54734	Ddost	-1.13465	5.23635e-07	0.00020605	3.68603	significant down	significant down
O08709	Prdx6	0.676761	1.64797e-06	0.000432318	3.3642	significant up	significant up
P21460	Cst3	0.684558	3.11215e-06	0.000612316	3.21302	significant up	significant up
P08226	Apoe	0.64577	7.35804e-06	0.00096513	3.01541	significant up	significant up
P18242	Ctsd	0.449072	7.19473e-06	0.00096513	3.01541	significant up	significant up
Q00915	Rbp1	1.45531	8.94641e-06	0.00100583	2.99747	significant up	significant up
Q06890	Clu	0.712346	1.23995e-05	0.0012198	2.91371	significant up	significant up
P61161	Actr2	-1.04855	1.55621e-05	0.00122473	2.91196	significant down	significant down
P31786	Dbi	0.715191	1.55281e-05	0.00122473	2.91196	significant up	significant up
P63005	Pafah1b1	-0.860889	1.94231e-05	0.00138964	2.8571	significant down	significant down
P63328;P48455	Ppp3ca	-0.813391	2.88415e-05	0.00189152	2.72319	significant down	significant down
P05213;Q3UX10	Tuba1b	-0.460804	6.51594e-05	0.00394465	2.40399	significant down	significant down
P51880	Fabp7	0.677703	7.63698e-05	0.00429307	2.36723	significant up	significant up
O08599	Stxbp1	-1.03911	8.18984e-05	0.00429694	2.36684	significant down	significant down
P84091	Ap2m1	-1.09111	0.000100681	0.0044027	2.35628	significant down	significant down
P28652	Camk2b	-0.598321	9.59255e-05	0.0044027	2.35628	significant down	significant down
P09528	Fth1	0.410956	0.000115669	0.0044027	2.35628	significant up	significant up
P62881	Gnb5	-0.527801	0.00011748	0.0044027	2.35628	significant down	significant down
P70349	Hint1	0.43626	0.000106962	0.0044027	2.35628	significant up	significant up
P68404	Prkcb	-1.12182	0.000104402	0.0044027	2.35628	significant down	significant down
Q8BVE3	Atp6v1h	-1.05005	0.000136947	0.00478156	2.32043	significant down	significant down
Q8K0S0	Phyhip	-1.05012	0.000139741	0.00478156	2.32043	significant down	significant down
P68369;P05214	Tuba1a;Tuba3a	-0.554289	0.000152439	0.00499872	2.30114	significant down	significant down
P16045	Lgals1	0.515936	0.000177662	0.00559281	2.25237	significant up	significant up
P35700	Prdx1	0.3449	0.00022146	0.00670341	2.1737	significant up	significant up
P42932	Cct8	-1.02902	0.000272706	0.00794888	2.09969	significant down	significant down
Q80XI4	Pip4k2b	-0.861358	0.000291417	0.00819089	2.08667	significant down	significant down
Q9D2U9;Q8CGP0;Q64524	Hist3h2ba;Hist3h2bb;Hist2h2be	-0.855386	0.000315316	0.00855701	2.06768	significant down	significant down
Q8C0M9	Asrgl1	0.436238	0.000391281	0.00855971	2.06754	significant up	significant up
P16330	Cnp	-0.832251	0.000386325	0.00855971	2.06754	significant down	significant down
Q60737	Csnk2a1	-0.61546	0.000368909	0.00855971	2.06754	significant down	significant down
Q8C0C7	Farsa	-0.860653	0.0003823	0.00855971	2.06754	significant down	significant down
P29387	Gnb4	-0.892189	0.000378228	0.00855971	2.06754	significant down	significant down
P47809	Map2k4	-0.820396	0.0003648	0.00855971	2.06754	significant down	significant down
O08807	Prdx4	0.4629	0.000391549	0.00855971	2.06754	significant up	significant up
P50396	Gdi1	-0.784839	0.000448373	0.0093903	2.02732	significant down	significant down
Q6W8Q3	Pcp4l1	0.676897	0.000453407	0.0093903	2.02732	significant up	significant up
P05201	Got1	-0.659784	0.000486129	0.00956459	2.01933	significant down	significant down
P07901	Hsp90aa1	-0.790209	0.000482616	0.00956459	2.01933	significant down	significant down
P28798	Grn	0.529411	0.000507899	0.00963707	2.01605	significant up	significant up
P16125	Ldhb	-0.546803	0.000514304	0.00963707	2.01605	significant down	significant down
P21279	Gnaq	-0.800062	0.0005461	0.0099949	2.00022	significant down	significant down
P63248	Pkia	0.529876	0.000579442	0.0103641	1.98447	significant up	significant up
Q8BLF1	Nceh1	-1.13791	0.000667069	0.0116663	1.93307	significant down	significant down
Q62417	Sorbs1	0.680274	0.000688659	0.0117821	1.92878	significant up	significant up
P62761	Vsnl1	-0.671056	0.000718331	0.0120282	1.9198	significant down	significant down
P14733	Lmnb1	-1.59206	0.000745486	0.0122229	1.91283	significant down	significant down
P60843	Eif4a1	-0.90554	0.000810612	0.012759	1.89418	significant down	significant down
Q8BVQ5	Ppme1	-0.676702	0.000794715	0.012759	1.89418	significant down	significant down
Q08331	Calb2	0.893189	0.000839759	0.0129327	1.88831	significant up	significant up
P62746	Rhob	-0.469118	0.000854514	0.0129327	1.88831	significant down	significant down
P43024	Cox6a1	0.300093	0.0009739	0.0137017	1.86322	significant up	significant up
Q62084	Ppp1r14b	0.73448	0.000956751	0.0137017	1.86322	significant up	significant up
P68368	Tuba4a	-0.499003	0.000974966	0.0137017	1.86322	significant down	significant down
P68037	Ube2l3	0.458283	0.000966745	0.0137017	1.86322	significant up	significant up
Q8BGT8	Phyhipl	-0.719187	0.00100089	0.0138193	1.85951	significant down	significant down
P61148	Fgf1	0.585406	0.00110723	0.0140266	1.85305	significant up	significant up
D3Z7P3	Gls	-0.775699	0.0010941	0.0140266	1.85305	significant down	significant down
P63094;Q6R0H7	Gnas	-0.601765	0.00104294	0.0140266	1.85305	significant down	significant down
P06745;CON__Q3ZBD7	Gpi	-0.814415	0.00107305	0.0140266	1.85305	significant down	significant down
P70296;Q8VIN1	Pebp1	0.277333	0.00105687	0.0140266	1.85305	significant up	significant up
Q62277	Syp	-0.957049	0.00112284	0.0140266	1.85305	significant down	significant down
P06728	Apoa4	0.838688	0.00114447	0.0140734	1.8516	significant up	significant up
P12970	Rpl7a	-1.22036	0.00116983	0.0141639	1.84882	significant down	significant down
P23819	Gria2	-1.14325	0.00119926	0.0143002	1.84466	significant down	significant down
P57776	Eef1d	0.271181	0.0012994	0.0152631	1.81636	significant up	significant up
Q7TQI3	Otub1	-0.376877	0.00137517	0.0157708	1.80215	significant down	significant down
Q03517	Scg2	0.854723	0.0013827	0.0157708	1.80215	significant up	significant up
P11499	Hsp90ab1	-0.735482	0.00146641	0.0160641	1.79414	significant down	significant down
P28667	Marcksl1	0.838606	0.00146965	0.0160641	1.79414	significant up	significant up
Q62433	Ndrg1	0.492099	0.00144797	0.0160641	1.79414	significant up	significant up
P08003	Pdia4	0.341167	0.00152062	0.0160975	1.79324	significant up	significant up
P62717	Rpl18a	-1.05623	0.00153407	0.0160975	1.79324	significant down	significant down
P32921	Wars	-0.618604	0.00149848	0.0160975	1.79324	significant down	significant down
Q61207	Psap	0.315885	0.00168322	0.0174302	1.7587	significant up	significant up
Q6IRU2	Tpm4	0.536243	0.00171894	0.0175689	1.75525	significant up	significant up
O88952	Lin7c	0.283326	0.00179599	0.0179024	1.74709	significant up	significant up
Q6ZWN5	Rps9	-1.1141	0.00179706	0.0179024	1.74709	significant down	significant down
P80318	Cct3	-0.689334	0.00193061	0.0187579	1.72682	significant down	significant down
P05202	Got2	-0.506887	0.00192614	0.0187579	1.72682	significant down	significant down
P57759	Erp29	0.308455	0.00201162	0.0193067	1.71429	significant up	significant up
P10126	Eef1a1	-0.407205	0.00205836	0.0195172	1.70958	significant down	significant down
P24369	Ppib	0.388429	0.00214092	0.0200583	1.6977	significant up	significant up
P27773	Pdia3	0.249557	0.0021793	0.0201778	1.69513	significant up	significant up
P16014	Chgb	0.439224	0.00227688	0.0208361	1.68118	significant up	significant up
P62880	Gnb2	-0.354463	0.00233306	0.0211048	1.67562	significant down	significant down
P63085	Mapk1	-0.572775	0.0023941	0.0211703	1.67427	significant down	significant down
P20065	Tmsb4x	0.374711	0.00237666	0.0211703	1.67427	significant up	significant up
P62874	Gnb1	-0.316276	0.0025264	0.022068	1.65624	significant down	significant down
F6ZDS4	Tpr	-0.58531	0.0025517	0.022068	1.65624	significant down	significant down
O35465	Fkbp8	-0.564108	0.00262609	0.0221401	1.65482	significant down	significant down
Q3UMR5	Mcu	-0.83126	0.00264443	0.0221401	1.65482	significant down	significant down
P32020	Scp2	0.344452	0.00259117	0.0221401	1.65482	significant up	significant up
P15105	Glul	0.241878	0.00291897	0.0236828	1.62557	significant up	significant up
P70670;Q60817	Naca	0.324339	0.00291753	0.0236828	1.62557	significant up	significant up
P10711;Q9QVN7	Tcea1	0.511189	0.00289795	0.0236828	1.62557	significant up	significant up
Q61598	Gdi2	-0.737033	0.00295734	0.0237492	1.62435	significant down	significant down
P14869	Rplp0	-0.769791	0.00304816	0.0242313	1.61562	significant down	significant down
Q64521	Gpd2	-0.959831	0.00346541	0.025729	1.58958	significant down	significant down
P35802	Gpm6a	-0.840462	0.0034268	0.025729	1.58958	significant down	significant down
P14152	Mdh1	-0.320414	0.00330212	0.025729	1.58958	significant down	significant down
P63011	Rab3a	-0.87964	0.00337193	0.025729	1.58958	significant down	significant down
O89023	Tpp1	0.389658	0.00328531	0.025729	1.58958	significant up	significant up
Q60931	Vdac3	-0.406953	0.00342816	0.025729	1.58958	significant down	significant down
O88342	Wdr1	-0.479904	0.00345542	0.025729	1.58958	significant down	significant down
P62631	Eef1a2	-0.472684	0.00354167	0.0260494	1.5842	significant down	significant down
P27659	Rpl3	-0.820776	0.00358606	0.0261318	1.58283	significant down	significant down
P28474;Q64437	Adh5	-0.460885	0.00367464	0.0262904	1.5802	significant down	significant down
P28663	Napb	-0.629093	0.00365988	0.0262904	1.5802	significant down	significant down
Q6ZPJ3	Ube2o	-0.603822	0.00375223	0.0266036	1.57506	significant down	significant down
P31230	Aimp1	0.321899	0.00382731	0.0268937	1.57035	significant up	significant up
Q80XN0	Bdh1	-0.482891	0.00421176	0.0293333	1.53264	significant down	significant down
Q8BH95	Echs1	0.190492	0.00432291	0.0298244	1.52543	significant up	significant up
P62141	Ppp1cb	-0.549941	0.00435808	0.0298244	1.52543	significant down	significant down
Q8BYI9	Tnr	-0.400094	0.00447693	0.0303736	1.5175	significant down	significant down
Q8BWT1	Acaa2	0.396521	0.00468134	0.031489	1.50184	significant up	significant up
Q5PR73	Diras2	-1.27143	0.00504366	0.032011	1.4947	significant down	significant down
P84089	Erh	0.344006	0.00489574	0.032011	1.4947	significant up	significant up
P48774	Gstm5	-0.955291	0.00502151	0.032011	1.4947	significant down	significant down
Q810U3	Nfasc	-0.436908	0.00488292	0.032011	1.4947	significant down	significant down
O55125	Nipsnap1	-0.308252	0.00500703	0.032011	1.4947	significant down	significant down
P43006	Slc1a2	-0.769524	0.00488503	0.032011	1.4947	significant down	significant down
Q62318	Trim28	0.612998	0.00497138	0.032011	1.4947	significant up	significant up
P55302	Lrpap1	0.33624	0.00516172	0.0324982	1.48814	significant up	significant up
Q00623;CON__P15497	Apoa1	0.35261	0.00527689	0.0326074	1.48668	significant up	significant up
Q60605	Myl6	0.267095	0.00530337	0.0326074	1.48668	significant up	significant up
P97300	Nptn	-0.528883	0.00526735	0.0326074	1.48668	significant down	significant down
P61164	Actr1a	-0.511089	0.00557	0.0337622	1.47157	significant down	significant down
P70404	Idh3g	-0.377706	0.00557699	0.0337622	1.47157	significant down	significant down
P19536	Cox5b	0.335508	0.00589972	0.0354434	1.45047	significant up	significant up
Q8CHP5	Wibg	0.525367	0.00610087	0.0363741	1.43921	significant up	significant up
Q61735	Cd47	-0.768828	0.00637358	0.0376828	1.42386	significant down	significant down
P31324	Prkar2b	-0.273532	0.00641613	0.0376828	1.42386	significant down	significant down
Q6IR34	Gpsm1	0.986532	0.00648824	0.037824	1.42223	significant up	significant up
P35282	Rab21	-0.605261	0.00677452	0.0392026	1.40669	significant down	significant down
Q61553	Fscn1	-0.369603	0.00691417	0.0397186	1.40101	significant down	significant down
P97450	Atp5j	0.256235	0.00706381	0.0402842	1.39487	significant up	significant up
Q3UGS4	Fam195b	0.406184	0.00753541	0.0426645	1.36993	significant up	significant up
P70441	Slc9a3r1	0.243543	0.00761691	0.0428179	1.36837	significant up	significant up
O54991	Cntnap1	-1.3691	0.00815275	0.0430619	1.36591	significant down	significant down
P61202	Cops2	-0.859886	0.00806417	0.0430619	1.36591	significant down	significant down
P35803	Gpm6b	-0.814522	0.00814748	0.0430619	1.36591	significant down	significant down
Q8C419	Gpr158	-0.279046	0.00813837	0.0430619	1.36591	significant down	significant down
Q8R366	Igsf8	-0.497807	0.007883	0.0430619	1.36591	significant down	significant down
E9PUL5	Prrt2	-0.41364	0.00773922	0.0430619	1.36591	significant down	significant down
P35235	Ptpn11	-0.545699	0.00788853	0.0430619	1.36591	significant down	significant down
P63323	Rps12	0.24128	0.00789086	0.0430619	1.36591	significant up	significant up
P62855	Rps26	-0.920241	0.00796633	0.0430619	1.36591	significant down	significant down
Q80UG5	44448	-0.404678	0.00879942	0.0446935	1.34976	significant down	significant down
P57746	Atp6v1d	-0.702455	0.00864094	0.0446935	1.34976	significant down	significant down
O88569	Hnrnpa2b1	0.213045	0.00880241	0.0446935	1.34976	significant up	significant up
Q62422	Ostf1	0.258561	0.00865925	0.0446935	1.34976	significant up	significant up
O08795	Prkcsh	0.278934	0.00871223	0.0446935	1.34976	significant up	significant up
P60122	Ruvbl1	-0.396726	0.00862004	0.0446935	1.34976	significant down	significant down
Q810A7	Ddx42	-0.351854	0.00910864	0.045698	1.3401	significant down	significant down
Q61937	Npm1	0.322537	0.00911637	0.045698	1.3401	significant up	significant up
P61255	Rpl26	-0.604697	0.00934797	0.0465624	1.33196	significant down	significant down
O08663	Metap2	0.307206	0.00980797	0.0485464	1.31384	significant up	significant up
P12787	Cox5a	0.242396	0.0101563	0.0493952	1.30632	significant up	significant up
P54071	Idh2	0.244479	0.0101265	0.0493952	1.30632	significant up	significant up
Q6WVG3	Kctd12	-0.690845	0.0102571	0.0493952	1.30632	significant down	significant down
P12367	Prkar2a	-0.266486	0.010356	0.0493952	1.30632	significant down	significant down
P61982	Ywhag	-0.238548	0.0101864	0.0493952	1.30632	significant down	significant down
P68510	Ywhah	-0.274088	0.010315	0.0493952	1.30632	significant down	significant down
O08579	Emd	-0.363741	0.0106243	0.0503695	1.29783	not significant	significant down
P68181	Prkacb	-1.06803	0.0106919	0.0503865	1.29769	not significant	significant down
P47757	Capzb	-0.220505	0.011	0.0509294	1.29303	not significant	significant down
P63037	Dnaja1	0.327051	0.0110013	0.0509294	1.29303	not significant	significant up
Q64520	Guk1	0.231087	0.0108922	0.0509294	1.29303	not significant	significant up
Q2PFD7	Psd3	-0.270803	0.0112669	0.0518543	1.28522	not significant	significant down
P61922	Abat	-0.457535	0.0115356	0.0522144	1.28221	not significant	significant down
P63260	Actg1	-0.346542	0.0116075	0.0522144	1.28221	not significant	significant down
P08228	Sod1	0.378023	0.0116015	0.0522144	1.28221	not significant	significant up
P40142	Tkt	-0.579493	0.0116106	0.0522144	1.28221	not significant	significant down
Q8BP92	Rcn2	0.259522	0.0122133	0.0543045	1.26516	not significant	significant up
P62960;Q9Z2C8	Ybx1	1.10967	0.0122112	0.0543045	1.26516	not significant	significant up
P14094	Atp1b1	-0.489055	0.0124615	0.054789	1.26131	not significant	significant down
P53811	Pitpnb	-0.484994	0.0124299	0.054789	1.26131	not significant	significant down
P62270	Rps18	-0.879137	0.0125885	0.0550395	1.25933	not significant	significant down
P26883	Fkbp1a	0.278443	0.012777	0.0552498	1.25767	not significant	significant up
P62281	Rps11	-1.02787	0.0127202	0.0552498	1.25767	not significant	significant down
P21107	Tpm3	0.262675	0.0131155	0.0564039	1.24869	not significant	significant up
O89079	Cope	-0.538132	0.0135518	0.0579121	1.23723	not significant	significant down
P14131	Rps16	-0.693273	0.0136134	0.0579121	1.23723	not significant	significant down
P47199	Cryz	0.387217	0.014436	0.0607548	1.21642	not significant	significant up
P17742	Ppia	0.220368	0.0144027	0.0607548	1.21642	not significant	significant up
Q4KMM3	Oxr1	-0.26148	0.0149773	0.0626973	1.20275	not significant	significant down
P07724	Alb	0.211155	0.0157148	0.0654369	1.18418	not significant	significant up
Q60676	Ppp5c	-0.574625	0.015847	0.0656401	1.18283	not significant	significant down
Q61686	Cbx5	0.522716	0.0163921	0.0675424	1.17042	not significant	significant up
P62075	Timm13	0.393197	0.0167468	0.0686445	1.16339	not significant	significant up
O70591	Pfdn2	0.338484	0.0171834	0.0697079	1.15672	not significant	significant up
P62702	Rps4x	-0.563182	0.0171687	0.0697079	1.15672	not significant	significant down
P13595	Ncam1	-0.367035	0.0173687	0.0698888	1.15559	not significant	significant down
P99027	Rplp2	0.246231	0.0174056	0.0698888	1.15559	not significant	significant up
Q8K1L5	Ppp1r11	0.44497	0.0185173	0.0739752	1.13091	not significant	significant up
P63028	Tpt1	0.272467	0.0187222	0.0744159	1.12833	not significant	significant up
Q8BJU0	Sgta	0.220326	0.0190533	0.0753516	1.12291	not significant	significant up
Q6PER3	Mapre3	-0.258783	0.0192591	0.0757847	1.12042	not significant	significant down
P06837	Gap43	0.418802	0.0197463	0.077315	1.11174	not significant	significant up
Q05816	Fabp5	0.262872	0.0202647	0.0789522	1.10264	not significant	significant up
P58771	Tpm1	0.292258	0.0203657	0.0789545	1.10262	not significant	significant up
P16254	Srp14	-0.395546	0.0204664	0.0789563	1.10261	not significant	significant down
P62259	Ywhae	-0.207347	0.0206155	0.0791436	1.10158	not significant	significant down
P97315	Csrp1	0.250342	0.0211025	0.0803258	1.09514	not significant	significant up
P26638	Sars	-0.343019	0.0211276	0.0803258	1.09514	not significant	significant down
P46471	Psmc2	-0.359972	0.0215417	0.0815064	1.08881	not significant	significant down
Q60668	Hnrnpd	0.219007	0.0217191	0.0817843	1.08733	not significant	significant up
Q6P069	Sri	0.41834	0.0218855	0.0820184	1.08609	not significant	significant up
P70202	Lxn	0.321342	0.0219958	0.0820411	1.08597	not significant	significant up
P14148	Rpl7	-0.742143	0.0223573	0.0829961	1.08094	not significant	significant down
P62827;Q61820	Ran	-0.309898	0.0225962	0.0834894	1.07837	not significant	significant down
Q61171	Prdx2	0.166906	0.0227088	0.0835132	1.07824	not significant	significant up
P34884	Mif	0.490004	0.0231527	0.0847495	1.07186	not significant	significant up
P62869	Tceb2	0.199671	0.0232756	0.0848051	1.07158	not significant	significant up
P62897;CON__P62894;P00015	Cycs	0.254502	0.0234263	0.0849609	1.07078	not significant	significant up
O54962	Banf1	0.476525	0.0236746	0.0850773	1.07019	not significant	significant up
Q60631	Grb2	0.233715	0.0236604	0.0850773	1.07019	not significant	significant up
Q8CH25	Sltm	-0.375805	0.0240642	0.0860842	1.06508	not significant	significant down
P28656	Nap1l1	0.207471	0.024397	0.0868796	1.06108	not significant	significant up
P10852	Slc3a2	-0.355299	0.0250791	0.0889066	1.05107	not significant	significant down
Q66JS6;Q3UGC7	Eif3j2;Eif3j1	0.374913	0.0253911	0.0896089	1.04765	not significant	significant up
P84075	Hpca	-0.406203	0.0255414	0.0897369	1.04703	not significant	significant down
Q8K3C3	Lzic	0.345073	0.0260052	0.0909603	1.04115	not significant	significant up
Q60829	Ppp1r1b	0.489948	0.0262225	0.0913148	1.03946	not significant	significant up
P29699	Ahsg	0.746388	0.0270777	0.0937557	1.028	not significant	significant up
P50114	S100b	0.3886	0.0271617	0.0937557	1.028	not significant	significant up
P12960	Cntn1	-0.315383	0.0281414	0.0965837	1.0151	not significant	significant down
Q80UW2	Fbxo2	0.23836	0.0282265	0.0965837	1.0151	not significant	significant up
P14824	Anxa6	-0.498102	0.0286904	0.0973246	1.01178	not significant	significant down
P01831	Thy1	-0.341562	0.0286147	0.0973246	1.01178	not significant	significant down
Q3U0V1	Khsrp	-0.496998	0.0288836	0.0975596	1.01073	not significant	significant down
P05063	Aldoc	0.246797	0.0297598	0.0988227	1.00514	not significant	significant up
P00493	Hprt1	-0.339744	0.0297074	0.0988227	1.00514	not significant	significant down
P23506	Pcmt1	0.209475	0.0296117	0.0988227	1.00514	not significant	significant up
Q62048	Pea15	0.268796	0.0297553	0.0988227	1.00514	not significant	significant up
Q8BMK4	Ckap4	-0.519504	0.0299934	0.0991797	1.00358	not significant	significant down
P62082	Rps7	-0.54513	0.0302333	0.0995548	1.00194	not significant	significant down
Q3THG9	Aarsd1	-0.375284	0.0307684	0.100895	0.996132	not significant	significant down
P47962	Rpl5	-0.815679	0.0309353	0.101021	0.995588	not significant	significant down
P84104	Srsf3	0.230956	0.0313686	0.102013	0.991345	not significant	significant up
Q00896;P07758	Serpina1c;Serpina1a	0.380157	0.0318133	0.103033	0.987023	not significant	significant up
P62267	Rps23	-0.450161	0.0322644	0.104066	0.982691	not significant	significant down
O35658	C1qbp	0.204618	0.0325706	0.104591	0.980506	not significant	significant up
O09114	Ptgds	0.270922	0.032693	0.104591	0.980506	not significant	significant up
P35564	Canx	-0.250322	0.0328349	0.10462	0.980387	not significant	significant down
O09131;Q8K2Q2	Gsto1	0.1886	0.0336258	0.105524	0.976649	not significant	significant up
Q61885	Mog	-0.557472	0.033655	0.105524	0.976649	not significant	significant down
P28184	Mt3	0.340603	0.0335014	0.105524	0.976649	not significant	significant up
Q8K4R4	Pitpnc1	-0.635326	0.0335057	0.105524	0.976649	not significant	significant down
Q8C0L0	Tmx4	-0.615276	0.0356386	0.1113	0.953506	not significant	significant down
P41105	Rpl28	-0.385733	0.0358371	0.111478	0.952812	not significant	significant down
Q8R001	Mapre2	-0.419453	0.0375473	0.116107	0.935143	not significant	significant down
P47911	Rpl6	-0.48359	0.0376204	0.116107	0.935143	not significant	significant down
Q3THE2	Myl12b	0.192498	0.038126	0.117208	0.931044	not significant	significant up
Q8BG05	Hnrnpa3	0.171233	0.0385525	0.118058	0.927906	not significant	significant up
Q80Y14	Glrx5	0.229554	0.0391228	0.11934	0.923216	not significant	significant up
Q61753	Phgdh	0.47732	0.0398096	0.120501	0.919011	not significant	significant up
Q8BP67	Rpl24	-0.481665	0.0397503	0.120501	0.919011	not significant	significant down
P46097	Syt2	-0.370132	0.0402601	0.121397	0.915791	not significant	significant down
P62814	Atp6v1b2	-0.541606	0.0406586	0.121666	0.914829	not significant	significant down
P14211	Calr	0.160533	0.0406489	0.121666	0.914829	not significant	significant up
P10639	Txn	0.280464	0.0408263	0.121706	0.914689	not significant	significant up
Q8C1B7	44450	-0.13397	0.0425572	0.125479	0.901429	not significant	significant down
O08997	Atox1	0.417697	0.0425704	0.125479	0.901429	not significant	significant up
Q61316	Hspa4	-0.469654	0.0422652	0.125479	0.901429	not significant	significant down
Q60864	Stip1	0.187208	0.0430379	0.126384	0.898309	not significant	significant up
O55023	Impa1	-0.405408	0.0434092	0.126638	0.897436	not significant	significant down
O70493	Snx12	0.193505	0.0434463	0.126638	0.897436	not significant	significant up
P56812	Pdcd5	0.280778	0.0443401	0.128766	0.890197	not significant	significant up
Q8BK30	Ndufv3	0.24076	0.0445916	0.129021	0.889341	not significant	significant up
P17095	Hmga1	0.327121	0.0452121	0.130337	0.884934	not significant	significant up
O08532	Cacna2d1	-0.241037	0.0456915	0.130774	0.883479	not significant	significant down
Q8K2B3	Sdha	-0.476103	0.045696	0.130774	0.883479	not significant	significant down
P11352	Gpx1	0.325843	0.0461619	0.131628	0.880651	not significant	significant up
P55264	Adk	-0.435997	0.0468157	0.133011	0.876113	not significant	significant down
P14231	Atp1b2	-0.369188	0.0471898	0.133591	0.874222	not significant	significant down
Q8CAQ8	Immt	-0.720845	0.0478448	0.134313	0.871883	not significant	significant down
P46460	Nsf	-0.589048	0.0480269	0.134313	0.871883	not significant	significant down
P52480;P53657	Pkm	-0.481991	0.0479163	0.134313	0.871883	not significant	significant down
Q3UYC0	Ppm1h	-0.275628	0.0481273	0.134313	0.871883	not significant	significant down
O88447	Klc1	0.239738	0.0483318	0.134407	0.871578	not significant	significant up
P51859	Hdgf	0.274322	0.0492082	0.136362	0.865306	not significant	significant up
Q8BLQ9	Cadm2	-0.220646	0.0498441	0.13764	0.861257	not significant	significant down

## Sheet: CTX_6mo_WT_vs_KO
protein_id	gene_name	log2FC	p_value	adjusted_p_value	-log10(adjusted_p_value)	significance_in_KO_p_adjusted_based	significance_in_KO_p_value_based
Q62426	Cstb	-24.8591	3.69421e-20	2.90734e-17	16.5365	significant down	significant down
P27048;P63163	Snrpb;Snrpn	1.48985	0.000141548	0.0556992	1.25415	not significant	significant up
Q8K4R4	Pitpnc1	-1.29434	0.000235515	0.0617835	1.20913	not significant	significant down
Q06890	Clu	0.487041	0.000708777	0.119105	0.924069	not significant	significant up
P39447	Tjp1	0.838852	0.000756704	0.119105	0.924069	not significant	significant up
O55128	Sap18	-0.80845	0.000964373	0.126494	0.897931	not significant	significant down
P62311	Lsm3	-1.44193	0.0012394	0.139344	0.855913	not significant	significant down
Q64521	Gpd2	1.06016	0.00162102	0.159468	0.797327	not significant	significant up
P56376	Acyp1	-0.673279	0.00308236	0.161786	0.791059	not significant	significant down
Q80VP1	Epn1	1.18998	0.00222634	0.161786	0.791059	not significant	significant up
P26040	Ezr	0.376896	0.00411146	0.161786	0.791059	not significant	significant up
P13020;CON__Q3SX14	Gsn	1.06494	0.00372617	0.161786	0.791059	not significant	significant up
Q8BMS1	Hadha	1.33582	0.0031739	0.161786	0.791059	not significant	significant up
P29341	Pabpc1	1.26968	0.00294246	0.161786	0.791059	not significant	significant up
O08709	Prdx6	0.597668	0.00398443	0.161786	0.791059	not significant	significant up
P63011	Rab3a	-0.917827	0.00270069	0.161786	0.791059	not significant	significant down
P53026	Rpl10a	-0.916171	0.00352476	0.161786	0.791059	not significant	significant down
P62717	Rpl18a	-1.33263	0.0019836	0.161786	0.791059	not significant	significant down
P58404	Strn4	0.856646	0.00410831	0.161786	0.791059	not significant	significant up
Q8R317	Ubqln1	0.805059	0.00363036	0.161786	0.791059	not significant	significant up
P08226	Apoe	0.496679	0.00525552	0.175106	0.756699	not significant	significant up
E9PUL5	Prrt2	-0.683418	0.0052743	0.175106	0.756699	not significant	significant down
P16546	Sptan1	2.10815	0.00498696	0.175106	0.756699	not significant	significant up
Q01853	Vcp	1.25141	0.00533995	0.175106	0.756699	not significant	significant up
P67778	Phb	0.698771	0.00560129	0.176328	0.753678	not significant	significant up
P15105	Glul	0.222987	0.00607056	0.180122	0.744432	not significant	significant up
Q505F5	Lrrc47	1.19182	0.00617955	0.180122	0.744432	not significant	significant up
O88746	Tom1	0.843107	0.00657645	0.184845	0.733192	not significant	significant up
P50516	Atp6v1a	0.965487	0.00774632	0.203212	0.692051	not significant	significant up
P26443	Glud1	0.414157	0.00758978	0.203212	0.692051	not significant	significant up
P18242	Ctsd	0.2913	0.00842415	0.203644	0.691128	not significant	significant up
P51150	Rab7a	-1.39274	0.00879785	0.203644	0.691128	not significant	significant down
Q64012	Raly	-0.474017	0.00810379	0.203644	0.691128	not significant	significant down
O88935	Syn1	0.973602	0.00874946	0.203644	0.691128	not significant	significant up
Q8R3Q6	Ccdc58	-1.59421	0.00932854	0.209066	0.679716	not significant	significant down
Q8K1M6	Dnm1l	1.18423	0.00956339	0.209066	0.679716	not significant	significant up
Q62417	Sorbs1	0.76077	0.0111179	0.229103	0.639969	not significant	significant up
P83940	Tceb1	-0.761026	0.0113533	0.229103	0.639969	not significant	significant down
P56399	Usp5	1.24594	0.0108067	0.229103	0.639969	not significant	significant up
Q8K341	Atat1	0.604389	0.0119439	0.234996	0.628939	not significant	significant up
P05063	Aldoc	0.268654	0.0165855	0.235393	0.628207	not significant	significant up
O88737	Bsn	0.690343	0.0183449	0.235393	0.628207	not significant	significant up
P80316	Cct5	0.519128	0.0145425	0.235393	0.628207	not significant	significant up
P60766	Cdc42	-0.826307	0.015531	0.235393	0.628207	not significant	significant down
P16330	Cnp	-0.735603	0.0179225	0.235393	0.628207	not significant	significant down
O54991	Cntnap1	-1.83645	0.0148054	0.235393	0.628207	not significant	significant down
Q5PR73	Diras2	-0.862026	0.0189078	0.235393	0.628207	not significant	significant down
Q811D0	Dlg1	0.412234	0.019832	0.235393	0.628207	not significant	significant up
O08553	Dpysl2	0.498572	0.0182336	0.235393	0.628207	not significant	significant up
Q8CHU3	Epn2	0.451916	0.0192105	0.235393	0.628207	not significant	significant up
P97807	Fh	0.509089	0.018804	0.235393	0.628207	not significant	significant up
Q68FF6	Git1	0.59149	0.0180272	0.235393	0.628207	not significant	significant up
P29387	Gnb4	-0.585039	0.0162229	0.235393	0.628207	not significant	significant down
P23819	Gria2	-1.16684	0.0170574	0.235393	0.628207	not significant	significant down
P84075	Hpca	-0.601744	0.0200398	0.235393	0.628207	not significant	significant down
Q60749	Khdrbs1	0.797796	0.0124886	0.235393	0.628207	not significant	significant up
Q8BKZ9	Pdhx	0.520026	0.0175667	0.235393	0.628207	not significant	significant up
O09061	Psmb1	-0.738195	0.0188608	0.235393	0.628207	not significant	significant down
Q8BFU3	Rnf214	0.384587	0.0188442	0.235393	0.628207	not significant	significant up
P51410	Rpl9	-0.803963	0.0141383	0.235393	0.628207	not significant	significant down
Q3TMH2	Scrn3	0.463971	0.0133645	0.235393	0.628207	not significant	significant up
O70456	Sfn	-1.37908	0.017485	0.235393	0.628207	not significant	significant down
O55106	Strn	0.461662	0.0193839	0.235393	0.628207	not significant	significant up
O08599	Stxbp1	-0.546119	0.0167444	0.235393	0.628207	not significant	significant down
Q64332	Syn2	0.593912	0.0193831	0.235393	0.628207	not significant	significant up
Q7TMK9	Syncrip	0.277871	0.0146077	0.235393	0.628207	not significant	significant up
Q5SRX1	Tom1l2	0.521017	0.0199395	0.235393	0.628207	not significant	significant up
Q7TQF7;D3Z6Q9	Amph	0.324451	0.035141	0.258024	0.58834	not significant	significant up
P14094	Atp1b1	-0.510991	0.0256085	0.258024	0.58834	not significant	significant down
P56135	Atp5j2	-1.4249	0.0351419	0.258024	0.58834	not significant	significant down
Q8BVE3	Atp6v1h	-0.523534	0.0328426	0.258024	0.58834	not significant	significant down
O08539	Bin1	0.240751	0.0262248	0.258024	0.58834	not significant	significant up
Q64152	Btf3	0.339088	0.0364932	0.258024	0.58834	not significant	significant up
P28652	Camk2b	-0.371445	0.0317902	0.258024	0.58834	not significant	significant down
Q61735	Cd47	-0.865725	0.0311761	0.258024	0.58834	not significant	significant down
P07310	Ckm	0.471066	0.0322847	0.258024	0.58834	not significant	significant up
P19783	Cox4i1	-0.466444	0.0340599	0.258024	0.58834	not significant	significant down
Q6NVF9	Cpsf6	0.366506	0.0345198	0.258024	0.58834	not significant	significant up
P47941	Crkl	0.219217	0.0283873	0.258024	0.58834	not significant	significant up
P97427	Crmp1	0.40525	0.0288941	0.258024	0.58834	not significant	significant up
Q8BMF4	Dlat	0.955496	0.023173	0.258024	0.58834	not significant	significant up
Q62188	Dpysl3	0.432338	0.0324835	0.258024	0.58834	not significant	significant up
P62627	Dynlrb1	-0.740441	0.0314355	0.258024	0.58834	not significant	significant down
Q80VD1	Fam98b	-0.373208	0.0259038	0.258024	0.58834	not significant	significant down
Q60648	Gm2a	0.932326	0.0311925	0.258024	0.58834	not significant	significant up
P35803	Gpm6b	-0.937284	0.0335778	0.258024	0.58834	not significant	significant down
P47791	Gsr	0.391106	0.0332831	0.258024	0.58834	not significant	significant up
P61979	Hnrnpk	0.251696	0.0286014	0.258024	0.58834	not significant	significant up
Q8R366	Igsf8	-0.638911	0.0233086	0.258024	0.58834	not significant	significant down
Q8CAQ8	Immt	0.542946	0.0241521	0.258024	0.58834	not significant	significant up
O55023	Impa1	-0.731768	0.0367201	0.258024	0.58834	not significant	significant down
P14873	Map1b	-0.270547	0.0332534	0.258024	0.58834	not significant	significant down
Q7TSJ2	Map6	0.352658	0.022816	0.258024	0.58834	not significant	significant up
A2AJI0	Map7d1	0.399346	0.0257803	0.258024	0.58834	not significant	significant up
P04370	Mbp	-0.369962	0.0249333	0.258024	0.58834	not significant	significant down
P97783	Mllt11	0.603334	0.0310446	0.258024	0.58834	not significant	significant up
O88910	Mpp3	0.989112	0.0279376	0.258024	0.58834	not significant	significant up
Q8BLF1	Nceh1	-0.845846	0.0322299	0.258024	0.58834	not significant	significant down
P56812	Pdcd5	0.406917	0.0317498	0.258024	0.58834	not significant	significant up
Q80UU9	Pgrmc2	-0.493715	0.0291199	0.258024	0.58834	not significant	significant down
Q8K0S0	Phyhip	-0.658075	0.0287468	0.258024	0.58834	not significant	significant down
B2RXS4	Plxnb2	0.375544	0.0253207	0.258024	0.58834	not significant	significant up
Q3UM45	Ppp1r7	0.316531	0.0363107	0.258024	0.58834	not significant	significant up
P54775	Psmc4	0.340438	0.0242394	0.258024	0.58834	not significant	significant up
Q8R326	Pspc1	0.645203	0.0276483	0.258024	0.58834	not significant	significant up
P54728	Rad23b	0.526574	0.0349781	0.258024	0.58834	not significant	significant up
P62827;Q61820	Ran	-0.495147	0.0348538	0.258024	0.58834	not significant	significant down
P62281	Rps11	-1.00945	0.0359134	0.258024	0.58834	not significant	significant down
P70297;O88811	Stam	0.515966	0.028281	0.258024	0.58834	not significant	significant up
Q8BFR5	Tufm	0.238168	0.0361807	0.258024	0.58834	not significant	significant up
P26369	U2af2	0.36456	0.0256281	0.258024	0.58834	not significant	significant up
Q62059	Vcan	0.293309	0.0339114	0.258024	0.58834	not significant	significant up
P47738	Aldh2	0.360583	0.0399506	0.270336	0.568095	not significant	significant up
O88844	Idh1	0.209582	0.0402103	0.270336	0.568095	not significant	significant up
P09103	P4hb	0.198624	0.0405333	0.270336	0.568095	not significant	significant up
Q8C0L0	Tmx4	-0.732972	0.0400631	0.270336	0.568095	not significant	significant down
P58771	Tpm1	0.304028	0.0402126	0.270336	0.568095	not significant	significant up
P99024	Tubb5	0.218645	0.0396842	0.270336	0.568095	not significant	significant up
P54923	Adprh	0.503746	0.0423731	0.276126	0.558893	not significant	significant up
Q3U0V1	Khsrp	0.517755	0.042416	0.276126	0.558893	not significant	significant up
P41105	Rpl28	-0.405915	0.0424539	0.276126	0.558893	not significant	significant down
P16125	Ldhb	-0.437272	0.0433247	0.277368	0.556943	not significant	significant down
P14148	Rpl7	-0.638054	0.0437022	0.277368	0.556943	not significant	significant down
Q60864	Stip1	0.18808	0.0433567	0.277368	0.556943	not significant	significant up
P46460	Nsf	0.770456	0.044508	0.277602	0.556577	not significant	significant up
P53811	Pitpnb	-0.70013	0.0447973	0.277602	0.556577	not significant	significant down
Q569Z6	Thrap3	-0.281075	0.0443613	0.277602	0.556577	not significant	significant down
P51174	Acadl	-0.684881	0.0465542	0.280736	0.551702	not significant	significant down
P62881	Gnb5	-0.331489	0.0464391	0.280736	0.551702	not significant	significant down
Q62425	Ndufa4	-0.633526	0.0467299	0.280736	0.551702	not significant	significant down
P29758	Oat	0.43066	0.0461152	0.280736	0.551702	not significant	significant up
Q8BWT1	Acaa2	0.289048	0.0478886	0.281256	0.550898	not significant	significant up
P50429	Arsb	-0.286611	0.0476716	0.281256	0.550898	not significant	significant down
Q61885	Mog	-0.620013	0.0477878	0.281256	0.550898	not significant	significant down
Q8R081	Hnrnpl	0.310101	0.0486741	0.283467	0.547498	not significant	significant up
P97300	Nptn	-0.353197	0.0489854	0.283467	0.547498	not significant	significant down
O35887	Calu	0.297665	0.0499461	0.2856	0.544241	not significant	significant up

## Sheet: HC_P14_WT_vs_KO
protein_id	gene_name	log2FC	p_value	adjusted_p_value	-log10(adjusted_p_value)	significance_in_KO_p_adjusted_based	significance_in_KO_p_value_based
Q62426	Cstb	-23.1639	2.23173e-23	1.91259e-20	19.7184	significant down	significant down
P14733	Lmnb1	-0.930329	4.26162e-06	0.0018261	2.73847	significant down	significant down
P67778	Phb	-1.53345	4.44855e-05	0.012708	1.89592	significant down	significant down
Q9CYG7	Tomm34	0.677081	7.94714e-05	0.0170268	1.76887	significant up	significant up
P61148	Fgf1	-0.665552	0.000353641	0.0505117	1.29661	not significant	significant down
Q8CHP8	Pgp	-2.2138	0.000307113	0.0505117	1.29661	not significant	significant down
Q8BMJ3;Q60872	Eif1ax;Eif1a	1.18281	0.000473498	0.0579697	1.2368	not significant	significant up
Q61166	Mapre1	0.367963	0.000562927	0.0603035	1.21966	not significant	significant up
Q99J09	Wdr77	-0.403617	0.000707275	0.0673483	1.17167	not significant	significant down
Q99PT1	Arhgdia	0.287056	0.00157885	0.135308	0.868678	not significant	significant up
Q3UYC0	Ppm1h	0.860766	0.00215341	0.16777	0.775285	not significant	significant up
P97371	Psme1	0.44639	0.00268085	0.191457	0.717928	not significant	significant up
P07724	Alb	0.337049	0.00536212	0.353487	0.451626	not significant	significant up
Q9CXW3	Cacybp	0.5005	0.00596283	0.356356	0.448116	not significant	significant up
P48428	Tbca	0.476327	0.00623727	0.356356	0.448116	not significant	significant up
Q14BB9	Map6d1	0.425041	0.00761439	0.407846	0.389504	not significant	significant up
P22315	Fech	0.593559	0.00852468	0.429744	0.36679	not significant	significant up
P00920	Ca2	0.361372	0.0123606	0.450087	0.346703	not significant	significant up
Q6GSS7;Q64523	Hist2h2aa1;Hist2h2ac	0.456246	0.0131297	0.450087	0.346703	not significant	significant up
P15532	Nme1	-0.934461	0.0122108	0.450087	0.346703	not significant	significant down
Q922R8	Pdia6	0.195922	0.0114321	0.450087	0.346703	not significant	significant up
Q91VM9	Ppa2	0.617377	0.00957707	0.450087	0.346703	not significant	significant up
P70195	Psmb7	-0.737616	0.012684	0.450087	0.346703	not significant	significant down
P20065	Tmsb4x	0.379636	0.0104152	0.450087	0.346703	not significant	significant up
Q60930	Vdac2	-0.224177	0.0127412	0.450087	0.346703	not significant	significant down
P19157;P46425	Gstp1;Gstp2	-1.04079	0.0159015	0.450701	0.346111	not significant	significant down
Q9D0S9	Hint2	-0.90379	0.0145104	0.450701	0.346111	not significant	significant down
Q9D892	Itpa	0.474522	0.0163031	0.450701	0.346111	not significant	significant up
P34884	Mif	-1.04564	0.0152905	0.450701	0.346111	not significant	significant down
Q8CIN4	Pak2	0.35869	0.0138836	0.450701	0.346111	not significant	significant up
P68510	Ywhah	0.154346	0.0156945	0.450701	0.346111	not significant	significant up
P24369	Ppib	0.286394	0.0188364	0.504462	0.297172	not significant	significant up
O08583;Q9JJW6	Alyref;Alyref2	0.263574	0.0237508	0.510885	0.291677	not significant	significant up
Q8WTY4	Ciapin1	0.266843	0.0238453	0.510885	0.291677	not significant	significant up
Q68FF6	Git1	0.258411	0.0208223	0.510885	0.291677	not significant	significant up
P62874	Gnb1	-0.142937	0.0202651	0.510885	0.291677	not significant	significant down
Q99KX1	Mlf2	0.335154	0.0228531	0.510885	0.291677	not significant	significant up
Q3THE2	Myl12b	0.212356	0.0238139	0.510885	0.291677	not significant	significant up
Q62376	Snrnp70	0.306779	0.0233085	0.510885	0.291677	not significant	significant up
Q6NZL0	Soga3	0.448114	0.0209717	0.510885	0.291677	not significant	significant up
Q9CZX8	Rps19	0.222163	0.0253682	0.517633	0.285978	not significant	significant up
Q5SRX1	Tom1l2	0.286532	0.0249826	0.517633	0.285978	not significant	significant up
P62334	Psmc6	0.192397	0.0262821	0.523808	0.280828	not significant	significant up
Q01768	Nme2	-0.5623	0.0269712	0.525326	0.279571	not significant	significant down
Q9CPY7	Lap3	0.245828	0.0280511	0.534217	0.272282	not significant	significant up
Q9CPW4	Arpc5	0.324621	0.0314652	0.547695	0.261461	not significant	significant up
P62627	Dynlrb1	-0.986946	0.0328006	0.547695	0.261461	not significant	significant down
Q9CQJ8	Ndufb9	0.379059	0.0331483	0.547695	0.261461	not significant	significant up
Q9QZ23	Nfu1	0.341648	0.0334712	0.547695	0.261461	not significant	significant up
P62192	Psmc1	0.171879	0.0329799	0.547695	0.261461	not significant	significant up
O89086	Rbm3	-0.433192	0.0349571	0.547695	0.261461	not significant	significant down
Q8VH51	Rbm39	0.221502	0.0357887	0.547695	0.261461	not significant	significant up
P62900	Rpl31	0.259612	0.034271	0.547695	0.261461	not significant	significant up
Q8K2B3	Sdha	-0.196622	0.0321154	0.547695	0.261461	not significant	significant down
Q9DB77	Uqcrc2	-1.09175	0.031889	0.547695	0.261461	not significant	significant down
P63101	Ywhaz	0.119535	0.0357302	0.547695	0.261461	not significant	significant up
Q9QYJ0	Dnaja2	-0.202499	0.0365618	0.54971	0.259867	not significant	significant down
Q00493	Cpe	0.187119	0.0381264	0.563351	0.249221	not significant	significant up
Q91ZJ5	Ugp2	0.184047	0.039817	0.578359	0.237802	not significant	significant up
Q62048	Pea15	-0.632496	0.0408421	0.583362	0.234062	not significant	significant down
Q922Q8	Lrrc59	0.618198	0.0433798	0.593975	0.226232	not significant	significant up
Q8C854	Myef2	-0.209941	0.0436645	0.593975	0.226232	not significant	significant down
Q9DCS9	Ndufb10	0.209226	0.0428805	0.593975	0.226232	not significant	significant up
P57746	Atp6v1d	0.512796	0.0493258	0.603664	0.219205	not significant	significant up
Q9Z1D1	Eif3g	0.342237	0.0489285	0.603664	0.219205	not significant	significant up
Q61553	Fscn1	-0.176593	0.0461303	0.603664	0.219205	not significant	significant down
Q9CZ30	Ola1	0.290243	0.0488707	0.603664	0.219205	not significant	significant up
Q99MN9	Pccb	0.220653	0.0454236	0.603664	0.219205	not significant	significant up

[truncated: 3 more sheets: HC_1mo_WT_vs_KO, HC_3mo_WT_vs_KO, HC_6mo_WT_vs_KO]
