# Supplementary material for: Transcriptomic and proteomic insights into progressive myoclonus epilepsy type 1
Source: Dis Model Mech. 2026 May 5;19(4):dmm052681. doi: 10.1242/dmm.052681 (PMC13225231; doi:10.1242/dmm.052681)
Supplement: Table S11. The Kyoto Encyclopedia of Genes and Genomes (KEGG) pathways associated with differentially abundant proteins in the cerebellum (CB), cerebral cortex (CTX), and hippocampus (HC) of Cstb-/- (KO) vs. wild-type (WT) mice at different time points (P14, 1, 3, 6 months). [file dmm-19-052681-TableS11.xlsx]

## Sheet: Table_description
Table S11. The Kyoto Encyclopedia of Genes and Genomes (KEGG) pathways associated with differentially abundant proteins in the cerebellum (CB), cerebral cortex (CTX), and hippocampus (HC) of Cstb-/- (KO) versus wild-type (WT) mice at different time points (P14, 1, 3, 6 months). The table includes: pathway/category, average log2 fold change (log2FC), p-value, adjusted p-value (FDR), -log10(adjuste…

## Sheet: CB_P14_WT_vs_KO
pathway	pathway_category	average_log2FC	p_value	adjusted_p_value	-log10(adjusted_p_value)	significance_in_KO
Glycine, serine and threonine metabolism	metabolic	-0.162986	0.00099955	0.0427807	1.36875	significant down
Sulfur metabolism	metabolic	0.35108	0.00099955	0.0427807	1.36875	significant up
FoxO signaling pathway	signalling	0.144988	0.00099955	0.0427807	1.36875	significant up

## Sheet: CB_3mo_WT_vs_KO
pathway	pathway_category	average_log2FC	p_value	adjusted_p_value	-log10(adjusted_p_value)	significance_in_KO
Complement and coagulation cascades	signalling	4.06032	5.66502e-12	1.21231e-09	8.91638	significant up
Jak-STAT signaling pathway	signalling	1.6049	3.83613e-08	4.10466e-06	5.38672	significant up
Protein processing in endoplasmic reticulum	signalling	0.635005	5.76919e-06	0.000411536	3.38559	significant up
Ribosome biogenesis in eukaryotes	signalling	-0.415721	0.000124818	0.00445183	2.35146	significant down
Oxidative phosphorylation	metabolic	-0.490104	0.000638094	0.0124164	1.90601	significant down
Lysine degradation	metabolic	0.836904	0.000638225	0.0124164	1.90601	significant up
Tryptophan metabolism	metabolic	0.803162	0.000565401	0.0124164	1.90601	significant up
Inositol phosphate metabolism	metabolic	-0.453486	0.000537433	0.0124164	1.90601	significant down
Fructose and mannose metabolism	metabolic	-0.221063	0.00135688	0.0136019	1.8664	significant down
Histidine metabolism	metabolic	0.644029	0.00118282	0.0136019	1.8664	significant up
Metabolism of xenobiotics by cytochrome P450	metabolic	-0.146387	0.00134928	0.0136019	1.8664	significant down
cAMP signaling pathway	signalling	0.515924	0.00139833	0.0136019	1.8664	significant up
Phosphatidylinositol signaling system	signalling	-0.68591	0.00109227	0.0136019	1.8664	significant down
Adherens junction	signalling	0.468562	0.000892219	0.0136019	1.8664	significant up
Regulation of actin cytoskeleton	signalling	0.452412	0.00131692	0.0136019	1.8664	significant up
Chemical carcinogenesis	metabolic	-0.146387	0.00134928	0.0136019	1.8664	significant down
Valine, leucine and isoleucine degradation	metabolic	0.754343	0.00163032	0.0151691	1.81904	significant up
Calcium signaling pathway	signalling	-0.424393	0.00182491	0.0156212	1.80629	significant down
NF-kappa B signaling pathway	signalling	0.585607	0.00179856	0.0156212	1.80629	significant up
Ether lipid metabolism	metabolic	-0.8558	0.0019982	0.0158376	1.80031	significant down
Drug metabolism - cytochrome P450	metabolic	-0.160492	0.00208696	0.0159504	1.79723	significant down
Wnt signaling pathway	signalling	0.550766	0.00231908	0.0165428	1.78139	significant up
cGMP-PKG signaling pathway	signalling	-0.424393	0.00242394	0.016733	1.77643	significant down
Fatty acid metabolism	metabolic	0.795218	0.00257852	0.0172439	1.76337	significant up
Fatty acid degradation	metabolic	0.744822	0.00349021	0.0226155	1.64559	significant up
Nitrogen metabolism	metabolic	0.312373	0.00359312	0.0226155	1.64559	significant up
Apoptosis	signalling	2.29194	0.00399281	0.0244132	1.61238	significant up
Purine metabolism	metabolic	-0.385443	0.00507265	0.0274852	1.5609	significant down
Proteasome	signalling	0.462694	0.00573886	0.0274852	1.5609	significant up
PPAR signaling pathway	signalling	0.377469	0.00518559	0.0274852	1.5609	significant up
MAPK signaling pathway	signalling	-0.379885	0.0049341	0.0274852	1.5609	significant down
ErbB signaling pathway	signalling	0.515924	0.00556387	0.0274852	1.5609	significant up
Focal adhesion	signalling	-1.27121	0.00603647	0.0274852	1.5609	significant down
Tight junction	signalling	0.561997	0.00598383	0.0274852	1.5609	significant up
NOD-like receptor signaling pathway	signalling	-0.377119	0.00493286	0.0274852	1.5609	significant down
Vasopressin-regulated water reabsorption	signalling	1.25245	0.00598383	0.0274852	1.5609	significant up
Fatty acid elongation	metabolic	0.795218	0.00669449	0.0297625	1.52633	significant up
Antigen processing and presentation	signalling	0.451259	0.00689018	0.0297625	1.52633	significant up
Rap1 signaling pathway	signalling	0.523478	0.00796791	0.033434	1.47581	significant up
Tyrosine metabolism	metabolic	0.749403	0.00896364	0.0355226	1.4495	significant up
GnRH signaling pathway	signalling	0.515924	0.00889458	0.0355226	1.4495	significant up
Vitamin digestion and absorption	signalling	0.286447	0.00915112	0.0356062	1.44847	significant up
beta-Alanine metabolism	metabolic	0.840507	0.0102882	0.0375181	1.42576	significant up
RNA transport	signalling	1.03693	0.0103438	0.0375181	1.42576	significant up
Ubiquitin mediated proteolysis	signalling	-0.263551	0.0107668	0.0384014	1.41565	significant down
Long-term potentiation	signalling	0.515924	0.0118986	0.0410694	1.38648	significant up
mRNA surveillance pathway	signalling	1.61885	0.0128408	0.043618	1.36033	significant up
Synaptic vesicle cycle	signalling	1.27582	0.0132541	0.0443183	1.35342	significant up
Metabolic pathways	metabolic	0.779404	0.0136146	0.0448217	1.34851	significant up
Platelet activation	signalling	0.523478	0.0138235	0.0448217	1.34851	significant up
Dopaminergic synapse	signalling	0.515924	0.014894	0.0475719	1.32265	significant up
Glycine, serine and threonine metabolism	metabolic	-0.286788	0.0153613	0.0476421	1.32201	significant down
Propanoate metabolism	metabolic	0.801093	0.0153483	0.0476421	1.32201	significant up

## Sheet: CB_6mo_WT_vs_KO
pathway	pathway_category	average_log2FC	p_value	adjusted_p_value	-log10(adjusted_p_value)	significance_in_KO
Spliceosome	signalling	-0.60477	5.47916e-08	5.8627e-06	5.2319	significant down
Complement and coagulation cascades	signalling	4.28498	3.47098e-08	5.8627e-06	5.2319	significant up
Protein processing in endoplasmic reticulum	signalling	0.93888	2.32874e-07	1.66117e-05	4.77959	significant up
beta-Alanine metabolism	metabolic	1.01443	2.22201e-06	0.000118878	3.9249	significant up
Jak-STAT signaling pathway	signalling	2.47552	5.98222e-06	0.000256039	3.59169	significant up
Valine, leucine and isoleucine degradation	metabolic	1.02671	2.92653e-05	0.000782846	3.10632	significant up
Histidine metabolism	metabolic	0.708756	2.826e-05	0.000782846	3.10632	significant up
Antigen processing and presentation	signalling	0.630461	9.19553e-05	0.00196784	2.70601	significant up
FoxO signaling pathway	signalling	-0.924445	0.000185627	0.0030557	2.51489	significant down
Ubiquitin mediated proteolysis	signalling	-0.553178	0.000184703	0.0030557	2.51489	significant down
Endocytosis	signalling	-0.651356	0.00026043	0.00348325	2.45802	significant down
Regulation of actin cytoskeleton	signalling	0.930371	0.000251807	0.00348325	2.45802	significant up
Pentose phosphate pathway	metabolic	-0.459276	0.000349803	0.00388901	2.41016	significant down
Fructose and mannose metabolism	metabolic	-0.429725	0.000407656	0.00388901	2.41016	significant down
RNA transport	signalling	-0.796415	0.000377433	0.00388901	2.41016	significant down
PPAR signaling pathway	signalling	0.406101	0.000410924	0.00388901	2.41016	significant up
cAMP signaling pathway	signalling	-1.18173	0.000417977	0.00388901	2.41016	significant down
Glycine, serine and threonine metabolism	metabolic	-0.337963	0.000473482	0.00422188	2.37449	significant down
Arachidonic acid metabolism	metabolic	-0.397598	0.000546833	0.00468089	2.32967	significant down
Focal adhesion	signalling	0.868316	0.000602333	0.00495114	2.30529	significant up
Inositol phosphate metabolism	metabolic	0.995223	0.000720167	0.00497147	2.30351	significant up
MAPK signaling pathway	signalling	-0.698202	0.000715531	0.00497147	2.30351	significant down
cGMP-PKG signaling pathway	signalling	-0.305555	0.000852568	0.00559012	2.25258	significant down
Glycerolipid metabolism	metabolic	0.862036	0.00105145	0.00565734	2.24739	significant up
Proteasome	signalling	0.830759	0.00102033	0.00565734	2.24739	significant up
ErbB signaling pathway	signalling	-0.924445	0.00105745	0.00565734	2.24739	significant down
Apoptosis	signalling	-0.68348	0.0011413	0.00595703	2.22497	significant down
Cell adhesion molecules (CAMs)	signalling	-0.618699	0.00139588	0.00711234	2.14799	significant down
Arginine and proline metabolism	metabolic	0.776396	0.0014887	0.00740887	2.13025	significant up
Fatty acid elongation	metabolic	1.10544	0.00171763	0.00782071	2.10675	significant up
Thiamine metabolism	metabolic	-0.928133	0.00170694	0.00782071	2.10675	significant down
Neurotrophin signaling pathway	signalling	-1.18173	0.00187404	0.00835508	2.07805	significant down
Rap1 signaling pathway	signalling	-0.504885	0.00200967	0.00877692	2.05666	significant down
Oxidative phosphorylation	metabolic	-0.670031	0.00230512	0.00927539	2.03267	significant down
Lysine degradation	metabolic	1.0219	0.00236348	0.00927539	2.03267	significant up
Biosynthesis of unsaturated fatty acids	metabolic	1.34357	0.00238386	0.00927539	2.03267	significant up
mTOR signaling pathway	signalling	-0.699288	0.00228999	0.00927539	2.03267	significant down
Thyroid hormone synthesis	signalling	0.763114	0.00229342	0.00927539	2.03267	significant up
Glycolysis / Gluconeogenesis	metabolic	1.01325	0.0024983	0.00937957	2.02782	significant up
Ras signaling pathway	signalling	-0.299594	0.00247175	0.00937957	2.02782	significant down
Purine metabolism	metabolic	-0.845163	0.00267271	0.00986136	2.00606	significant down
Chemokine signaling pathway	signalling	-0.260054	0.00276981	0.0100464	1.99799	significant down
Tyrosine metabolism	metabolic	1.58661	0.00302748	0.010395	1.98318	significant up
Metabolic pathways	metabolic	0.937725	0.0030676	0.010395	1.98318	significant up
Tight junction	signalling	0.945863	0.00308979	0.010395	1.98318	significant up
Estrogen signaling pathway	signalling	0.700477	0.00291806	0.010395	1.98318	significant up
Oxytocin signaling pathway	signalling	-0.974043	0.00310877	0.010395	1.98318	significant down
PI3K-Akt signaling pathway	signalling	0.708397	0.0032531	0.0105806	1.97549	significant up
ECM-receptor interaction	signalling	0.84807	0.00335179	0.0107057	1.97038	significant up
Vascular smooth muscle contraction	signalling	-0.210908	0.00342253	0.0107709	1.96775	significant down
Propanoate metabolism	metabolic	1.16726	0.00399198	0.0117945	1.92832	significant up
Carbon metabolism	metabolic	0.921419	0.00392499	0.0117945	1.92832	significant up
Calcium signaling pathway	signalling	-0.74364	0.00387661	0.0117945	1.92832	significant down
Adherens junction	signalling	0.888562	0.00435189	0.0124174	1.90597	significant up
Biosynthesis of amino acids	metabolic	0.822995	0.00441823	0.0124408	1.90515	significant up
Metabolism of xenobiotics by cytochrome P450	metabolic	-0.397598	0.0047903	0.0126558	1.89771	significant down
Axon guidance	signalling	0.987423	0.00476753	0.0126558	1.89771	significant up
Chemical carcinogenesis	metabolic	-0.397598	0.0047903	0.0126558	1.89771	significant down
Regulation of autophagy	signalling	-0.328664	0.0048691	0.0127072	1.89595	significant down
HIF-1 signaling pathway	signalling	-0.691861	0.00566129	0.0144228	1.84095	significant down
Insulin secretion	signalling	-0.675853	0.00618934	0.0152721	1.8161	significant down
Pentose and glucuronate interconversions	metabolic	0.6656	0.0067798	0.016302	1.78776	significant up
Selenocompound metabolism	metabolic	0.436333	0.00743429	0.0176771	1.75259	significant up
Vasopressin-regulated water reabsorption	signalling	1.32222	0.00995512	0.0229075	1.64002	significant up
D-Glutamine and D-glutamate metabolism	metabolic	0.412142	0.0101143	0.0230263	1.63778	significant up
Endocrine and other factor-regulated calcium reabsorption	signalling	1.65348	0.0103419	0.0232965	1.63271	significant up
2-Oxocarboxylic acid metabolism	metabolic	0.493723	0.0105618	0.023544	1.62812	significant up
Pyruvate metabolism	metabolic	1.18476	0.0115166	0.0254077	1.59504	significant up
Fatty acid degradation	metabolic	1.01373	0.0132853	0.0276024	1.55905	significant up
NOD-like receptor signaling pathway	signalling	-0.305555	0.0126723	0.0276024	1.55905	significant down
Long-term potentiation	signalling	-1.18173	0.0128599	0.0276024	1.55905	significant down
Collecting duct acid secretion	signalling	-0.691638	0.0131735	0.0276024	1.55905	significant down
Osteoclast differentiation	signalling	-1.18173	0.0137538	0.028301	1.5482	significant down
T cell receptor signaling pathway	signalling	-0.265784	0.0146192	0.0297954	1.52585	significant down
Insulin signaling pathway	signalling	-0.28911	0.0150761	0.0301523	1.52068	significant down
Cell cycle	signalling	0.925881	0.0157223	0.0311535	1.50649	significant up
Thyroid hormone signaling pathway	signalling	0.888562	0.0160567	0.0315242	1.50136	significant up
Progesterone-mediated oocyte maturation	signalling	-0.315741	0.0177247	0.0344826	1.4624	significant down
TNF signaling pathway	signalling	-0.247643	0.0182001	0.0350885	1.45484	significant down
Nitrogen metabolism	metabolic	0.412142	0.0193127	0.0368602	1.43344	significant up
Lysosome	signalling	0.75602	0.0194636	0.0368602	1.43344	significant up
Alanine, aspartate and glutamate metabolism	metabolic	0.934754	0.0214354	0.0375998	1.42481	significant up
Phosphatidylinositol signaling system	signalling	0.903659	0.0214354	0.0375998	1.42481	significant up
Cardiac muscle contraction	signalling	-0.766362	0.0214354	0.0375998	1.42481	significant down
Hippo signaling pathway	signalling	0.680317	0.0205606	0.0375998	1.42481	significant up
Leukocyte transendothelial migration	signalling	1.10228	0.0214354	0.0375998	1.42481	significant up
Synaptic vesicle cycle	signalling	-0.649424	0.0210038	0.0375998	1.42481	significant down
Cholinergic synapse	signalling	-1.18173	0.0204905	0.0375998	1.42481	significant down
Phagosome	signalling	0.747578	0.0224154	0.0381784	1.41818	significant up
Dorso-ventral axis formation	signalling	-0.315741	0.0224789	0.0381784	1.41818	significant down
Tryptophan metabolism	metabolic	0.970054	0.023432	0.0393204	1.40538	significant up
Signaling pathways regulating pluripotency of stem cells	signalling	-0.315741	0.0238659	0.0393204	1.40538	significant down
Fc epsilon RI signaling pathway	signalling	-0.296444	0.0238862	0.0393204	1.40538	significant down
Prolactin signaling pathway	signalling	-0.315741	0.0238659	0.0393204	1.40538	significant down
GnRH signaling pathway	signalling	-0.212852	0.0272063	0.0441072	1.35549	significant down
Fatty acid metabolism	metabolic	1.08957	0.027869	0.0448088	1.34864	significant up

## Sheet: CTX_P14_WT_vs_KO
pathway	pathway_category	average_log2FC	p_value	adjusted_p_value	-log10(adjusted_p_value)	significance_in_KO
Ribosome	signalling	-0.234877	5.47126e-05	0.0112708	1.94805	significant down

## Sheet: CTX_1mo_WT_vs_KO
pathway	pathway_category	average_log2FC	p_value	adjusted_p_value	-log10(adjusted_p_value)	significance_in_KO
Ribosome	signalling	-0.549944	1.23168e-06	0.000253725	3.59564	significant down

## Sheet: CTX_3mo_WT_vs_KO
pathway	pathway_category	average_log2FC	p_value	adjusted_p_value	-log10(adjusted_p_value)	significance_in_KO
Circadian entrainment	signalling	-0.677851	1.90679e-06	0.000282268	3.54934	significant down
Retrograde endocannabinoid signaling	signalling	-0.700908	4.1107e-06	0.000282268	3.54934	significant down
Ovarian steroidogenesis	signalling	-0.587412	3.33236e-06	0.000282268	3.54934	significant down
PPAR signaling pathway	signalling	0.568466	7.44598e-06	0.000349905	3.45605	significant up
Toll-like receptor signaling pathway	signalling	-0.680919	3.01594e-05	0.00103547	2.98486	significant down
Glutamatergic synapse	signalling	-0.708804	4.8614e-05	0.00119453	2.9228	significant down
Progesterone-mediated oocyte maturation	signalling	-0.684528	5.21884e-05	0.00119453	2.9228	significant down
Glucagon signaling pathway	signalling	-0.657269	4.7067e-05	0.00119453	2.9228	significant down
Olfactory transduction	signalling	-0.443051	6.08272e-05	0.00125304	2.90204	significant down
Cholinergic synapse	signalling	-0.63286	7.62324e-05	0.00130866	2.88317	significant down
Serotonergic synapse	signalling	-0.633308	7.08543e-05	0.00130866	2.88317	significant down
Peroxisome	signalling	0.341922	0.000158552	0.00251243	2.59991	significant up
Vitamin digestion and absorption	signalling	0.61081	0.000241394	0.00355194	2.44953	significant up
Arachidonic acid metabolism	metabolic	0.221564	0.000455619	0.00362288	2.44095	significant up
Ras signaling pathway	signalling	-0.603838	0.000318281	0.00362288	2.44095	significant down
cAMP signaling pathway	signalling	-0.644133	0.000346104	0.00362288	2.44095	significant down
Sphingolipid signaling pathway	signalling	-0.815631	0.000496276	0.00362288	2.44095	significant down
Oocyte meiosis	signalling	-0.618153	0.000425364	0.00362288	2.44095	significant down
Long-term potentiation	signalling	-0.784501	0.000463449	0.00362288	2.44095	significant down
Dopaminergic synapse	signalling	-0.686807	0.000384786	0.00362288	2.44095	significant down
Inflammatory mediator regulation of TRP channels	signalling	-0.719225	0.000510018	0.00362288	2.44095	significant down
Insulin secretion	signalling	-0.733624	0.000482355	0.00362288	2.44095	significant down
Oxytocin signaling pathway	signalling	-0.707244	0.000326879	0.00362288	2.44095	significant down
Salivary secretion	signalling	-0.73826	0.000425273	0.00362288	2.44095	significant down
Gastric acid secretion	signalling	-0.707374	0.000455345	0.00362288	2.44095	significant down
Calcium signaling pathway	signalling	-0.723557	0.000569565	0.00373731	2.42744	significant down
Cardiac muscle contraction	signalling	0.34859	0.0005508	0.00373731	2.42744	significant up
Fat digestion and absorption	signalling	0.61081	0.000580553	0.00373731	2.42744	significant up
Chemokine signaling pathway	signalling	-0.615741	0.000629654	0.00381496	2.41851	significant down
Adrenergic signaling in cardiomyocytes	signalling	-0.586866	0.000668717	0.00393588	2.40496	significant down
Ubiquitin mediated proteolysis	signalling	-0.588764	0.000845908	0.00445956	2.35071	significant down
Regulation of autophagy	signalling	-0.556207	0.00081626	0.00445956	2.35071	significant down
Wnt signaling pathway	signalling	-0.693883	0.00086731	0.00445956	2.35071	significant down
Complement and coagulation cascades	signalling	0.726293	0.00081105	0.00445956	2.35071	significant up
GnRH signaling pathway	signalling	-0.737294	0.000919981	0.00445956	2.35071	significant down
Thyroid hormone signaling pathway	signalling	-0.712409	0.000995824	0.00445956	2.35071	significant down
Endocrine and other factor-regulated calcium reabsorption	signalling	-0.805382	0.00093825	0.00445956	2.35071	significant down
Vasopressin-regulated water reabsorption	signalling	-0.587412	0.00089297	0.00445956	2.35071	significant down
2-Oxocarboxylic acid metabolism	metabolic	-0.500339	0.00125385	0.00508328	2.29386	significant down
cGMP-PKG signaling pathway	signalling	-0.590261	0.00132549	0.00508328	2.29386	significant down
NF-kappa B signaling pathway	signalling	-0.852297	0.00120841	0.00508328	2.29386	significant down
PI3K-Akt signaling pathway	signalling	-0.558947	0.00133251	0.00508328	2.29386	significant down
Melanogenesis	signalling	-0.723627	0.00131641	0.00508328	2.29386	significant down
Primary bile acid biosynthesis	metabolic	0.358885	0.0018132	0.00563841	2.24884	significant up
Tyrosine metabolism	metabolic	-0.52787	0.00164454	0.00563841	2.24884	significant down
Drug metabolism - cytochrome P450	metabolic	-0.693695	0.00181802	0.00563841	2.24884	significant down
Ribosome biogenesis in eukaryotes	signalling	-0.598515	0.00167465	0.00563841	2.24884	significant down
Phosphatidylinositol signaling system	signalling	-0.976241	0.00173487	0.00563841	2.24884	significant down
Vascular smooth muscle contraction	signalling	-0.713701	0.0017653	0.00563841	2.24884	significant down
Adherens junction	signalling	-0.577361	0.00186122	0.00563841	2.24884	significant down
Gap junction	signalling	-0.660936	0.00167333	0.00563841	2.24884	significant down
TNF signaling pathway	signalling	-0.680919	0.00176592	0.00563841	2.24884	significant down
Synaptic vesicle cycle	signalling	-0.936801	0.00185825	0.00563841	2.24884	significant down
GABAergic synapse	signalling	-0.649344	0.00164797	0.00563841	2.24884	significant down
Thyroid hormone synthesis	signalling	-0.73826	0.00171922	0.00563841	2.24884	significant down
Bile secretion	signalling	-0.728837	0.00174555	0.00563841	2.24884	significant down
Natural killer cell mediated cytotoxicity	signalling	-0.74827	0.00200048	0.00588713	2.2301	significant down
Rap1 signaling pathway	signalling	-0.758576	0.00210914	0.00611946	2.21329	significant down
Ether lipid metabolism	metabolic	-0.845423	0.00214682	0.00614229	2.21167	significant down
Long-term depression	signalling	-0.832503	0.00244088	0.00670427	2.17365	significant down
Pancreatic secretion	signalling	-0.73826	0.00258358	0.00700287	2.15472	significant down
Ribosome	signalling	-0.915187	0.00280165	0.00739924	2.13081	significant down
Phenylalanine metabolism	metabolic	-0.568695	0.00302261	0.00756449	2.12122	significant down
ErbB signaling pathway	signalling	-0.762936	0.00299595	0.00756449	2.12122	significant down
Focal adhesion	signalling	-0.645578	0.00312078	0.00756449	2.12122	significant down
NOD-like receptor signaling pathway	signalling	-0.651636	0.00307682	0.00756449	2.12122	significant down
B cell receptor signaling pathway	signalling	-0.820221	0.00339563	0.00813373	2.08971	significant down
Phenylalanine, tyrosine and tryptophan biosynthesis	metabolic	-0.568695	0.00374415	0.00870234	2.06036	significant down
Insulin signaling pathway	signalling	-0.449856	0.00375975	0.00870234	2.06036	significant down
Platelet activation	signalling	-0.615606	0.00391133	0.0089526	2.04805	significant down
Fc gamma R-mediated phagocytosis	signalling	-0.831143	0.00399281	0.00903866	2.0439	significant down
Hippo signaling pathway	signalling	-0.534199	0.0046008	0.010191	1.99178	significant down
Aminoacyl-tRNA biosynthesis	signalling	-0.845096	0.00502432	0.0106702	1.97183	significant down
Axon guidance	signalling	-0.617707	0.00498876	0.0106702	1.97183	significant down
Protein processing in endoplasmic reticulum	signalling	0.314677	0.00546624	0.0113742	1.94408	significant up
mTOR signaling pathway	signalling	-0.845925	0.00546136	0.0113742	1.94408	significant down
Osteoclast differentiation	signalling	-0.677292	0.00556454	0.011463	1.9407	significant down
Cysteine and methionine metabolism	metabolic	-0.493906	0.00592664	0.0117343	1.93054	significant down
HIF-1 signaling pathway	signalling	-0.748705	0.00598383	0.0117343	1.93054	significant down
FoxO signaling pathway	signalling	-0.556207	0.00586087	0.0117343	1.93054	significant down
Lysosome	signalling	0.39868	0.00598383	0.0117343	1.93054	significant up
Apoptosis	signalling	-0.765061	0.00609499	0.0117343	1.93054	significant down
Leukocyte transendothelial migration	signalling	-0.819248	0.00598383	0.0117343	1.93054	significant down
Metabolism of xenobiotics by cytochrome P450	metabolic	-0.693695	0.00637902	0.0120558	1.91881	significant down
Chemical carcinogenesis	metabolic	-0.693695	0.00637902	0.0120558	1.91881	significant down
Nitrogen metabolism	metabolic	0.255781	0.00678209	0.0126702	1.89722	significant up
RNA transport	signalling	-0.578738	0.00682716	0.0126702	1.89722	significant down
Fc epsilon RI signaling pathway	signalling	-0.680919	0.00697799	0.0127209	1.89548	significant down
Estrogen signaling pathway	signalling	-0.685121	0.00697799	0.0127209	1.89548	significant down
MAPK signaling pathway	signalling	-0.816573	0.00710102	0.0128317	1.89172	significant down
Collecting duct acid secretion	signalling	-0.686922	0.00772685	0.0134892	1.87001	significant down
VEGF signaling pathway	signalling	-0.820221	0.00795692	0.013684	1.86379	significant down
Carbohydrate digestion and absorption	signalling	-0.79051	0.00797126	0.013684	1.86379	significant down
Phagosome	signalling	-0.663181	0.00818345	0.0139322	1.85598	significant down
Aldosterone-regulated sodium reabsorption	signalling	-0.712409	0.0093278	0.0155087	1.80942	significant down
Dorso-ventral axis formation	signalling	-0.556207	0.00958449	0.0157952	1.80147	significant down
Fatty acid elongation	metabolic	0.308394	0.0123377	0.019856	1.70211	significant up
Oxidative phosphorylation	metabolic	0.306183	0.0129276	0.0206441	1.6852	significant up
Antigen processing and presentation	signalling	-0.748688	0.0152841	0.0236732	1.62574	significant down
Purine metabolism	metabolic	0.244559	0.0158284	0.0243332	1.6138	significant up
Inositol phosphate metabolism	metabolic	-0.846403	0.0177813	0.0269335	1.56971	significant down
Mineral absorption	signalling	-0.474942	0.0176514	0.0269335	1.56971	significant down
Sulfur metabolism	metabolic	0.211193	0.0186226	0.0280019	1.55281	significant up
Proximal tubule bicarbonate reclamation	signalling	-0.512959	0.0197947	0.0295486	1.52946	significant down
Neurotrophin signaling pathway	signalling	-0.557484	0.0206937	0.0306683	1.51331	significant down
Cell cycle	signalling	-0.181704	0.020988	0.0308823	1.51029	significant down
T cell receptor signaling pathway	signalling	-0.677292	0.0247206	0.0356115	1.44841	significant down
Protein digestion and absorption	signalling	-0.474942	0.0255541	0.0365565	1.43704	significant down
Regulation of actin cytoskeleton	signalling	-0.645603	0.0266743	0.0378959	1.42141	significant down
Tight junction	signalling	-0.654022	0.0344539	0.0482823	1.31621	significant down
Protein export	signalling	-0.382585	0.0351317	0.0488995	1.3107	significant down

## Sheet: HC_1mo_WT_vs_KO
pathway	pathway_category	average_log2FC	p_value	adjusted_p_value	-log10(adjusted_p_value)	significance_in_KO
Nitrogen metabolism	metabolic	-0.28362	0.000264548	0.0272485	1.56466	significant down
GABAergic synapse	signalling	-0.702053	0.000260482	0.0272485	1.56466	significant down
Arginine and proline metabolism	metabolic	-0.878511	0.0019982	0.0279818	1.55312	significant down
Phenylalanine, tyrosine and tryptophan biosynthesis	metabolic	-0.434758	0.00203751	0.0279818	1.55312	significant down
Aminoacyl-tRNA biosynthesis	signalling	-1.05508	0.00099955	0.0279818	1.55312	significant down
Chemokine signaling pathway	signalling	-0.610621	0.0019982	0.0279818	1.55312	significant down
Adrenergic signaling in cardiomyocytes	signalling	-0.518178	0.0019982	0.0279818	1.55312	significant down
Platelet activation	signalling	-0.728397	0.0019982	0.0279818	1.55312	significant down
Circadian entrainment	signalling	-0.610621	0.0019982	0.0279818	1.55312	significant down
Retrograde endocannabinoid signaling	signalling	-0.610621	0.0019982	0.0279818	1.55312	significant down
Cholinergic synapse	signalling	-0.610621	0.0019982	0.0279818	1.55312	significant down
Serotonergic synapse	signalling	-0.610621	0.0019982	0.0279818	1.55312	significant down
Inositol phosphate metabolism	metabolic	-0.728397	0.00227816	0.0293313	1.53267	significant down
Dopaminergic synapse	signalling	-0.534956	0.00299595	0.0363039	1.44005	significant down
Ether lipid metabolism	metabolic	-0.880721	0.00359425	0.0411341	1.3858	significant down
GnRH signaling pathway	signalling	-0.728397	0.00399281	0.0432904	1.36361	significant down

## Sheet: HC_3mo_WT_vs_KO
pathway	pathway_category	average_log2FC	p_value	adjusted_p_value	-log10(adjusted_p_value)	significance_in_KO
Ras signaling pathway	signalling	-0.474932	0.00099955	0.0228786	1.64057	significant down
Chemokine signaling pathway	signalling	-0.474932	0.000300728	0.0228786	1.64057	significant down
Tight junction	signalling	-0.243289	0.00099955	0.0228786	1.64057	significant down
Circadian entrainment	signalling	-0.474932	0.00099955	0.0228786	1.64057	significant down
Retrograde endocannabinoid signaling	signalling	-0.474932	0.00099955	0.0228786	1.64057	significant down
Cholinergic synapse	signalling	-0.474932	0.00099955	0.0228786	1.64057	significant down
Serotonergic synapse	signalling	-0.474932	0.00099955	0.0228786	1.64057	significant down

## Sheet: HC_6mo_WT_vs_KO
pathway	pathway_category	average_log2FC	p_value	adjusted_p_value	-log10(adjusted_p_value)	significance_in_KO
Fructose and mannose metabolism	metabolic	0.33418	0.00099955	0.0343179	1.46448	significant up
Tyrosine metabolism	metabolic	0.84823	0.00099955	0.0343179	1.46448	significant up
Nitrogen metabolism	metabolic	0.253297	0.000756224	0.0343179	1.46448	significant up
Vascular smooth muscle contraction	signalling	0.462543	0.00099955	0.0343179	1.46448	significant up
ECM-receptor interaction	signalling	-1.08466	0.00099955	0.0343179	1.46448	significant down
Platelet activation	signalling	0.462543	0.00099955	0.0343179	1.46448	significant up
