# Supplementary material for: Transcriptomic and proteomic insights into progressive myoclonus epilepsy type 1
Source: Dis Model Mech. 2026 May 5;19(4):dmm052681. doi: 10.1242/dmm.052681 (PMC13225231; doi:10.1242/dmm.052681)
Supplement: Table S12. Shared Kyoto Encyclopedia of Genes and Genomes (KEGG) pathways between transcriptomic (DEG-based) and proteomic (DAP-based) pathway analyses in cerebellum (CB), cerebral cortex (CTX), and hippocampus (HC) of Cstb-/- (KO) vs. wild-type (WT) mice across time points (P14, 1, 3, 6 months). [file dmm-19-052681-TableS12.xlsx]

## Sheet: Table_description
Table S12. Shared Kyoto Encyclopedia of Genes and Genomes (KEGG) pathways between transcriptomic (DEG-based) and proteomic (DAP-based) pathway analyses in cerebellum (CB), cerebral cortex (CTX), and hippocampus (HC) of Cstb-/- (KO) versus wild-type (WT) mice across time points (P14, 1, 3, 6 months). The table includes: pathway/category, protein average log2 fold change (log2FC), gene average log2…

## Sheet: CB_3mo_WT_vs_KO
pathway	pathway_category	protein_average_log2FC	gene_average_log2FC	protein_p_value	gene_p_value	protein_adjusted_p_value	gene_adjusted_p_value	-log10(protein_adjusted_p_value)	-log10(gene_adjusted_p_value)	protein_significance_in_KO	gene_significance_in_KO
Oxidative phosphorylation	metabolic	-0.490104	-0.264762	0.000638094	7.82234e-09	0.0124164	5.59298e-07	1.90601	6.25236	significant down	significant down
Antigen processing and presentation	signalling	0.451259	1.1061	0.00689018	1.50698e-06	0.0297625	2.69374e-05	1.52633	4.56965	significant up	significant up
NOD-like receptor signaling pathway	signalling	-0.377119	0.95571	0.00493286	9.13277e-06	0.0274852	0.000104479	1.5609	3.98097	significant down	significant up
beta-Alanine metabolism	metabolic	0.840507	0.749393	0.0102882	2.59011e-05	0.0375181	0.000238958	1.42576	3.62168	significant up	significant up
Apoptosis	signalling	2.29194	0.523509	0.00399281	5.33738e-05	0.0244132	0.000424025	1.61238	3.37261	significant up	significant up
Ribosome biogenesis in eukaryotes	signalling	-0.415721	-0.487011	0.000124818	0.000160457	0.00445183	0.00104297	2.35146	2.98173	significant down	significant down
Focal adhesion	signalling	-1.27121	0.793533	0.00603647	0.000293549	0.0274852	0.00164618	1.5609	2.78352	significant down	significant up
mRNA surveillance pathway	signalling	1.61885	-0.469026	0.0128408	0.000333527	0.043618	0.0018344	1.36033	2.73651	significant up	significant down
Fatty acid elongation	metabolic	0.795218	-0.500535	0.00669449	0.000407513	0.0297625	0.00208523	1.52633	2.68085	significant up	significant down
Calcium signaling pathway	signalling	-0.424393	0.604446	0.00182491	0.000632713	0.0156212	0.00287231	1.80629	2.54177	significant down	significant up
Metabolic pathways	metabolic	0.779404	0.627381	0.0136146	0.0019982	0.0448217	0.00468431	1.34851	2.32935	significant up	significant up
MAPK signaling pathway	signalling	-0.379885	0.697853	0.0049341	0.0019982	0.0274852	0.00468431	1.5609	2.32935	significant down	significant up
Rap1 signaling pathway	signalling	0.523478	0.674313	0.00796791	0.0019982	0.033434	0.00468431	1.47581	2.32935	significant up	significant up
Phosphatidylinositol signaling system	signalling	-0.68591	0.509921	0.00109227	0.0019982	0.0136019	0.00468431	1.8664	2.32935	significant down	significant up
Ubiquitin mediated proteolysis	signalling	-0.263551	-0.346107	0.0107668	0.0019982	0.0384014	0.00468431	1.41565	2.32935	significant down	significant down
Wnt signaling pathway	signalling	0.550766	0.944716	0.00231908	0.0019982	0.0165428	0.00468431	1.78139	2.32935	significant up	significant up
Platelet activation	signalling	0.523478	0.66549	0.0138235	0.0019982	0.0448217	0.00468431	1.34851	2.32935	significant up	significant up
Jak-STAT signaling pathway	signalling	1.6049	0.96019	3.83613e-08	0.0019982	4.10466e-06	0.00468431	5.38672	2.32935	significant up	significant up
Synaptic vesicle cycle	signalling	1.27582	-0.352895	0.0132541	0.0019982	0.0443183	0.00468431	1.35342	2.32935	significant up	significant down
Dopaminergic synapse	signalling	0.515924	0.518412	0.014894	0.0019982	0.0475719	0.00468431	1.32265	2.32935	significant up	significant up
Regulation of actin cytoskeleton	signalling	0.452412	0.609826	0.00131692	0.0019982	0.0136019	0.00468431	1.8664	2.32935	significant up	significant up
Proteasome	signalling	0.462694	-0.366678	0.00573886	0.00228989	0.0274852	0.00523926	1.5609	2.28073	significant up	significant down
Purine metabolism	metabolic	-0.385443	-0.337384	0.00507265	0.00244794	0.0274852	0.00551269	1.5609	2.25864	significant down	significant down
PPAR signaling pathway	signalling	0.377469	0.712898	0.00518559	0.0026594	0.0274852	0.00589603	1.5609	2.22944	significant up	significant up
GnRH signaling pathway	signalling	0.515924	0.717076	0.00889458	0.00299595	0.0355226	0.00634698	1.4495	2.19743	significant up	significant up
cGMP-PKG signaling pathway	signalling	-0.424393	0.488626	0.00242394	0.00399281	0.016733	0.00776832	1.77643	2.10967	significant down	significant up
cAMP signaling pathway	signalling	0.515924	0.641794	0.00139833	0.00399281	0.0136019	0.00776832	1.8664	2.10967	significant up	significant up
Adherens junction	signalling	0.468562	1.04568	0.000892219	0.00399281	0.0136019	0.00776832	1.8664	2.10967	significant up	significant up
Fatty acid degradation	metabolic	0.744822	0.518898	0.00349021	0.00436202	0.0226155	0.00831691	1.64559	2.08004	significant up	significant up
Fructose and mannose metabolism	metabolic	-0.221063	0.73573	0.00135688	0.00995512	0.0136019	0.0151445	1.8664	1.81975	significant down	significant up
ErbB signaling pathway	signalling	0.515924	0.603465	0.00556387	0.0129242	0.0274852	0.0186683	1.5609	1.7289	significant up	significant up
Valine, leucine and isoleucine degradation	metabolic	0.754343	0.388897	0.00163032	0.0135503	0.0151691	0.019377	1.81904	1.71271	significant up	significant up
Vasopressin-regulated water reabsorption	signalling	1.25245	0.593155	0.00598383	0.0154964	0.0274852	0.0217253	1.5609	1.66303	significant up	significant up
Lysine degradation	metabolic	0.836904	-0.698096	0.000638225	0.0157636	0.0124164	0.0219922	1.90601	1.65773	significant up	significant down
Fatty acid metabolism	metabolic	0.795218	0.708082	0.00257852	0.019821	0.0172439	0.0263665	1.76337	1.57895	significant up	significant up
Long-term potentiation	signalling	0.515924	0.51797	0.0118986	0.0237425	0.0410694	0.0311484	1.38648	1.50656	significant up	significant up
Inositol phosphate metabolism	metabolic	-0.453486	0.536187	0.000537433	0.0264992	0.0124164	0.0338338	1.90601	1.47065	significant down	significant up
Tyrosine metabolism	metabolic	0.749403	0.363038	0.00896364	0.0282008	0.0355226	0.0355306	1.4495	1.4494	significant up	significant up

## Sheet: CB_6mo_WT_vs_KO
pathway	pathway_category	protein_average_log2FC	gene_average_log2FC	protein_p_value	gene_p_value	protein_adjusted_p_value	gene_adjusted_p_value	-log10(protein_adjusted_p_value)	-log10(gene_adjusted_p_value)	protein_significance_in_KO	gene_significance_in_KO
Tryptophan metabolism	metabolic	0.970054	0.810176	0.023432	1.47269e-08	0.0393204	8.42376e-07	1.40538	6.07449	significant up	significant up
ECM-receptor interaction	signalling	0.84807	1.05118	0.00335179	3.59017e-08	0.0107057	1.46684e-06	1.97038	5.83362	significant up	significant up
Spliceosome	signalling	-0.60477	-0.44293	5.47916e-08	5.97234e-08	5.8627e-06	2.13511e-06	5.2319	5.67058	significant down	significant down
Phagosome	signalling	0.747578	1.18998	0.0224154	3.59624e-07	0.0381784	6.05015e-06	1.41818	5.21823	significant up	significant up
Antigen processing and presentation	signalling	0.630461	1.2407	9.19553e-05	3.19698e-07	0.00196784	6.05015e-06	2.70601	5.21823	significant up	significant up
Proteasome	signalling	0.830759	-0.333616	0.00102033	4.53448e-07	0.00565734	6.82558e-06	2.24739	5.16586	significant up	significant down
Regulation of actin cytoskeleton	signalling	0.930371	0.783896	0.000251807	5.28025e-07	0.00348325	7.44451e-06	2.45802	5.12816	significant up	significant up
Rap1 signaling pathway	signalling	-0.504885	0.82976	0.00200967	8.68374e-07	0.00877692	1.0798e-05	2.05666	4.96666	significant down	significant up
Leukocyte transendothelial migration	signalling	1.10228	0.817475	0.0214354	1.1789e-06	0.0375998	1.20417e-05	1.42481	4.91931	significant up	significant up
PPAR signaling pathway	signalling	0.406101	0.681811	0.000410924	1.27105e-06	0.00388901	1.25351e-05	2.41016	4.90187	significant up	significant up
PI3K-Akt signaling pathway	signalling	0.708397	1.00121	0.0032531	1.43588e-06	0.0105806	1.36887e-05	1.97549	4.86364	significant up	significant up
Propanoate metabolism	metabolic	1.16726	0.685283	0.00399198	1.72809e-06	0.0117945	1.54448e-05	1.92832	4.81122	significant up	significant up
Arachidonic acid metabolism	metabolic	-0.397598	1.0218	0.000546833	1.974e-06	0.00468089	1.56823e-05	2.32967	4.80459	significant down	significant up
Calcium signaling pathway	signalling	-0.74364	0.87189	0.00387661	2.16248e-06	0.0117945	1.62941e-05	1.92832	4.78797	significant down	significant up
RNA transport	signalling	-0.796415	-0.440051	0.000377433	2.56541e-06	0.00388901	1.75979e-05	2.41016	4.75454	significant down	significant down
Adherens junction	signalling	0.888562	0.703301	0.00435189	2.67138e-06	0.0124174	1.77678e-05	1.90597	4.75037	significant up	significant up
Fatty acid degradation	metabolic	1.01373	0.556969	0.0132853	3.02135e-06	0.0276024	1.87085e-05	1.55905	4.72796	significant up	significant up
Oxidative phosphorylation	metabolic	-0.670031	-0.253837	0.00230512	3.62706e-06	0.00927539	1.95724e-05	2.03267	4.70836	significant down	significant down
Focal adhesion	signalling	0.868316	0.898014	0.000602333	3.6221e-06	0.00495114	1.95724e-05	2.30529	4.70836	significant up	significant up
Biosynthesis of unsaturated fatty acids	metabolic	1.34357	0.400373	0.00238386	3.86937e-06	0.00927539	2.03522e-05	2.03267	4.69139	significant up	significant up
Hippo signaling pathway	signalling	0.680317	0.684787	0.0205606	4.00778e-06	0.0375998	2.03522e-05	1.42481	4.69139	significant up	significant up
Collecting duct acid secretion	signalling	-0.691638	-0.298318	0.0131735	4.237e-06	0.0276024	2.08928e-05	1.55905	4.68	significant down	significant down
beta-Alanine metabolism	metabolic	1.01443	0.741362	2.22201e-06	4.81386e-06	0.000118878	2.18534e-05	3.9249	4.66048	significant up	significant up
Ras signaling pathway	signalling	-0.299594	0.802682	0.00247175	4.69817e-06	0.00937957	2.18534e-05	2.02782	4.66048	significant down	significant up
Synaptic vesicle cycle	signalling	-0.649424	-0.391445	0.0210038	4.75031e-06	0.0375998	2.18534e-05	1.42481	4.66048	significant down	significant down
Cardiac muscle contraction	signalling	-0.766362	-0.223392	0.0214354	6.20476e-06	0.0375998	2.68873e-05	1.42481	4.57045	significant down	significant down
Cell adhesion molecules (CAMs)	signalling	-0.618699	1.01394	0.00139588	6.58412e-06	0.00711234	2.81053e-05	2.14799	4.55121	significant down	significant up
Fatty acid metabolism	metabolic	1.08957	0.528974	0.027869	1.11838e-05	0.0448088	4.38158e-05	1.34864	4.35837	significant up	significant up
Valine, leucine and isoleucine degradation	metabolic	1.02671	0.625963	2.92653e-05	1.60242e-05	0.000782846	5.87556e-05	3.10632	4.23095	significant up	significant up
Lysosome	signalling	0.75602	0.659337	0.0194636	1.84565e-05	0.0368602	6.68173e-05	1.43344	4.17511	significant up	significant up
2-Oxocarboxylic acid metabolism	metabolic	0.493723	0.583556	0.0105618	2.46437e-05	0.023544	8.31526e-05	1.62812	4.08012	significant up	significant up
Purine metabolism	metabolic	-0.845163	-0.413059	0.00267271	3.46452e-05	0.00986136	0.000108707	2.00606	3.96374	significant down	significant down
cAMP signaling pathway	signalling	-1.18173	0.688091	0.000417977	4.4262e-05	0.00388901	0.000131864	2.41016	3.87987	significant down	significant up
Arginine and proline metabolism	metabolic	0.776396	0.650377	0.0014887	4.84687e-05	0.00740887	0.000142908	2.13025	3.84494	significant up	significant up
Dorso-ventral axis formation	signalling	-0.315741	0.805924	0.0224789	5.54266e-05	0.0381784	0.000153903	1.41818	3.81275	significant down	significant up
Metabolism of xenobiotics by cytochrome P450	metabolic	-0.397598	0.787864	0.0047903	6.51799e-05	0.0126558	0.000175863	1.89771	3.75483	significant down	significant up
Oxytocin signaling pathway	signalling	-0.974043	-0.5947	0.00310877	7.34418e-05	0.010395	0.000194485	1.98318	3.71111	significant down	significant down
Pyruvate metabolism	metabolic	1.18476	0.602687	0.0115166	7.74969e-05	0.0254077	0.000201492	1.59504	3.69574	significant up	significant up
Glycine, serine and threonine metabolism	metabolic	-0.337963	0.671911	0.000473482	8.14013e-05	0.00422188	0.000205495	2.37449	3.6872	significant down	significant up
Signaling pathways regulating pluripotency of stem cells	signalling	-0.315741	0.754355	0.0238659	8.19108e-05	0.0393204	0.000205495	1.40538	3.6872	significant down	significant up
Glycerolipid metabolism	metabolic	0.862036	0.72025	0.00105145	8.56033e-05	0.00565734	0.000211056	2.24739	3.6756	significant up	significant up
NOD-like receptor signaling pathway	signalling	-0.305555	1.13749	0.0126723	9.10249e-05	0.0276024	0.000222505	1.55905	3.65266	significant down	significant up
Metabolic pathways	metabolic	0.937725	0.661804	0.0030676	0.000121007	0.010395	0.0002884	1.98318	3.54	significant up	significant up
Biosynthesis of amino acids	metabolic	0.822995	0.570684	0.00441823	0.000153061	0.0124408	0.000339345	1.90515	3.46936	significant up	significant up
Carbon metabolism	metabolic	0.921419	0.595643	0.00392499	0.000173144	0.0117945	0.000378008	1.92832	3.4225	significant up	significant up
Long-term potentiation	signalling	-1.18173	-0.433818	0.0128599	0.000179832	0.0276024	0.000383821	1.55905	3.41587	significant down	significant down
Fatty acid elongation	metabolic	1.10544	0.486365	0.00171763	0.000186609	0.00782071	0.000395334	2.10675	3.40304	significant up	significant up
Axon guidance	signalling	0.987423	0.817849	0.00476753	0.000245992	0.0126558	0.000495449	1.89771	3.305	significant up	significant up
Osteoclast differentiation	signalling	-1.18173	1.2247	0.0137538	0.000253398	0.028301	0.000503277	1.5482	3.29819	significant down	significant up
HIF-1 signaling pathway	signalling	-0.691861	0.871277	0.00566129	0.000256416	0.0144228	0.000505758	1.84095	3.29606	significant down	significant up
Endocrine and other factor-regulated calcium reabsorption	signalling	1.65348	0.480089	0.0103419	0.00026945	0.0232965	0.000527828	1.63271	3.27751	significant up	significant up
FoxO signaling pathway	signalling	-0.924445	0.641547	0.000185627	0.000282623	0.0030557	0.000546149	2.51489	3.26269	significant down	significant up
Insulin secretion	signalling	-0.675853	0.742794	0.00618934	0.000299744	0.0152721	0.000567727	1.8161	3.24586	significant down	significant up
MAPK signaling pathway	signalling	-0.698202	0.877908	0.000715531	0.000318093	0.00497147	0.00058317	2.30351	3.2342	significant down	significant up
Jak-STAT signaling pathway	signalling	2.47552	1.16933	5.98222e-06	0.000317854	0.000256039	0.00058317	3.59169	3.2342	significant up	significant up
Alanine, aspartate and glutamate metabolism	metabolic	0.934754	0.540054	0.0214354	0.00034008	0.0375998	0.000619508	1.42481	3.20795	significant up	significant up
Pentose phosphate pathway	metabolic	-0.459276	0.627993	0.000349803	0.000345102	0.00388901	0.000624679	2.41016	3.20434	significant down	significant up
Endocytosis	signalling	-0.651356	0.872395	0.00026043	0.000388096	0.00348325	0.000682597	2.45802	3.16584	significant down	significant up
Chemokine signaling pathway	signalling	-0.260054	1.23939	0.00276981	0.000434398	0.0100464	0.000745145	1.99799	3.12776	significant down	significant up
Lysine degradation	metabolic	1.0219	-0.697456	0.00236348	0.000456791	0.00927539	0.000777633	2.03267	3.10923	significant up	significant down
Thyroid hormone synthesis	signalling	0.763114	0.670466	0.00229342	0.000512893	0.00927539	0.000847905	2.03267	3.07165	significant up	significant up
Phosphatidylinositol signaling system	signalling	0.903659	0.718063	0.0214354	0.000614889	0.0375998	0.000982448	1.42481	3.00769	significant up	significant up
Vascular smooth muscle contraction	signalling	-0.210908	0.72756	0.00342253	0.00064635	0.0107709	0.00102131	1.96775	2.99084	significant down	significant up
mTOR signaling pathway	signalling	-0.699288	-0.40679	0.00228999	0.00119664	0.00927539	0.00177327	2.03267	2.75123	significant down	significant down
Neurotrophin signaling pathway	signalling	-1.18173	0.517848	0.00187404	0.00135541	0.00835508	0.00199818	2.07805	2.69937	significant down	significant up
Cell cycle	signalling	0.925881	-0.47149	0.0157223	0.00160094	0.0311535	0.00232421	1.50649	2.63373	significant up	significant down
Tyrosine metabolism	metabolic	1.58661	0.684565	0.00302748	0.00178004	0.010395	0.00255825	1.98318	2.59206	significant up	significant up
Inositol phosphate metabolism	metabolic	0.995223	0.732452	0.000720167	0.0019982	0.00497147	0.00264577	2.30351	2.57745	significant up	significant up
cGMP-PKG signaling pathway	signalling	-0.305555	0.610903	0.000852568	0.00189649	0.00559012	0.00264577	2.25258	2.57745	significant down	significant up
Apoptosis	signalling	-0.68348	0.689825	0.0011413	0.0019982	0.00595703	0.00264577	2.22497	2.57745	significant down	significant up
Cholinergic synapse	signalling	-1.18173	0.80645	0.0204905	0.0019982	0.0375998	0.00264577	1.42481	2.57745	significant down	significant up
Insulin signaling pathway	signalling	-0.28911	0.614087	0.0150761	0.00212288	0.0301523	0.0027979	1.52068	2.55317	significant down	significant up
Tight junction	signalling	0.945863	0.460801	0.00308979	0.00291418	0.010395	0.00375431	1.98318	2.42547	significant up	significant up
GnRH signaling pathway	signalling	-0.212852	0.739433	0.0272063	0.00299595	0.0441072	0.00380819	1.35549	2.41928	significant down	significant up
Thyroid hormone signaling pathway	signalling	0.888562	0.740615	0.0160567	0.00329462	0.0315242	0.00411467	1.50136	2.38566	significant up	significant up
T cell receptor signaling pathway	signalling	-0.265784	0.663542	0.0146192	0.00399281	0.0297954	0.00492217	1.52585	2.30784	significant down	significant up
ErbB signaling pathway	signalling	-0.924445	0.720678	0.00105745	0.00475203	0.00565734	0.00583296	2.24739	2.23411	significant down	significant up
Estrogen signaling pathway	signalling	0.700477	0.579302	0.00291806	0.010414	0.010395	0.0121073	1.98318	1.91695	significant up	significant up
Pentose and glucuronate interconversions	metabolic	0.6656	0.214338	0.0067798	0.0131127	0.016302	0.0150612	1.78776	1.82214	significant up	significant up
Fc epsilon RI signaling pathway	signalling	-0.296444	0.586176	0.0238862	0.0139121	0.0393204	0.0159155	1.40538	1.79818	significant down	significant up
Ubiquitin mediated proteolysis	signalling	-0.553178	-0.362473	0.000184703	0.0160581	0.0030557	0.0180103	2.51489	1.74448	significant down	significant down
Regulation of autophagy	signalling	-0.328664	-0.519236	0.0048691	0.0211648	0.0127072	0.0232813	1.89595	1.63299	significant down	significant down
Protein processing in endoplasmic reticulum	signalling	0.93888	0.508221	2.32874e-07	0.0214516	1.66117e-05	0.0234998	4.77959	1.62894	significant up	significant up
Vasopressin-regulated water reabsorption	signalling	1.32222	0.506127	0.00995512	0.0288698	0.0229075	0.0311576	1.64002	1.50644	significant up	significant up
Progesterone-mediated oocyte maturation	signalling	-0.315741	0.690118	0.0177247	0.0315863	0.0344826	0.033834	1.4624	1.47065	significant down	significant up
Glycolysis / Gluconeogenesis	metabolic	1.01325	0.597665	0.0024983	0.0389821	0.00937957	0.0416003	2.02782	1.3809	significant up	significant up

## Sheet: CTX_P14_WT_vs_KO
pathway	pathway_category	protein_average_log2FC	gene_average_log2FC	protein_p_value	gene_p_value	protein_adjusted_p_value	gene_adjusted_p_value	-log10(protein_adjusted_p_value)	-log10(gene_adjusted_p_value)	protein_significance_in_KO	gene_significance_in_KO
Ribosome	signalling	-0.234877	-0.137316	5.47126e-05	9.32669e-06	0.0112708	0.00266743	1.94805	2.57391	significant down	significant down

## Sheet: CTX_3mo_WT_vs_KO
pathway	pathway_category	protein_average_log2FC	gene_average_log2FC	protein_p_value	gene_p_value	protein_adjusted_p_value	gene_adjusted_p_value	-log10(protein_adjusted_p_value)	-log10(gene_adjusted_p_value)	protein_significance_in_KO	gene_significance_in_KO
Phagosome	signalling	-0.663181	1.58905	0.00818345	7.68456e-17	0.0139322	1.73569e-14	1.85598	13.7605	significant down	significant up
Antigen processing and presentation	signalling	-0.748688	1.40805	0.0152841	1.21377e-16	0.0236732	1.73569e-14	1.62574	13.7605	significant down	significant up
Complement and coagulation cascades	signalling	0.726293	1.82859	0.00081105	9.22081e-10	0.00445956	2.19763e-08	2.35071	7.65805	significant up	significant up
Lysosome	signalling	0.39868	0.72391	0.00598383	2.62409e-09	0.0117343	5.36064e-08	1.93054	7.27078	significant up	significant up
Apoptosis	signalling	-0.765061	0.643588	0.00609499	3.09811e-09	0.0117343	5.90706e-08	1.93054	7.22863	significant down	significant up
NOD-like receptor signaling pathway	signalling	-0.651636	1.58425	0.00307682	4.02586e-09	0.00756449	6.77292e-08	2.12122	7.16922	significant down	significant up
Regulation of actin cytoskeleton	signalling	-0.645603	0.766449	0.0266743	1.64524e-08	0.0378959	2.14294e-07	1.42141	6.66899	significant down	significant up
PI3K-Akt signaling pathway	signalling	-0.558947	1.05011	0.00133251	3.92156e-08	0.00508328	4.67319e-07	2.29386	6.33039	significant down	significant up
Chemokine signaling pathway	signalling	-0.615741	2.51804	0.000629654	1.09033e-07	0.00381496	9.74481e-07	2.41851	6.01123	significant down	significant up
TNF signaling pathway	signalling	-0.680919	2.07683	0.00176592	1.32293e-07	0.00563841	1.14654e-06	2.24884	5.94061	significant down	significant up
Leukocyte transendothelial migration	signalling	-0.819248	0.886568	0.00598383	1.81506e-07	0.0117343	1.48316e-06	1.93054	5.82881	significant down	significant up
Osteoclast differentiation	signalling	-0.677292	1.25618	0.00556454	2.55467e-07	0.011463	1.97469e-06	1.9407	5.7045	significant down	significant up
Mineral absorption	signalling	-0.474942	0.63524	0.0176514	2.72993e-07	0.0269335	2.04032e-06	1.56971	5.6903	significant down	significant up
Phosphatidylinositol signaling system	signalling	-0.976241	-0.422879	0.00173487	3.61771e-07	0.00563841	2.46349e-06	2.24884	5.60845	significant down	significant down
HIF-1 signaling pathway	signalling	-0.748705	1.67907	0.00598383	8.79141e-07	0.0117343	5.34967e-06	1.93054	5.27167	significant down	significant up
Natural killer cell mediated cytotoxicity	signalling	-0.74827	1.50954	0.00200048	9.93658e-07	0.00588713	5.79972e-06	2.2301	5.23659	significant down	significant up
Ras signaling pathway	signalling	-0.603838	-0.424046	0.000318281	1.47076e-06	0.00362288	7.93653e-06	2.44095	5.10037	significant down	significant down
Regulation of autophagy	signalling	-0.556207	0.47194	0.00081626	1.61641e-06	0.00445956	8.56098e-06	2.35071	5.06748	significant down	significant up
PPAR signaling pathway	signalling	0.568466	0.662292	7.44598e-06	1.71653e-06	0.000349905	8.92595e-06	3.45605	5.04935	significant up	significant up
Glutamatergic synapse	signalling	-0.708804	0.550048	4.8614e-05	2.03686e-06	0.00119453	1.00438e-05	2.9228	4.9981	significant down	significant up
Platelet activation	signalling	-0.615606	0.685507	0.00391133	2.10254e-06	0.0089526	1.0192e-05	2.04805	4.99174	significant down	significant up
NF-kappa B signaling pathway	signalling	-0.852297	1.80554	0.00120841	2.38836e-06	0.00508328	1.10173e-05	2.29386	4.95793	significant down	significant up
Inositol phosphate metabolism	metabolic	-0.846403	-0.269617	0.0177813	2.55747e-06	0.0269335	1.14601e-05	1.56971	4.94081	significant down	significant down
Rap1 signaling pathway	signalling	-0.758576	0.66526	0.00210914	2.78692e-06	0.00611946	1.20767e-05	2.21329	4.91805	significant down	significant up
Sphingolipid signaling pathway	signalling	-0.815631	0.840043	0.000496276	2.83178e-06	0.00362288	1.20879e-05	2.44095	4.91765	significant down	significant up
Fc gamma R-mediated phagocytosis	signalling	-0.831143	0.751236	0.00399281	3.69522e-06	0.00903866	1.44772e-05	2.0439	4.83932	significant down	significant up
Gastric acid secretion	signalling	-0.707374	0.308722	0.000455345	4.49182e-06	0.00362288	1.71288e-05	2.44095	4.76627	significant down	significant up
Serotonergic synapse	signalling	-0.633308	-0.325813	7.08543e-05	4.88741e-06	0.00130866	1.83921e-05	2.88317	4.73537	significant down	significant down
GABAergic synapse	signalling	-0.649344	0.632223	0.00164797	5.22585e-06	0.00563841	1.94103e-05	2.24884	4.71197	significant down	significant up
Oxytocin signaling pathway	signalling	-0.707244	-0.322588	0.000326879	5.84293e-06	0.00362288	2.11529e-05	2.44095	4.67463	significant down	significant down
Estrogen signaling pathway	signalling	-0.685121	-0.425643	0.00697799	6.06804e-06	0.0127209	2.16932e-05	1.89548	4.66368	significant down	significant down
Cell cycle	signalling	-0.181704	-0.251724	0.020988	8.30467e-06	0.0308823	2.73004e-05	1.51029	4.56383	significant down	significant down
Focal adhesion	signalling	-0.645578	0.876696	0.00312078	8.28941e-06	0.00756449	2.73004e-05	2.12122	4.56383	significant down	significant up
Vascular smooth muscle contraction	signalling	-0.713701	-0.313356	0.0017653	9.67826e-06	0.00563841	3.04174e-05	2.24884	4.51688	significant down	significant down
Ether lipid metabolism	metabolic	-0.845423	0.561782	0.00214682	1.04215e-05	0.00614229	3.23973e-05	2.21167	4.48949	significant down	significant up
MAPK signaling pathway	signalling	-0.816573	-0.373325	0.00710102	1.10584e-05	0.0128317	3.32916e-05	1.89172	4.47767	significant down	significant down
Retrograde endocannabinoid signaling	signalling	-0.700908	-0.320733	4.1107e-06	1.08577e-05	0.000282268	3.32916e-05	3.54934	4.47767	significant down	significant down
Tight junction	signalling	-0.654022	0.398792	0.0344539	1.12809e-05	0.0482823	3.36076e-05	1.31621	4.47356	significant down	significant up
Salivary secretion	signalling	-0.73826	-0.320018	0.000425273	1.81131e-05	0.00362288	5.18036e-05	2.44095	4.28564	significant down	significant down
B cell receptor signaling pathway	signalling	-0.820221	-0.48614	0.00339563	2.27208e-05	0.00813373	6.4338e-05	2.08971	4.19153	significant down	significant down
Cholinergic synapse	signalling	-0.63286	-0.437934	7.62324e-05	2.41756e-05	0.00130866	6.71285e-05	2.88317	4.17309	significant down	significant down
Purine metabolism	metabolic	0.244559	0.354306	0.0158284	3.00132e-05	0.0243332	8.14123e-05	1.6138	4.08931	significant up	significant up
Adherens junction	signalling	-0.577361	0.581601	0.00186122	3.01738e-05	0.00563841	8.14123e-05	2.24884	4.08931	significant down	significant up
Thyroid hormone signaling pathway	signalling	-0.712409	0.409907	0.000995824	3.24246e-05	0.00445956	8.66676e-05	2.35071	4.06214	significant down	significant up
Insulin signaling pathway	signalling	-0.449856	-0.602248	0.00375975	3.43003e-05	0.00870234	9.08322e-05	2.06036	4.04176	significant down	significant down
Dopaminergic synapse	signalling	-0.686807	-0.30785	0.000384786	3.70125e-05	0.00362288	9.71153e-05	2.44095	4.01271	significant down	significant down
FoxO signaling pathway	signalling	-0.556207	0.642732	0.00586087	3.75044e-05	0.0117343	9.75114e-05	1.93054	4.01094	significant down	significant up
cAMP signaling pathway	signalling	-0.644133	0.515685	0.000346104	4.33103e-05	0.00362288	0.000111592	2.44095	3.95237	significant down	significant up
Circadian entrainment	signalling	-0.677851	-0.325401	1.90679e-06	4.84588e-05	0.000282268	0.000123743	3.54934	3.90748	significant down	significant down
cGMP-PKG signaling pathway	signalling	-0.590261	-0.26104	0.00132549	4.89402e-05	0.00508328	0.000123866	2.29386	3.90705	significant down	significant down
Long-term depression	signalling	-0.832503	-0.341198	0.00244088	5.12998e-05	0.00670427	0.000128699	2.17365	3.89042	significant down	significant down
Calcium signaling pathway	signalling	-0.723557	-0.36555	0.000569565	6.1167e-05	0.00373731	0.000150808	2.42744	3.82157	significant down	significant down
Axon guidance	signalling	-0.617707	-0.608319	0.00498876	6.97231e-05	0.0106702	0.00016899	1.97183	3.77214	significant down	significant down
Fc epsilon RI signaling pathway	signalling	-0.680919	-0.578888	0.00697799	7.07187e-05	0.0127209	0.000169962	1.89548	3.76965	significant down	significant down
Gap junction	signalling	-0.660936	-0.387778	0.00167333	7.52679e-05	0.00563841	0.000177813	2.24884	3.75004	significant down	significant down
Bile secretion	signalling	-0.728837	0.413129	0.00174555	7.60244e-05	0.00563841	0.000177813	2.24884	3.75004	significant down	significant up
Hippo signaling pathway	signalling	-0.534199	0.368636	0.0046008	8.91554e-05	0.010191	0.000200775	1.99178	3.69729	significant down	significant up
Thyroid hormone synthesis	signalling	-0.73826	0.371756	0.00171922	8.91161e-05	0.00563841	0.000200775	2.24884	3.69729	significant down	significant up
T cell receptor signaling pathway	signalling	-0.677292	-0.48614	0.0247206	9.0784e-05	0.0356115	0.000202846	1.44841	3.69283	significant down	significant down
Pancreatic secretion	signalling	-0.73826	-0.337205	0.00258358	0.000121472	0.00700287	0.000265941	2.15472	3.57521	significant down	significant down
Protein processing in endoplasmic reticulum	signalling	0.314677	0.374526	0.00546624	0.000127054	0.0113742	0.000271175	1.94408	3.56675	significant up	significant up
Neurotrophin signaling pathway	signalling	-0.557484	-0.433383	0.0206937	0.00013851	0.0306683	0.000287058	1.51331	3.54203	significant down	significant down
mTOR signaling pathway	signalling	-0.845925	-0.432023	0.00546136	0.000145143	0.0113742	0.000296506	1.94408	3.52797	significant down	significant down
Carbohydrate digestion and absorption	signalling	-0.79051	0.321966	0.00797126	0.000213939	0.013684	0.000424907	1.86379	3.37171	significant down	significant up
Synaptic vesicle cycle	signalling	-0.936801	-0.264019	0.00185825	0.000245199	0.00563841	0.000483634	2.24884	3.31548	significant down	significant down
GnRH signaling pathway	signalling	-0.737294	-0.347844	0.000919981	0.000267283	0.00445956	0.00052002	2.35071	3.28398	significant down	significant down
Adrenergic signaling in cardiomyocytes	signalling	-0.586866	-0.326483	0.000668717	0.000323414	0.00393588	0.000616642	2.40496	3.20997	significant down	significant down
Phenylalanine metabolism	metabolic	-0.568695	2.68446	0.00302261	0.00035641	0.00756449	0.000664024	2.12122	3.17782	significant down	significant up
Drug metabolism - cytochrome P450	metabolic	-0.693695	0.559786	0.00181802	0.000358201	0.00563841	0.000664024	2.24884	3.17782	significant down	significant up
Wnt signaling pathway	signalling	-0.693883	-0.333648	0.00086731	0.00035871	0.00445956	0.000664024	2.35071	3.17782	significant down	significant down
Inflammatory mediator regulation of TRP channels	signalling	-0.719225	-0.496836	0.000510018	0.000359873	0.00362288	0.000664024	2.44095	3.17782	significant down	significant down
Metabolism of xenobiotics by cytochrome P450	metabolic	-0.693695	0.559786	0.00637902	0.000476262	0.0120558	0.000862095	1.91881	3.06444	significant down	significant up
Cysteine and methionine metabolism	metabolic	-0.493906	-0.229456	0.00592664	0.000489914	0.0117343	0.000875721	1.93054	3.05763	significant down	significant down
Arachidonic acid metabolism	metabolic	0.221564	0.62478	0.000455619	0.000506729	0.00362288	0.000900152	2.44095	3.04568	significant up	significant up
Long-term potentiation	signalling	-0.784501	-0.373822	0.000463449	0.000594246	0.00362288	0.00103631	2.44095	2.98451	significant down	significant down
Aldosterone-regulated sodium reabsorption	signalling	-0.712409	0.393068	0.0093278	0.000745524	0.0155087	0.00126917	1.80942	2.89648	significant down	significant up
Tyrosine metabolism	metabolic	-0.52787	2.68446	0.00164454	0.000947388	0.00563841	0.00158452	2.24884	2.8001	significant down	significant up
ErbB signaling pathway	signalling	-0.762936	-0.47984	0.00299595	0.000984537	0.00756449	0.00162762	2.12122	2.78845	significant down	significant down
Glucagon signaling pathway	signalling	-0.657269	-0.420166	4.7067e-05	0.00144417	0.00119453	0.00233352	2.9228	2.63199	significant down	significant down
Vasopressin-regulated water reabsorption	signalling	-0.587412	0.900067	0.00089297	0.0014847	0.00445956	0.00238554	2.35071	2.62241	significant down	significant up
Ubiquitin mediated proteolysis	signalling	-0.588764	1.23959	0.000845908	0.00163727	0.00445956	0.00258707	2.35071	2.58719	significant down	significant up
Melanogenesis	signalling	-0.723627	-0.33071	0.00131641	0.00213119	0.00508328	0.00330158	2.29386	2.48128	significant down	significant down
Proximal tubule bicarbonate reclamation	signalling	-0.512959	0.285256	0.0197947	0.00213563	0.0295486	0.00330158	1.52946	2.48128	significant down	significant up
Oocyte meiosis	signalling	-0.618153	-0.300053	0.000425364	0.00242189	0.00362288	0.00372398	2.44095	2.42899	significant down	significant down
Insulin secretion	signalling	-0.733624	-0.371174	0.000482355	0.00312323	0.00362288	0.00472616	2.44095	2.32549	significant down	significant down
Progesterone-mediated oocyte maturation	signalling	-0.684528	0.71637	5.21884e-05	0.00339003	0.00119453	0.00507617	2.9228	2.29446	significant down	significant up
Peroxisome	signalling	0.341922	0.39077	0.000158552	0.00384954	0.00251243	0.00567509	2.59991	2.24603	significant up	significant up
Ribosome	signalling	-0.915187	0.215379	0.00280165	0.00399901	0.00739924	0.00586522	2.13081	2.23172	significant down	significant up
Endocrine and other factor-regulated calcium reabsorption	signalling	-0.805382	-0.343466	0.00093825	0.00494438	0.00445956	0.00714188	2.35071	2.14619	significant down	significant down
VEGF signaling pathway	signalling	-0.820221	-0.620238	0.00795692	0.00523039	0.013684	0.00751704	1.86379	2.12395	significant down	significant down
RNA transport	signalling	-0.578738	-0.238598	0.00682716	0.0135427	0.0126702	0.0187111	1.89722	1.7279	significant down	significant down
Cardiac muscle contraction	signalling	0.34859	0.239164	0.0005508	0.0167306	0.00373731	0.0226774	2.42744	1.64441	significant up	significant up
Collecting duct acid secretion	signalling	-0.686922	-0.243407	0.00772685	0.0176128	0.0134892	0.0237606	1.87001	1.62414	significant down	significant down
Oxidative phosphorylation	metabolic	0.306183	0.210693	0.0129276	0.0192934	0.0206441	0.0256647	1.6852	1.59066	significant up	significant up
Fat digestion and absorption	signalling	0.61081	1.05352	0.000580553	0.0247206	0.00373731	0.0322835	2.42744	1.49102	significant up	significant up
Fatty acid elongation	metabolic	0.308394	0.622691	0.0123377	0.0282047	0.019856	0.0365002	1.70211	1.4377	significant up	significant up
Olfactory transduction	signalling	-0.443051	0.164727	6.08272e-05	0.0286495	0.00125304	0.0369088	2.90204	1.43287	significant down	significant up
2-Oxocarboxylic acid metabolism	metabolic	-0.500339	0.314183	0.00125385	0.0319429	0.00508328	0.0409671	2.29386	1.38756	significant down	significant up
Ribosome biogenesis in eukaryotes	signalling	-0.598515	-0.261488	0.00167465	0.0392876	0.00563841	0.0492818	2.24884	1.30731	significant down	significant down

## Sheet: HC_1mo_WT_vs_KO
pathway	pathway_category	protein_average_log2FC	gene_average_log2FC	protein_p_value	gene_p_value	protein_adjusted_p_value	gene_adjusted_p_value	-log10(protein_adjusted_p_value)	-log10(gene_adjusted_p_value)	protein_significance_in_KO	gene_significance_in_KO
Chemokine signaling pathway	signalling	-0.610621	3.47227	0.0019982	0.00099955	0.0279818	0.0129942	1.55312	1.88625	significant down	significant up
Platelet activation	signalling	-0.728397	0.754617	0.0019982	0.00734411	0.0279818	0.044434	1.55312	1.35228	significant down	significant up

## Sheet: HC_3mo_WT_vs_KO
pathway	pathway_category	protein_average_log2FC	gene_average_log2FC	protein_p_value	gene_p_value	protein_adjusted_p_value	gene_adjusted_p_value	-log10(protein_adjusted_p_value)	-log10(gene_adjusted_p_value)	protein_significance_in_KO	gene_significance_in_KO
Chemokine signaling pathway	signalling	-0.474932	3.80606	0.000300728	0.00099955	0.0228786	0.0153673	1.64057	1.8134	significant down	significant up

## Sheet: HC_6mo_WT_vs_KO
pathway	pathway_category	protein_average_log2FC	gene_average_log2FC	protein_p_value	gene_p_value	protein_adjusted_p_value	gene_adjusted_p_value	-log10(protein_adjusted_p_value)	-log10(gene_adjusted_p_value)	protein_significance_in_KO	gene_significance_in_KO
ECM-receptor interaction	signalling	-1.08466	0.608627	0.00099955	0.000597667	0.0343179	0.00633084	1.46448	2.19854	significant down	significant up
Platelet activation	signalling	0.462543	0.440634	0.00099955	0.00727196	0.0343179	0.0297112	1.46448	1.52708	significant up	significant up
