# Supplementary material for: Transcriptomic and proteomic insights into progressive myoclonus epilepsy type 1
Source: Dis Model Mech. 2026 May 5;19(4):dmm052681. doi: 10.1242/dmm.052681 (PMC13225231; doi:10.1242/dmm.052681)
Supplement: Table S13. Overlapping differentially expressed genes (DEGs) and differentially abundant proteins (DAPs) identified in the cerebellum (CB), cerebral cortex (CTX), and hippocampus (HC) of Cstb-/- (KO) vs. wild-type (WT) mice across time points (P14, 1, 3, and 6 months). [file dmm-19-052681-TableS13.xlsx]

## Sheet: Table_description
Table S13. Overlapping differentially expressed genes (DEGs) and differentially abundant proteins (DAPs) identified in the cerebellum (CB), cerebral cortex (CTX), and hippocampus (HC) of Cstb-/- (KO) versus wild-type (WT) mice across time points (P14, 1, 3, and 6 months). The table includes: Ensembl/Entrez gene ID, gene description, protein ID, protein log2 fold change (log2FC), gene log2 fold ch…

## Sheet: CB_P14_WT_vs_KO
ensembl_gene_id	entrezgene_id	gene_name	description	protein_id	protein_log2FC	gene_log2FC	protein_p_value	gene_p_value	protein_adjusted_p_value	gene_adjusted_p_value	-log10(protein_adjusted_p_value)	-log10(gene_adjusted_p_value)	gene_significance_in_KO	protein_significance_in_KO
ENSMUSG00000005054	13014	Cstb	cystatin B	Q62426	-24.3903	-3.12622	1.47198e-27	2.56454e-24	1.54411e-24	1.97265e-20	23.8113	19.7049	significant down	significant down
ENSMUSG00000047721	66162	Bola2	bolA-like 2 (E. coli)	Q8BGS2	-1.06992	-0.417399	3.07215e-05	0.00196415	0.0161135	0.0226105	1.79281	1.64569	significant down	significant down

## Sheet: CB_1mo_WT_vs_KO
ensembl_gene_id	entrezgene_id	gene_name	description	protein_id	protein_log2FC	gene_log2FC	protein_p_value	gene_p_value	protein_adjusted_p_value	gene_adjusted_p_value	-log10(protein_adjusted_p_value)	-log10(gene_adjusted_p_value)	gene_significance_in_KO	protein_significance_in_KO
ENSMUSG00000005054	13014	Cstb	cystatin B	Q62426	-25.6046	-3.34408	4.91134e-30	4.14097e-78	5.152e-27	3.65257e-74	26.288	73.4374	significant down	significant down
ENSMUSG00000020932	14580	Gfap	glial fibrillary acidic protein	P03995;CON__H-INV:HIT000292931	1.4895	1.86912	4.48783e-09	6.71097e-28	2.35387e-06	1.97315e-24	5.62822	23.7048	significant up	significant up

## Sheet: CB_3mo_WT_vs_KO
ensembl_gene_id	entrezgene_id	gene_name	description	protein_id	protein_log2FC	gene_log2FC	protein_p_value	gene_p_value	protein_adjusted_p_value	gene_adjusted_p_value	-log10(protein_adjusted_p_value)	-log10(gene_adjusted_p_value)	gene_significance_in_KO	protein_significance_in_KO
ENSMUSG00000005054	13014	Cstb	cystatin B	Q62426	-26.8558	-3.56309	6.83794e-32	2.57485e-30	7.173e-29	8.24646e-27	28.1443	26.0837	significant down	significant down
ENSMUSG00000020932	14580	Gfap	glial fibrillary acidic protein	P03995;CON__H-INV:HIT000292931	2.60247	2.49897	1.0611e-12	1.41838e-25	3.7103e-10	3.02841e-22	9.43059	21.5188	significant up	significant up
ENSMUSG00000026728	22352	Vim	vimentin	P20152;P31001;P15331;P11679;CON__Q9NSB2;CON__Q6ISB0;Q99M73;Q9Z2T6;Q6IMF0;CON__Q61726;CON__Q6NT21;CON__P78385;CON__Q9H552;CON__P78386;CON__P12035	0.770809	0.583881	5.61326e-07	5.86831e-08	8.41188e-05	4.44062e-06	4.07511	5.35256	significant up	significant up
ENSMUSG00000034708	14824	Grn	granulin	P28798	0.363951	0.770512	0.00108924	3.02899e-07	0.0204039	1.52521e-05	1.69029	4.81667	significant up	significant up
ENSMUSG00000057738	20740	Sptan1	spectrin alpha, non-erythrocytic 1	P16546	4.10476	0.428323	2.52188e-06	4.42933e-06	0.000330681	9.48692e-05	3.48059	4.02287	significant up	significant up
ENSMUSG00000002985	11816	Apoe	apolipoprotein E	P08226	1.18112	0.298479	3.13436e-11	4.91116e-06	8.21985e-09	0.000101316	8.08514	3.99432	significant up	significant up
ENSMUSG00000055447	16423	Cd47	CD47 antigen (Rh-related antigen, integrin-associated signal transducer)	Q61735	-0.631522	0.328086	0.00277038	5.12938e-06	0.0323179	0.000104125	1.49056	3.98245	significant up	significant down
ENSMUSG00000018593	20692	Sparc	secreted acidic cysteine rich glycoprotein	P07214	0.400533	0.328054	0.00383928	1.36405e-05	0.0386173	0.00021203	1.41322	3.6736	significant up	significant up
ENSMUSG00000074698	12995	Csnk2a1	casein kinase 2, alpha 1 polypeptide	Q60737	0.62504	-0.629819	1.03884e-05	2.94916e-05	0.00108975	0.00036446	2.96267	3.43835	significant down	significant up
ENSMUSG00000022037	12759	Clu	clusterin	Q06890	4.09913	0.32366	5.77734e-13	4.63358e-05	3.03022e-10	0.000503139	9.51853	3.29831	significant up	significant up
ENSMUSG00000029455	11669	Aldh2	aldehyde dehydrogenase 2, mitochondrial	P47738	0.685158	0.522323	0.000943966	0.000138104	0.018004	0.00108975	1.74463	2.96267	significant up	significant up
ENSMUSG00000026701	11758	Prdx6	peroxiredoxin 6	O08709	0.71946	0.289916	5.39609e-10	0.000236246	1.1321e-07	0.0016047	6.94612	2.79461	significant up	significant up
ENSMUSG00000008668	20084	Rps18	ribosomal protein S18	P62270	-0.848871	-0.32738	0.00143686	0.000304081	0.0234463	0.00192384	1.62993	2.71583	significant down	significant down
ENSMUSG00000090862	68052	Rps13	ribosomal protein S13	P62301	-0.777956	-0.473356	0.00035268	0.000328347	0.0102767	0.00203016	1.98815	2.69247	significant down	significant down
ENSMUSG00000035936	214579	Aldh5a1	aldhehyde dehydrogenase family 5, subfamily A1	Q8BWF0	0.994774	0.576884	0.00247898	0.000505909	0.0309578	0.00272574	1.50923	2.56452	significant up	significant up
ENSMUSG00000028364	21923	Tnc	tenascin C	Q80YX1	-1.23169	0.92525	0.00391462	0.00059066	0.0386173	0.00302852	1.41322	2.51877	significant up	significant down
ENSMUSG00000020458	68585	Rtn4	reticulon 4	Q99P72	0.897407	0.256214	4.39715e-05	0.000591425	0.00256256	0.00303129	2.59133	2.51837	significant up	significant up
ENSMUSG00000030806	56216	Stx1b	syntaxin 1B	P61264;Q00262	-0.478163	0.331629	0.00170235	0.000744254	0.0251516	0.00358822	1.59944	2.44512	significant up	significant down
ENSMUSG00000028034	51886	Fubp1	far upstream element (FUSE) binding protein 1	Q91WJ8	1.03613	-0.363882	0.00398316	0.000936847	0.0386173	0.00425628	1.41322	2.37097	significant down	significant up
ENSMUSG00000059208	76936	Hnrnpm	heterogeneous nuclear ribonucleoprotein M	Q9D0E1	1.12207	0.265819	0.00116671	0.000979344	0.0211014	0.0043951	1.67569	2.35703	significant up	significant up
ENSMUSG00000026879	227753	Gsn	gelsolin	P13020;CON__Q3SX14	0.544277	-0.37026	0.00260505	0.00107663	0.0317755	0.00470049	1.49791	2.32786	significant down	significant up
ENSMUSG00000005687	68183	Bcas2	BCAS2 pre-mRNA processing factor	Q9D287	-0.931305	-0.291489	0.00199397	0.00141713	0.0270256	0.00569001	1.56822	2.24489	significant down	significant down
ENSMUSG00000021794	14661	Glud1	glutamate dehydrogenase 1	P26443	0.35301	0.28481	0.000513088	0.0014332	0.0130307	0.00573299	1.88503	2.24162	significant up	significant up
ENSMUSG00000024812	21873	Tjp2	tight junction protein 2	Q9Z0U1;Q9QXY1	0.517099	0.384155	0.000615992	0.00192615	0.0147035	0.00704976	1.83258	2.15183	significant up	significant up
ENSMUSG00000001270	12709	Ckb	creatine kinase, brain	Q04447	0.28522	0.205337	0.00401267	0.00218909	0.0386173	0.00771167	1.41322	2.11285	significant up	significant up
ENSMUSG00000046841	216197	Ckap4	cytoskeleton-associated protein 4	Q8BMK4	0.731991	0.304685	0.000640471	0.0024115	0.0147551	0.00824621	1.83106	2.08375	significant up	significant up
ENSMUSG00000020863	67684	Luc7l3	LUC7-like 3 (S. cerevisiae)	Q5SUF2	-0.448739	-0.231054	0.000647032	0.00261278	0.0147551	0.00870365	1.83106	2.0603	significant down	significant down
ENSMUSG00000040945	108911	Rcc2	regulator of chromosome condensation 2	Q8BK67	-0.595159	0.499973	0.000938586	0.00303272	0.018004	0.00972106	1.74463	2.01229	significant up	significant down
ENSMUSG00000052459	11964	Atp6v1a	ATPase, H+ transporting, lysosomal V1 subunit A	P50516	0.899883	-0.211863	0.00335098	0.00335581	0.0367329	0.0104953	1.43494	1.979	significant down	significant up
ENSMUSG00000006024	108124	Napa	N-ethylmaleimide sensitive fusion protein attachment protein alpha	Q9DB05	-0.533057	-0.225823	0.000218893	0.00349227	0.00765395	0.0108112	2.11611	1.96613	significant down	significant down
ENSMUSG00000026825	13429	Dnm1	dynamin 1	P39053;P39054	1.7647	-0.204165	0.00115178	0.00389407	0.0211014	0.0117099	1.67569	1.93145	significant down	significant up
ENSMUSG00000021832	67089	Psmc6	proteasome (prosome, macropain) 26S subunit, ATPase, 6	P62334	0.505316	-0.230673	0.0027663	0.00440949	0.0323179	0.0128067	1.49056	1.89256	significant down	significant up
ENSMUSG00000034024	12461	Cct2	chaperonin containing Tcp1, subunit 2 (beta)	P80314	1.70482	-0.248668	0.000156467	0.00566352	0.00631286	0.0153328	2.19977	1.81438	significant down	significant up
ENSMUSG00000025757	18415	Hspa4l	heat shock protein 4 like	P48722	0.448837	-0.194326	0.00390651	0.00688438	0.0386173	0.0177442	1.41322	1.75094	significant down	significant up
ENSMUSG00000032294	18746	Pkm	pyruvate kinase, muscle	P52480;P53657	0.817604	0.181007	0.00197174	0.00973659	0.0270256	0.0226877	1.56822	1.64421	significant up	significant up
ENSMUSG00000028737	212647	Aldh4a1	aldehyde dehydrogenase 4 family, member A1	Q8CHT0	1.29943	0.459376	0.00242085	0.0114074	0.0309578	0.0253427	1.50923	1.59615	significant up	significant up
ENSMUSG00000029632	17992	Ndufa4	Ndufa4, mitochondrial complex associated	Q62425	-0.540364	-0.159612	0.00021091	0.0123355	0.00762914	0.0267269	2.11752	1.57305	significant down	significant down
ENSMUSG00000015087	227624	Rabl6	RAB, member RAS oncogene family-like 6	Q5U3K5	-0.931731	-0.251671	0.000186481	0.0136547	0.00724514	0.0286418	2.13995	1.543	significant down	significant down
ENSMUSG00000017390	11676	Aldoc	aldolase C, fructose-bisphosphate	P05063	0.429297	0.164121	6.97474e-05	0.0139791	0.00318109	0.029108	2.49742	1.53599	significant up	significant up
ENSMUSG00000008892	22335	Vdac3	voltage-dependent anion channel 3	Q60931	-0.538153	-0.225312	0.0026024	0.0143744	0.0317755	0.0296702	1.49791	1.52768	significant down	significant down
ENSMUSG00000006782	12799	Cnp	2',3'-cyclic nucleotide 3' phosphodiesterase	P16330	-0.507994	0.155276	0.00287387	0.0157288	0.0331285	0.031528	1.4798	1.5013	significant up	significant down
ENSMUSG00000042520	74383	Ubap2l	ubiquitin-associated protein 2-like	Q80X50	-0.461235	-0.332461	0.00339912	0.0174585	0.0367329	0.0337674	1.43494	1.4715	significant down	significant down
ENSMUSG00000000538	216810	Tom1l2	target of myb1-like 2 (chicken)	Q5SRX1	0.496564	0.304136	0.0039084	0.0185457	0.0386173	0.0352015	1.41322	1.45344	significant up	significant up
ENSMUSG00000015656	15481	Hspa8	heat shock protein 8	P63017	0.284695	-0.358485	0.00456147	0.0218787	0.0423079	0.0395333	1.37358	1.40304	significant down	significant up
ENSMUSG00000059970	15512	Hspa2	heat shock protein 2	P17156	0.515755	0.308969	0.00206252	0.0239591	0.0273872	0.0421025	1.56245	1.37569	significant up	significant up
ENSMUSG00000021748	68263	Pdhb	pyruvate dehydrogenase (lipoamide) beta	Q9D051	0.400229	-0.205052	0.00292814	0.0263305	0.0333872	0.0449772	1.47642	1.34701	significant down	significant up

## Sheet: CB_6mo_WT_vs_KO
ensembl_gene_id	entrezgene_id	gene_name	description	protein_id	protein_log2FC	gene_log2FC	protein_p_value	gene_p_value	protein_adjusted_p_value	gene_adjusted_p_value	-log10(protein_adjusted_p_value)	-log10(gene_adjusted_p_value)	gene_significance_in_KO	protein_significance_in_KO
ENSMUSG00000005054	13014	Cstb	cystatin B	Q62426	-26.4702	-3.53377	2.584e-22	3.39336e-27	2.71062e-19	9.31425e-24	18.5669	23.0309	significant down	significant down
ENSMUSG00000020932	14580	Gfap	glial fibrillary acidic protein	P03995;CON__H-INV:HIT000292931	2.52974	2.39822	1.6332e-09	3.36727e-22	5.71074e-07	6.16176e-19	6.24331	18.2103	significant up	significant up
ENSMUSG00000098557	239217	Kctd12	potassium channel tetramerisation domain containing 12	Q6WVG3	0.549745	1.04238	0.0037027	1.15741e-14	0.0275471	4.66199e-12	1.55992	11.3314	significant up	significant up
ENSMUSG00000026728	22352	Vim	vimentin	P20152;P31001;P15331;P11679;CON__Q9NSB2;CON__Q6ISB0;Q99M73;Q9Z2T6;Q6IMF0;CON__Q61726;CON__Q6NT21;CON__P78385;CON__Q9H552;CON__P78386;CON__P12035	1.19173	0.802523	4.26931e-08	8.82104e-14	1.11963e-05	2.71345e-11	4.95093	10.5665	significant up	significant up
ENSMUSG00000047261	14432	Gap43	growth associated protein 43	P06837	-0.680083	-0.846732	0.000318509	4.9001e-12	0.00672321	6.8557e-10	2.17242	9.16395	significant down	significant down
ENSMUSG00000038128	12326	Camk4	calcium/calmodulin-dependent protein kinase IV	P08414	-1.13444	-1.05459	0.000326279	4.58553e-11	0.00672321	3.64828e-09	2.17242	8.43791	significant down	significant down
ENSMUSG00000026701	11758	Prdx6	peroxiredoxin 6	O08709	1.025	0.532593	6.83873e-06	7.33674e-10	0.000717383	3.26416e-08	3.14425	7.48623	significant up	significant up
ENSMUSG00000019906	108030	Lin7a	lin-7 homolog A, crumbs cell polarity complex component	Q8JZS0	-0.758714	-0.937402	0.000473687	2.83747e-09	0.00749222	9.87929e-08	2.12539	7.00527	significant down	significant down
ENSMUSG00000027533	16592	Fabp5	fatty acid binding protein 5, epidermal	Q05816	0.476634	0.729149	0.000583591	1.48023e-08	0.00827279	3.92004e-07	2.08235	6.40671	significant up	significant up
ENSMUSG00000018965	22629	Ywhah	tyrosine 3-monooxygenase/tryptophan 5-monooxygenase activation protein, eta polypeptide	P68510	0.677555	0.435758	0.00112727	5.20556e-08	0.0139118	1.09769e-06	1.85662	5.95952	significant up	significant up
ENSMUSG00000002985	11816	Apoe	apolipoprotein E	P08226	0.970559	0.353494	3.14468e-07	5.43235e-08	5.49795e-05	1.13474e-06	4.2598	5.9451	significant up	significant up
ENSMUSG00000018593	20692	Sparc	secreted acidic cysteine rich glycoprotein	P07214	0.525524	0.400235	0.00353059	5.60695e-08	0.0270335	1.16279e-06	1.5681	5.9345	significant up	significant up
ENSMUSG00000019874	12140	Fabp7	fatty acid binding protein 7, brain	P51880	-0.510845	-0.588272	0.00386148	6.11925e-08	0.0281304	1.24281e-06	1.55082	5.90559	significant down	significant down
ENSMUSG00000057880	268860	Abat	4-aminobutyrate aminotransferase	P61922	1.51049	0.438616	0.00133425	1.02643e-07	0.0157801	1.84909e-06	1.80189	5.73304	significant up	significant up
ENSMUSG00000022636	11658	Alcam	activated leukocyte cell adhesion molecule	Q61490	0.615215	0.717005	0.00366968	1.26612e-07	0.0274964	2.17212e-06	1.56072	5.66312	significant up	significant up
ENSMUSG00000041890	26431	Git2	GIT ArfGAP 2	Q9JLQ2	-0.685142	-0.733613	0.00220622	1.38003e-07	0.0207094	2.33019e-06	1.68383	5.63261	significant down	significant down
ENSMUSG00000068220	16852	Lgals1	lectin, galactose binding, soluble 1	P16045	0.830088	0.555489	0.000136876	2.30791e-07	0.0053179	3.53652e-06	2.27426	5.45142	significant up	significant up
ENSMUSG00000038034	140559	Igsf8	immunoglobulin superfamily, member 8	Q8R366	-1.05914	-0.429991	6.46431e-07	8.84352e-07	9.68724e-05	1.06269e-05	4.0138	4.97359	significant down	significant down
ENSMUSG00000031827	72042	Cotl1	coactosin-like 1 (Dictyostelium)	Q9CQI6	0.506067	0.679919	0.00386157	1.43776e-06	0.0281304	1.57499e-05	1.55082	4.80272	significant up	significant up
ENSMUSG00000027712	11747	Anxa5	annexin A5	P48036	1.1956	0.384074	0.000238271	1.87481e-06	0.00657752	1.94663e-05	2.18194	4.71072	significant up	significant up
ENSMUSG00000021794	14661	Glud1	glutamate dehydrogenase 1	P26443	0.465223	0.376974	0.00739793	3.29855e-06	0.0422098	3.0074e-05	1.37459	4.52181	significant up	significant up
ENSMUSG00000021238	104776	Aldh6a1	aldehyde dehydrogenase family 6, subfamily A1	Q9EQ20	1.13935	0.638495	4.81251e-05	4.68121e-06	0.0031552	3.96727e-05	2.50097	4.40151	significant up	significant up
ENSMUSG00000028222	12307	Calb1	calbindin 1	P12658	1.31531	0.319585	1.65489e-05	5.17751e-06	0.00144665	4.29731e-05	2.83964	4.3668	significant up	significant up
ENSMUSG00000026825	13429	Dnm1	dynamin 1	P39053;P39054	2.11533	-0.393248	0.00336065	5.50278e-06	0.0265483	4.51002e-05	1.57596	4.34582	significant down	significant up
ENSMUSG00000025372	108100	Baiap2	brain-specific angiogenesis inhibitor 1-associated protein 2	Q8BKX1	0.430316	0.44644	0.00782441	6.91245e-06	0.0424452	5.38996e-05	1.37217	4.26841	significant up	significant up
ENSMUSG00000020708	19184	Psmc5	protease (prosome, macropain) 26S subunit, ATPase 5	P62196	0.79359	-0.320112	0.00159691	8.78536e-06	0.0180124	6.4821e-05	1.74443	4.18828	significant down	significant up
ENSMUSG00000004630	18545	Pcp2	Purkinje cell protein 2 (L7)	P12660	0.700809	0.294844	0.00195238	9.78039e-06	0.0200789	7.05574e-05	1.69726	4.15146	significant up	significant up
ENSMUSG00000059970	15512	Hspa2	heat shock protein 2	P17156	0.614994	0.700403	0.00558439	1.13421e-05	0.0367179	7.91333e-05	1.43512	4.10164	significant up	significant up
ENSMUSG00000024581	108123	Napg	N-ethylmaleimide sensitive fusion protein attachment protein gamma	Q9CWZ7	-0.34925	-0.388467	0.00460394	1.27901e-05	0.032413	8.71747e-05	1.48928	4.05961	significant down	significant down
ENSMUSG00000015090	19215	Ptgds	prostaglandin D2 synthase (brain)	O09114	1.03992	0.290849	6.7552e-05	1.69541e-05	0.00326102	0.000108549	2.48665	3.96437	significant up	significant up
ENSMUSG00000042032	108645	Mat2b	methionine adenosyltransferase II, beta	Q99LB6	0.591729	-0.407307	0.00759242	1.93035e-05	0.0422338	0.000119503	1.37434	3.92262	significant down	significant up
ENSMUSG00000027455	386649	Nsfl1c	NSFL1 (p97) cofactor (p47)	Q9CZ44	-0.517712	-0.549829	0.0016777	2.10273e-05	0.0183324	0.000128321	1.73678	3.8917	significant down	significant down
ENSMUSG00000029309	13602	Sparcl1	SPARC-like 1	P70663	0.64102	0.257025	0.00576759	2.13398e-05	0.0373469	0.000129895	1.42775	3.88641	significant up	significant up
ENSMUSG00000022037	12759	Clu	clusterin	Q06890	4.33684	0.312195	1.10532e-11	2.56096e-05	5.79739e-09	0.000150627	8.23677	3.8221	significant up	significant up
ENSMUSG00000024403	66237	Atp6v1g2	ATPase, H+ transporting, lysosomal V1 subunit G2	Q9WTT4	-0.662776	-0.303177	0.00680838	2.69806e-05	0.0401235	0.000156991	1.3966	3.80413	significant down	significant down
ENSMUSG00000059447	231086	Hadhb	hydroxyacyl-CoA dehydrogenase trifunctional multienzyme complex subunit beta	Q99JY0	0.683083	0.627315	0.00735805	5.02171e-05	0.0422098	0.000255967	1.37459	3.59182	significant up	significant up
ENSMUSG00000041556	230904	Fbxo2	F-box protein 2	Q80UW2	1.05866	0.350268	0.00183007	5.05683e-05	0.01932	0.000257437	1.71399	3.58933	significant up	significant up
ENSMUSG00000026309	67444	Ilkap	integrin-linked kinase-associated serine/threonine phosphatase 2C	Q8R0F6	-0.825618	-0.404225	0.00133883	6.76376e-05	0.0157801	0.000325419	1.80189	3.48756	significant down	significant down
ENSMUSG00000041133	24061	Smc1a	structural maintenance of chromosomes 1A	Q9CU62	1.6835	-0.46848	0.0016369	7.1855e-05	0.0180748	0.000342297	1.74293	3.4656	significant down	significant up
ENSMUSG00000030934	18242	Oat	ornithine aminotransferase	P29758	0.975328	0.452974	0.000201228	7.78752e-05	0.00620849	0.00036582	2.20701	3.43673	significant up	significant up
ENSMUSG00000000827	66314	Tpd52l2	tumor protein D52-like 2	Q9CYZ2	0.925995	-0.399984	0.00560045	9.10878e-05	0.0367179	0.000415221	1.43512	3.38172	significant down	significant up
ENSMUSG00000053398	236539	Phgdh	3-phosphoglycerate dehydrogenase	Q61753	2.50268	0.59136	6.3344e-05	0.000108569	0.00326102	0.000476259	2.48665	3.32216	significant up	significant up
ENSMUSG00000029455	11669	Aldh2	aldehyde dehydrogenase 2, mitochondrial	P47738	0.918735	0.576763	0.0021056	0.000115138	0.0207094	0.00049802	1.68383	3.30275	significant up	significant up
ENSMUSG00000029616	67397	Erp29	endoplasmic reticulum protein 29	P57759	0.418459	0.271684	0.00337304	0.00013004	0.0265483	0.00054521	1.57596	3.26344	significant up	significant up
ENSMUSG00000028484	101739	Psip1	PC4 and SFRS1 interacting protein 1	Q99JF8	-0.446911	-0.477873	0.00184176	0.000169533	0.01932	0.000670359	1.71399	3.17369	significant down	significant down
ENSMUSG00000021039	66354	Snw1	SNW domain containing 1	Q9CSN1	-0.69147	-0.469883	0.000366654	0.000190414	0.00686821	0.000732704	2.16316	3.13507	significant down	significant down
ENSMUSG00000001270	12709	Ckb	creatine kinase, brain	Q04447	0.654934	0.248373	0.00023071	0.000225195	0.00654094	0.000834431	2.18436	3.07861	significant up	significant up
ENSMUSG00000039105	66290	Atp6v1g1	ATPase, H+ transporting, lysosomal V1 subunit G1	Q9CR51	-0.706166	-0.339381	0.00296759	0.000288836	0.024904	0.00101066	1.60373	2.99539	significant down	significant down
ENSMUSG00000030532	68695	Hddc3	HD domain containing 3	Q9D114	-0.71345	-0.395199	0.0028788	0.000338015	0.0245517	0.00114139	1.60992	2.94257	significant down	significant down
ENSMUSG00000024038	78330	Ndufv3	NADH:ubiquinone oxidoreductase core subunit V3	Q8BK30	-0.537329	-0.254463	0.00569583	0.000353556	0.0371114	0.00118124	1.43049	2.92766	significant down	significant down
ENSMUSG00000004789	78920	Dlst	dihydrolipoamide S-succinyltransferase (E2 component of 2-oxo-glutarate complex)	Q9D2G2	0.704316	0.420891	0.000275276	0.000398466	0.00672321	0.00129908	2.17242	2.88636	significant up	significant up
ENSMUSG00000071379	53602	Hpcal1	hippocalcin-like 1	P62748	1.12033	0.289847	0.000338061	0.000508435	0.00672321	0.00157152	2.17242	2.80368	significant up	significant up
ENSMUSG00000040118	12293	Cacna2d1	calcium channel, voltage-dependent, alpha2/delta subunit 1	O08532	-0.720293	-0.528152	0.00619398	0.000534309	0.0389432	0.00163603	1.40957	2.78621	significant down	significant down
ENSMUSG00000070730	67809	Rmdn3	regulator of microtubule dynamics 3	Q3UJU9	1.24183	0.256891	0.000114106	0.000701968	0.00460373	0.00202643	2.33689	2.69327	significant up	significant up
ENSMUSG00000052459	11964	Atp6v1a	ATPase, H+ transporting, lysosomal V1 subunit A	P50516	1.21388	-0.259787	0.00212057	0.000759472	0.0207094	0.00215024	1.68383	2.66751	significant down	significant up
ENSMUSG00000027201	17876	Myef2	myelin basic protein expression factor 2, repressor	Q8C854	-0.50181	-0.414447	0.00317969	0.00078936	0.0262638	0.00221273	1.58064	2.65507	significant down	significant down
ENSMUSG00000018666	12412	Cbx1	chromobox 1	P83917	-0.486421	-0.500193	0.00476977	0.000832817	0.0333566	0.00230141	1.47682	2.63801	significant down	significant down
ENSMUSG00000026895	68375	Ndufa8	NADH:ubiquinone oxidoreductase subunit A8	Q9DCJ5	-0.48412	-0.241653	0.00273332	0.000974013	0.0236963	0.00257354	1.62532	2.58947	significant down	significant down
ENSMUSG00000007836	77134	Hnrnpa0	heterogeneous nuclear ribonucleoprotein A0	Q9CX86	-0.763695	0.432312	0.00325744	0.00101089	0.0265483	0.00264135	1.57596	2.57817	significant up	significant down
ENSMUSG00000025545	69634	Clybl	citrate lyase beta like	Q8R4N0	0.620475	-0.28933	0.00487931	0.00112808	0.0337221	0.00287819	1.47209	2.54088	significant down	significant up
ENSMUSG00000005397	18073	Nid1	nidogen 1	P10493	1.24555	0.646688	0.000184663	0.00131589	0.00605349	0.00323537	2.21799	2.49008	significant up	significant up
ENSMUSG00000040276	23969	Pacsin1	protein kinase C and casein kinase substrate in neurons 1	Q61644	-0.354936	-0.225588	0.00528507	0.0013202	0.035768	0.00324325	1.44651	2.48902	significant down	significant down
ENSMUSG00000026385	13167	Dbi	diazepam binding inhibitor	P31786	0.429808	0.188287	0.000855868	0.00154352	0.0112226	0.00364557	1.94991	2.43823	significant up	significant up
ENSMUSG00000027273	20614	Snap25	synaptosomal-associated protein 25	P60879	-0.629572	-0.205928	4.59902e-05	0.00170469	0.0031552	0.0039436	2.50097	2.40411	significant down	significant down
ENSMUSG00000066979	12237	Bub3	BUB3 mitotic checkpoint protein	Q9WVA3	-0.861449	-0.29707	0.000464009	0.00175995	0.00748839	0.00404317	2.12561	2.39328	significant down	significant down
ENSMUSG00000021606	407785	Ndufs6	NADH:ubiquinone oxidoreductase core subunit S6	P52503	-0.464809	-0.204596	0.000775312	0.0019141	0.0105624	0.0043138	1.97624	2.36514	significant down	significant down
ENSMUSG00000032959	23980	Pebp1	phosphatidylethanolamine binding protein 1	P70296;Q8VIN1	0.624065	0.27935	0.00201905	0.00238435	0.0201712	0.00509042	1.69527	2.29325	significant up	significant up
ENSMUSG00000034675	56320	Dbn1	drebrin 1	Q9QXS6	1.00147	0.535765	0.00745661	0.00253202	0.0422098	0.00532027	1.37459	2.27407	significant up	significant up
ENSMUSG00000026478	226519	Lamc1	laminin, gamma 1	P02468	0.897304	0.832429	0.000522409	0.00287693	0.00771842	0.00587954	2.11247	2.23066	significant up	significant up
ENSMUSG00000026914	59029	Psmd14	proteasome (prosome, macropain) 26S subunit, non-ATPase, 14	O35593	0.428413	-0.23993	0.00779522	0.00291801	0.0424452	0.00594488	1.37217	2.22586	significant down	significant up
ENSMUSG00000044629	380686	Cnrip1	cannabinoid receptor interacting protein 1	Q5M8N0	-0.689449	-0.293018	0.00025369	0.0034582	0.00665302	0.00677545	2.17698	2.16906	significant down	significant down
ENSMUSG00000031924	66427	Cyb5b	cytochrome b5 type B	Q9CQX2	1.73062	0.372383	0.000154602	0.0036427	0.00559232	0.0070491	2.25241	2.15187	significant up	significant up
ENSMUSG00000025968	227197	Ndufs1	NADH:ubiquinone oxidoreductase core subunit S1	Q91VD9	1.55723	0.229076	0.0016145	0.00410317	0.0180171	0.00772368	1.74431	2.11218	significant up	significant up
ENSMUSG00000046841	216197	Ckap4	cytoskeleton-associated protein 4	Q8BMK4	0.831836	0.243455	0.000792802	0.00462993	0.0106622	0.00847238	1.97215	2.07199	significant up	significant up
ENSMUSG00000070319	53356	Eif3g	eukaryotic translation initiation factor 3, subunit G	Q9Z1D1	-0.710733	-0.213784	0.000316295	0.00519953	0.00672321	0.00928841	2.17242	2.03206	significant down	significant down
ENSMUSG00000022283	18458	Pabpc1	poly(A) binding protein, cytoplasmic 1	P29341	1.39664	-0.234039	0.00791031	0.00574183	0.0425534	0.0100373	1.37107	1.99838	significant down	significant up
ENSMUSG00000030000	11519	Add2	adducin 2 (beta)	Q9QYB8	-0.559159	-0.328059	0.00243737	0.00580997	0.0220414	0.0101291	1.65676	1.99443	significant down	significant down
ENSMUSG00000054405	68598	Dnajc8	DnaJ heat shock protein family (Hsp40) member C8	Q6NZB0	-0.934659	-0.315925	0.00081504	0.00611298	0.0108225	0.0105316	1.96567	1.97751	significant down	significant down
ENSMUSG00000018509	73139	Cenpv	centromere protein V	Q9CXS4	-1.10846	-0.328983	0.000520756	0.00675334	0.00771842	0.0113548	2.11247	1.94482	significant down	significant down
ENSMUSG00000003031	12576	Cdkn1b	cyclin dependent kinase inhibitor 1B	P46414	-0.876819	-0.296709	9.85623e-05	0.00879787	0.00430799	0.0137896	2.36573	1.86045	significant down	significant down
ENSMUSG00000045136	73710	Tubb2b	tubulin, beta 2B class IIB	Q9CWF2	0.667038	-0.377945	0.000895635	0.00891329	0.0113195	0.0139226	1.94617	1.85628	significant down	significant up
ENSMUSG00000072949	26897	Acot1	acyl-CoA thioesterase 1	O55137;Q9QYR7;Q8BWN8;Q32Q92;Q6Q2Z6	1.18524	0.405726	6.74929e-05	0.00898919	0.00326102	0.0140122	2.48665	1.85349	significant up	significant up
ENSMUSG00000021748	68263	Pdhb	pyruvate dehydrogenase (lipoamide) beta	Q9D051	0.643591	-0.26256	0.00331675	0.00994472	0.0265483	0.0151115	1.57596	1.82069	significant down	significant up
ENSMUSG00000040824	107686	Snrpd2	small nuclear ribonucleoprotein D2	P62317	-0.675508	-0.197438	0.000166504	0.0100943	0.00563428	0.0152785	2.24916	1.81592	significant down	significant down
ENSMUSG00000007670	16549	Khsrp	KH-type splicing regulatory protein	Q3U0V1	1.28017	0.495177	0.00300488	0.0113204	0.0250168	0.016608	1.60177	1.77968	significant up	significant up
ENSMUSG00000052397	22350	Ezr	ezrin	P26040	1.36572	0.361062	0.000411559	0.0142535	0.00722813	0.0198222	2.14097	1.70285	significant up	significant up
ENSMUSG00000019210	11973	Atp6v1e1	ATPase, H+ transporting, lysosomal V1 subunit E1	P50518;Q9D593	-0.574088	-0.151747	0.000322407	0.0146773	0.00672321	0.0202639	2.17242	1.69328	significant down	significant down
ENSMUSG00000004207	19156	Psap	prosaposin	Q61207	0.805538	0.183529	0.00669069	0.0148529	0.0397298	0.020445	1.40088	1.68941	significant up	significant up
ENSMUSG00000005299	56384	Letm1	leucine zipper-EF-hand containing transmembrane protein 1	Q9Z2I0	0.740171	-0.258074	0.00201823	0.0157728	0.0201712	0.0213766	1.69527	1.67006	significant down	significant up
ENSMUSG00000021832	67089	Psmc6	proteasome (prosome, macropain) 26S subunit, ATPase, 6	P62334	0.967056	-0.180717	5.577e-05	0.0164783	0.00326102	0.0220718	2.48665	1.65616	significant down	significant up
ENSMUSG00000026879	227753	Gsn	gelsolin	P13020;CON__Q3SX14	0.661354	0.28161	0.00193627	0.0172051	0.0200789	0.0228112	1.69726	1.64185	significant up	significant up
ENSMUSG00000022820	68194	Ndufb4	NADH:ubiquinone oxidoreductase subunit B4	Q9CQC7	-1.00453	-0.225029	0.00042613	0.0184361	0.00722813	0.0240351	2.14097	1.61915	significant down	significant down
ENSMUSG00000029223	22223	Uchl1	ubiquitin carboxy-terminal hydrolase L1	Q9R0P9	-0.472557	0.285008	0.000339686	0.0184528	0.00672321	0.0240514	2.17242	1.61886	significant up	significant down
ENSMUSG00000061315	17938	Naca	nascent polypeptide-associated complex alpha polypeptide	P70670;Q60817	0.81861	-0.160096	0.00667488	0.0193524	0.0397298	0.02492	1.40088	1.60345	significant down	significant up
ENSMUSG00000020358	15384	Hnrnpab	heterogeneous nuclear ribonucleoprotein A/B	Q99020	-0.51742	0.210163	0.0021546	0.0202857	0.0207094	0.0257991	1.68383	1.58839	significant up	significant down
ENSMUSG00000094483	19291	Purb	purine rich element binding protein B	O35295	-0.531566	-0.14228	0.00488633	0.0221612	0.0337221	0.0275524	1.47209	1.55984	significant down	significant down
ENSMUSG00000032279	67834	Idh3a	isocitrate dehydrogenase 3 (NAD+) alpha	Q9D6R2	0.403755	-0.202821	0.00422538	0.0228738	0.0301526	0.0282095	1.52068	1.54961	significant down	significant up
ENSMUSG00000029168	65254	Dpysl5	dihydropyrimidinase-like 5	Q9EQF6	1.48113	0.534039	0.00749536	0.0242666	0.0422098	0.029498	1.37459	1.53021	significant up	significant up
ENSMUSG00000057738	20740	Sptan1	spectrin alpha, non-erythrocytic 1	P16546	4.50724	0.185485	6.83912e-05	0.0249281	0.00326102	0.0300975	2.48665	1.52147	significant up	significant up
ENSMUSG00000043542	67306	Zc2hc1a	zinc finger, C2HC-type containing 1A	Q8BJH1	-1.07987	-0.239906	0.000295274	0.0251761	0.00672321	0.0303204	2.17242	1.51827	significant down	significant down
ENSMUSG00000072946	77219	Ptgr2	prostaglandin reductase 2	Q8VDQ1	0.659265	0.242262	0.00853715	0.0335395	0.0454592	0.037452	1.34238	1.42652	significant up	significant up
ENSMUSG00000071415	65019	Rpl23	ribosomal protein L23	P62830	0.597643	0.22947	0.00697772	0.0404291	0.0408918	0.0431192	1.38836	1.36533	significant up	significant up
ENSMUSG00000028527	11639	Ak4	adenylate kinase 4	Q9WUR9	-0.878874	-0.323039	1.21139e-05	0.0464268	0.00115522	0.0478251	2.93733	1.32034	significant down	significant down
ENSMUSG00000069227	26913	Gprin1	G protein-regulated inducer of neurite outgrowth 1	Q3UNH4	-1.05461	-0.274938	3.88343e-06	0.0480508	0.000452635	0.0490573	3.34425	1.3093	significant down	significant down

## Sheet: CTX_P14_WT_vs_KO
ensembl_gene_id	entrezgene_id	gene_name	description	protein_id	protein_log2FC	gene_log2FC	protein_p_value	gene_p_value	protein_adjusted_p_value	gene_adjusted_p_value	-log10(protein_adjusted_p_value)	-log10(gene_adjusted_p_value)	gene_significance_in_KO	protein_significance_in_KO
ENSMUSG00000005054	13014	Cstb	cystatin B	Q62426	-25.6926	-3.59346	2.73939e-33	5.97828e-53	2.1559e-30	5.97145e-49	29.6664	48.2239	significant down	significant down

## Sheet: CTX_1mo_WT_vs_KO
ensembl_gene_id	entrezgene_id	gene_name	description	protein_id	protein_log2FC	gene_log2FC	protein_p_value	gene_p_value	protein_adjusted_p_value	gene_adjusted_p_value	-log10(protein_adjusted_p_value)	-log10(gene_adjusted_p_value)	gene_significance_in_KO	protein_significance_in_KO
ENSMUSG00000005054	13014	Cstb	cystatin B	Q62426	-25.8757	-3.54125	8.593e-30	1.55621e-76	6.76269e-27	7.04521e-73	26.1699	72.1521	significant down	significant down
ENSMUSG00000007891	13033	Ctsd	cathepsin D	P18242	0.448163	0.774331	3.31946e-05	8.9141e-31	0.00870804	3.90979e-28	2.06008	27.4078	significant up	significant up
ENSMUSG00000026701	11758	Prdx6	peroxiredoxin 6	O08709	0.593858	0.310987	8.55197e-05	1.74317e-08	0.016826	1.22834e-06	1.77402	5.91068	significant up	significant up
ENSMUSG00000027447	13010	Cst3	cystatin C	P21460	0.607926	0.176942	2.15656e-06	0.000172244	0.000848606	0.00381489	3.07129	2.41852	significant up	significant up

## Sheet: CTX_3mo_WT_vs_KO
ensembl_gene_id	entrezgene_id	gene_name	description	protein_id	protein_log2FC	gene_log2FC	protein_p_value	gene_p_value	protein_adjusted_p_value	gene_adjusted_p_value	-log10(protein_adjusted_p_value)	-log10(gene_adjusted_p_value)	gene_significance_in_KO	protein_significance_in_KO
ENSMUSG00000005054	13014	Cstb	cystatin B	Q62426	-26.0184	-4.14721	3.51026e-36	3.98914e-147	2.76258e-33	1.7762e-143	32.5587	142.751	significant down	significant down
ENSMUSG00000022037	12759	Clu	clusterin	Q06890	0.712346	0.687866	1.23995e-05	7.83388e-45	0.0012198	5.3663e-42	2.91371	41.2703	significant up	significant up
ENSMUSG00000026385	13167	Dbi	diazepam binding inhibitor	P31786	0.715191	0.599413	1.55281e-05	2.76704e-34	0.00122473	1.07134e-31	2.91196	30.9701	significant up	significant up
ENSMUSG00000026701	11758	Prdx6	peroxiredoxin 6	O08709	0.676761	0.553251	1.64797e-06	1.02712e-29	0.000432318	3.26665e-27	3.3642	26.4859	significant up	significant up
ENSMUSG00000007891	13033	Ctsd	cathepsin D	P18242	0.449072	0.613322	7.19473e-06	1.46663e-26	0.00096513	3.93409e-24	3.01541	23.4052	significant up	significant up
ENSMUSG00000027447	13010	Cst3	cystatin C	P21460	0.684558	0.401018	3.11215e-06	2.9074e-22	0.000612316	6.47271e-20	3.21302	19.1889	significant up	significant up
ENSMUSG00000002985	11816	Apoe	apolipoprotein E	P08226	0.64577	0.373664	7.35804e-06	2.83754e-19	0.00096513	4.59432e-17	3.01541	16.3378	significant up	significant up
ENSMUSG00000034708	14824	Grn	granulin	P28798	0.529411	0.990529	0.000507899	1.23291e-17	0.00963707	1.79987e-15	2.01605	14.7448	significant up	significant up
ENSMUSG00000024661	14319	Fth1	ferritin heavy polypeptide 1	P09528	0.410956	0.344792	0.000115669	1.9548e-17	0.0044027	2.80771e-15	2.35628	14.5516	significant up	significant up
ENSMUSG00000019874	12140	Fabp7	fatty acid binding protein 7, brain	P51880	0.677703	0.782202	7.63698e-05	6.78262e-17	0.00429307	9.24821e-15	2.36723	14.0339	significant up	significant up
ENSMUSG00000032383	19035	Ppib	peptidylprolyl isomerase B	P24369	0.388429	0.497246	0.00214092	6.8156e-11	0.0200583	4.82261e-09	1.6977	8.31672	significant up	significant up
ENSMUSG00000005089	20511	Slc1a2	solute carrier family 1 (glial high affinity glutamate transporter), member 2	P43006	-0.769524	0.281491	0.00488503	1.10787e-10	0.032011	7.63982e-09	1.4947	8.11692	significant up	significant down
ENSMUSG00000047945	17357	Marcksl1	MARCKS-like 1	P28667	0.838606	0.651729	0.00146965	1.85028e-10	0.0160641	1.24582e-08	1.79414	7.90454	significant up	significant up
ENSMUSG00000026473	14645	Glul	glutamate-ammonia ligase (glutamine synthetase)	P15105	0.241878	0.311146	0.00291897	3.11096e-10	0.0236828	2.03703e-08	1.62557	7.691	significant up	significant up
ENSMUSG00000068220	16852	Lgals1	lectin, galactose binding, soluble 1	P16045	0.515936	0.536516	0.000177662	1.12356e-09	0.00559281	6.63855e-08	2.25237	7.17793	significant up	significant up
ENSMUSG00000049775	19241	Tmsb4x	thymosin, beta 4, X chromosome	P20065	0.374711	0.26389	0.00237666	1.14072e-09	0.0211703	6.72731e-08	1.67427	7.17216	significant up	significant up
ENSMUSG00000031342	14758	Gpm6b	glycoprotein m6b	P35803	-0.814522	0.263471	0.00814748	4.71437e-09	0.0430619	2.53375e-07	1.36591	6.59624	significant up	significant down
ENSMUSG00000024654	66514	Asrgl1	asparaginase like 1	Q8C0M9	0.436238	0.357979	0.000391281	1.24213e-08	0.00855971	6.10275e-07	2.06754	6.21447	significant up	significant up
ENSMUSG00000046402	19659	Rbp1	retinol binding protein 1, cellular	Q00915	1.45531	0.823165	8.94641e-06	4.50453e-08	0.00100583	2.06712e-06	2.99747	5.68463	significant up	significant up
ENSMUSG00000006333	76846	Rps9	ribosomal protein S9	Q6ZWN5	-1.1141	0.27137	0.00179706	4.60679e-07	0.0179024	1.70225e-05	1.74709	4.76898	significant up	significant down
ENSMUSG00000026797	20910	Stxbp1	syntaxin binding protein 1	O08599	-1.03911	-0.29583	8.18984e-05	6.07995e-07	0.00429694	2.1925e-05	2.36684	4.65906	significant down	significant down
ENSMUSG00000029616	67397	Erp29	endoplasmic reticulum protein 29	P57759	0.308455	0.320861	0.00201162	8.51709e-06	0.0193067	0.000230724	1.71429	3.63691	significant up	significant up
ENSMUSG00000025006	20411	Sorbs1	sorbin and SH3 domain containing 1	Q62417	0.680274	0.41136	0.000688659	1.85723e-05	0.0117821	0.000451545	1.92878	3.3453	significant up	significant up
ENSMUSG00000050711	20254	Scg2	secretogranin II	Q03517	0.854723	0.236771	0.0013827	2.71621e-05	0.0157708	0.000620364	1.80215	3.20735	significant up	significant up
ENSMUSG00000005125	17988	Ndrg1	N-myc downstream regulated gene 1	Q62433	0.492099	0.369294	0.00144797	3.83246e-05	0.0160641	0.000832291	1.79414	3.07972	significant up	significant up
ENSMUSG00000041697	12861	Cox6a1	cytochrome c oxidase subunit 6A1	P43024	0.300093	0.170323	0.0009739	5.93754e-05	0.0137017	0.00118771	1.86322	2.92529	significant up	significant up
ENSMUSG00000045967	241263	Gpr158	G protein-coupled receptor 158	Q8C419	-0.279046	-0.432685	0.00813837	6.09851e-05	0.0430619	0.00121322	1.36591	2.91606	significant down	significant down
ENSMUSG00000024639	14682	Gnaq	guanine nucleotide binding protein, alpha q polypeptide	P21279	-0.800062	-0.222573	0.0005461	6.1486e-05	0.0099949	0.00122111	2.00022	2.91325	significant down	significant down
ENSMUSG00000055762	66656	Eef1d	eukaryotic translation elongation factor 1 delta (guanine nucleotide exchange protein)	P57776	0.271181	0.3357	0.0012994	7.82833e-05	0.0152631	0.00148755	1.81636	2.82753	significant up	significant up
ENSMUSG00000056612	18938	Ppp1r14b	protein phosphatase 1, regulatory inhibitor subunit 14B	Q62084	0.73448	0.599219	0.000956751	0.00010036	0.0137017	0.0018233	1.86322	2.73914	significant up	significant up
ENSMUSG00000028691	18477	Prdx1	peroxiredoxin 1	P35700	0.3449	0.199119	0.00022146	0.000145994	0.00670341	0.00246409	2.1737	2.60834	significant up	significant up
ENSMUSG00000045128	76808	Rpl18a	ribosomal protein L18A	P62717	-1.05623	0.247888	0.00153407	0.000252805	0.0160975	0.00377066	1.79324	2.42358	significant up	significant down
ENSMUSG00000033352	26398	Map2k4	mitogen-activated protein kinase kinase 4	P47809	-0.820396	-0.282045	0.0003648	0.000301169	0.00855971	0.00430434	2.06754	2.36609	significant down	significant down
ENSMUSG00000016349	13628	Eef1a2	eukaryotic translation elongation factor 1 alpha 2	P62631	-0.472684	-0.32856	0.00354167	0.000326946	0.0260494	0.00457784	1.5842	2.33934	significant down	significant down
ENSMUSG00000003469	105653	Phyhip	phytanoyl-CoA hydroxylase interacting protein	Q8K0S0	-1.05012	-0.315045	0.000139741	0.000878023	0.00478156	0.0100402	2.32043	1.99826	significant down	significant down
ENSMUSG00000018965	22629	Ywhah	tyrosine 3-monooxygenase/tryptophan 5-monooxygenase activation protein, eta polypeptide	P68510	-0.274088	-0.20419	0.010315	0.000909144	0.0493952	0.0103081	1.30632	1.98682	significant down	significant down
ENSMUSG00000032192	14697	Gnb5	guanine nucleotide binding protein (G protein), beta 5	P62881	-0.527801	-0.221528	0.00011748	0.000926877	0.0044027	0.0104587	2.35628	1.98052	significant down	significant down
ENSMUSG00000030541	269951	Idh2	isocitrate dehydrogenase 2 (NADP+), mitochondrial	P54071	0.244479	0.314982	0.0101265	0.000985709	0.0493952	0.0109483	1.30632	1.96065	significant up	significant up
ENSMUSG00000037742	13627	Eef1a1	eukaryotic translation elongation factor 1 alpha 1	P10126	-0.407205	0.211738	0.00205836	0.00100568	0.0195172	0.011111	1.70958	1.95425	significant up	significant down
ENSMUSG00000029064	14688	Gnb1	guanine nucleotide binding protein (G protein), beta 1	P62874	-0.316276	0.167241	0.0025264	0.00128417	0.022068	0.0132197	1.65624	1.87878	significant up	significant down
ENSMUSG00000057897	12323	Camk2b	calcium/calmodulin-dependent protein kinase II, beta	P28652	-0.598321	-0.159864	9.59255e-05	0.00156013	0.0044027	0.0152113	2.35628	1.81783	significant down	significant down
ENSMUSG00000055447	16423	Cd47	CD47 antigen (Rh-related antigen, integrin-associated signal transducer)	Q61735	-0.768828	-0.165932	0.00637358	0.00192669	0.0376828	0.0178255	1.42386	1.74896	significant down	significant down
ENSMUSG00000032336	20320	Nptn	neuroplastin	P97300	-0.528883	-0.170024	0.00526735	0.00199791	0.0326074	0.0183114	1.48668	1.73728	significant down	significant down
ENSMUSG00000006782	12799	Cnp	2',3'-cyclic nucleotide 3' phosphodiesterase	P16330	-0.832251	0.184632	0.000386325	0.00204211	0.00855971	0.0186085	2.06754	1.73029	significant up	significant down
ENSMUSG00000090841	17904	Myl6	myosin, light polypeptide 6, alkali, smooth muscle and non-muscle	Q60605	0.267095	0.187852	0.00530337	0.00257176	0.0326074	0.0219936	1.48668	1.6577	significant up	significant up
ENSMUSG00000020802	217342	Ube2o	ubiquitin-conjugating enzyme E2O	Q6ZPJ3	-0.603822	-0.376472	0.00375223	0.00268554	0.0266036	0.022726	1.57506	1.64348	significant down	significant down
ENSMUSG00000017167	53321	Cntnap1	contactin associated protein-like 1	O54991	-1.3691	-0.304618	0.00815275	0.00271211	0.0430619	0.0228948	1.36591	1.64026	significant down	significant down
ENSMUSG00000030894	12751	Tpp1	tripeptidyl peptidase I	O89023	0.389658	0.311223	0.00328531	0.00341976	0.025729	0.0271432	1.58958	1.56634	significant up	significant up
ENSMUSG00000038034	140559	Igsf8	immunoglobulin superfamily, member 8	Q8R366	-0.497807	-0.185281	0.007883	0.00789361	0.0430619	0.0491095	1.36591	1.30883	significant down	significant down

## Sheet: CTX_6mo_WT_vs_KO
ensembl_gene_id	entrezgene_id	gene_name	description	protein_id	protein_log2FC	gene_log2FC	protein_p_value	gene_p_value	protein_adjusted_p_value	gene_adjusted_p_value	-log10(protein_adjusted_p_value)	-log10(gene_adjusted_p_value)	gene_significance_in_KO	protein_significance_in_KO
ENSMUSG00000005054	13014	Cstb	cystatin B	Q62426	-24.8591	-3.95937	3.69421e-20	6.66316e-98	2.90734e-17	2.69989e-94	16.5365	93.5687	significant down	significant down

## Sheet: HC_P14_WT_vs_KO
ensembl_gene_id	entrezgene_id	gene_name	description	protein_id	protein_log2FC	gene_log2FC	protein_p_value	gene_p_value	protein_adjusted_p_value	gene_adjusted_p_value	-log10(protein_adjusted_p_value)	-log10(gene_adjusted_p_value)	gene_significance_in_KO	protein_significance_in_KO
ENSMUSG00000005054	13014	Cstb	cystatin B	Q62426	-23.1639	-3.78744	2.23173e-23	6.81943e-47	1.91259e-20	8.03272e-43	19.7184	42.0951	significant down	significant down

[truncated: 3 more sheets: HC_1mo_WT_vs_KO, HC_3mo_WT_vs_KO, HC_6mo_WT_vs_KO]
